# Supplementary material for: Autoregulation of mazEF expression underlies growth heterogeneity in bacterial populations
Source: Nucleic Acids Res. 2018 Feb 8;46(6):2918–31. doi: 10.1093/nar/gky079 (PMC5888573; doi:10.1093/nar/gky079)
Supplement: Supplementary Data [file gky079_supp.zip]

Archive with 14 entries (13 files):
- .DS_Store
- Nikolic_Movie S1.mov
- Nikolic_Movie S2.mov
- Nikolic_Source Data/
- Nikolic_Source Data/SourceData_Figure1.xlsx
- Nikolic_Source Data/SourceData_Figure3.xlsx
- Nikolic_Source Data/SourceData_Figure4CD.xlsx
- Nikolic_Source Data/SourceData_Figure4E.xlsx
- Nikolic_Source Data/SourceData_Figure5B.xlsx
- Nikolic_Source Data/SourceData_FigureS1.xlsx
- Nikolic_Source Data/SourceData_FigureS13.xlsx
- Nikolic_Source Data/SourceData_FigureS14.xlsx
- Nikolic_Source Data/SourceData_TableS4.xlsx
- Nikolic_Supplementary Information.pdf
