# Supplementary material for: Autoregulation of mazEF expression underlies growth heterogeneity in bacterial populations
Source: Nucleic Acids Res. 2018 Feb 8;46(6):2918–31. doi: 10.1093/nar/gky079 (PMC5888573; doi:10.1093/nar/gky079)
Supplement: Supplementary Data [file gky079_supp.zip › Nikolic_Source Data/SourceData_Figure1.xlsx]

## Sheet: Fig 1A
	MG -1 +Ara	MG -2 +Ara	MG -3 +Ara	MG -1	MG -2	MG -3	101 -1 +Ara	101 -2 +Ara	101 -3 +Ara	101 -1	101 -2	101 -3	100 -1 +Ara	100 -2 +Ara	100 -3 +Ara	100 -1	100 -2	100 -3		MG1655	wild-type
Time / min	A4	A5	A6	A7	A8	A12	C1	C2	C3	C10	C11	C12	B1	B2	B3	B7	B8	B12		LVM101	ΔmazEF
-150	0.005	0.004	0.003	0.006	0.005	0.004	0.003	0.003	0.004	0.003	0.003	0.004	0.004	0.003	0.003	0.003	0.005	0.003		LVM100	Δ5
-140	0.007	0.004	0.004	0.007	0.005	0.004	0.003	0.003	0.005	0.003	0.003	0.005	0.005	0.003	0.003	0.003	0.005	0.003
-130	0.008	0.005	0.005	0.008	0.006	0.005	0.004	0.004	0.005	0.003	0.004	0.005	0.005	0.004	0.003	0.004	0.006	0.003
-120	0.01	0.007	0.007	0.01	0.007	0.007	0.005	0.004	0.006	0.004	0.005	0.006	0.005	0.005	0.004	0.005	0.006	0.004
-110	0.013	0.009	0.009	0.013	0.01	0.008	0.005	0.005	0.007	0.004	0.005	0.007	0.006	0.005	0.004	0.005	0.007	0.005
-100	0.016	0.011	0.01	0.017	0.013	0.011	0.006	0.007	0.008	0.006	0.006	0.008	0.007	0.007	0.005	0.006	0.008	0.005
-90	0.021	0.015	0.013	0.021	0.016	0.014	0.007	0.007	0.009	0.006	0.008	0.01	0.009	0.008	0.006	0.008	0.01	0.006
-80	0.027	0.019	0.018	0.028	0.02	0.018	0.009	0.009	0.012	0.008	0.009	0.012	0.01	0.009	0.007	0.009	0.011	0.007
-70	0.035	0.025	0.023	0.035	0.026	0.022	0.01	0.011	0.014	0.01	0.011	0.014	0.012	0.011	0.009	0.011	0.013	0.008
-60	0.043	0.032	0.031	0.044	0.034	0.029	0.013	0.014	0.017	0.013	0.014	0.017	0.015	0.014	0.01	0.013	0.016	0.01
-50	0.052	0.04	0.038	0.052	0.041	0.036	0.017	0.018	0.021	0.016	0.017	0.021	0.018	0.018	0.013	0.017	0.019	0.013
-40	0.059	0.049	0.046	0.059	0.049	0.044	0.021	0.022	0.026	0.02	0.021	0.025	0.022	0.021	0.016	0.021	0.023	0.016
-30	0.067	0.057	0.055	0.066	0.058	0.052	0.027	0.028	0.032	0.025	0.026	0.031	0.027	0.026	0.02	0.026	0.029	0.019
-20	0.074	0.063	0.061	0.074	0.063	0.06	0.033	0.034	0.039	0.031	0.031	0.037	0.033	0.032	0.024	0.03	0.034	0.023
-10	0.082	0.071	0.069	0.082	0.072	0.068	0.04	0.041	0.046	0.038	0.039	0.044	0.04	0.039	0.03	0.038	0.041	0.029
10	0.08	0.073	0.074	0.112	0.088	0.072	0.044	0.05	0.048	0.051	0.05	0.059	0.039	0.037	0.032	0.048	0.042	0.037
20	0.082	0.076	0.077	0.121	0.097	0.081	0.046	0.051	0.05	0.056	0.056	0.066	0.041	0.039	0.032	0.053	0.046	0.043
30	0.084	0.077	0.079	0.135	0.108	0.09	0.049	0.052	0.052	0.064	0.063	0.074	0.043	0.041	0.033	0.06	0.052	0.049
40	0.086	0.079	0.08	0.151	0.122	0.1	0.051	0.054	0.054	0.072	0.071	0.083	0.046	0.042	0.034	0.067	0.058	0.056
50	0.087	0.079	0.086	0.167	0.135	0.111	0.053	0.055	0.055	0.082	0.079	0.092	0.047	0.044	0.034	0.075	0.065	0.064
60	0.087	0.08	0.086	0.185	0.149	0.124	0.053	0.056	0.056	0.09	0.088	0.102	0.047	0.044	0.036	0.083	0.073	0.072
70	0.088	0.081	0.086	0.199	0.165	0.137	0.057	0.058	0.057	0.099	0.095	0.112	0.049	0.045	0.036	0.09	0.079	0.076
80	0.089	0.081	0.086	0.221	0.179	0.148	0.058	0.058	0.058	0.108	0.106	0.122	0.05	0.046	0.036	0.096	0.084	0.089
90	0.089	0.082	0.088	0.233	0.196	0.164	0.059	0.059	0.059	0.117	0.114	0.135	0.05	0.047	0.036	0.107	0.094	0.095
100	0.093	0.084	0.09	0.244	0.212	0.178	0.06	0.06	0.06	0.13	0.124	0.145	0.051	0.047	0.037	0.119	0.105	0.101
110	0.094	0.086	0.09	0.257	0.223	0.188	0.06	0.061	0.06	0.141	0.136	0.156	0.052	0.048	0.037	0.122	0.108	0.109
120	0.096	0.088	0.092	0.27	0.235	0.199	0.062	0.061	0.061	0.152	0.15	0.168	0.052	0.049	0.038	0.134	0.117	0.118
130	0.098	0.091	0.094	0.283	0.248	0.212	0.062	0.062	0.061	0.164	0.16	0.179	0.053	0.049	0.039	0.143	0.125	0.129
140	0.1	0.094	0.097	0.296	0.26	0.225	0.063	0.063	0.062	0.176	0.172	0.193	0.054	0.05	0.039	0.155	0.135	0.138
150	0.102	0.097	0.1	0.31	0.273	0.238	0.063	0.064	0.062	0.188	0.185	0.203	0.055	0.05	0.04	0.164	0.143	0.147
160	0.105	0.099	0.103	0.325	0.284	0.252	0.065	0.064	0.063	0.199	0.198	0.215	0.055	0.051	0.039	0.174	0.152	0.161
170	0.108	0.102	0.107	0.338	0.296	0.266	0.065	0.065	0.064	0.209	0.21	0.229	0.056	0.052	0.04	0.184	0.161	0.169
180	0.111	0.106	0.11	0.35	0.308	0.278	0.065	0.066	0.064	0.22	0.222	0.24	0.057	0.052	0.04	0.195	0.171	0.179
190	0.113	0.109	0.114	0.362	0.32	0.292	0.065	0.066	0.065	0.23	0.237	0.251	0.057	0.052	0.041	0.205	0.183	0.192
200	0.117	0.112	0.118	0.374	0.333	0.307	0.066	0.067	0.065	0.239	0.247	0.264	0.058	0.053	0.041	0.216	0.192	0.2
210	0.12	0.116	0.122	0.387	0.347	0.321	0.067	0.067	0.066	0.249	0.26	0.275	0.059	0.054	0.041	0.229	0.201	0.212
220	0.124	0.121	0.127	0.403	0.364	0.337	0.067	0.067	0.066	0.261	0.271	0.287	0.06	0.054	0.042	0.237	0.21	0.22
230	0.129	0.125	0.132	0.42	0.38	0.353	0.068	0.068	0.066	0.27	0.281	0.297	0.061	0.055	0.042	0.248	0.219	0.229
240	0.133	0.13	0.138	0.436	0.396	0.369	0.069	0.068	0.067	0.28	0.294	0.309	0.062	0.056	0.043	0.257	0.227	0.24
250	0.138	0.135	0.144	0.452	0.411	0.385	0.07	0.069	0.067	0.289	0.305	0.32	0.064	0.057	0.044	0.269	0.235	0.251
260	0.143	0.141	0.15	0.47	0.428	0.403	0.071	0.069	0.068	0.299	0.315	0.331	0.065	0.058	0.045	0.278	0.245	0.258
270	0.148	0.148	0.157	0.488	0.443	0.421	0.072	0.069	0.068	0.308	0.326	0.342	0.066	0.06	0.045	0.288	0.255	0.27
280	0.155	0.155	0.165	0.506	0.459	0.437	0.074	0.07	0.069	0.317	0.336	0.352	0.069	0.061	0.046	0.298	0.262	0.279
290	0.162	0.162	0.173	0.523	0.477	0.454	0.075	0.07	0.069	0.326	0.347	0.361	0.072	0.062	0.047	0.308	0.272	0.29
300	0.17	0.171	0.182	0.541	0.493	0.47	0.076	0.071	0.07	0.335	0.358	0.372	0.074	0.065	0.049	0.318	0.279	0.3
310	0.179	0.181	0.192	0.559	0.51	0.486	0.077	0.072	0.07	0.343	0.368	0.382	0.077	0.067	0.05	0.327	0.288	0.309
320	0.188	0.191	0.202	0.574	0.525	0.5	0.079	0.072	0.071	0.352	0.377	0.391	0.081	0.069	0.051	0.335	0.296	0.32
330	0.198	0.201	0.213	0.585	0.538	0.517	0.082	0.072	0.072	0.36	0.388	0.402	0.085	0.072	0.053	0.345	0.306	0.329
340	0.208	0.212	0.226	0.601	0.553	0.529	0.083	0.072	0.072	0.369	0.398	0.413	0.089	0.075	0.055	0.354	0.314	0.337
350	0.22	0.224	0.238	0.615	0.567	0.542	0.085	0.073	0.073	0.378	0.408	0.421	0.095	0.078	0.058	0.363	0.321	0.347
360	0.233	0.237	0.251	0.624	0.577	0.556	0.089	0.074	0.075	0.388	0.418	0.431	0.1	0.083	0.06	0.372	0.33	0.357
370	0.247	0.252	0.265	0.632	0.586	0.567	0.092	0.074	0.076	0.397	0.427	0.439	0.107	0.087	0.063	0.38	0.338	0.366

## Sheet: Fig 1B
	exponential	6 h	6 h		MG1655	wild-type
	cultures	control	+ Ara		LVM101	ΔmazEF
	CFU/ml	CFU/ml	CFU/ml		LVM100	Δ5
MG- 1	37000000	3200000000	900000
MG- 2	22000000	4100000000	4300000
MG- 3	33000000	2900000000	1600000
MG- 4	30400000	4700000000	1300000
100- 1	40000000	3900000000	1400
100- 2	45000000	2800000000	600
100- 3	40400000	4900000000	1000
100- 4	36000000	4700000000	15200
101- 1	28000000	4000000000	4200
101- 2	28000000	2900000000	300
101- 3	52700000	2300000000	1400
101- 4	43500000	4600000000	12400

## Sheet: Fig 1C
	MG 1 -3	MG 2 -3	MG 3 -3	MG 1 -3 +Ara	MG 2 -3 +Ara	MG 3 -3 +Ara	101 1 -3	101 2 -3	101 3 -3	101 1 -2 +Ara	101 2 -2 +Ara	101 3 -2 +Ara	100 1 -3	100 2 -3	100 3 -3	100 1 -1 +Ara	100 2 -1 +Ara		MG1655	wild-type
Time / min	A3	A6	A9	D3	D6	D9	C3	C6	C9	F2	F5	F8	B3	B6	B9	E1	E4		LVM101	ΔmazEF
10	0.005	0.004	0.005	0.001	0.004	0.008	0.004	0.003	0.002	0.002	0.002	0.003	0.002	0.002	0.002	0.005	0.002		LVM100	Δ5
20	0.006	0.005	0.011	0.001	0.004	0.007	0.004	0.004	0.002	0.001	0.001	0.003	0.002	0.002	0.002	0.006	0.002
30	0.008	0.007	0.006	0.001	0.003	0.007	0.005	0.004	0.002	0.001	0.001	0.003	0.003	0.002	0.003	0.006	0.002
40	0.009	0.008	0.007	0.001	0.004	0.007	0.006	0.005	0.003	0.001	0.001	0.003	0.003	0.003	0.003	0.006	0.002
50	0.012	0.012	0.01	0.001	0.003	0.007	0.007	0.006	0.004	0.001	0.001	0.002	0.004	0.003	0.003	0.006	0.002
60	0.015	0.015	0.016	0.002	0.003	0.007	0.008	0.007	0.004	0.001	0.001	0.003	0.004	0.004	0.004	0.006	0.002
70	0.019	0.02	0.018	0.002	0.004	0.007	0.01	0.009	0.005	0.001	0.001	0.003	0.005	0.004	0.005	0.006	0.002
80	0.026	0.027	0.02	0.002	0.003	0.007	0.013	0.01	0.006	0.001	0.001	0.003	0.005	0.005	0.006	0.006	0.003
90	0.034	0.035	0.027	0.002	0.003	0.007	0.016	0.014	0.007	0.001	0.001	0.003	0.006	0.006	0.007	0.006	0.003
100	0.043	0.044	0.035	0.002	0.003	0.007	0.02	0.018	0.009	0.001	0.001	0.003	0.007	0.007	0.008	0.006	0.003
110	0.052	0.053	0.045	0.002	0.004	0.007	0.026	0.022	0.012	0.001	0.001	0.003	0.009	0.01	0.01	0.006	0.003
120	0.06	0.063	0.053	0.002	0.004	0.007	0.033	0.029	0.016	0.001	0.001	0.003	0.011	0.011	0.013	0.006	0.002
130	0.069	0.073	0.061	0.002	0.004	0.007	0.041	0.037	0.02	0.001	0.001	0.003	0.014	0.014	0.016	0.007	0.003
140	0.081	0.085	0.072	0.002	0.004	0.007	0.047	0.044	0.026	0.001	0.002	0.003	0.018	0.017	0.019	0.008	0.003
150	0.094	0.1	0.085	0.002	0.003	0.007	0.054	0.051	0.033	0.001	0.001	0.003	0.022	0.021	0.025	0.008	0.003
160	0.112	0.119	0.101	0.002	0.004	0.008	0.065	0.061	0.04	0.001	0.001	0.004	0.029	0.027	0.032	0.008	0.003
170	0.13	0.139	0.118	0.002	0.004	0.008	0.077	0.072	0.047	0.001	0.001	0.003	0.035	0.033	0.039	0.008	0.003
180	0.151	0.16	0.138	0.002	0.004	0.008	0.092	0.086	0.056	0.001	0.002	0.002	0.043	0.041	0.046	0.005	0.003
190	0.175	0.185	0.16	0.002	0.004	0.008	0.109	0.102	0.066	0.001	0.002	0.003	0.05	0.047	0.054	0.005	0.003
200	0.201	0.213	0.186	0.003	0.004	0.008	0.127	0.119	0.078	0.001	0.001	0.004	0.059	0.056	0.064	0.005	0.003
210	0.232	0.246	0.213	0.003	0.004	0.008	0.147	0.14	0.092	0.002	0.001	0.004	0.069	0.065	0.075	0.006	0.003
220	0.266	0.281	0.246	0.003	0.004	0.008	0.173	0.163	0.109	0.002	0.002	0.004	0.083	0.077	0.089	0.006	0.003
230	0.301	0.318	0.28	0.004	0.005	0.008	0.199	0.189	0.127	0.002	0.002	0.003	0.099	0.092	0.105	0.006	0.003
240	0.336	0.354	0.314	0.004	0.005	0.009	0.229	0.217	0.149	0.002	0.001	0.003	0.118	0.108	0.124	0.005	0.004
250	0.374	0.394	0.35	0.005	0.005	0.009	0.263	0.25	0.173	0.002	0.002	0.003	0.138	0.126	0.143	0.005	0.003
260	0.416	0.437	0.392	0.007	0.005	0.009	0.298	0.282	0.201	0.002	0.002	0.004	0.159	0.147	0.164	0.005	0.004
270	0.458	0.48	0.432	0.008	0.006	0.01	0.334	0.316	0.229	0.002	0.002	0.004	0.182	0.166	0.191	0.006	0.003
280	0.502	0.523	0.473	0.01	0.007	0.01	0.372	0.356	0.263	0.002	0.002	0.003	0.209	0.193	0.219	0.006	0.003
290	0.546	0.565	0.519	0.013	0.007	0.012	0.413	0.393	0.296	0.002	0.002	0.004	0.242	0.223	0.253	0.006	0.004
300	0.584	0.604	0.559	0.017	0.009	0.014	0.452	0.435	0.331	0.002	0.002	0.004	0.277	0.256	0.285	0.006	0.004
310	0.614	0.627	0.599	0.022	0.01	0.015	0.495	0.476	0.369	0.002	0.002	0.004	0.315	0.292	0.325	0.006	0.004
320	0.625	0.632	0.618	0.028	0.013	0.019	0.537	0.517	0.409	0.003	0.002	0.005	0.353	0.328	0.359	0.006	0.004
330	0.624	0.63	0.62	0.035	0.016	0.022	0.572	0.552	0.447	0.003	0.002	0.005	0.389	0.364	0.402	0.006	0.004
340	0.623	0.628	0.624	0.044	0.021	0.027	0.597	0.588	0.482	0.003	0.002	0.006	0.437	0.405	0.443	0.006	0.004
350	0.623	0.627	0.626	0.05	0.026	0.033	0.604	0.602	0.521	0.003	0.002	0.006	0.48	0.449	0.489	0.006	0.004
360	0.622	0.626	0.622	0.061	0.033	0.041	0.606	0.604	0.561	0.004	0.003	0.007	0.527	0.497	0.53	0.006	0.004
370	0.621	0.625	0.623	0.073	0.041	0.05	0.604	0.599	0.581	0.004	0.003	0.008	0.56	0.532	0.556	0.006	0.004
380	0.619	0.626	0.624	0.086	0.05	0.059	0.605	0.602	0.588	0.005	0.003	0.009	0.588	0.569	0.584	0.006	0.004
390	0.62	0.624	0.623	0.1	0.059	0.069	0.605	0.604	0.589	0.006	0.004	0.012	0.606	0.588	0.605	0.006	0.004
400	0.621	0.625	0.623	0.117	0.071	0.084	0.606	0.604	0.588	0.007	0.005	0.015	0.622	0.611	0.608	0.006	0.004
410	0.62	0.625	0.624	0.136	0.085	0.1	0.606	0.604	0.587	0.008	0.006	0.019	0.621	0.611	0.608	0.006	0.004
420	0.62	0.625	0.623	0.157	0.101	0.119	0.607	0.605	0.588	0.01	0.007	0.025	0.62	0.608	0.606	0.006	0.004
430	0.62	0.623	0.621	0.178	0.118	0.139	0.606	0.605	0.588	0.013	0.009	0.031	0.618	0.606	0.608	0.006	0.004
440	0.62	0.622	0.622	0.203	0.136	0.163	0.607	0.606	0.588	0.016	0.011	0.04	0.618	0.606	0.606	0.006	0.004
450	0.618	0.622	0.623	0.229	0.158	0.188	0.606	0.605	0.589	0.02	0.014	0.047	0.618	0.606	0.606	0.006	0.004
460	0.618	0.622	0.623	0.255	0.18	0.214	0.606	0.606	0.589	0.026	0.019	0.057	0.618	0.607	0.606	0.006	0.004
470	0.619	0.622	0.624	0.282	0.204	0.242	0.605	0.605	0.589	0.032	0.025	0.067	0.618	0.607	0.604	0.006	0.004
480	0.618	0.622	0.622	0.311	0.233	0.273	0.604	0.605	0.591	0.039	0.031	0.082	0.618	0.607	0.608	0.007	0.004
490	0.617	0.622	0.624	0.345	0.265	0.308	0.604	0.605	0.591	0.047	0.04	0.098	0.618	0.608	0.606	0.007	0.004
500	0.618	0.622	0.624	0.378	0.297	0.345	0.603	0.604	0.591	0.056	0.048	0.115	0.618	0.607	0.608	0.007	0.004
510	0.618	0.623	0.626	0.414	0.326	0.379	0.602	0.603	0.591	0.069	0.058	0.134	0.618	0.608	0.605	0.007	0.005
520	0.618	0.624	0.627	0.448	0.36	0.412	0.602	0.603	0.594	0.084	0.069	0.154	0.618	0.607	0.608	0.007	0.005
530	0.618	0.623	0.626	0.482	0.394	0.446	0.599	0.602	0.592	0.1	0.083	0.176	0.616	0.606	0.605	0.007	0.005
540	0.62	0.626	0.629	0.512	0.43	0.482	0.598	0.602	0.594	0.117	0.098	0.202	0.616	0.606	0.606	0.008	0.005
550	0.621	0.627	0.629	0.527	0.466	0.514	0.599	0.604	0.596	0.135	0.115	0.229	0.616	0.605	0.605	0.009	0.005
560	0.619	0.628	0.63	0.531	0.502	0.551	0.598	0.605	0.598	0.155	0.133	0.258	0.615	0.604	0.604	0.009	0.005
570	0.621	0.628	0.632	0.532	0.536	0.582	0.598	0.605	0.6	0.18	0.153	0.285	0.616	0.605	0.605	0.01	0.005
580	0.622	0.631	0.634	0.533	0.563	0.603	0.597	0.605	0.602	0.204	0.175	0.314	0.616	0.604	0.605	0.011	0.005
590	0.622	0.631	0.636	0.534	0.573	0.609	0.597	0.606	0.603	0.23	0.2	0.362	0.615	0.605	0.605	0.013	0.005
600	0.623	0.634	0.637	0.535	0.574	0.606	0.596	0.607	0.607	0.258	0.227	0.418	0.616	0.605	0.605	0.015	0.006
610	0.625	0.636	0.64	0.536	0.574	0.606	0.595	0.605	0.604	0.286	0.257	0.452	0.615	0.605	0.605	0.017	0.006
620	0.626	0.637	0.641	0.54	0.575	0.606	0.598	0.61	0.61	0.316	0.289	0.484	0.615	0.605	0.606	0.021	0.006
630	0.627	0.639	0.644	0.539	0.576	0.608	0.598	0.611	0.613	0.345	0.319	0.529	0.615	0.605	0.606	0.025	0.007
640	0.628	0.641	0.648	0.541	0.578	0.608	0.601	0.614	0.617	0.377	0.353	0.563	0.616	0.606	0.607	0.031	0.008
650	0.63	0.642	0.65	0.542	0.58	0.61	0.602	0.616	0.621	0.409	0.389	0.592	0.616	0.607	0.609	0.037	0.009
660	0.631	0.645	0.652	0.545	0.581	0.61	0.605	0.618	0.624	0.448	0.427	0.601	0.617	0.607	0.609	0.045	0.011
670	0.632	0.648	0.655	0.546	0.582	0.61	0.605	0.621	0.628	0.478	0.468	0.601	0.617	0.607	0.609	0.053	0.013
680	0.633	0.649	0.657	0.546	0.582	0.609	0.606	0.623	0.629	0.51	0.502	0.6	0.618	0.609	0.611	0.064	0.016
690	0.635	0.651	0.659	0.549	0.585	0.612	0.608	0.628	0.634	0.535	0.535	0.603	0.618	0.609	0.611	0.077	0.02
700	0.637	0.654	0.662	0.548	0.584	0.611	0.611	0.629	0.638	0.553	0.562	0.603	0.619	0.609	0.611	0.09	0.025
710	0.639	0.656	0.665	0.551	0.587	0.613	0.611	0.633	0.641	0.555	0.575	0.607	0.619	0.609	0.611	0.105	0.031
720	0.64	0.659	0.669	0.553	0.589	0.614	0.614	0.636	0.644	0.551	0.575	0.609	0.619	0.61	0.612	0.121	0.037
730	0.642	0.661	0.67	0.554	0.59	0.613	0.614	0.637	0.644	0.551	0.574	0.612	0.62	0.611	0.613	0.139	0.045
740	0.643	0.662	0.673	0.555	0.59	0.614	0.616	0.64	0.649	0.549	0.574	0.618	0.62	0.613	0.614	0.158	0.054
750	0.646	0.665	0.674	0.556	0.591	0.616	0.617	0.641	0.651	0.548	0.573	0.62	0.62	0.613	0.615	0.181	0.065
760	0.649	0.669	0.676	0.559	0.593	0.617	0.62	0.645	0.653	0.55	0.575	0.625	0.622	0.613	0.616	0.207	0.079
770	0.653	0.67	0.679	0.56	0.594	0.618	0.618	0.645	0.655	0.55	0.575	0.63	0.621	0.614	0.615	0.234	0.092
780	0.654	0.672	0.68	0.563	0.596	0.619	0.62	0.647	0.658	0.552	0.577	0.637	0.622	0.615	0.615	0.263	0.108

## Sheet: Fig 1D
t1= 2 hours										t2= 6 hours
		pZS*-mCherry				pZS*-mCherry						pZS*-mCherry				pZS*-mCherry
MG1655 pBAD-mazF		MG1655 pBAD-mazF				MG1655 ΔmazEF pBAD-mazF				MG1655 pBAD-mazF		MG1655 pBAD-mazF				MG1655 ΔmazEF pBAD-mazF
background fluorescence control		induced		uninduced		induced		uninduced		background fluorescence control		induced		uninduced		induced		uninduced
GFP	mCherry	GFP	mCherry	GFP	mCherry	GFP	mCherry	GFP	mCherry	GFP	mCherry	GFP	mCherry	GFP	mCherry	GFP	mCherry	GFP	mCherry
25.8624	51.8115	61.8834	2651	46.9307	222.453	42.8938	1792.62	18.9202	33.8732	32.9714	65.6092	75.5942	341.792	19.9693	265.697	20.8879	2939.9	33.8732	311.69
24.9484	41.9401	19.9693	2428.42	67.7075	452.723	44.7661	3130.95	23.9588	442.656	23.9588	15.9839	41.9401	294.652	36.9778	132.925	59.9656	2926.71	38.7659	409.154
17.9262	82.8948	40.9154	1484.08	60.917	416.581	48.7594	2107.66	27.98	339.494	15.9839	34.7996	19.9693	252.873	24.9484	180.882	43.968	2280.24	45.9905	217.996
15.9839	42.8938	15.9839	2946.52	43.968	653.148	43.968	3535.17	4.99805	439.68	35.9934	18.9202	31.9496	4091.54	30.8205	289.398	43.968	2428.42	31.9496	266.895
30.8205	16.9082	19.9693	2478.07	23.9588	329.714	31.9496	1253.76	16.9082	523.973	43.968	46.9307	23.9588	613.293	42.8938	357.514	39.9158	1725.39	46.9307	565.603
3	81.6003	28.8748	3417.92	15.9839	669.505	36.9778	1887.77	15.9839	242.842	43.968	35.9934	31.9496	184.995	20.8879	430.872	30.8205	2042.34	34.7996	365.644
3	66.9505	16.9082	2848.79	34.7996	408.235	15.9839	1866.67	15.9839	504.321	45.9905	51.8115	44.7661	133.224	27.98	285.52	49.9805	2300.84	27.98	329.714
22.8537	65.6092	4.99805	2199.66	33.8732	240.668	36.9778	2506.09	9.96795	900.866	45.9905	46.9307	33.8732	332.693	35.9934	205.617	38.7659	3223.82	23.9588	513.475
22.8537	48.7594	17.9262	1939.4	17.9262	305.446	43.968	1288.05	25.8624	346.435	18.9202	17.9262	38.7659	202.861	44.7661	255.732	23.9588	1279.39	20.8879	429.904
40.9154	25.8624	37.9892	2042.34	41.9401	194.377	44.7661	2461.41	20.8879	289.398	52.7519	30.8205	34.7996	285.52	32.9714	294.652	31.9496	2966.46	21.8979	749.173
35.9934	54.9309	46.9307	3123.92	53.9516	363.186	20.8879	2645.05	17.9262	290.703	24.9484	17.9262	40.9154	177.657	15.9839	389.406	46.9307	2102.93	23.9588	357.514
31.9496	42.8938	43.968	4091.54	37.9892	308.899	24.9484	3656.44	26.9912	332.693	35.9934	41.9401	60.917	331.945	16.9082	322.382	44.7661	3425.61	23.9588	686.272
38.7659	33.8732	19.9693	3145.06	47.7826	808.696	19.9693	3000	26.9912	297.983	48.7594	46.9307	37.9892	180.882	39.9158	240.127	39.9158	4703.64	36.9778	312.392
32.9714	61.8834	16.9082	1668.16	21.8979	755.942	41.9401	2417.53	36.9778	514.631	15.9839	32.9714	37.9892	598.31	44.7661	266.895	68.6272	3885.31	23.9588	164.951
39.9158	26.9912	30.8205	291.357	23.9588	249.484	28.8748	3040.75	16.9082	289.398	19.9693	6.98729	20.8879	308.899	31.9496	407.318	40.9154	4082.35	32.9714	429.904
55.8024	61.8834	31.9496	3773.38	4.99805	564.333	30.8205	1464.19	22.8537	337.212	44.7661	43.968	16.9082	431.841	40.9154	266.895	19.9693	2597.89	39.9158	273.579
45.9905	31.9496	15.9839	3472.14	19.9693	740.797	15.9839	3274.97	37.9892	468.253	24.9484	33.8732	43.968	761.059	34.7996	434.764	35.9934	2656.97	19.9693	323.835
41.9401	42.8938	31.9496	2417.53	56.9432	488.692	16.9082	1474.1	22.8537	352.723	43.968	22.8537	38.7659	1030.99	19.9693	324.564	56.9432	4832.28	42.8938	594.287
22.8537	55.8024	20.8879	3145.06	36.9778	357.514	38.7659	1702.27	32.9714	832.685	31.9496	41.9401	43.968	482.143	15.9839	490.895	39.9158	1792.62	42.8938	357.514
22.8537	49.9805	31.9496	2126.7	32.9714	1415.63	21.8979	2615.48	8.96824	273.579	31.9496	45.9905	46.9307	244.486	32.9714	152.81	39.9158	2126.7	28.8748	490.895
28.8748	34.7996	28.8748	217.996	32.9714	305.446	26.9912	1438.09	21.8979	285.52	19.9693	45.9905	45.9905	256.885	18.9202	266.895	37.9892	2311.21	23.9588	1049.7
46.9307	25.8624	47.7826	3689.48	31.9496	721.075	22.8537	913.103	28.8748	393.809	58.6323	17.9262	20.8879	442.656	22.8537	174.882	17.9262	2900.5	27.98	366.467
22.8537	53.9516	15.9839	957.255	52.7519	533.484	22.8537	1431.63	15.9839	727.59	39.9158	42.8938	52.7519	346.435	39.9158	456.813	39.9158	2545.85	27.98	842.1
26.9912	18.9202	16.9082	2900.5	24.9484	270.52	24.9484	1784.58	23.9588	232.686	40.9154	55.8024	45.9905	357.514	31.9496	357.514	63.576	3706.11	31.9496	705.042
20.8879	65.6092	20.8879	2254.75	50.7735	538.304	19.9693	1531.54	20.8879	422.239	31.9496	52.7519	24.9484	337.212	35.9934	305.446	52.7519	2472.5	43.968	990.093
15.9839	58.6323	23.9588	2121.93	8.96824	437.707	16.9082	1858.29	15.9839	320.215	23.9588	18.9202	32.9714	256.885	45.9905	365.644	44.7661	2842.39	54.9309	320.215
60.917	45.9905	27.98	2540.13	15.9839	312.392	15.9839	4446.51	23.9588	456.813	27.98	44.7661	65.6092	464.06	39.9158	269.306	59.9656	3312	15.9839	513.475
44.7661	45.9905	20.8879	4347.65	25.8624	783.634	17.9262	443.653	14.9077	730.87	44.7661	45.9905	35.9934	194.377	19.9693	229.567	34.7996	1296.77	43.968	381.604
58.6323	41.9401	47.7826	2705.2	22.8537	972.441	55.8024	1845.8	21.8979	443.653	28.8748	45.9905	19.9693	177.657	20.8879	368.948	23.9588	1956.93	16.9082	625.831
48.7594	37.9892	20.8879	2798	46.9307	430.872	50.7735	2478.07	15.9839	312.392	16.9082	66.9505	31.9496	249.484	21.8979	344.88	16.9082	776.618	24.9484	381.604
36.9778	37.9892	16.9082	1490.77	71.9456	456.813	30.8205	1279.39	4.99805	550.545	42.8938	65.6092	72.9228	400.957	17.9262	244.486	30.8205	31.9496	40.9154	169.082
48.7594	21.8979	23.9588	3876.59	46.9307	555.52	19.9693	1140.77	17.9262	368.948	46.9307	85.5459	55.8024	180.882	30	317.348	44.7661	2881	17.9262	281.694
43.968	33.8732	30.8205	2244.63	42.8938	255.732	30.8205	1447.82	16.9082	368.948	43.968	54.9309	32.9714	326.761	42.8938	404.58	15.9839	1917.72	46.9307	674.037
41.9401	42.8938	30.8205	3123.92	16.9082	513.475	23.9588	3894.06	32.9714	328.973	23.9588	50.7735	61.8834	468.253	34.7996	422.239	33.8732	65.6092	43.968	660.533
41.9401	6.98729	54.9309	4156.45	15.9839	456.813	23.9588	1768.6	44.7661	238.513	23.9588	32.9714	40.9154	399.158	52.7519	347.214	41.9401	3194.96	30.8205	423.19
23.9588	33.8732	20.8879	830.815	28.8748	799.655	25.8624	1253.76	44.7661	957.255	43.968	22.8537	32.9714	242.842	44.7661	678.599	44.7661	2074.75	16.9082	543.167
38.7659	13.9352	35.9934	2979.83	51.8115	586.323	3	2401.27	28.8748	215.559	39.9158	38.7659	27.98	393.809	59.9656	317.348	28.8748	3040.75	31.9496	434.764
16.9082	21.8979	28.8748	1772.58	20.8879	564.333	22.8537	2224.53	30.8205	302.031	31.9496	82.8948	43.968	332.693	44.7661	2300.84	42.8938	2401.27	27.98	213.629
12.9969	41.9401	24.9484	2199.66	44.7661	113.821	22.8537	1566.37	32.9714	229.567	31.9496	16.9082	46.9307	243.937	20.8879	332.693	33.8732	1744.9	39.9158	581.073
27.98	46.9307	30.8205	3040.75	20.8879	357.514	20.8879	50.7735	15.9839	215.559	19.9693	41.9401	39.9158	439.68	21.8979	180.882	31.9496	2979.83	43.968	549.309
4.99805	33.8732	24.9484	2597.89	42.8938	314.506	35.9934	1044.99	37.9892	797.859	46.9307	53.9516	23.9588	334.944	16.9082	122.588	76.9664	2798	32.9714	533.484
39.9158	26.9912	52.7519	6357.6	39.9158	368.948	32.9714	1845.8	40.9154	261.548	20.8879	62.8652	36.9778	492	36.9778	8.96824	19.9693	2084.1	16.9082	373.959
42.8938	25.8624	36.9778	3519.31	32.9714	464.06	39.9158	1573.43	19.9693	381.604	21.8979	22.8537	26.9912	2580.43	18.9202	316.635	46.9307	3640.04	350.352	250.609
10.9799	38.7659	43.968	2285.37	32.9714	666.501	56.9432	3349.44	46.9307	1329.25	37.9892	25.8624	47.7826	164.951	37.9892	285.52	42.8938	5.9831	42.8938	564.333
27.98	101.946	62.8652	3615.56	30.8205	158.052	20.8879	2295.67	46.9307	368.948	46.9307	43.968	36.9778	4347.65	49.9805	412.851	24.9484	968.078	4.99805	189.628
28.8748	18.9202	30.8205	2326.86	40.9154	514.631	15.9839	2680.98	41.9401	329.714	39.9158	50.7735	39.9158	262.727	22.8537	294.652	35.9934	1917.72	43.968	482.143
16.9082	23.9588	34.7996	3441.05	37.9892	827.087	20.8879	1866.67	40.9154	598.31	27.98	26.9912	20.8879	263.911	19.9693	352.723	38.7659	3790.39	27.98	174.882
30.8205	38.7659	26.9912	2005.93	18.9202	1071.16	20.8879	1983.51	34.7996	378.188	36.9778	21.8979	37.9892	25.8624	54.9309	290.703	26.9912	1952.53	30.8205	249.484
30	21.8979	21.8979	1690.82	37.9892	507.735	19.9693	1365.6	36.9778	540.73	28.8748	77.4873	43.968	3911.61	39.9158	329.714	47.7826	2810.61	20.8879	320.215
23.9588	35.9934	41.9401	2615.48	34.7996	613.293	28.8748	2823.28	25.8624	162.375	20.8879	30.8205	35.9934	3833.24	22.8537	326.761	37.9892	2645.05	45.9905	446.656
27.98	83.4559	33.8732	1209.46	28.8748	348.779	19.9693	1396.66	39.9158	565.603	22.8537	19.9693	45.9905	184.995	49.9805	423.19	32.9714	2926.71	43.968	211.241
19.9693	22.8537	18.9202	2224.53	41.9401	527.519	36.9778	1709.94	34.7996	563.065	5.9831	41.9401	45.9905	2772.95	40.9154	186.667	30.8205	1605.6	44.7661	1601.99
7.99655	17.9262	22.8537	2597.89	42.8938	393.809	12.9969	2121.93	42.8938	308.899	15.9839	25.8624	36.9778	118.789	43.968	249.484	43.968	3448.8	23.9588	186.667
23.9588	10.9799	39.9158	1698.44	40.9154	368.948	19.9693	2145.92	42.8938	295.98	15.9839	25.8624	36.9778	305.446	31.9496	149.077	37.9892	2494.84	7.99655	378.188
57.7166	26.9912	16.9082	3356.98	78.7166	1052.07	41.9401	1323.28	38.7659	348.779	31.9496	61.8834	43.968	461.978	51.8115	197.905	19.9693	1217.64	19.9693	678.599
3	42.8938	22.8537	2693.06	35.9934	946.552	43.968	2848.79	31.9496	393.809	32.9714	42.8938	16.9082	108.816	43.968	300.675	23.9588	2597.89	18.9202	341.792
14.9077	13.9352	45.9905	2074.75	35.9934	500.931	30	2597.89	36.9778	334.944	28.8748	43.968	20.8879	214.592	43.968	317.348	64.5846	3000	38.7659	352.723
30.8205	30	45.9905	2037.76	31.9496	543.167	43.968	2369.09	40.9154	381.604	40.9154	39.9158	73.7473	312.392	16.9082	570.714	19.9693	1752.76	42.8938	620.227
25.8624	42.8938	48.7594	1061.57	44.7661	797.859	28.8748	1917.72	35.9934	310.291	20.8879	62.8652	37.9892	256.885	42.8938	202.861	32.9714	3364.54	26.9912	347.996
15.9839	58.6323	37.9892	3599.34	15.9839	289.398	10.9799	1740.98	40.9154	481.06	27.98	50.7735	42.8938	352.723	27.98	439.68	43.968	1365.6	16.9082	533.484
18.9202	21.8979	35.9934	3773.38	43.968	653.148	22.8537	2645.05	60.917	1140.77	43.968	46.9307	54.9309	236.909	21.8979	244.486	43.968	773.133	24.9484	258.624
27.98	14.9077	43.968	1845.8	20.8879	437.707	20.8879	1406.11	43.968	341.792	35.9934	41.9401	17.9262	197.905	28.8748	223.959	23.9588	1917.72	16.9082	277.919
15.9839	24.9484	16.9082	3535.17	34.7996	538.304	33.8732	2439.37	36.9778	348.779	23.9588	24.9484	75.5942	260.96	41.9401	297.983	20.8879	1804.75	42.8938	265.697
25.8624	42.8938	23.9588	2259.82	18.9202	221.953	18.9202	1326.26	20.8879	334.944	39.9158	38.7659	40.9154	414.712	16.9082	134.126	21.8979	2321.63	19.9693	54.9309
50.7735	25.8624	15.9839	2285.37	32.9714	258.624	35.9934	3519.31	46.9307	422.239	42.8938	17.9262	19.9693	229.567	15.9839	397.367	46.9307	1709.94	26.9912	221.953
17.9262	24.9484	54.9309	2926.71	30	886.797	27.98	1649.51	42.8938	403.671	22.8537	26.9912	41.9401	308.899	40.9154	610.541	40.9154	2478.07	28.8748	534.685
32.9714	57.7166	27.98	1329.25	5.9831	437.707	44.7661	2224.53	44.7661	400.957	27.98	61.8834	39.9158	265.697	19.9693	225.475	31.9496	2574.63	54.9309	656.092
30.8205	16.9082	25.8624	1702.27	30	443.653	22.8537	1772.58	38.7659	637.191	44.7661	62.8652	91.7219	3495.65	20.8879	178.859	40.9154	2417.53	35.9934	518.115
30	33.8732	30.8205	3472.14	17.9262	416.581	23.9588	832.685	4.99805	430.872	32.9714	62.8652	27.98	3027.11	31.9496	475.682	38.7659	1887.77	37.9892	422.239
24.9484	45.9905	17.9262	2979.83	19.9693	365.644	23.9588	3216.58	27.98	246.141	19.9693	77.4873	39.9158	128.805	23.9588	454.763	36.9778	1792.62	19.9693	212.67
18.9202	45.9905	30	1917.72	46.9307	817.84	27.98	2254.75	28.8748	305.446	15.9839	25.8624	34.7996	3833.24	46.9307	287.453	41.9401	2417.53	44.7661	725.956
38.7659	17.9262	18.9202	2645.05	47.7826	359.934	27.98	1768.6	12.9969	329.714	16.9082	30.8205	40.9154	318.778	22.8537	277.919	27.98	4406.7	52.7519	666.501
44.7661	5.9831	41.9401	4386.93	39.9158	510.023	20.8879	1992.45	28.8748	656.092	27.98	34.7996	68.6272	398.261	26.9912	324.564	43.968	2160.44	37.9892	276.672
46.9307	13.9352	20.8879	2353.17	39.9158	344.88	18.9202	961.569	25.8624	450.691	26.9912	17.9262	34.7996	329.714	16.9082	98.3436	3	2455.88	23.9588	488.692
37.9892	22.8537	32.9714	4054.9	32.9714	472.484	3	1858.29	25.8624	392.924	49.9805	61.8834	24.9484	281.694	53.9516	404.58	36.9778	3040.75	51.8115	996.794
30.8205	4.99805	19.9693	2300.84	36.9778	611.916	36.9778	2506.09	37.9892	570.714	25.8624	22.8537	32.9714	238.513	25.8624	443.653	23.9588	1438.09	16.9082	414.712
32.9714	30	23.9588	1854.12	44.7661	972.441	36.9778	2321.63	22.8537	308.899	33.8732	41.9401	35.9934	293.329	23.9588	317.348	16.9082	2417.53	15.9839	560.539
39.9158	26.9912	15.9839	3252.95	27.98	347.996	27.98	1521.25	59.9656	437.707	18.9202	34.7996	39.9158	153.154	45.9905	459.905	48.7594	2290.52	39.9158	329.714
44.7661	41.9401	19.9693	3194.96	36.9778	611.916	15.9839	1616.47	16.9082	521.622	43.968	93.8077	40.9154	368.948	28.8748	348.779	45.9905	4619.78	24.9484	416.581
44.7661	9.96795	11.9325	3402.58	27.98	372.281	41.9401	2084.1	28.8748	341.792	19.9693	33.8732	40.9154	193.07	36.9778	344.88	55.8024	129.969	15.9839	534.685
15.9839	34.7996	36.9778	3223.82	27.98	555.52	35.9934	2907.03	19.9693	412.851	16.9082	38.7659	25.8624	500.931	27.98	308.899	23.9588	2199.66	62.8652	385.919
17.9262	24.9484	44.7661	3816.04	21.8979	389.406	30.8205	1917.72	20.8879	507.735	27.98	45.9905	51.8115	153.154	31.9496	650.218	42.8938	3364.54	42.8938	836.438
10.9799	20.8879	45.9905	3535.17	18.9202	727.59	45.9905	1631.07	22.8537	222.453	35.9934	69.716	58.6323	320.215	43.968	431.841	44.7661	2946.52	16.9082	298.654
16.9082	53.9516	15.9839	3973.67	21.8979	404.58	27.98	1061.57	24.9484	61.8834	19.9693	69.716	37.9892	117.461	51.8115	175.276	48.7594	2772.95	36.9778	686.272
27.98	69.716	40.9154	4406.7	33.8732	503.188	21.8979	1566.37	40.9154	642.948	20.8879	54.9309	32.9714	277.919	41.9401	229.567	44.7661	3946.95	23.9588	290.703
15.9839	18.9202	23.9588	3061.33	15.9839	318.778	24.9484	1217.64	15.9839	376.491	31.9496	53.9516	30.8205	2145.92	18.9202	238.513	61.8834	4506.91	37.9892	252.873
19.9693	58.6323	40.9154	3274.97	32.9714	288.748	62.8652	913.103	17.9262	495.33	33.8732	49.9805	36.9778	422.239	16.9082	416.581	17.9262	1987.97	37.9892	230.602
28.8748	30	5.9831	3216.58	44.7661	620.227	44.7661	2597.89	15.9839	456.813	22.8537	34.7996	23.9588	198.797	41.9401	385.919	15.9839	2321.63	24.9484	373.959
27.98	46.9307	26.9912	5031.88	36.9778	374.801	42.8938	1833.39	27.98	1030.99	15.9839	23.9588	36.9778	310.291	23.9588	240.668	54.9309	2779.19	17.9262	393.809
44.7661	73.7473	25.8624	2656.97	3	303.392	25.8624	1552.35	20.8879	817.84	43.968	4.99805	67.7075	324.564	32.9714	221.953	15.9839	2472.5	18.9202	465.105
39.9158	58.6323	43.968	2165.31	38.7659	30	31.9496	1825.16	20.8879	273.579	15.9839	25.8624	45.9905	500.931	27.98	581.073	20.8879	3123.92	31.9496	376.491
32.9714	33.8732	43.968	1209.46	20.8879	1037.97	42.8938	1956.93	27.98	422.239	60.917	26.9912	53.9516	308.899	27.98	177.657	59.9656	3781.88	40.9154	497.563
43.968	35.9934	19.9693	1019.46	19.9693	485.407	44.7661	3781.88	28.8748	832.685	35.9934	3	55.8024	194.377	40.9154	468.253	36.9778	3000	23.9588	610.541
40.9154	61.8834	31.9496	1917.72	24.9484	586.323	39.9158	1788.59	15.9839	265.697	23.9588	45.9905	62.8652	570.714	19.9693	222.453	50.7735	4703.64	43.968	540.73
31.9496	40.9154	15.9839	2005.93	27.98	452.723	59.9656	2816.94	28.8748	337.212	35.9934	30	44.7661	426.054	20.8879	184.995	39.9158	3567.11	40.9154	389.406
39.9158	49.9805	30	2179.96	19.9693	285.52	19.9693	1930.7	30	277.919	46.9307	46.9307	44.7661	202.861	30.8205	178.859	19.9693	3448.8	24.9484	561.801
40.9154	25.8624	24.9484	669.505	21.8979	590.292	15.9839	927.589	38.7659	302.031	43.968	25.8624	39.9158	397.367	15.9839	463.018	38.7659	4147.12	52.7519	533.484
34.7996	69.716	28.8748	3790.39	10.9799	376.491	22.8537	1913.41	27.98	422.239	37.9892	5.9831	69.716	197.905	41.9401	376.491	15.9839	2300.84	42.8938	314.506
30	37.9892	23.9588	2511.73	34.7996	376.491	24.9484	1587.65	25.8624	296.646	15.9839	37.9892	43.968	797.859	57.7166	177.657	23.9588	4250.97	21.8979	324.564
8.96824	25.8624	18.9202	3187.78	15.9839	318.778	54.9309	2385.13	3	614.674	32.9714	30.8205	18.9202	298.654	46.9307	178.859	43.968	1545.38	34.7996	609.17
28.8748	45.9905	36.9778	2926.71	23.9588	473.547	19.9693	2165.31	41.9401	338.732	44.7661	30.8205	42.8938	3982.61	43.968	249.484	32.9714	3173.48	36.9778	430.872
13.9352	19.9693	50.7735	127.939	37.9892	1500.86	35.9934	1447.82	14.9077	376.491	16.9082	6.98729	30.8205	190.483	93.8077	180.882	30	1365.6	36.9778	414.712
3	61.8834	31.9496	3543.13	3	298.654	8.96824	1311.43	32.9714	481.06	44.7661	37.9892	50.7735	357.514	24.9484	166.816	49.9805	2461.41	20.8879	334.944
5.9831	44.7661	17.9262	2244.63	31.9496	938.077	15.9839	2369.09	24.9484	400.957	35.9934	37.9892	17.9262	160.921	31.9496	329.714	25.8624	2687.01	20.8879	430.872
30	35.9934	57.7166	2472.5	19.9693	366.467	38.7659	1166.72	42.8938	300	16.9082	3	32.9714	236.909	21.8979	142.521	47.7826	3417.92	19.9693	294.652
17.9262	34.7996	27.98	1768.6	24.9484	418.459	15.9839	1521.25	16.9082	378.188	24.9484	3	62.8652	381.604	15.9839	400.957	34.7996	3991.58	35.9934	397.367
33.8732	58.6323	40.9154	2926.71	18.9202	632.907	16.9082	2259.82	24.9484	581.073	27.98	30	64.5846	294.652	36.9778	265.697	39.9158	2145.92	59.9656	454.763
6.98729	49.9805	35.9934	2836.01	58.6323	616.057	15.9839	1225.88	17.9262	280.43	34.7996	6.98729	44.7661	298.654	48.7594	437.707	36.9778	2254.75	24.9484	193.07
3	59.9656	44.7661	3902.82	32.9714	495.33	26.9912	2893.98	16.9082	817.84	42.8938	42.8938	35.9934	244.486	30.8205	136.254	32.9714	2353.17	39.9158	162.375
18.9202	37.9892	62.8652	996.794	51.8115	414.712	27.98	1956.93	19.9693	1140.77	48.7594	18.9202	36.9778	376.491	23.9588	205.617	34.7996	2037.76	41.9401	439.68
6.98729	17.9262	61.8834	3816.04	58.6323	279.8	46.9307	3040.75	11.9325	310.291	43.968	41.9401	19.9693	170.994	38.7659	276.672	33.8732	3123.92	40.9154	249.484
10.9799	61.8834	57.7166	2842.39	45.9905	570.714	16.9082	1377.94	28.8748	374.801	27.98	57.7166	52.7519	507.735	44.7661	274.812	24.9484	1377.94	47.7826	582.381
19.9693	22.8537	42.8938	3282.34	30.8205	485.407	43.968	3297.14	40.9154	256.885	28.8748	42.8938	27.98	141.882	20.8879	269.306	20.8879	2693.06	25.8624	450.691
30.8205	34.7996	50.7735	4119.23	58.6323	464.06	46.9307	1854.12	28.8748	389.406	19.9693	57.7166	19.9693	467.201	43.968	177.657	39.9158	2893.98	30	277.919
30	30.8205	46.9307	5823.81	34.7996	434.764	33.8732	1833.39	27.98	246.141	27.98	57.7166	40.9154	381.604	28.8748	364.823	32.9714	3472.14	33.8732	337.212
38.7659	33.8732	27.98	2580.43	17.9262	637.191	46.9307	1768.6	3	442.656	43.968	45.9905	15.9839	256.885	36.9778	231.121	19.9693	3282.34	35.9934	563.065
18.9202	33.8732	15.9839	2868.07	40.9154	226.491	17.9262	1507.62	28.8748	285.52	44.7661	51.8115	15.9839	385.919	31.9496	329.714	28.8748	2300.84	39.9158	258.624
33.8732	57.7166	41.9401	2881	30	421.291	40.9154	1913.41	55.8024	258.624	21.8979	69.716	33.8732	507.735	40.9154	2461.41	48.7594	2517.38	43.968	372.281
32.9714	42.8938	15.9839	3495.65	58.6323	346.435	56.9432	799.655	8.96824	331.945	23.9588	48.7594	34.7996	213.629	36.9778	269.306	50.7735	5123.22	24.9484	51.8115
43.968	38.7659	19.9693	2074.75	47.7826	254.585	24.9484	3672.92	27.98	422.239	62.8652	37.9892	45.9905	423.19	30.8205	338.732	45.9905	2065.44	27.98	61.8834
32.9714	58.6323	23.9588	2326.86	39.9158	1253.76	23.9588	1500.86	43.968	692.472	17.9262	5.9831	21.8979	280.43	20.8879	388.531	43.968	2074.75	34.7996	602.359
16.9082	74.5811	24.9484	1605.6	32.9714	521.622	55.8024	2900.5	27.98	616.057	48.7594	44.7661	42.8938	381.604	35.9934	159.839	43.968	3130.95	47.7826	968.078
35.9934	61.8834	24.9484	1896.28	43.968	373.959	55.8024	1729.27	20.8879	523.973	19.9693	37.9892	20.8879	338.732	32.9714	173.317	24.9484	3187.78	22.8537	381.604
33.8732	41.9401	15.9839	2280.24	31.9496	393.809	59.9656	2079.42	44.7661	400.957	33.8732	85.5459	41.9401	456.813	36.9778	338.732	44.7661	2597.89	22.8537	428.938
27.98	38.7659	23.9588	2102.93	38.7659	523.973	35.9934	2868.07	3	674.037	31.9496	25.8624	28.8748	274.812	23.9588	374.801	36.9778	2316.42	30.8205	289.398
25.8624	18.9202	24.9484	3689.48	35.9934	563.065	40.9154	1939.4	20.8879	318.778	41.9401	70.9814	43.968	242.842	23.9588	277.919	59.9656	2189.79	23.9588	322.382
4.99805	35.9934	19.9693	3061.33	30.8205	374.801	43.968	2455.88	20.8879	270.52	32.9714	70.9814	32.9714	262.727	34.7996	265.697	24.9484	2224.53	25.8624	329.714
19.9693	155.584	28.8748	3722.81	17.9262	17.9262	19.9693	3223.82	19.9693	356.711	43.968	25.8624	40.9154	190.483	20.8879	660.533	36.9778	2224.53	36.9778	334.944
20.8879	70.9814	33.8732	3991.58	7.99655	400.957	36.9778	2102.93	30	437.707	22.8537	34.7996	23.9588	510.023	16.9082	473.547	31.9496	3006.75	35.9934	214.592
36.9778	86.5132	11.9325	2748.12	4.99805	523.973	48.7594	1545.38	28.8748	514.631	54.9309	18.9202	36.9778	312.392	28.8748	368.948	27.98	3964.74	15.9839	409.154
43.968	44.7661	38.7659	2461.41	23.9588	416.581	59.9656	2848.79	30.8205	117.461	17.9262	37.9892	40.9154	285.52	18.9202	243.937	62.8652	3664.67	15.9839	534.685
34.7996	51.8115	8.96824	5123.22	32.9714	836.438	43.968	1279.39	30	366.467	16.9082	9.96795	59.9656	437.707	28.8748	232.686	23.9588	3033.92	35.9934	277.919
43.968	36.9778	15.9839	2005.93	3	34.7996	31.9496	1441.32	18.9202	329.714	19.9693	37.9892	30.8205	42.8938	35.9934	238.513	24.9484	1948.14	44.7661	293.329
52.7519	51.8115	19.9693	2868.07	23.9588	439.68	19.9693	2010.45	38.7659	403.671	35.9934	37.9892	41.9401	52.7519	16.9082	232.686	28.8748	3061.33	20.8879	318.778
39.9158	50.7735	30	2926.71	30.8205	357.514	38.7659	1156.27	60.917	481.06	42.8938	41.9401	20.8879	294.652	17.9262	426.054	39.9158	3274.97	45.9905	366.467
44.7661	46.9307	30.8205	2829.64	30.8205	533.484	53.9516	1447.82	30	518.115	52.7519	45.9905	36.9778	338.732	36.9778	347.996	59.9656	4682.53	16.9082	177.657
35.9934	43.968	14.9077	4270.13	40.9154	482.143	45.9905	2005.93	11.9325	334.944	45.9905	33.8732	24.9484	408.235	35.9934	240.668	41.9401	2534.42	32.9714	378.188
44.7661	35.9934	28.8748	2353.17	34.7996	360.744	34.7996	1620.1	23.9588	498.683	30.8205	34.7996	30.8205	194.377	28.8748	200.593	31.9496	2042.34	27.98	550.545
11.9325	38.7659	24.9484	2179.96	41.9401	422.239	34.7996	2199.66	20.8879	540.73	22.8537	43.968	71.9456	209.349	32.9714	173.317	149.077	70.9814	27.98	269.306
19.9693	75.5942	24.9484	2121.93	35.9934	730.87	52.7519	2729.64	26.9912	346.435	40.9154	56.9432	39.9158	409.154	15.9839	186.667	43.968	2353.17	42.8938	595.625
15.9839	33.8732	24.9484	3672.92	43.968	149.077	31.9496	1545.38	28.8748	341.792	34.7996	45.9905	15.9839	259.789	19.9693	400.957	43.968	2842.39	24.9484	169.082
26.9912	49.9805	16.9082	5216.22	36.9778	221.953	33.8732	1464.19	23.9588	434.764	17.9262	62.8652	36.9778	376.491	23.9588	439.68	32.9714	2597.89	28.8748	78.7166
30.8205	47.7826	23.9588	3033.92	28.8748	507.735	38.7659	2102.93	28.8748	1056.81	3.98261	21.8979	22.8537	173.317	42.8938	252.873	40.9154	1768.6	31.9496	273.579
26.9912	74.5811	30	2102.93	24.9484	66.9505	34.7996	2848.79	18.9202	383.324	44.7661	62.8652	44.7661	456.813	43.968	177.657	15.9839	2065.44	24.9484	164.951
25.8624	25.8624	15.9839	3006.75	39.9158	448.669	16.9082	2439.37	27.98	294.652	39.9158	46.9307	37.9892	266.895	32.9714	305.446	39.9158	3068.22	24.9484	538.304
38.7659	38.7659	22.8537	1987.97	64.5846	1030.99	20.8879	1245.33	22.8537	654.619	16.9082	25.8624	31.9496	492	15.9839	163.842	45.9905	3194.96	20.8879	586.323
12.9969	33.8732	21.8979	2979.83	43.968	660.533	36.9778	3973.67	45.9905	660.533	27.98	53.9516	40.9154	755.942	20.8879	297.983	49.9805	2401.27	25.8624	201.045
53.9516	37.9892	27.98	1808.82	30.8205	390.283	19.9693	2060.8	16.9082	314.506	43.968	21.8979	15.9839	254.585	40.9154	368.948	45.9905	4250.97	59.9656	246.141
36.9778	38.7659	7.99655	2597.89	33.8732	320.215	55.8024	2353.17	15.9839	376.491	28.8748	26.9912	31.9496	573.286	31.9496	170.994	33.8732	2229.54	17.9262	312.392
42.8938	26.9912	34.7996	996.794	33.8732	287.453	16.9082	2079.42	12.9969	251.173	22.8537	20.8879	60.917	380.747	40.9154	242.842	55.8024	3304.56	46.9307	366.467
49.9805	39.9158	38.7659	2219.53	42.8938	305.446	23.9588	1377.94	28.8748	324.564	30.8205	56.9432	66.9505	3773.38	46.9307	422.239	43.968	3535.17	41.9401	994.556
30	45.9905	16.9082	5287.07	46.9307	611.916	30	2574.63	23.9588	456.813	23.9588	21.8979	24.9484	226.491	25.8624	180.882	43.968	2353.17	34.7996	106.876
37.9892	91.7219	30.8205	2121.93	23.9588	359.934	39.9158	2798	18.9202	404.58	31.9496	58.6323	52.7519	376.491	46.9307	578.466	38.7659	2621.36	15.9839	518.115
19.9693	21.8979	23.9588	3911.61	11.9325	628.652	18.9202	2042.34	19.9693	761.059	28.8748	34.7996	55.8024	4027.64	55.8024	590.292	34.7996	2621.36	57.7166	344.88
31.9496	49.9805	59.9656	3123.92	36.9778	429.904	32.9714	1883.53	34.7996	426.054	19.9693	19.9693	23.9588	348.779	32.9714	240.668	24.9484	3448.8	32.9714	434.764
45.9905	11.9325	55.8024	3238.35	43.968	500.931	31.9496	1474.1	26.9912	987.869	35.9934	42.8938	32.9714	280.43	20.8879	308.899	58.6323	3833.24	44.7661	874.913
33.8732	41.9401	46.9307	490.895	27.98	381.604	33.8732	2369.09	30	310.291	16.9082	45.9905	53.9516	266.895	40.9154	217.996	26.9912	3706.11	40.9154	410.998
39.9158	25.8624	24.9484	2385.13	44.7661	708.22	33.8732	2511.73	37.9892	708.22	21.8979	58.6323	38.7659	205.617	45.9905	398.261	43.968	1862.47	40.9154	378.188
62.8652	19.9693	21.8979	4250.97	56.9432	865.132	31.9496	1849.95	34.7996	259.789	59.9656	39.9158	31.9496	422.239	44.7661	488.692	40.9154	3040.75	40.9154	435.743
26.9912	26.9912	38.7659	1956.93	37.9892	701.878	30.8205	2353.17	34.7996	274.812	19.9693	58.6323	43.968	305.446	43.968	206.544	40.9154	2005.93	24.9484	97.6825
36.9778	60.917	17.9262	4416.62	36.9778	429.904	26.9912	2816.94	43.968	269.306	37.9892	58.6323	19.9693	410.998	40.9154	228.537	39.9158	17.9262	44.7661	465.105
39.9158	3	42.8938	2102.93	43.968	385.919	25.8624	2037.76	38.7659	320.215	32.9714	73.7473	45.9905	456.813	21.8979	166.816	40.9154	2428.42	31.9496	944.426
35.9934	43.968	33.8732	2979.83	30	341.792	12.9969	2010.45	31.9496	439.68	36.9778	32.9714	23.9588	1474.1	19.9693	252.873	55.8024	2244.63	36.9778	564.333
31.9496	3	43.968	4064.03	47.7826	1112.9	23.9588	2656.97	40.9154	506.594	38.7659	3	49.9805	230.602	19.9693	262.727	51.8115	3145.06	39.9158	25.8624
55.8024	41.9401	39.9158	1177.26	41.9401	240.668	16.9082	1605.6	44.7661	337.212	44.7661	50.7735	35.9934	329.714	18.9202	256.885	37.9892	2165.31	16.9082	305.446
39.9158	41.9401	15.9839	2621.36	33.8732	727.59	28.8748	2079.42	36.9778	318.778	39.9158	37.9892	16.9082	113.821	33.8732	229.567	23.9588	1594.8	17.9262	305.446
63.576	33.8732	38.7659	2102.93	18.9202	385.919	15.9839	2729.64	24.9484	277.919	36.9778	57.7166	48.7594	473.547	27.98	163.842	26.9912	1431.63	35.9934	53.9516
28.8748	30.8205	46.9307	4651.05	46.9307	422.239	22.8537	2478.07	21.8979	797.859	24.9484	30.8205	24.9484	340.258	45.9905	269.306	24.9484	3145.06	31.9496	289.398
3	24.9484	39.9158	2597.89	45.9905	586.323	28.8748	1709.94	38.7659	437.707	24.9484	62.8652	15.9839	422.239	6.98729	347.996	22.8537	3425.61	27.98	252.873
3	23.9588	28.8748	2926.71	33.8732	214.592	34.7996	1788.59	40.9154	586.323	40.9154	22.8537	40.9154	322.382	46.9307	272.964	71.9456	1698.44	43.968	906.964
3.98261	44.7661	20.8879	3567.11	35.9934	695.594	60.917	1808.82	23.9588	808.696	30	39.9158	20.8879	3040.75	23.9588	207.942	48.7594	2900.5	25.8624	473.547
4.99805	60.917	27.98	2199.66	44.7661	443.653	24.9484	2300.84	15.9839	376.491	28.8748	22.8537	32.9714	244.486	19.9693	150.762	45.9905	2534.42	44.7661	485.407
15.9839	17.9262	19.9693	1302.62	31.9496	305.446	60.917	1133.1	30	620.227	46.9307	42.8938	27.98	186.667	37.9892	134.126	42.8938	2401.27	42.8938	450.691
24.9484	34.7996	44.7661	2506.09	26.9912	620.227	36.9778	1620.1	15.9839	686.272	38.7659	38.7659	42.8938	429.904	35.9934	518.115	54.9309	2024.06	17.9262	727.59
8.96824	33.8732	20.8879	1733.17	55.8024	488.692	17.9262	2005.93	22.8537	540.73	28.8748	82.8948	25.8624	2723.51	23.9588	266.895	39.9158	752.55	46.9307	461.978
33.8732	33.8732	24.9484	2656.97	48.7594	534.685	43.968	2461.41	20.8879	446.656	39.9158	33.8732	21.8979	322.382	15.9839	376.491	28.8748	1660.68	24.9484	154.191
19.9693	53.9516	42.8938	1552.35	51.8115	946.552	17.9262	1752.76	44.7661	389.406	46.9307	34.7996	31.9496	422.239	25.8624	218.979	44.7661	2184.87	43.968	412.851
3	33.8732	21.8979	3145.06	15.9839	1130.56	17.9262	1399.8	3	320.215	62.8652	30.8205	46.9307	529.897	24.9484	212.67	44.7661	5157.9	55.8024	647.3
36.9778	28.8748	75.5942	3417.92	15.9839	799.655	9.96795	1721.51	25.8624	529.897	30	53.9516	34.7996	456.813	24.9484	192.636	32.9714	2478.07	44.7661	399.158
31.9496	39.9158	35.9934	4703.64	26.9912	305.446	36.9778	2926.71	28.8748	981.227	27.98	49.9805	21.8979	346.435	34.7996	455.787	19.9693	4289.38	32.9714	520.45
31.9496	57.7166	15.9839	3006.75	30	1541.91	23.9588	1317.34	24.9484	1279.39	24.9484	46.9307	46.9307	173.317	31.9496	170.994	31.9496	2102.93	40.9154	602.359
35.9934	37.9892	22.8537	3911.61	27.98	317.348	42.8938	2199.66	31.9496	534.685	40.9154	60.917	32.9714	347.214	27.98	430.872	39.9158	2881	31.9496	305.446
61.8834	61.8834	44.7661	2687.01	30.8205	277.919	36.9778	3173.48	45.9905	398.261	33.8732	62.8652	51.8115	290.703	58.6323	429.904	28.8748	4231.9	36.9778	182.516
36.9778	62.8652	14.9077	3282.34	49.9805	666.501	22.8537	1709.94	45.9905	981.227	23.9588	31.9496	32.9714	205.617	54.9309	305.446	32.9714	2966.46	56.9432	521.622
32.9714	24.9484	24.9484	2401.27	30.8205	364.823	20.8879	2155.59	33.8732	336.454	16.9082	61.8834	59.9656	538.304	17.9262	210.766	26.9912	3068.22	23.9588	336.454
43.968	13.9352	19.9693	1444.57	8.96824	656.092	44.7661	1576.97	17.9262	344.88	40.9154	98.3436	45.9905	273.579	26.9912	365.644	71.9456	3689.48	31.9496	385.919
30	30	28.8748	1112.9	16.9082	418.459	23.9588	1668.16	19.9693	500.931	38.7659	18.9202	39.9158	158.052	43.968	366.467	28.8748	2979.83	45.9905	532.286
22.8537	6.98729	30	3364.54	23.9588	414.712	7.99655	1195.93	27.98	397.367	21.8979	42.8938	44.7661	456.813	60.917	308.899	40.9154	2461.41	30	214.592
21.8979	30	41.9401	1992.45	3	705.042	24.9484	4000.56	44.7661	222.453	21.8979	33.8732	35.9934	202.861	19.9693	390.283	52.7519	2574.63	36.9778	294.652
22.8537	70.9814	26.9912	1605.6	9.96795	938.077	44.7661	3876.59	20.8879	150.762	20.8879	55.8024	34.7996	164.951	16.9082	324.564	15.9839	1752.76	10.9799	250.609
30	13.9352	25.8624	1679.45	22.8537	421.291	35.9934	1130.56	15.9839	385.919	42.8938	41.9401	28.8748	205.617	26.9912	164.951	57.7166	5758.7	44.7661	732.515
46.9307	30.8205	17.9262	3027.11	12.9969	228.537	23.9588	4109.98	5.9831	276.672	28.8748	57.7166	33.8732	302.031	33.8732	402.764	42.8938	1772.58	30	262.727
14.9077	19.9693	22.8537	3145.06	8.96824	488.692	4.99805	1939.4	15.9839	431.841	23.9588	78.7166	24.9484	156.285	36.9778	381.604	54.9309	2868.07	24.9484	266.895
46.9307	17.9262	18.9202	3448.8	20.8879	610.541	24.9484	3364.54	36.9778	564.333	40.9154	45.9905	24.9484	564.333	15.9839	114.592	40.9154	5088.78	31.9496	669.505
28.8748	37.9892	33.8732	2979.83	24.9484	1080.84	25.8624	3000	40.9154	442.656	43.968	42.8938	35.9934	329.714	43.968	507.735	34.7996	3145.06	35.9934	4832.28
38.7659	22.8537	17.9262	2042.34	15.9839	50.7735	21.8979	1467.49	37.9892	610.541	32.9714	13.9352	46.9307	274.812	40.9154	246.141	32.9714	2729.64	44.7661	755.942
61.8834	30	15.9839	1387.27	40.9154	34.7996	30.8205	1080.84	38.7659	61.8834	54.9309	69.716	28.8748	329.714	30.8205	290.703	49.9805	2244.63	36.9778	198.797
56.9432	42.8938	19.9693	1821.06	43.968	701.878	3	2699.12	19.9693	393.809	26.9912	6.98729	34.7996	4064.03	26.9912	277.919	35.9934	2042.34	28.8748	476.753
40.9154	26.9912	25.8624	1837.51	40.9154	25.8624	41.9401	1649.51	43.968	365.644	54.9309	31.9496	20.8879	148.742	19.9693	220.958	50.7735	2597.89	47.7826	320.215
24.9484	71.9456	16.9082	4054.9	38.7659	261.548	16.9082	2385.13	43.968	570.714	23.9588	35.9934	3	324.564	30	190.483	31.9496	2868.07	30	252.873
12.9969	46.9307	36.9778	3040.75	55.8024	381.604	20.8879	2523.05	36.9778	277.919	23.9588	78.7166	16.9082	201.045	32.9714	1566.37	46.9307	3349.44	21.8979	523.973
16.9082	114.592	24.9484	3040.75	45.9905	571.998	46.9307	2300.84	43.968	490.895	24.9484	21.8979	57.7166	247.807	16.9082	300.675	31.9496	1649.51	18.9202	242.842
20.8879	38.7659	44.7661	2772.95	50.7735	721.075	52.7519	5020.58	24.9484	346.435	40.9154	37.9892	42.8938	5157.9	36.9778	341.792	44.7661	3781.88	20.8879	294.652
36.9778	38.7659	17.9262	3173.48	25.8624	666.501	39.9158	2332.09	23.9588	456.813	35.9934	18.9202	34.7996	252.873	20.8879	289.398	47.7826	2079.42	30.8205	238.513
43.968	45.9905	32.9714	3535.17	45.9905	314.506	51.8115	2615.48	24.9484	410.998	43.968	24.9484	38.7659	546.844	36.9778	400.957	37.9892	3591.26	38.7659	404.58
16.9082	18.9202	8.96824	2868.07	60.917	957.255	40.9154	1709.94	52.7519	294.652	35.9934	10.9799	50.7735	393.809	32.9714	282.328	33.8732	1896.28	39.9158	609.17
45.9905	81.6003	15.9839	1709.94	41.9401	654.619	75.5942	2580.43	24.9484	15.9839	37.9892	34.7996	22.8537	269.306	38.7659	189.628	43.968	2848.79	41.9401	263.911
40.9154	42.8938	30.8205	1166.72	60.917	692.472	31.9496	2326.86	24.9484	362.37	46.9307	9.96795	22.8537	269.306	15.9839	249.484	28.8748	2300.84	31.9496	186.667
50.7735	56.9432	15.9839	25.8624	16.9082	581.073	49.9805	1698.44	30.8205	285.52	18.9202	21.8979	35.9934	287.453	42.8938	201.045	23.9588	3173.48	20.8879	317.348
51.8115	21.8979	35.9934	2065.44	46.9307	341.792	40.9154	2699.12	30	300.675	37.9892	34.7996	34.7996	336.454	46.9307	282.328	16.9082	1605.6	23.9588	225.475
28.8748	53.9516	56.9432	35.9934	43.968	555.52	24.9484	2254.75	16.9082	461.978	18.9202	53.9516	35.9934	250.609	36.9778	385.919	32.9714	2656.97	48.7594	456.813
36.9778	38.7659	24.9484	3551.1	45.9905	554.272	16.9082	1497.49	30	324.564	36.9778	57.7166	19.9693	303.392	34.7996	1930.7	33.8732	1282.27	24.9484	368.948
32.9714	58.6323	30.8205	2306.02	27.98	825.229	3	1451.08	30	310.291	20.8879	9.96795	31.9496	302.031	43.968	269.306	26.9912	1562.85	16.9082	297.983
25.8624	50.7735	25.8624	3238.35	39.9158	656.092	28.8748	1956.93	17.9262	193.07	48.7594	23.9588	35.9934	177.657	31.9496	274.812	45.9905	2900.5	24.9484	258.624
42.8938	21.8979	38.7659	2145.92	19.9693	581.073	23.9588	2353.17	57.7166	402.764	51.8115	18.9202	40.9154	254.585	16.9082	256.885	22.8537	2478.07	24.9484	18.9202
18.9202	49.9805	21.8979	3495.65	47.7826	870.987	24.9484	2511.73	3	273.579	39.9158	14.9077	28.8748	250.609	40.9154	488.692	30.8205	2311.21	16.9082	418.459
35.9934	61.8834	21.8979	1587.65	20.8879	292.671	28.8748	4486.69	22.8537	550.545	27.98	10.9799	39.9158	337.212	18.9202	810.517	36.9778	1930.7	44.7661	206.544
33.8732	23.9588	27.98	4746.13	6.98729	277.919	16.9082	990.093	17.9262	256.885	25.8624	30.8205	43.968	113.821	27.98	229.567	55.8024	2723.51	36.9778	468.253
40.9154	49.9805	23.9588	2500.46	3	390.283	21.8979	2687.01	25.8624	240.668	17.9262	70.9814	44.7661	238.513	28.8748	153.154	35.9934	3448.8	26.9912	488.692
48.7594	58.6323	24.9484	1359.48	6.98729	714.619	42.8938	744.136	31.9496	605.074	42.8938	41.9401	21.8979	373.959	19.9693	310.291	55.8024	56.9432	41.9401	231.121
40.9154	30	44.7661	4165.81	16.9082	686.272	38.7659	3790.39	16.9082	344.88	44.7661	57.7166	27.98	443.653	40.9154	383.324	36.9778	3714.45	25.8624	553.027
43.968	62.8652	27.98	1356.42	28.8748	637.191	46.9307	3567.11	50.7735	344.88	19.9693	34.7996	32.9714	527.519	34.7996	439.68	44.7661	2534.42	35.9934	238.513
39.9158	34.7996	24.9484	2842.39	35.9934	698.729	13.9352	3006.75	34.7996	368.948	24.9484	57.7166	36.9778	312.392	31.9496	346.435	48.7594	3223.82	38.7659	243.937
54.9309	46.9307	28.8748	1837.51	20.8879	347.996	32.9714	611.916	58.6323	482.143	27.98	58.6323	21.8979	218.979	47.7826	210.766	45.9905	2816.94	39.9158	423.19
28.8748	43.968	12.9969	1112.9	41.9401	590.292	16.9082	2823.28	48.7594	479.98	49.9805	22.8537	7.99655	500.931	27.98	285.52	31.9496	2010.45	27.98	475.682
38.7659	46.9307	28.8748	1128.02	3	446.656	68.6272	3567.11	36.9778	653.148	35.9934	40.9154	40.9154	210.766	26.9912	232.686	31.9496	5334.84	15.9839	508.878
60.917	49.9805	23.9588	3417.92	11.9325	324.564	35.9934	931.77	43.968	468.253	35.9934	18.9202	44.7661	102.867	50.7735	421.291	35.9934	2545.85	16.9082	297.983
30	38.7659	31.9496	2979.83	31.9496	513.475	28.8748	2823.28	31.9496	266.895	35.9934	58.6323	44.7661	194.377	17.9262	226.491	40.9154	3130.95	35.9934	362.37
46.9307	66.9505	36.9778	1620.1	51.8115	870.987	28.8748	2557.32	36.9778	347.996	35.9934	34.7996	45.9905	810.517	49.9805	385.919	44.7661	3231.08	32.9714	288.748
51.8115	22.8537	56.9432	4406.7	36.9778	555.52	4.99805	2300.84	24.9484	578.466	41.9401	23.9588	41.9401	222.453	71.9456	434.764	32.9714	2199.66	27.98	341.792
37.9892	36.9778	56.9432	3095.94	32.9714	329.714	44.7661	2428.42	42.8938	314.506	23.9588	46.9307	21.8979	3326.93	44.7661	164.951	37.9892	2933.29	19.9693	482.143
16.9082	42.8938	32.9714	4091.54	31.9496	523.973	15.9839	1145.92	44.7661	182.516	43.968	35.9934	20.8879	164.951	15.9839	450.691	35.9934	2926.71	33.8732	334.944
28.8748	9.96795	43.968	3187.78	31.9496	468.253	19.9693	2461.41	56.9432	402.764	48.7594	49.9805	43.968	240.668	38.7659	293.329	34.7996	4231.9	36.9778	372.281
12.9969	85.5459	37.9892	125.376	31.9496	485.407	27.98	2674.96	35.9934	213.629	37.9892	42.8938	36.9778	404.58	40.9154	280.43	45.9905	2687.01	30	379.892
24.9484	65.6092	44.7661	3245.64	58.6323	344.88	44.7661	2084.1	28.8748	238.513	20.8879	5.9831	35.9934	666.501	31.9496	329.714	33.8732	4703.64	18.9202	265.697
19.9693	109.799	26.9912	2580.43	45.9905	387.659	8.96824	3425.61	20.8879	326.761	38.7659	5.9831	28.8748	192.636	45.9905	300.675	44.7661	3364.54	37.9892	473.547
20.8879	19.9693	45.9905	2500.46	42.8938	744.136	15.9839	2428.42	47.7826	17.9262	35.9934	34.7996	36.9778	352.723	46.9307	308.899	52.7519	1428.42	37.9892	549.309
25.8624	50.7735	45.9905	3095.94	24.9484	423.19	23.9588	2165.31	59.9656	507.735	33.8732	30	39.9158	366.467	31.9496	504.321	36.9778	2979.83	39.9158	359.934
19.9693	36.9778	41.9401	2311.21	45.9905	540.73	15.9839	2295.67	15.9839	609.17	22.8537	26.9912	40.9154	464.06	42.8938	293.329	55.8024	3187.78	44.7661	468.253
35.9934	45.9905	45.9905	4396.8	45.9905	725.956	20.8879	2900.5	31.9496	416.581	36.9778	58.6323	40.9154	288.748	40.9154	164.951	56.9432	1679.45	32.9714	464.06
4.99805	62.8652	43.968	4064.03	32.9714	329.714	23.9588	21.8979	19.9693	459.905	44.7661	21.8979	35.9934	162.375	27.98	404.58	33.8732	2280.24	32.9714	488.692
15.9839	18.9202	40.9154	1545.38	33.8732	2065.44	50.7735	3061.33	35.9934	628.652	58.6323	49.9805	35.9934	434.764	16.9082	426.054	66.9505	3567.11	23.9588	265.697
39.9158	56.9432	62.8652	1164.1	36.9778	570.714	3.98261	1788.59	39.9158	439.68	20.8879	58.6323	77.4873	602.359	19.9693	300.675	58.6323	1566.37	35.9934	488.692
27.98	38.7659	40.9154	2868.07	38.7659	341.792	38.7659	2102.93	46.9307	546.844	32.9714	47.7826	28.8748	205.617	32.9714	298.654	47.7826	1228.64	53.9516	234.788
19.9693	22.8537	46.9307	3187.78	43.968	334.944	23.9588	3040.75	22.8537	357.514	21.8979	25.8624	36.9778	289.398	28.8748	97.6825	31.9496	1359.48	26.9912	322.382
8.96824	53.9516	60.917	3000	35.9934	1026.36	32.9714	2024.06	41.9401	368.948	38.7659	17.9262	59.9656	335.698	49.9805	217.996	31.9496	1913.41	33.8732	222.453
7.99655	34.7996	43.968	2199.66	31.9496	443.653	46.9307	3145.06	58.6323	497.563	20.8879	42.8938	32.9714	107.357	32.9714	410.998	23.9588	1952.53	58.6323	338.732
3.98261	54.9309	43.968	2511.73	28.8748	429.904	37.9892	961.569	44.7661	366.467	34.7996	62.8652	44.7661	603.715	16.9082	218.979	63.576	9680.78	21.8979	442.656
20.8879	9.96795	28.8748	2979.83	20.8879	507.735	42.8938	2545.85	16.9082	258.624	30	34.7996	27.98	452.723	24.9484	153.154	45.9905	1548.86	34.7996	560.539
20.8879	30.8205	26.9912	2461.41	14.9077	332.693	42.8938	1858.29	19.9693	229.567	38.7659	21.8979	44.7661	272.964	27.98	404.58	52.7519	2385.13	35.9934	341.792
39.9158	26.9912	16.9082	2511.73	3	279.8	44.7661	2461.41	43.968	365.644	19.9693	41.9401	30.8205	344.88	31.9496	383.324	46.9307	2121.93	16.9082	439.68
16.9082	42.8938	9.96795	2656.97	23.9588	446.656	36.9778	1983.51	31.9496	201.045	39.9158	70.9814	33.8732	38.7659	24.9484	297.983	34.7996	2401.27	39.9158	416.581
35.9934	20.8879	39.9158	5530.27	32.9714	422.239	15.9839	2121.93	56.9432	488.692	16.9082	46.9307	26.9912	290.703	43.968	262.727	35.9934	2779.19	16.9082	312.392
30.8205	55.8024	20.8879	3194.96	42.8938	385.919	19.9693	987.869	39.9158	336.454	48.7594	62.8652	17.9262	500.931	24.9484	164.951	19.9693	1752.76	40.9154	610.541
20.8879	33.8732	6.98729	2244.63	16.9082	851.621	6.98729	1225.88	31.9496	368.948	20.8879	42.8938	18.9202	373.959	23.9588	322.382	40.9154	58.6323	42.8938	734.164
20.8879	15.9839	28.8748	3599.34	40.9154	393.809	16.9082	1323.28	44.7661	381.604	56.9432	49.9805	41.9401	4832.28	26.9912	231.121	63.576	6314.86	44.7661	326.761
15.9839	17.9262	41.9401	1631.07	22.8537	269.306	7.99655	2184.87	31.9496	614.674	44.7661	27.98	19.9693	2385.13	25.8624	613.293	43.968	2557.32	40.9154	504.321
43.968	78.7166	3	4147.12	15.9839	485.407	23.9588	2353.17	31.9496	240.668	43.968	58.6323	39.9158	273.579	18.9202	226.491	31.9496	2563.08	34.7996	393.809
30.8205	49.9805	17.9262	160.921	38.7659	653.148	16.9082	514.631	43.968	308.899	16.9082	38.7659	33.8732	523.973	22.8537	571.998	40.9154	4496.79	19.9693	362.37
7.99655	50.7735	21.8979	888.794	30.8205	228.537	20.8879	1788.59	55.8024	566.876	35.9934	50.7735	20.8879	293.329	25.8624	482.143	52.7519	2656.97	17.9262	430.872
36.9778	38.7659	25.8624	1177.26	26.9912	863.188	39.9158	2926.71	25.8624	605.074	60.917	45.9905	52.7519	485.407	23.9588	258.624	37.9892	2042.34	24.9484	279.8
3	34.7996	26.9912	2145.92	25.8624	346.435	28.8748	1605.6	43.968	397.367	47.7826	30	19.9693	3245.64	46.9307	320.215	43.968	3040.75	27.98	628.652
22.8537	30.8205	61.8834	4953.3	25.8624	250.609	43.968	1679.45	31.9496	400.957	19.9693	50.7735	35.9934	402.764	28.8748	308.899	32.9714	4986.83	37.9892	308.899
30	18.9202	20.8879	3714.45	28.8748	285.52	17.9262	2842.39	44.7661	481.06	28.8748	39.9158	42.8938	184.995	32.9714	495.33	44.7661	1494.12	34.7996	614.674
46.9307	27.98	30	1605.6	4.99805	523.973	44.7661	2979.83	30	374.801	36.9778	42.8938	31.9496	4156.45	31.9496	184.995	36.9778	3145.06	38.7659	507.735
6.98729	21.8979	44.7661	2848.79	42.8938	400.957	15.9839	1983.51	13.9352	252.873	43.968	40.9154	46.9307	882.818	48.7594	250.609	40.9154	1474.1	39.9158	295.98
18.9202	3	48.7594	4714.23	25.8624	1605.6	24.9484	1808.82	36.9778	310.291	33.8732	68.6272	37.9892	263.911	35.9934	221.953	24.9484	2295.67	32.9714	456.813
30	22.8537	56.9432	3946.95	45.9905	778.366	23.9588	2597.89	22.8537	518.115	46.9307	69.716	38.7659	5157.9	16.9082	335.698	61.8834	5758.7	27.98	347.214
25.8624	18.9202	16.9082	2450.36	3	416.581	39.9158	2680.98	38.7659	326.761	45.9905	34.7996	30.8205	260.96	32.9714	506.594	19.9693	1862.47	39.9158	240.668
17.9262	73.7473	16.9082	2933.29	35.9934	422.239	40.9154	2645.05	30.8205	421.291	26.9912	65.6092	22.8537	177.657	35.9934	381.604	40.9154	2300.84	19.9693	302.031
10.9799	37.9892	53.9516	2264.91	15.9839	518.115	21.8979	2165.31	21.8979	43.968	20.8879	35.9934	52.7519	240.668	31.9496	232.686	43.968	2385.13	31.9496	431.841
17.9262	17.9262	31.9496	1694.63	23.9588	506.594	22.8537	3000	57.7166	232.686	35.9934	3	44.7661	252.873	35.9934	182.516	52.7519	4517.06	59.9656	832.685
44.7661	37.9892	46.9307	3326.93	51.8115	518.115	33.8732	2199.66	30.8205	238.513	18.9202	30.8205	21.8979	146.419	39.9158	234.788	40.9154	3902.82	20.8879	262.727
22.8537	19.9693	20.8879	3297.14	23.9588	570.714	30	1725.39	35.9934	354.313	37.9892	22.8537	43.968	266.895	27.98	334.944	43.968	3664.67	28.8748	6.98729
6.98729	22.8537	19.9693	3319.45	36.9778	404.58	17.9262	2511.73	4.99805	326.761	44.7661	53.9516	39.9158	381.604	31.9496	566.876	16.9082	2645.05	15.9839	410.998
10.9799	26.9912	27.98	3599.34	40.9154	504.321	25.8624	1768.6	16.9082	274.812	36.9778	26.9912	19.9693	368.948	30.8205	225.475	32.9714	2224.53	59.9656	379.892
22.8537	30.8205	19.9693	3145.06	16.9082	481.06	15.9839	1896.28	27.98	485.407	17.9262	30	28.8748	546.844	33.8732	153.154	35.9934	3123.92	39.9158	39.9158
26.9912	53.9516	20.8879	2693.06	44.7661	610.541	3	1737.07	27.98	475.682	16.9082	46.9307	46.9307	423.19	30	30.8205	41.9401	2772.95	31.9496	381.604
24.9484	58.6323	31.9496	1917.72	76.9664	1573.43	51.8115	2189.79	15.9839	431.841	35.9934	57.7166	30.8205	423.19	42.8938	184.995	23.9588	3187.78	61.8834	218.979
15.9839	41.9401	20.8879	3599.34	30.8205	347.996	23.9588	4517.06	57.7166	290.703	40.9154	93.8077	49.9805	3223.82	23.9588	162.375	33.8732	1690.82	24.9484	721.075
20.8879	46.9307	36.9778	2165.31	20.8879	341.792	27.98	1768.6	31.9496	337.212	39.9158	102.867	60.917	329.714	45.9905	446.656	33.8732	4931.07	35.9934	305.446
39.9158	41.9401	21.8979	69.716	23.9588	289.398	20.8879	2285.37	43.968	435.743	10.9799	53.9516	41.9401	555.52	44.7661	412.851	22.8537	2478.07	20.8879	53.9516
10.9799	26.9912	30.8205	3664.67	42.8938	708.22	31.9496	3282.34	31.9496	497.563	45.9905	42.8938	27.98	259.789	43.968	268.701	34.7996	3816.04	60.917	637.191
27.98	4.99805	26.9912	2369.09	23.9588	507.735	24.9484	2711.29	55.8024	473.547	15.9839	37.9892	39.9158	285.52	42.8938	647.3	45.9905	69.716	24.9484	354.313
19.9693	61.8834	50.7735	2893.98	20.8879	563.065	16.9082	1601.99	40.9154	393.809	20.8879	24.9484	28.8748	888.794	31.9496	184.995	43.968	2545.85	39.9158	319.496
23.9588	25.8624	37.9892	2401.27	15.9839	252.873	35.9934	1974.61	61.8834	317.348	37.9892	65.6092	41.9401	507.735	31.9496	402.764	44.7661	3312	43.968	540.73
8.96824	27.98	17.9262	2121.93	19.9693	553.027	43.968	2010.45	35.9934	404.58	32.9714	44.7661	57.7166	206.544	44.7661	209.349	20.8879	1494.12	26.9912	329.714
27.98	28.8748	31.9496	1594.8	3	513.475	62.8652	4100.75	35.9934	308.899	20.8879	50.7735	43.968	218.979	24.9484	21.8979	63.576	4486.69	36.9778	692.472
44.7661	5.9831	44.7661	2060.8	17.9262	555.52	15.9839	2674.96	43.968	317.348	34.7996	38.7659	35.9934	418.459	31.9496	423.19	36.9778	2597.89	40.9154	376.491
19.9693	30	40.9154	2545.85	43.968	506.594	23.9588	2926.71	32.9714	482.143	44.7661	58.6323	53.9516	456.813	31.9496	329.714	32.9714	1552.35	43.968	302.031
27.98	30.8205	39.9158	3472.14	28.8748	373.959	15.9839	2369.09	62.8652	479.98	32.9714	38.7659	40.9154	274.812	16.9082	450.691	44.7661	22.8537	30	456.813
27.98	44.7661	40.9154	2300.84	40.9154	337.212	21.8979	1668.16	38.7659	398.261	28.8748	26.9912	53.9516	4100.75	10.9799	201.045	44.7661	2332.09	38.7659	317.348
35.9934	61.8834	22.8537	2680.98	43.968	714.619	30	2131.49	21.8979	533.484	32.9714	38.7659	51.8115	305.446	44.7661	261.548	24.9484	1080.84	16.9082	352.723
36.9778	21.8979	58.6323	4109.98	24.9484	289.398	30	2687.01	37.9892	373.959	33.8732	43.968	44.7661	205.617	20.8879	229.567	35.9934	2523.05	38.7659	173.317
36.9778	62.8652	40.9154	2680.98	28.8748	1377.94	3	2042.34	46.9307	523.973	28.8748	35.9934	39.9158	4588.72	35.9934	886.797	55.8024	2523.05	22.8537	379.892
36.9778	62.8652	39.9158	2798	19.9693	653.148	30.8205	2656.97	36.9778	564.333	33.8732	37.9892	55.8024	322.382	43.968	700.302	22.8537	2417.53	42.8938	226.491
39.9158	18.9202	3	2760.5	44.7661	308.899	30.8205	2131.49	57.7166	201.045	18.9202	38.7659	43.968	202.861	37.9892	300.675	31.9496	1030.99	19.9693	262.727
31.9496	73.7473	32.9714	5065.94	32.9714	623.023	26.9912	1808.82	16.9082	322.382	31.9496	21.8979	41.9401	259.789	26.9912	368.948	56.9432	2705.2	32.9714	240.668
41.9401	40.9154	20.8879	2074.75	43.968	274.812	27.98	63.576	16.9082	404.58	20.8879	18.9202	19.9693	338.732	35.9934	412.851	44.7661	3238.35	60.917	570.714
15.9839	41.9401	47.7826	2893.98	32.9714	381.604	16.9082	1896.28	34.7996	529.897	43.968	61.8834	48.7594	610.541	24.9484	289.398	39.9158	1438.09	19.9693	341.792
51.8115	77.4873	51.8115	2966.46	39.9158	780.118	23.9588	1005.8	34.7996	456.813	16.9082	22.8537	15.9839	220.958	23.9588	238.513	43.968	1866.67	16.9082	360.744
55.8024	40.9154	23.9588	4588.72	32.9714	225.475	19.9693	1605.6	43.968	475.682	43.968	18.9202	44.7661	265.697	44.7661	69.716	32.9714	2353.17	15.9839	322.382
37.9892	36.9778	23.9588	2926.71	55.8024	329.714	3	2332.09	41.9401	344.88	39.9158	52.7519	39.9158	373.959	20.8879	175.276	36.9778	5996.56	27.98	281.694
32.9714	58.6323	32.9714	3543.13	31.9496	473.547	51.8115	4054.9	43.968	435.743	39.9158	38.7659	16.9082	225.475	17.9262	456.813	51.8115	3364.54	31.9496	810.517
39.9158	42.8938	59.9656	872.948	16.9082	368.948	19.9693	4156.45	43.968	326.761	23.9588	30	73.7473	341.792	15.9839	439.68	43.968	2300.84	40.9154	297.983
48.7594	37.9892	3	2439.37	32.9714	1080.84	27.98	2300.84	40.9154	341.792	45.9905	73.7473	41.9401	259.789	45.9905	222.453	41.9401	2401.27	24.9484	344.88
36.9778	30.8205	19.9693	1784.58	36.9778	222.453	19.9693	4756.82	60.917	476.753	55.8024	45.9905	41.9401	476.753	30.8205	251.173	28.8748	4406.7	30	298.654
19.9693	30	22.8537	61.8834	28.8748	357.514	28.8748	1431.63	45.9905	461.978	16.9082	30.8205	21.8979	160.921	24.9484	273.579	38.7659	1431.63	25.8624	285.52
3.98261	30	32.9714	2165.31	7.99655	570.714	36.9778	1490.77	40.9154	426.054	36.9778	56.9432	37.9892	194.377	19.9693	246.141	59.9656	2848.79	21.8979	390.283
17.9262	50.7735	21.8979	2385.13	22.8537	456.813	15.9839	1649.51	32.9714	450.691	52.7519	24.9484	44.7661	221.953	36.9778	285.52	32.9714	1112.9	20.8879	308.899
14.9077	37.9892	10.9799	3216.58	28.8748	404.58	24.9484	3326.93	27.98	356.711	41.9401	77.4873	31.9496	318.778	17.9262	242.842	38.7659	4109.98	16.9082	783.634
25.8624	50.7735	18.9202	4000.56	15.9839	504.321	39.9158	2842.39	43.968	381.604	42.8938	101.946	43.968	1049.7	35.9934	347.996	34.7996	1679.45	23.9588	285.52
22.8537	67.7075	17.9262	3282.34	43.968	354.313	31.9496	2848.79	43.968	2772.95	46.9307	58.6323	27.98	261.548	24.9484	213.629	39.9158	2229.54	32.9714	326.761
18.9202	90.4927	21.8979	3145.06	26.9912	471.423	56.9432	2084.1	31.9496	352.723	30.8205	31.9496	19.9693	305.446	28.8748	293.329	45.9905	3187.78	39.9158	442.656
17.9262	25.8624	59.9656	2199.66	33.8732	402.764	23.9588	2517.38	40.9154	400.957	18.9202	22.8537	55.8024	254.585	44.7661	229.567	15.9839	3341.92	24.9484	409.154
40.9154	53.9516	25.8624	2385.13	25.8624	393.809	3	1279.39	50.7735	442.656	22.8537	50.7735	26.9912	125.376	43.968	38.7659	44.7661	806.88	43.968	389.406
24.9484	26.9912	26.9912	2461.41	45.9905	929.677	26.9912	1992.45	43.968	810.517	38.7659	72.9228	44.7661	205.617	41.9401	354.313	17.9262	4703.64	33.8732	488.692
42.8938	18.9202	22.8537	2506.09	9.96795	500.931	39.9158	1627.41	37.9892	414.712	33.8732	91.7219	39.9158	302.031	33.8732	201.045	51.8115	549.309	39.9158	346.435
43.968	45.9905	22.8537	3006.75	9.96795	346.435	7.99655	3145.06	48.7594	242.842	16.9082	86.5132	43.968	287.453	26.9912	412.851	40.9154	2254.75	41.9401	666.501
35.9934	58.6323	30.8205	3472.14	20.8879	749.173	30.8205	2024.06	19.9693	373.959	27.98	50.7735	42.8938	153.154	18.9202	186.667	38.7659	3027.11	42.8938	423.19
24.9484	26.9912	22.8537	2428.42	16.9082	571.998	25.8624	1601.99	21.8979	586.323	16.9082	70.9814	40.9154	300.675	43.968	254.585	25.8624	3095.94	18.9202	193.07
15.9839	31.9496	19.9693	4810.6	3	399.158	25.8624	2439.37	17.9262	543.167	44.7661	42.8938	40.9154	300.675	36.9778	254.585	30.8205	1913.41	44.7661	277.919
24.9484	58.6323	23.9588	320.215	31.9496	632.907	18.9202	1605.6	8.96824	527.519	33.8732	85.5459	17.9262	236.909	16.9082	274.812	44.7661	1209.46	16.9082	256.885
15.9839	17.9262	22.8537	3591.26	16.9082	654.619	45.9905	2478.07	19.9693	365.644	45.9905	50.7735	45.9905	306.133	25.8624	521.622	48.7594	1917.72	31.9496	378.188
23.9588	25.8624	38.7659	598.31	24.9484	177.657	18.9202	1460.9	27.98	310.291	24.9484	37.9892	27.98	378.188	28.8748	222.453	32.9714	2729.64	16.9082	393.809
24.9484	58.6323	19.9693	62.8652	19.9693	68.6272	39.9158	3773.38	23.9588	360.744	43.968	34.7996	24.9484	162.375	40.9154	418.459	64.5846	4568.13	36.9778	586.323
15.9839	17.9262	27.98	3946.95	20.8879	471.423	26.9912	2772.95	33.8732	647.3	44.7661	21.8979	44.7661	2417.53	38.7659	166.816	56.9432	2748.12	44.7661	586.323
31.9496	33.8732	27.98	2439.37	20.8879	348.779	19.9693	2836.01	41.9401	632.907	43.968	41.9401	42.8938	160.56	39.9158	344.88	50.7735	2621.36	19.9693	364.823
16.9082	3	27.98	3061.33	39.9158	740.797	3.98261	1768.6	18.9202	305.446	23.9588	45.9905	31.9496	294.652	30.8205	352.723	41.9401	2656.97	28.8748	365.644
16.9082	82.8948	68.6272	3356.98	3	641.504	31.9496	1576.97	21.8979	317.348	26.9912	46.9307	43.968	324.564	46.9307	222.453	21.8979	1837.51	53.9516	454.763
22.8537	30.8205	66.9505	2772.95	3	237.977	3	1507.62	45.9905	637.191	25.8624	77.4873	19.9693	226.491	46.9307	254.585	15.9839	1744.9	33.8732	529.897
44.7661	81.6003	19.9693	2428.42	30.8205	389.406	15.9839	3472.14	21.8979	244.486	31.9496	37.9892	44.7661	169.082	37.9892	324.564	25.8624	1808.82	21.8979	328.973
40.9154	45.9905	39.9158	2615.48	39.9158	507.735	18.9202	1552.35	18.9202	402.764	24.9484	5.9831	32.9714	373.959	55.8024	145.762	47.7826	3824.64	38.7659	324.564
40.9154	61.8834	20.8879	4250.97	3	238.513	17.9262	1566.37	19.9693	244.486	28.8748	26.9912	27.98	314.506	26.9912	234.788	64.5846	3781.88	38.7659	379.892
24.9484	9.96795	28.8748	1365.6	43.968	390.283	20.8879	1792.62	30	422.239	24.9484	94.8683	53.9516	482.143	46.9307	400.957	44.7661	2254.75	26.9912	360.744
31.9496	41.9401	36.9778	2881	58.6323	647.3	24.9484	2478.07	30.8205	972.441	18.9202	38.7659	27.98	147.742	23.9588	534.685	16.9082	2699.12	33.8732	472.484
20.8879	3	38.7659	1444.57	18.9202	414.712	31.9496	2933.29	23.9588	400.957	43.968	50.7735	39.9158	348.779	43.968	189.628	56.9432	1992.45	30.8205	276.672
15.9839	89.8843	37.9892	3130.95	22.8537	371.445	27.98	46.9307	25.8624	757.644	40.9154	15.9839	60.917	169.082	40.9154	305.446	18.9202	1487.42	28.8748	381.604
12.9969	21.8979	22.8537	2042.34	3	475.682	20.8879	2337.34	25.8624	225.475	15.9839	53.9516	19.9693	767.935	19.9693	318.778	32.9714	3495.65	35.9934	194.377
23.9588	50.7735	28.8748	2461.41	18.9202	464.06	20.8879	1024.06	21.8979	426.054	24.9484	46.9307	24.9484	41.9401	40.9154	162.375	37.9892	3095.94	54.9309	235.317
23.9588	18.9202	37.9892	4156.45	43.968	550.545	26.9912	1548.86	30.8205	366.467	23.9588	20.8879	30	586.323	23.9588	231.121	21.8979	2979.83	35.9934	446.656
18.9202	42.8938	31.9496	3567.11	64.5846	461.978	46.9307	3567.11	11.9325	788.938	22.8537	88.4806	42.8938	420.345	31.9496	202.861	37.9892	3145.06	36.9778	708.22
46.9307	6.98729	19.9693	759.349	45.9905	322.382	20.8879	3145.06	20.8879	374.801	35.9934	23.9588	66.9505	598.31	16.9082	249.484	62.8652	2563.08	41.9401	362.37
24.9484	81.6003	4.99805	4832.28	31.9496	614.674	30.8205	1156.27	16.9082	280.43	16.9082	6.98729	31.9496	269.306	43.968	261.548	48.7594	2046.94	15.9839	312.392
16.9082	5.9831	41.9401	1744.9	48.7594	400.957	8.96824	2881	24.9484	498.683	41.9401	25.8624	24.9484	269.306	20.8879	205.617	31.9496	2926.71	45.9905	298.654
43.968	6.98729	25.8624	337.212	17.9262	249.484	14.9077	2024.06	22.8537	678.599	28.8748	26.9912	37.9892	354.313	27.98	683.193	31.9496	3731.19	44.7661	701.878
5.9831	45.9905	22.8537	4396.8	34.7996	366.467	28.8748	1552.35	4.99805	228.537	43.968	57.7166	54.9309	5850.06	8.96824	464.06	26.9912	1952.53	41.9401	414.712
23.9588	56.9432	38.7659	3495.65	44.7661	437.707	33.8732	1001.29	36.9778	412.851	23.9588	38.7659	19.9693	378.188	41.9401	248.924	43.968	3252.95	27.98	385.919
28.8748	17.9262	43.968	2816.94	42.8938	656.092	15.9839	3859.19	15.9839	256.885	20.8879	50.7735	31.9496	260.96	20.8879	341.792	28.8748	1917.72	23.9588	374.801
28.8748	21.8979	44.7661	1675.68	40.9154	497.563	15.9839	1854.12	26.9912	242.842	39.9158	22.8537	47.7826	260.96	30.8205	293.329	34.7996	3689.48	51.8115	360.744
28.8748	50.7735	24.9484	3312	34.7996	254.585	19.9693	2219.53	27.98	300	20.8879	18.9202	30.8205	289.398	42.8938	240.668	57.7166	3417.92	22.8537	705.042
24.9484	25.8624	26.9912	2656.97	32.9714	637.191	19.9693	3187.78	19.9693	563.065	42.8938	46.9307	39.9158	326.761	30	332.693	38.7659	3364.54	17.9262	310.291
21.8979	61.8834	21.8979	1145.92	44.7661	389.406	40.9154	1552.35	31.9496	744.136	28.8748	15.9839	40.9154	184.165	28.8748	33.8732	31.9496	1992.45	30.8205	221.953
26.9912	53.9516	22.8537	2772.95	30	252.873	23.9588	3816.04	12.9969	94.8683	47.7826	27.98	15.9839	285.52	19.9693	244.486	27.98	2772.95	24.9484	390.283
22.8537	30.8205	17.9262	1156.27	16.9082	721.075	24.9484	1594.8	45.9905	229.567	39.9158	77.4873	68.6272	4386.93	15.9839	256.885	39.9158	4203.45	62.8652	331.945
26.9912	39.9158	28.8748	3714.45	21.8979	488.692	25.8624	641.504	24.9484	376.491	39.9158	30	19.9693	338.732	36.9778	62.8652	25.8624	3223.82	43.968	378.188
18.9202	74.5811	12.9969	888.794	24.9484	385.919	24.9484	1854.12	6.98729	678.599	35.9934	33.8732	33.8732	388.531	43.968	285.52	44.7661	2563.08	19.9693	260.96
9.96795	18.9202	44.7661	4270.13	4.99805	498.683	32.9714	1270.79	40.9154	708.22	49.9805	30	23.9588	310.291	33.8732	400.957	36.9778	1892.02	44.7661	357.514
46.9307	69.716	35.9934	3319.45	39.9158	849.708	16.9082	2229.54	15.9839	314.506	25.8624	4.99805	39.9158	187.93	25.8624	338.732	18.9202	2254.75	52.7519	735.817
34.7996	42.8938	30	2121.93	43.968	500.931	20.8879	3349.44	23.9588	393.809	34.7996	54.9309	27.98	250.609	43.968	237.977	38.7659	3145.06	16.9082	273.579
26.9912	41.9401	15.9839	2705.2	36.9778	465.105	35.9934	2772.95	59.9656	467.201	41.9401	20.8879	36.9778	521.622	27.98	279.8	33.8732	2244.63	19.9693	623.023
17.9262	57.7166	35.9934	3061.33	33.8732	297.983	24.9484	1177.26	42.8938	26.9912	34.7996	28.8748	39.9158	206.544	54.9309	246.141	30.8205	3061.33	47.7826	521.622
41.9401	25.8624	30.8205	2574.63	42.8938	561.801	3.98261	1956.93	35.9934	329.714	17.9262	53.9516	20.8879	202.861	36.9778	523.973	28.8748	2748.12	23.9588	456.813
43.968	20.8879	56.9432	3982.61	19.9693	423.19	15.9839	2439.37	46.9307	1093.06	17.9262	37.9892	37.9892	256.885	39.9158	272.964	39.9158	2290.52	45.9905	404.58
43.968	61.8834	28.8748	2545.85	16.9082	825.229	44.7661	2102.93	41.9401	343.333	30	34.7996	43.968	565.603	21.8979	397.367	79.7859	5334.84	15.9839	423.19
3	49.9805	16.9082	3448.8	23.9588	468.253	6.98729	3472.14	22.8537	317.348	43.968	33.8732	24.9484	217.996	35.9934	261.548	33.8732	972.441	44.7661	229.567
25.8624	25.8624	15.9839	1649.51	43.968	322.382	16.9082	2316.42	44.7661	915.158	43.968	33.8732	22.8537	291.357	39.9158	757.644	52.7519	2165.31	18.9202	302.031
24.9484	42.8938	25.8624	3495.65	8.96824	265.697	20.8879	2748.12	57.7166	488.692	28.8748	82.8948	33.8732	324.564	15.9839	359.934	16.9082	2439.37	33.8732	252.873
3.98261	43.968	42.8938	2627.27	28.8748	426.054	17.9262	1438.09	45.9905	389.406	32.9714	13.9352	46.9307	514.631	16.9082	200.593	43.968	2385.13	43.968	305.446
15.9839	9.96795	30.8205	1679.45	35.9934	1130.56	17.9262	2353.17	35.9934	838.321	30.8205	18.9202	68.6272	291.357	21.8979	443.653	39.9158	2010.45	45.9905	437.707
25.8624	9.96795	46.9307	2615.48	43.968	586.323	30	3252.95	44.7661	461.978	23.9588	53.9516	42.8938	513.475	41.9401	488.692	41.9401	3187.78	32.9714	554.272
15.9839	55.8024	89.8843	5031.88	32.9714	507.735	28.8748	1784.58	16.9082	423.19	24.9484	38.7659	45.9905	282.328	66.9505	250.609	28.8748	2353.17	16.9082	154.191
31.9496	49.9805	28.8748	5797.68	44.7661	792.495	13.9352	1128.02	31.9496	305.446	44.7661	18.9202	16.9082	291.357	23.9588	337.212	32.9714	3833.24	40.9154	254.585
20.8879	54.9309	17.9262	6037.15	4.99805	550.545	40.9154	3304.56	59.9656	653.148	32.9714	61.8834	33.8732	540.73	32.9714	137.176	86.5132	3417.92	45.9905	285.52
11.9325	68.6272	41.9401	3319.45	28.8748	799.655	36.9778	1467.49	27.98	397.367	40.9154	22.8537	39.9158	637.191	52.7519	332.693	35.9934	2656.97	40.9154	346.435
7.99655	57.7166	21.8979	2939.9	16.9082	1012.61	16.9082	3088.99	18.9202	534.685	32.9714	61.8834	43.968	322.382	28.8748	357.514	44.7661	2353.17	23.9588	429.904
27.98	38.7659	23.9588	2428.42	43.968	456.813	15.9839	1441.32	28.8748	900.866	42.8938	44.7661	35.9934	582.381	31.9496	177.657	57.7166	3615.56	18.9202	727.59
10.9799	42.8938	28.8748	2621.36	17.9262	404.58	33.8732	1808.82	35.9934	485.407	15.9839	53.9516	31.9496	412.851	18.9202	312.392	44.7661	3130.95	35.9934	381.604
207.942	97.6825	55.8024	972.441	19.9693	429.904	28.8748	2060.8	30	373.959	20.8879	18.9202	33.8732	269.306	27.98	229.567	27.98	1939.4	3.98261	359.934
43.968	38.7659	15.9839	5592.8	16.9082	564.333	36.9778	1494.12	23.9588	256.885	16.9082	70.9814	28.8748	337.212	39.9158	215.559	60.917	2179.96	56.9432	513.475
23.9588	66.9505	27.98	2285.37	42.8938	442.656	27.98	3425.61	21.8979	285.52	46.9307	66.9505	35.9934	1001.29	48.7594	201.045	46.9307	3187.78	15.9839	356.711
56.9432	74.5811	23.9588	3095.94	20.8879	1153.67	36.9778	2842.39	11.9325	381.604	43.968	33.8732	23.9588	581.073	45.9905	308.899	25.8624	1117.92	17.9262	317.348
42.8938	26.9912	19.9693	2145.92	30.8205	957.255	3.98261	2748.12	18.9202	398.261	28.8748	50.7735	27.98	354.313	26.9912	393.809	31.9496	2102.93	23.9588	312.392
10.9799	42.8938	20.8879	4619.78	3	431.841	43.968	1821.06	16.9082	344.88	23.9588	21.8979	19.9693	274.812	18.9202	232.686	15.9839	3040.75	18.9202	450.691
35.9934	37.9892	24.9484	3567.11	9.96795	586.323	19.9693	1752.76	16.9082	360.744	40.9154	54.9309	39.9158	347.214	30.8205	725.956	32.9714	3173.48	35.9934	265.697
15.9839	33.8732	28.8748	1052.07	20.8879	312.392	28.8748	1854.12	32.9714	553.027	27.98	25.8624	37.9892	320.215	35.9934	323.835	19.9693	2285.37	27.98	41.9401
7.99655	32.9714	4.99805	2224.53	28.8748	285.52	4.99805	2353.17	3	242.842	44.7661	56.9432	20.8879	538.304	42.8938	210.766	41.9401	1961.33	28.8748	514.631
28.8748	30.8205	19.9693	2829.64	8.96824	456.813	20.8879	2523.05	14.9077	550.545	21.8979	17.9262	30.8205	293.329	17.9262	225.475	58.6323	2084.1	16.9082	559.28
19.9693	59.9656	15.9839	3640.04	30.8205	442.656	40.9154	2084.1	28.8748	341.792	23.9588	53.9516	36.9778	218.979	36.9778	221.953	39.9158	1425.21	44.7661	563.065
15.9839	72.9228	17.9262	1821.06	30	381.604	14.9077	2385.13	28.8748	550.545	36.9778	41.9401	35.9934	280.43	32.9714	205.617	52.7519	3911.61	16.9082	240.668
11.9325	45.9905	15.9839	1296.77	31.9496	603.715	27.98	1587.65	27.98	523.973	19.9693	58.6323	33.8732	45.9905	24.9484	290.703	32.9714	3599.34	35.9934	714.619
26.9912	53.9516	23.9588	3356.98	36.9778	571.998	17.9262	1128.02	3.98261	620.227	39.9158	21.8979	60.917	180.882	32.9714	312.392	34.7996	3781.88	44.7661	300.675
27.98	45.9905	27.98	5681.53	17.9262	324.564	23.9588	2494.84	39.9158	400.957	34.7996	36.9778	40.9154	4953.3	24.9484	186.667	53.9516	4054.9	36.9778	476.753
19.9693	37.9892	38.7659	1866.67	32.9714	34.7996	19.9693	2926.71	35.9934	341.792	28.8748	18.9202	28.8748	360.744	15.9839	318.778	46.9307	3088.99	42.8938	320.215
27.98	45.9905	8.96824	2079.42	35.9934	752.55	22.8537	2540.13	36.9778	300.675	37.9892	94.8683	31.9496	77.4873	23.9588	273.579	19.9693	4406.7	60.917	489.792
20.8879	70.9814	20.8879	2155.59	33.8732	240.668	18.9202	2024.06	33.8732	289.398	23.9588	30	18.9202	222.453	43.968	882.818	40.9154	3349.44	43.968	564.333
20.8879	44.7661	14.9077	2224.53	3	550.545	18.9202	2580.43	42.8938	290.703	39.9158	43.968	19.9693	304.759	16.9082	280.43	32.9714	15.9839	34.7996	273.579
23.9588	57.7166	21.8979	1415.63	12.9969	381.604	15.9839	3425.61	41.9401	289.398	17.9262	69.716	39.9158	302.031	35.9934	442.656	27.98	1772.58	56.9432	337.212
30.8205	47.7826	27.98	2121.93	46.9307	456.813	3	1299.69	61.8834	421.291	43.968	49.9805	31.9496	252.873	30.8205	182.516	40.9154	2204.61	36.9778	281.694
30.8205	46.9307	27.98	3911.61	18.9202	521.622	38.7659	62.8652	42.8938	274.812	26.9912	94.8683	35.9934	948.683	46.9307	318.778	35.9934	2337.34	56.9432	439.68
22.8537	44.7661	26.9912	2926.71	30.8205	540.73	39.9158	2290.52	31.9496	481.06	30.8205	26.9912	19.9693	217.996	31.9496	202.861	35.9934	3194.96	33.8732	420.345
26.9912	58.6323	16.9082	2868.07	22.8537	546.844	20.8879	2597.89	9.96795	305.446	44.7661	41.9401	16.9082	334.944	43.968	473.547	39.9158	3187.78	40.9154	529.897
22.8537	94.8683	25.8624	1956.93	36.9778	1026.36	52.7519	2615.48	3.98261	298.654	43.968	46.9307	45.9905	3402.58	46.9307	570.714	20.8879	2121.93	28.8748	277.919
38.7659	6.98729	26.9912	2121.93	24.9484	590.292	20.8879	2369.09	24.9484	434.764	39.9158	30.8205	27.98	2798	45.9905	507.735	38.7659	3130.95	21.8979	285.52
25.8624	41.9401	51.8115	4156.45	16.9082	385.919	28.8748	2264.91	16.9082	402.764	20.8879	41.9401	19.9693	144.782	36.9778	332.693	61.8834	4357.43	28.8748	397.367
30	109.799	11.9325	2829.64	23.9588	550.545	44.7661	2597.89	24.9484	328.973	40.9154	61.8834	38.7659	473.547	32.9714	376.491	60.917	4661.52	43.968	555.52
17.9262	41.9401	44.7661	4746.13	34.7996	326.761	15.9839	2385.13	45.9905	1500.86	43.968	126.225	37.9892	521.622	39.9158	326.761	15.9839	2321.63	10.9799	497.563
21.8979	27.98	56.9432	3946.95	18.9202	625.831	10.9799	1702.27	7.99655	368.948	17.9262	34.7996	27.98	329.714	27.98	164.951	20.8879	1063.96	23.9588	468.253
24.9484	58.6323	27.98	1737.07	7.99655	249.484	19.9693	2401.27	11.9325	324.564	34.7996	91.7219	20.8879	570.714	18.9202	320.215	60.917	4953.3	18.9202	456.813
44.7661	46.9307	35.9934	3731.19	32.9714	392.924	16.9082	1892.02	42.8938	1992.45	50.7735	43.968	47.7826	365.644	31.9496	319.496	18.9202	4156.45	30.8205	653.148
15.9839	49.9805	30.8205	2199.66	27.98	456.813	39.9158	2545.85	20.8879	381.604	33.8732	28.8748	44.7661	421.291	36.9778	317.348	21.8979	3885.31	20.8879	476.753
19.9693	53.9516	26.9912	3145.06	24.9484	701.878	32.9714	1365.6	9.96795	529.897	37.9892	42.8938	32.9714	498.683	43.968	213.629	35.9934	1198.63	18.9202	337.212
27.98	52.7519	16.9082	2798	30	57.7166	12.9969	2259.82	32.9714	312.392	19.9693	22.8537	60.917	145.762	19.9693	393.809	51.8115	1605.6	59.9656	1474.1
28.8748	35.9934	30	1117.92	27.98	678.599	30.8205	1296.77	45.9905	221.953	35.9934	70.9814	32.9714	302.031	33.8732	495.33	46.9307	3130.95	37.9892	277.919
15.9839	65.6092	43.968	2848.79	19.9693	570.714	17.9262	1702.27	54.9309	429.904	24.9484	68.6272	52.7519	442.656	19.9693	238.513	43.968	2748.12	28.8748	632.907
11.9325	61.8834	17.9262	1952.53	28.8748	514.631	24.9484	1854.12	46.9307	1484.08	46.9307	41.9401	35.9934	4156.45	44.7661	2656.97	43.968	2472.5	20.8879	234.788
15.9839	41.9401	31.9496	3567.11	44.7661	650.218	30.8205	1344.28	32.9714	434.764	43.968	30.8205	28.8748	269.306	19.9693	226.491	40.9154	2926.71	28.8748	389.406
32.9714	26.9912	48.7594	5468.44	39.9158	534.685	45.9905	1917.72	24.9484	210.766	20.8879	17.9262	19.9693	249.484	17.9262	209.349	36.9778	2868.07	39.9158	230.602
20.8879	70.9814	15.9839	3252.95	11.9325	393.809	22.8537	3040.75	33.8732	58.6323	20.8879	17.9262	31.9496	514.631	15.9839	400.957	43.968	990.093	24.9484	334.944
31.9496	33.8732	15.9839	1917.72	4.99805	294.652	33.8732	2534.42	45.9905	533.484	48.7594	21.8979	36.9778	250.609	30	347.214	42.8938	1317.34	41.9401	381.604
3	82.8948	26.9912	1992.45	40.9154	334.944	22.8537	1788.59	22.8537	308.899	33.8732	34.7996	18.9202	174.882	37.9892	46.9307	46.9307	2316.42	36.9778	404.58
36.9778	70.9814	36.9778	3567.11	19.9693	561.801	25.8624	2042.34	3	368.948	42.8938	36.9778	41.9401	269.306	36.9778	490.895	51.8115	2900.5	15.9839	37.9892
19.9693	53.9516	23.9588	2580.43	22.8537	1044.99	25.8624	1156.27	25.8624	448.669	23.9588	19.9693	16.9082	174.882	44.7661	198.797	16.9082	2597.89	15.9839	266.895
40.9154	26.9912	31.9496	3495.65	3	322.382	27.98	2244.63	45.9905	282.328	20.8879	39.9158	37.9892	297.983	43.968	379.892	52.7519	2933.29	27.98	297.983
20.8879	22.8537	32.9714	3123.92	5.9831	17.9262	20.8879	2259.82	22.8537	412.851	36.9778	33.8732	39.9158	454.763	23.9588	55.8024	41.9401	3706.11	23.9588	647.3
3	33.8732	39.9158	3061.33	13.9352	678.599	19.9693	3173.48	18.9202	402.764	43.968	26.9912	41.9401	642.948	38.7659	237.977	62.8652	3173.48	39.9158	437.707
24.9484	58.6323	15.9839	2979.83	42.8938	1061.57	7.99655	3123.92	20.8879	347.996	31.9496	34.7996	20.8879	226.491	32.9714	242.842	34.7996	1201.32	54.9309	464.06
18.9202	40.9154	21.8979	3495.65	17.9262	749.173	47.7826	2184.87	7.99655	385.919	54.9309	65.6092	20.8879	421.291	31.9496	329.714	28.8748	1974.61	30	192.636
32.9714	58.6323	17.9262	2046.94	16.9082	368.948	21.8979	3706.11	27.98	261.548	38.7659	17.9262	43.968	274.812	20.8879	412.851	36.9778	2680.98	19.9693	400.957
27.98	77.4873	52.7519	4064.03	16.9082	817.84	31.9496	2645.05	27.98	37.9892	32.9714	37.9892	40.9154	209.349	17.9262	362.37	43.968	20.8879	20.8879	488.692
46.9307	14.9077	22.8537	3599.34	32.9714	402.764	23.9588	1913.41	15.9839	513.475	31.9496	54.9309	48.7594	398.261	43.968	324.564	51.8115	4746.13	40.9154	603.715
44.7661	62.8652	12.9969	30	7.99655	385.919	8.96824	1399.8	24.9484	498.683	19.9693	50.7735	16.9082	174.882	23.9588	297.983	40.9154	2687.01	48.7594	368.948
36.9778	38.7659	23.9588	2385.13	20.8879	298.654	45.9905	2337.34	24.9484	226.491	15.9839	42.8938	30.8205	193.07	56.9432	146.419	43.968	2729.64	44.7661	660.533
52.7519	22.8537	52.7519	9172.19	25.8624	550.545	30.8205	2079.42	23.9588	312.392	59.9656	26.9912	37.9892	280.43	40.9154	266.895	15.9839	2102.93	31.9496	203.776
35.9934	21.8979	52.7519	2848.79	10.9799	426.054	30.8205	1490.77	44.7661	422.239	40.9154	77.4873	43.968	381.604	49.9805	874.913	28.8748	1645.81	35.9934	373.959
41.9401	46.9307	28.8748	886.797	20.8879	198.797	51.8115	3472.14	23.9588	201.045	24.9484	109.799	37.9892	312.392	44.7661	254.585	49.9805	4156.45	32.9714	396.474
51.8115	53.9516	28.8748	4832.28	39.9158	360.744	25.8624	2204.61	15.9839	378.188	18.9202	37.9892	38.7659	716.227	31.9496	225.475	58.6323	5758.7	23.9588	285.52
35.9934	45.9905	60.917	3599.34	63.576	497.563	44.7661	1744.9	24.9484	368.948	22.8537	33.8732	26.9912	183.339	40.9154	242.842	46.9307	2439.37	22.8537	408.235
15.9839	41.9401	40.9154	2760.5	59.9656	555.52	24.9484	3088.99	44.7661	347.214	22.8537	73.7473	35.9934	913.103	46.9307	230.602	43.968	2478.07	40.9154	314.506
15.9839	71.9456	26.9912	2563.08	51.8115	373.959	39.9158	3425.61	36.9778	603.715	21.8979	66.9505	20.8879	121.764	43.968	347.996	40.9154	4998.05	30.8205	610.541
8.96824	42.8938	27.98	1961.33	61.8834	456.813	34.7996	1956.93	35.9934	393.809	16.9082	37.9892	59.9656	240.668	19.9693	195.693	25.8624	1177.26	44.7661	362.37
22.8537	54.9309	34.7996	3816.04	49.9805	574.576	30.8205	1245.33	20.8879	422.239	25.8624	19.9693	59.9656	4661.52	27.98	164.951	20.8879	2798	28.8748	357.514
22.8537	38.7659	46.9307	2450.36	31.9496	734.164	15.9839	2280.24	38.7659	475.682	36.9778	49.9805	23.9588	759.349	62.8652	700.302	56.9432	3033.92	31.9496	641.504
3	17.9262	49.9805	1220.38	20.8879	322.382	40.9154	2321.63	41.9401	312.392	62.8652	18.9202	32.9714	269.306	31.9496	190.483	43.968	3551.1	39.9158	456.813
17.9262	26.9912	27.98	1690.82	16.9082	929.677	26.9912	1752.76	41.9401	464.06	41.9401	10.9799	28.8748	314.506	43.968	347.214	45.9905	3748.01	39.9158	485.407
46.9307	46.9307	48.7594	5719.98	25.8624	434.764	31.9496	2280.24	45.9905	389.406	16.9082	59.9656	43.968	990.093	35.9934	266.895	51.8115	2455.88	32.9714	328.973
53.9516	69.716	21.8979	1768.6	16.9082	74.5811	46.9307	3000	32.9714	383.324	28.8748	34.7996	44.7661	218.979	19.9693	142.521	38.7659	1344.28	36.9778	755.942
35.9934	37.9892	19.9693	1956.93	23.9588	61.8834	27.98	1675.68	46.9307	277.919	24.9484	30	27.98	329.714	35.9934	234.788	44.7661	3033.92	19.9693	481.06
31.9496	23.9588	44.7661	1792.62	35.9934	1024.06	51.8115	842.1	57.7166	400.957	39.9158	46.9307	38.7659	2645.05	25.8624	297.983	32.9714	3519.31	34.7996	50.7735
33.8732	39.9158	30	2517.38	30.8205	274.812	40.9154	1531.54	48.7594	504.321	39.9158	26.9912	41.9401	340.258	38.7659	443.653	16.9082	2264.91	43.968	402.764
58.6323	44.7661	42.8938	4406.7	30.8205	571.998	30.8205	1983.51	31.9496	250.609	32.9714	37.9892	25.8624	134.126	41.9401	641.504	48.7594	2933.29	36.9778	390.283
53.9516	37.9892	5.9831	2966.46	26.9912	1299.69	30.8205	2401.27	32.9714	272.964	36.9778	55.8024	57.7166	461.978	39.9158	240.668	36.9778	2645.05	35.9934	225.475
35.9934	53.9516	22.8537	1930.7	26.9912	431.841	30.8205	1740.98	43.968	500.931	30	42.8938	36.9778	533.484	44.7661	269.306	40.9154	2597.89	16.9082	297.983
28.8748	30.8205	19.9693	3319.45	30	30	21.8979	1236.96	43.968	421.291	38.7659	33.8732	20.8879	312.392	32.9714	199.693	28.8748	1709.94	41.9401	610.541
45.9905	100.806	48.7594	1709.94	30	553.027	19.9693	2545.85	20.8879	332.693	28.8748	33.8732	15.9839	488.692	40.9154	1145.92	32.9714	2417.53	35.9934	305.446
31.9496	57.7166	51.8115	2816.94	23.9588	443.653	47.7826	2042.34	31.9496	240.668	40.9154	53.9516	23.9588	300.675	36.9778	45.9905	43.968	3006.75	27.98	117.461
52.7519	76.9664	61.8834	2401.27	63.576	97.6825	20.8879	2326.86	40.9154	274.812	24.9484	45.9905	47.7826	234.788	24.9484	376.491	44.7661	2680.98	16.9082	192.636
32.9714	56.9432	30	30.8205	28.8748	698.729	41.9401	3448.8	27.98	632.907	16.9082	69.716	30.8205	130.849	27.98	202.861	43.968	2966.46	28.8748	341.792
39.9158	41.9401	15.9839	1276.52	23.9588	404.58	40.9154	1441.32	59.9656	421.291	36.9778	39.9158	19.9693	298.654	45.9905	306.133	15.9839	2900.5	43.968	273.579
47.7826	17.9262	12.9969	1939.4	18.9202	513.475	38.7659	1768.6	28.8748	381.604	37.9892	26.9912	32.9714	300.675	42.8938	265.697	39.9158	3591.26	35.9934	410.998
15.9839	49.9805	15.9839	1012.61	24.9484	270.52	24.9484	1399.8	42.8938	312.392	27.98	42.8938	28.8748	242.842	56.9432	409.154	40.9154	3472.14	39.9158	381.604
32.9714	56.9432	30	1198.63	39.9158	397.367	27.98	2900.5	40.9154	674.037	44.7661	18.9202	39.9158	314.506	44.7661	443.653	45.9905	4156.45	17.9262	285.52
43.968	36.9778	39.9158	2155.59	40.9154	727.59	23.9588	1538.45	56.9432	385.919	15.9839	28.8748	46.9307	298.654	16.9082	289.398	42.8938	3166.35	26.9912	305.446
39.9158	41.9401	32.9714	2693.06	28.8748	1562.85	28.8748	1587.65	37.9892	805.067	43.968	26.9912	31.9496	3116.9	32.9714	225.475	40.9154	3425.61	42.8938	513.475
43.968	77.4873	22.8537	683.193	25.8624	393.809	16.9082	2545.85	44.7661	334.944	44.7661	50.7735	38.7659	423.19	39.9158	362.37	43.968	2621.36	32.9714	385.919
41.9401	57.7166	15.9839	3326.93	31.9496	488.692	17.9262	2244.63	61.8834	404.58	15.9839	38.7659	25.8624	218.979	20.8879	308.899	52.7519	4517.06	52.7519	397.367
16.9082	18.9202	35.9934	1460.9	15.9839	513.475	25.8624	2033.18	37.9892	1332.24	39.9158	19.9693	27.98	4778.26	44.7661	570.714	39.9158	1808.82	22.8537	701.878
60.917	33.8732	31.9496	3040.75	20.8879	338.732	35.9934	2131.49	16.9082	400.957	15.9839	46.9307	39.9158	293.329	43.968	357.514	26.9912	2401.27	35.9934	506.594
23.9588	57.7166	42.8938	16.9082	33.8732	389.406	32.9714	2060.8	24.9484	506.594	26.9912	100.806	19.9693	269.306	15.9839	390.283	68.6272	2717.39	34.7996	347.996
31.9496	49.9805	43.968	3722.81	26.9912	538.304	35.9934	1837.51	44.7661	334.944	21.8979	54.9309	20.8879	288.748	49.9805	298.654	45.9905	3145.06	16.9082	310.291
43.968	36.9778	30	2280.24	30.8205	610.541	26.9912	1849.95	27.98	393.809	34.7996	53.9516	33.8732	324.564	16.9082	209.349	33.8732	1406.11	24.9484	418.459
55.8024	57.7166	19.9693	1164.1	26.9912	298.654	20.8879	1406.11	42.8938	298.654	16.9082	37.9892	23.9588	189.628	36.9778	226.491	30	4778.26	20.8879	354.313
15.9839	25.8624	43.968	1837.51	33.8732	464.06	16.9082	1634.74	32.9714	521.622	31.9496	61.8834	27.98	289.398	42.8938	184.995	50.7735	3187.78	28.8748	290.703
41.9401	85.5459	44.7661	2939.9	33.8732	277.919	22.8537	2656.97	28.8748	678.599	33.8732	32.9714	21.8979	160.921	47.7826	201.045	44.7661	4496.79	42.8938	246.141
35.9934	53.9516	19.9693	4194.01	41.9401	647.3	3	2848.79	42.8938	136.254	32.9714	53.9516	33.8732	373.959	35.9934	277.919	50.7735	2580.43	16.9082	269.306
15.9839	49.9805	42.8938	2848.79	52.7519	555.52	22.8537	2033.18	58.6323	578.466	20.8879	46.9307	59.9656	376.491	34.7996	344.88	28.8748	2010.45	24.9484	550.545
53.9516	43.968	30.8205	1371.76	40.9154	845.895	21.8979	1296.77	41.9401	553.027	27.98	54.9309	22.8537	250.609	17.9262	300.675	44.7661	2979.83	36.9778	290.703
47.7826	33.8732	18.9202	2401.27	16.9082	360.744	15.9839	1939.4	33.8732	398.261	3.98261	18.9202	41.9401	277.919	20.8879	308.899	27.98	4426.56	22.8537	533.484
35.9934	69.716	35.9934	6429.48	32.9714	397.367	23.9588	2102.93	62.8652	262.727	36.9778	47.7826	33.8732	332.693	24.9484	249.484	48.7594	2534.42	21.8979	209.349
51.8115	37.9892	36.9778	2121.93	20.8879	376.491	23.9588	2823.28	26.9912	513.475	38.7659	33.8732	21.8979	289.398	43.968	244.486	30	1406.11	25.8624	475.682
36.9778	44.7661	7.99655	3982.61	7.99655	485.407	35.9934	1296.77	8.96824	280.43	46.9307	49.9805	21.8979	2478.07	35.9934	242.842	44.7661	2597.89	15.9839	352.723
43.968	20.8879	15.9839	3326.93	20.8879	456.813	19.9693	1634.74	28.8748	540.73	19.9693	38.7659	43.968	169.082	27.98	274.812	28.8748	50.7735	42.8938	322.382
47.7826	65.6092	18.9202	2199.66	43.968	808.696	35.9934	865.132	20.8879	235.317	40.9154	61.8834	39.9158	4045.8	28.8748	285.52	30.8205	4222.39	16.9082	381.604
36.9778	38.7659	39.9158	1511.02	21.8979	734.164	43.968	1764.63	22.8537	500.931	41.9401	50.7735	39.9158	285.52	28.8748	292.671	72.9228	1001.29	15.9839	254.585
44.7661	110.294	43.968	2829.64	15.9839	357.514	19.9693	3274.97	7.99655	393.809	25.8624	26.9912	36.9778	178.859	20.8879	347.996	19.9693	1879.3	16.9082	209.349
63.576	55.8024	49.9805	2615.48	33.8732	637.191	15.9839	2705.2	40.9154	473.547	31.9496	30	27.98	312.392	35.9934	305.446	43.968	45.9905	39.9158	421.291
47.7826	55.8024	31.9496	1883.53	31.9496	781.874	16.9082	2189.79	40.9154	376.491	20.8879	47.7826	46.9307	314.506	35.9934	305.446	30	944.426	28.8748	550.545
31.9496	39.9158	43.968	3402.58	23.9588	513.475	34.7996	1854.12	35.9934	274.812	31.9496	25.8624	46.9307	538.304	30	308.899	42.8938	3194.96	34.7996	285.52
25.8624	50.7735	32.9714	2439.37	59.9656	459.905	19.9693	3615.56	26.9912	312.392	40.9154	53.9516	39.9158	237.977	45.9905	250.609	23.9588	1952.53	30.8205	210.766
44.7661	69.716	41.9401	1772.58	39.9158	381.604	3	2627.27	19.9693	2615.48	33.8732	41.9401	35.9934	273.579	28.8748	189.628	45.9905	39.9158	31.9496	437.707
44.7661	94.8683	72.9228	3816.04	39.9158	660.533	44.7661	2189.79	3	488.692	35.9934	57.7166	34.7996	422.239	32.9714	344.88	21.8979	1668.16	49.9805	255.732
37.9892	45.9905	47.7826	4270.13	60.917	550.545	12.9969	1623.75	28.8748	540.73	36.9778	58.6323	44.7661	186.667	39.9158	393.809	31.9496	3672.92	32.9714	523.973
31.9496	41.9401	15.9839	1740.98	30.8205	767.935	28.8748	1660.68	39.9158	398.261	20.8879	62.8652	60.917	273.579	44.7661	243.937	31.9496	6386.25	31.9496	430.872
34.7996	26.9912	39.9158	3061.33	28.8748	398.261	40.9154	2810.61	19.9693	428.938	36.9778	33.8732	19.9693	265.697	24.9484	153.154	40.9154	2145.92	39.9158	255.732
42.8938	63.576	32.9714	2615.48	20.8879	781.874	32.9714	2461.41	44.7661	388.531	25.8624	22.8537	30.8205	371.445	44.7661	246.141	27.98	1396.66	36.9778	416.581
40.9154	26.9912	43.968	1862.47	11.9325	400.957	59.9656	1808.82	22.8537	341.792	44.7661	65.6092	37.9892	240.668	18.9202	225.475	18.9202	1992.45	41.9401	430.872
32.9714	3	24.9484	2145.92	17.9262	1005.8	12.9969	3130.95	31.9496	258.624	22.8537	46.9307	30.8205	154.191	24.9484	504.321	31.9496	2285.37	35.9934	319.496
39.9158	16.9082	37.9892	3551.1	12.9969	550.545	36.9778	2385.13	53.9516	773.133	46.9307	25.8624	34.7996	230.602	35.9934	230.602	36.9778	1063.96	25.8624	492
34.7996	3	60.917	2079.42	15.9839	414.712	30	2224.53	37.9892	258.624	32.9714	19.9693	13.9352	146.419	16.9082	529.897	30	2723.51	16.9082	555.52
5.9831	53.9516	17.9262	2563.08	26.9912	269.306	16.9082	2798	30.8205	581.073	44.7661	33.8732	33.8732	261.548	32.9714	289.398	23.9588	1939.4	18.9202	757.644
19.9693	43.968	41.9401	2024.06	30.8205	437.707	30	3982.61	38.7659	266.895	28.8748	9.96795	43.968	376.491	33.8732	334.944	44.7661	2079.42	43.968	523.973
37.9892	69.716	9.96795	3824.64	42.8938	752.55	6.98729	1387.27	30.8205	269.306	10.9799	30	43.968	320.215	42.8938	226.491	58.6323	1190.57	21.8979	586.323
34.7996	40.9154	27.98	2933.29	11.9325	1075.99	39.9158	1825.16	16.9082	289.398	23.9588	22.8537	16.9082	380.747	41.9401	620.227	36.9778	3689.48	45.9905	347.214
31.9496	17.9262	73.7473	3216.58	18.9202	332.693	33.8732	1896.28	55.8024	399.158	23.9588	22.8537	36.9778	2723.51	46.9307	182.516	76.9664	4147.12	31.9496	334.944
34.7996	50.7735	28.8748	4100.75	46.9307	446.656	27.98	1740.98	24.9484	80.8696	37.9892	93.8077	19.9693	503.188	22.8537	244.486	31.9496	3991.58	52.7519	390.283
36.9778	28.8748	12.9969	4588.72	23.9588	616.057	5.9831	2848.79	52.7519	555.52	32.9714	51.8115	44.7661	218.979	42.8938	338.732	49.9805	3448.8	39.9158	231.121
43.968	45.9905	16.9082	2656.97	24.9484	506.594	28.8748	2337.34	51.8115	300.675	19.9693	30	20.8879	202.861	19.9693	2024.06	34.7996	1365.6	35.9934	400.957
28.8748	69.716	23.9588	1825.16	45.9905	832.685	21.8979	2024.06	27.98	285.52	39.9158	86.5132	40.9154	1080.84	44.7661	1012.61	38.7659	2224.53	47.7826	63.576
55.8024	82.8948	23.9588	3282.34	44.7661	518.115	20.8879	2121.93	39.9158	335.698	37.9892	41.9401	31.9496	332.693	19.9693	285.52	15.9839	832.685	32.9714	360.744
40.9154	47.7826	43.968	1056.81	41.9401	595.625	15.9839	1825.16	24.9484	329.714	22.8537	47.7826	48.7594	230.602	44.7661	189.628	40.9154	1961.33	57.7166	669.505
31.9496	33.8732	3	1892.02	56.9432	468.253	27.98	1892.02	46.9307	603.715	23.9588	77.4873	28.8748	293.329	40.9154	297.983	44.7661	2165.31	38.7659	610.541
34.7996	34.7996	43.968	2597.89	20.8879	510.023	21.8979	1679.45	7.99655	381.604	45.9905	41.9401	56.9432	190.483	39.9158	193.07	34.7996	2779.19	52.7519	310.291
16.9082	66.9505	17.9262	2219.53	26.9912	374.801	33.8732	2042.34	24.9484	280.43	21.8979	69.716	15.9839	533.484	19.9693	376.491	16.9082	2868.07	43.968	513.475
39.9158	57.7166	44.7661	1460.9	25.8624	282.328	12.9969	1601.99	30	362.37	44.7661	62.8652	39.9158	260.96	15.9839	230.602	40.9154	2645.05	40.9154	250.609
34.7996	50.7735	23.9588	1156.27	41.9401	605.074	60.917	2353.17	20.8879	620.227	43.968	41.9401	26.9912	190.483	48.7594	273.579	20.8879	2881	31.9496	755.942
19.9693	59.9656	10.9799	1279.39	30	1270.79	40.9154	948.683	39.9158	456.813	32.9714	42.8938	18.9202	396.474	36.9778	373.959	32.9714	1494.12	20.8879	297.983
32.9714	40.9154	24.9484	2946.52	18.9202	372.281	59.9656	2711.29	32.9714	320.215	32.9714	50.7735	42.8938	637.191	44.7661	452.723	16.9082	3173.48	36.9778	500.931
41.9401	50.7735	40.9154	3567.11	37.9892	632.907	16.9082	2121.93	36.9778	549.309	15.9839	65.6092	43.968	336.454	36.9778	310.291	28.8748	2145.92	45.9905	117.461
34.7996	34.7996	27.98	2563.08	7.99655	416.581	28.8748	1594.8	30.8205	390.283	51.8115	37.9892	23.9588	198.797	32.9714	289.398	23.9588	2385.13	25.8624	57.7166
35.9934	21.8979	43.968	3068.22	34.7996	285.52	42.8938	2042.34	39.9158	513.475	16.9082	50.7735	46.9307	632.907	44.7661	221.953	41.9401	3356.98	34.7996	16.9082
43.968	30	23.9588	4289.38	11.9325	367.292	27.98	1112.9	62.8652	729.228	22.8537	18.9202	64.5846	268.701	36.9778	163.842	30	3187.78	30	277.919
47.7826	17.9262	17.9262	2717.39	31.9496	414.712	49.9805	1837.51	37.9892	422.239	31.9496	69.716	37.9892	249.484	36.9778	666.501	28.8748	3319.45	62.8652	34.7996
51.8115	37.9892	36.9778	4986.83	20.8879	416.581	42.8938	2102.93	38.7659	261.548	16.9082	50.7735	32.9714	269.306	45.9905	310.291	37.9892	1792.62	21.8979	463.018
60.917	42.8938	4.99805	2580.43	36.9778	529.897	70.9814	1744.9	62.8652	180.882	44.7661	63.576	36.9778	154.191	39.9158	178.859	37.9892	2184.87	42.8938	314.506
36.9778	54.9309	20.8879	1042.65	36.9778	210.766	31.9496	1464.19	42.8938	249.484	40.9154	30.8205	34.7996	347.214	20.8879	170.994	16.9082	1948.14	35.9934	218.979
22.8537	22.8537	41.9401	1311.43	67.7075	1601.99	32.9714	2165.31	37.9892	274.812	31.9496	37.9892	43.968	280.43	21.8979	297.983	91.7219	2798	31.9496	398.261
40.9154	58.6323	24.9484	4357.43	35.9934	456.813	44.7661	1467.49	34.7996	423.19	36.9778	50.7735	25.8624	221.953	36.9778	540.73	31.9496	3341.92	36.9778	376.491
33.8732	55.8024	23.9588	2979.83	47.7826	590.292	23.9588	2145.92	17.9262	581.073	42.8938	46.9307	52.7519	202.861	35.9934	54.9309	53.9516	1879.3	35.9934	385.919
43.968	45.9905	19.9693	2848.79	31.9496	692.472	28.8748	2254.75	24.9484	312.392	27.98	57.7166	19.9693	416.581	22.8537	46.9307	45.9905	1279.39	31.9496	513.475
31.9496	49.9805	32.9714	1521.25	31.9496	366.467	43.968	1725.39	11.9325	437.707	44.7661	74.5811	33.8732	324.564	45.9905	434.764	55.8024	2321.63	37.9892	180.882
40.9154	26.9912	37.9892	3773.38	35.9934	281.694	35.9934	2711.29	15.9839	362.37	43.968	45.9905	61.8834	274.812	43.968	234.788	19.9693	456.813	36.9778	368.948
35.9934	37.9892	27.98	1467.49	17.9262	268.701	38.7659	390.283	8.96824	385.919	32.9714	66.9505	33.8732	549.309	55.8024	262.727	51.8115	2798	35.9934	426.054
36.9778	27.98	23.9588	2065.44	38.7659	443.653	20.8879	1930.7	17.9262	482.143	35.9934	69.716	43.968	263.911	31.9496	376.491	24.9484	1992.45	45.9905	721.075
16.9082	98.3436	21.8979	1729.27	43.968	337.212	32.9714	1507.62	22.8537	261.548	18.9202	114.592	24.9484	412.851	39.9158	162.375	42.8938	2285.37	35.9934	378.188
20.8879	30.8205	38.7659	1849.95	8.96824	563.065	36.9778	1270.79	41.9401	346.435	28.8748	74.5811	61.8834	280.43	15.9839	280.43	19.9693	1983.51	19.9693	357.514
37.9892	59.9656	35.9934	2926.71	15.9839	446.656	35.9934	3061.33	35.9934	546.844	36.9778	34.7996	47.7826	277.919	39.9158	150.762	18.9202	1694.63	56.9432	290.703
38.7659	76.9664	42.8938	1566.37	16.9082	322.382	3.98261	3123.92	37.9892	381.604	27.98	41.9401	49.9805	170.994	21.8979	217.996	53.9516	2369.09	45.9905	849.708
62.8652	30.8205	34.7996	1858.29	31.9496	492	16.9082	1296.77	52.7519	365.644	32.9714	38.7659	24.9484	182.516	34.7996	446.656	17.9262	2748.12	25.8624	500.931
45.9905	61.8834	47.7826	5758.7	16.9082	252.873	23.9588	921.353	15.9839	318.778	43.968	84.7799	26.9912	2165.31	57.7166	86.5132	16.9082	3664.67	46.9307	752.55
34.7996	42.8938	43.968	7731.33	8.96824	749.173	11.9325	1948.14	36.9778	324.564	18.9202	18.9202	44.7661	290.703	34.7996	329.714	44.7661	979.024	44.7661	198.797
33.8732	33.8732	74.5811	1623.75	19.9693	450.691	4.99805	1102.94	51.8115	434.764	18.9202	34.7996	24.9484	166.816	55.8024	281.694	44.7661	2907.03	36.9778	628.652
38.7659	22.8537	67.7075	5431.67	46.9307	396.474	17.9262	1487.42	69.716	170.994	35.9934	49.9805	20.8879	217.996	39.9158	437.707	32.9714	4931.07	44.7661	354.313
37.9892	69.716	27.98	1930.7	26.9912	498.683	41.9401	1792.62	51.8115	564.333	45.9905	45.9905	19.9693	222.453	18.9202	416.581	33.8732	2979.83	23.9588	426.054
34.7996	50.7735	43.968	3441.05	7.99655	437.707	49.9805	3252.95	24.9484	498.683	23.9588	41.9401	46.9307	300	27.98	242.842	39.9158	2224.53	39.9158	400.957
46.9307	46.9307	39.9158	3349.44	8.96824	390.283	40.9154	1825.16	44.7661	429.904	30	61.8834	38.7659	280.43	16.9082	273.579	18.9202	3816.04	49.9805	398.261
46.9307	63.576	21.8979	1228.64	28.8748	650.218	12.9969	2478.07	15.9839	482.143	34.7996	18.9202	40.9154	2557.32	25.8624	546.844	19.9693	1729.27	25.8624	238.513
42.8938	67.7075	3	1415.63	24.9484	523.973	46.9307	2010.45	3	322.382	20.8879	18.9202	44.7661	274.812	40.9154	265.697	40.9154	2353.17	16.9082	261.548
41.9401	41.9401	23.9588	3938.09	23.9588	273.579	20.8879	2369.09	35.9934	408.235	33.8732	17.9262	27.98	240.668	32.9714	302.031	37.9892	3040.75	24.9484	277.919
34.7996	74.5811	23.9588	3145.06	19.9693	186.667	19.9693	1566.37	20.8879	308.899	18.9202	24.9484	48.7594	708.22	30	581.073	59.9656	2401.27	39.9158	446.656
40.9154	58.6323	23.9588	4496.79	15.9839	78.7166	35.9934	1837.51	3	289.398	53.9516	33.8732	48.7594	4810.6	17.9262	205.617	23.9588	990.093	31.9496	396.474
28.8748	38.7659	3	2369.09	6.98729	285.52	12.9969	1511.02	27.98	266.895	59.9656	61.8834	44.7661	5192.81	42.8938	329.714	43.968	3495.65	44.7661	30
15.9839	33.8732	19.9693	3326.93	19.9693	319.496	20.8879	3991.58	19.9693	385.919	25.8624	38.7659	28.8748	122.588	18.9202	250.609	36.9778	4609.4	15.9839	22.8537
45.9905	61.8834	43.968	4156.45	38.7659	93.8077	19.9693	421.291	17.9262	312.392	43.968	45.9905	24.9484	326.761	28.8748	341.792	56.9432	4270.13	44.7661	507.735
45.9905	41.9401	19.9693	1698.44	22.8537	368.948	20.8879	1930.7	20.8879	443.653	15.9839	53.9516	44.7661	279.8	36.9778	190.483	56.9432	2881	15.9839	198.797
24.9484	42.8938	19.9693	2979.83	30	81.6003	15.9839	2244.63	30.8205	374.801	43.968	32.9714	43.968	3885.31	19.9693	232.686	78.7166	2893.98	34.7996	357.514
19.9693	53.9516	46.9307	5216.22	3	446.656	19.9693	2155.59	45.9905	513.475	15.9839	23.9588	23.9588	252.873	43.968	210.766	39.9158	5181.15	57.7166	368.948
60.917	81.6003	37.9892	2705.2	18.9202	485.407	15.9839	1601.99	42.8938	57.7166	16.9082	30.8205	15.9839	302.031	42.8938	4231.9	40.9154	3231.08	40.9154	666.501
37.9892	7.99655	22.8537	1566.37	3.98261	250.609	56.9432	2369.09	61.8834	990.093	23.9588	20.8879	18.9202	452.723	27.98	946.552	35.9934	1952.53	32.9714	467.201
36.9778	22.8537	37.9892	3722.81	4.99805	409.154	16.9082	1808.82	59.9656	686.272	39.9158	73.7473	36.9778	297.983	35.9934	365.644	27.98	2010.45	59.9656	825.229
27.98	61.8834	26.9912	2369.09	20.8879	452.723	28.8748	3885.31	55.8024	334.944	20.8879	34.7996	15.9839	234.788	41.9401	341.792	47.7826	3739.59	19.9693	274.812
24.9484	42.8938	49.9805	3425.61	23.9588	318.778	19.9693	2074.75	32.9714	273.579	19.9693	57.7166	44.7661	232.686	48.7594	378.188	44.7661	2511.73	46.9307	341.792
43.968	52.7519	18.9202	1768.6	43.968	426.054	52.7519	2500.46	23.9588	431.841	7.99655	50.7735	16.9082	461.978	30.8205	514.631	31.9496	1896.28	45.9905	303.392
35.9934	45.9905	3	1335.24	43.968	385.919	20.8879	2417.53	15.9839	372.281	37.9892	41.9401	40.9154	2074.75	41.9401	234.788	44.7661	3448.8	60.917	332.693
50.7735	34.7996	28.8748	2321.63	43.968	242.842	4.99805	3040.75	61.8834	362.37	40.9154	46.9307	33.8732	3061.33	21.8979	105.443	26.9912	1594.8	60.917	598.31
37.9892	101.946	30.8205	1012.61	43.968	259.789	44.7661	2557.32	20.8879	461.978	30	41.9401	40.9154	142.521	26.9912	263.911	45.9905	4109.98	43.968	314.506
45.9905	22.8537	20.8879	1242.54	40.9154	566.876	19.9693	1961.33	24.9484	409.154	34.7996	30.8205	23.9588	261.548	34.7996	202.861	45.9905	2810.61	44.7661	553.027
35.9934	61.8834	37.9892	2155.59	21.8979	263.911	24.9484	2580.43	23.9588	625.831	18.9202	24.9484	41.9401	708.22	49.9805	237.977	17.9262	2829.64	24.9484	393.809
45.9905	38.7659	41.9401	1541.91	16.9082	609.17	30	1858.29	19.9693	414.712	25.8624	32.9714	28.8748	329.714	23.9588	390.283	45.9905	1329.25	23.9588	334.944
36.9778	38.7659	40.9154	4920	27.98	783.634	17.9262	2229.54	35.9934	374.801	30.8205	26.9912	24.9484	396.474	18.9202	378.188	32.9714	1005.8	36.9778	439.68
55.8024	34.7996	131.439	2674.96	32.9714	497.563	17.9262	1344.28	19.9693	859.315	40.9154	62.8652	32.9714	3781.88	15.9839	439.68	40.9154	1587.65	33.8732	366.467
27.98	61.8834	52.7519	2656.97	44.7661	713.014	25.8624	2145.92	24.9484	656.092	32.9714	45.9905	42.8938	160.56	39.9158	246.141	55.8024	2926.71	39.9158	446.656
31.9496	49.9805	16.9082	3472.14	30	298.654	38.7659	1517.83	4.99805	187.087	27.98	39.9158	16.9082	300.675	36.9778	285.52	51.8115	3238.35	20.8879	404.58
39.9158	57.7166	34.7996	2848.79	26.9912	553.027	39.9158	3946.95	19.9693	961.569	51.8115	25.8624	18.9202	285.52	31.9496	452.723	32.9714	2829.64	15.9839	380.747
15.9839	33.8732	47.7826	3697.78	30	390.283	32.9714	2184.87	21.8979	418.459	46.9307	65.6092	38.7659	553.027	31.9496	468.253	36.9778	2160.44	46.9307	297.983
52.7519	54.9309	43.968	2065.44	23.9588	781.874	40.9154	1288.05	39.9158	414.712	19.9693	37.9892	45.9905	160.921	33.8732	292.671	40.9154	4337.88	26.9912	581.073
17.9262	57.7166	44.7661	2933.29	25.8624	482.143	24.9484	2204.61	15.9839	366.467	36.9778	34.7996	19.9693	314.506	43.968	182.516	23.9588	1285.16	26.9912	269.306
23.9588	25.8624	36.9778	3173.48	28.8748	388.531	22.8537	2224.53	24.9484	376.491	17.9262	33.8732	19.9693	223.959	37.9892	439.68	28.8748	2417.53	31.9496	430.872
23.9588	80.8696	42.8938	1825.16	18.9202	529.897	11.9325	2500.46	43.968	329.714	33.8732	69.716	37.9892	170.994	30	520.45	18.9202	2060.8	24.9484	326.761
40.9154	90.4927	55.8024	4609.4	27.98	393.809	24.9484	2534.42	40.9154	329.714	34.7996	28.8748	32.9714	356.711	13.9352	214.592	34.7996	2705.2	32.9714	49.9805
20.8879	86.5132	48.7594	1752.76	22.8537	305.446	15.9839	1983.51	35.9934	550.545	42.8938	62.8652	52.7519	210.766	33.8732	249.484	28.8748	2189.79	19.9693	322.382
3	34.7996	35.9934	2300.84	23.9588	371.445	16.9082	2280.24	31.9496	318.778	45.9905	18.9202	36.9778	217.996	18.9202	175.276	15.9839	2939.9	35.9934	408.235
18.9202	24.9484	31.9496	2517.38	23.9588	555.52	3	2079.42	34.7996	289.398	43.968	37.9892	19.9693	256.885	19.9693	221.953	19.9693	2254.75	27.98	362.37
30.8205	51.8115	37.9892	2478.07	3	651.681	23.9588	3664.67	30	533.484	19.9693	30.8205	15.9839	222.453	20.8879	389.406	43.968	2772.95	39.9158	334.944
26.9912	42.8938	61.8834	3599.34	52.7519	385.919	21.8979	2979.83	34.7996	312.392	40.9154	40.9154	42.8938	190.912	23.9588	210.766	41.9401	2417.53	15.9839	518.115
6.98729	22.8537	58.6323	2478.07	19.9693	721.075	62.8652	3282.34	21.8979	422.239	31.9496	3	47.7826	244.486	19.9693	292.671	31.9496	842.1	44.7661	294.652
24.9484	35.9934	36.9778	2385.13	28.8748	329.714	26.9912	1552.35	18.9202	256.885	23.9588	61.8834	32.9714	180.882	20.8879	294.652	35.9934	2369.09	40.9154	217.996
16.9082	66.9505	33.8732	2966.46	17.9262	678.599	15.9839	611.916	9.96795	400.957	48.7594	41.9401	16.9082	3615.56	20.8879	346.435	18.9202	3567.11	20.8879	252.873
12.9969	22.8537	22.8537	3781.88	16.9082	481.06	19.9693	2472.5	21.8979	482.143	35.9934	69.716	28.8748	418.459	19.9693	269.306	35.9934	3040.75	19.9693	322.382
23.9588	33.8732	44.7661	75.5942	20.8879	563.065	22.8537	2545.85	26.9912	383.324	25.8624	77.4873	45.9905	2772.95	24.9484	193.07	19.9693	2615.48	28.8748	412.851
6.98729	77.4873	24.9484	2699.12	45.9905	393.809	39.9158	2199.66	30.8205	397.367	16.9082	45.9905	37.9892	79.7859	20.8879	202.861	21.8979	2160.44	57.7166	387.659
43.968	85.5459	23.9588	3006.75	46.9307	461.978	16.9082	1441.32	21.8979	380.747	31.9496	42.8938	33.8732	142.521	39.9158	34.7996	44.7661	2098.2	38.7659	373.959
35.9934	74.5811	40.9154	3816.04	31.9496	422.239	25.8624	1569.9	27.98	366.467	20.8879	30	33.8732	269.306	23.9588	34.7996	40.9154	2074.75	30.8205	300.675
59.9656	37.9892	52.7519	2204.61	41.9401	431.841	19.9693	1548.86	24.9484	249.484	8.96824	46.9307	43.968	1105.42	67.7075	935.97	33.8732	2311.21	26.9912	210.766
40.9154	82.8948	47.7826	2478.07	31.9496	518.115	33.8732	2280.24	26.9912	488.692	32.9714	30	15.9839	213.629	44.7661	197.905	32.9714	1845.8	39.9158	334.944
31.9496	42.8938	59.9656	1514.42	38.7659	89.8843	41.9401	3040.75	20.8879	452.723	43.968	53.9516	31.9496	306.133	36.9778	298.654	21.8979	2145.92	15.9839	485.407
51.8115	46.9307	3	2680.98	45.9905	314.506	18.9202	1784.58	19.9693	390.283	36.9778	45.9905	55.8024	133.224	41.9401	332.693	77.4873	2779.19	35.9934	767.935
43.968	45.9905	32.9714	3689.48	56.9432	439.68	46.9307	3640.04	24.9484	249.484	32.9714	18.9202	19.9693	506.594	37.9892	189.628	32.9714	957.255	43.968	368.948
35.9934	35.9934	28.8748	1562.85	41.9401	447.661	24.9484	1930.7	58.6323	383.324	23.9588	25.8624	31.9496	281.694	31.9496	289.398	60.917	2254.75	43.968	529.897
35.9934	30.8205	36.9778	2798	43.968	521.622	25.8624	3145.06	22.8537	261.548	15.9839	58.6323	67.7075	527.519	51.8115	293.329	52.7519	7034.58	23.9588	318.778
53.9516	26.9912	8.96824	2946.52	43.968	266.895	28.8748	890.794	10.9799	194.377	45.9905	41.9401	47.7826	329.714	41.9401	285.52	39.9158	3748.01	26.9912	312.392
48.7594	34.7996	16.9082	2848.79	33.8732	390.283	43.968	2621.36	43.968	563.065	53.9516	62.8652	48.7594	205.617	41.9401	329.714	52.7519	2417.53	26.9912	277.919
27.98	85.5459	15.9839	1541.91	35.9934	482.143	46.9307	3088.99	27.98	931.77	15.9839	58.6323	31.9496	318.778	30	409.154	42.8938	3402.58	25.8624	555.52
44.7661	22.8537	39.9158	1234.18	54.9309	385.919	23.9588	2224.53	31.9496	277.919	38.7659	61.8834	36.9778	297.983	15.9839	209.349	41.9401	2244.63	25.8624	447.661
16.9082	41.9401	46.9307	2065.44	27.98	554.272	36.9778	3088.99	40.9154	249.484	35.9934	46.9307	32.9714	437.707	40.9154	238.513	46.9307	3238.35	59.9656	488.692
38.7659	30	22.8537	2353.17	32.9714	312.392	30	1548.86	53.9516	322.382	38.7659	61.8834	32.9714	3245.64	35.9934	273.579	31.9496	2461.41	32.9714	243.937
28.8748	54.9309	17.9262	2674.96	51.8115	402.764	30.8205	2369.09	43.968	404.58	24.9484	38.7659	34.7996	347.996	43.968	61.8834	16.9082	1406.11	31.9496	285.52
31.9496	17.9262	30	1917.72	3	230.602	5.9831	1709.94	36.9778	235.317	23.9588	41.9401	65.6092	373.959	19.9693	232.686	37.9892	3187.78	25.8624	518.115
43.968	59.9656	27.98	3739.59	26.9912	534.685	30	2656.97	40.9154	393.809	40.9154	46.9307	35.9934	202.861	45.9905	418.459	46.9307	2165.31	44.7661	193.07
35.9934	42.8938	27.98	2369.09	43.968	465.105	28.8748	1262.25	36.9778	252.873	31.9496	42.8938	62.8652	216.531	20.8879	461.978	36.9778	1983.51	24.9484	252.873
42.8938	34.7996	35.9934	3166.35	5.9831	714.619	25.8624	2010.45	27.98	476.753	37.9892	35.9934	50.7735	237.977	36.9778	374.801	19.9693	2259.82	19.9693	322.382
46.9307	38.7659	18.9202	5192.81	30.8205	397.367	40.9154	1992.45	30	244.486	41.9401	41.9401	52.7519	360.744	37.9892	244.486	43.968	25.8624	37.9892	169.082
42.8938	34.7996	44.7661	6314.86	18.9202	331.945	16.9082	3349.44	57.7166	442.656	22.8537	48.7594	43.968	217.996	39.9158	229.567	16.9082	2224.53	19.9693	178.859
46.9307	54.9309	32.9714	1145.92	23.9588	555.52	19.9693	1605.6	57.7166	218.979	26.9912	38.7659	41.9401	164.951	26.9912	303.392	35.9934	2772.95	40.9154	603.715
33.8732	42.8938	16.9082	3991.58	15.9839	468.253	27.98	2084.1	61.8834	849.708	41.9401	33.8732	39.9158	555.52	37.9892	329.714	45.9905	2621.36	15.9839	228.537
41.9401	23.9588	20.8879	1698.44	34.7996	277.919	20.8879	972.441	39.9158	678.599	28.8748	50.7735	20.8879	272.964	46.9307	174.882	54.9309	3672.92	44.7661	225.475
46.9307	22.8537	16.9082	2574.63	47.7826	390.283	43.968	1849.95	39.9158	366.467	32.9714	41.9401	31.9496	366.467	40.9154	287.453	34.7996	2401.27	60.917	448.669
25.8624	25.8624	23.9588	906.964	43.968	378.188	19.9693	1371.76	43.968	414.712	33.8732	26.9912	16.9082	388.531	43.968	285.52	62.8652	2597.89	28.8748	209.349
57.7166	61.8834	36.9778	4446.51	35.9934	450.691	26.9912	1956.93	55.8024	448.669	24.9484	34.7996	55.8024	2254.75	30.8205	362.37	43.968	1744.9	22.8537	362.37
40.9154	24.9484	3	30	20.8879	409.154	37.9892	1698.44	24.9484	994.556	31.9496	35.9934	40.9154	507.735	55.8024	320.215	30	1497.49	44.7661	273.579
15.9839	10.9799	24.9484	2385.13	16.9082	692.472	23.9588	843.995	36.9778	308.899	33.8732	53.9516	28.8748	3364.54	19.9693	180.882	43.968	3615.56	15.9839	555.52
32.9714	18.9202	35.9934	1365.6	20.8879	365.644	21.8979	1484.08	22.8537	389.406	44.7661	70.9814	31.9496	3448.8	31.9496	244.486	55.8024	2326.86	23.9588	773.133
51.8115	42.8938	43.968	2179.96	40.9154	510.023	20.8879	2254.75	43.968	418.459	23.9588	49.9805	15.9839	329.714	19.9693	277.919	61.8834	1849.95	62.8652	788.938
37.9892	21.8979	39.9158	2966.46	30.8205	461.978	4.99805	1573.43	43.968	306.133	37.9892	30.8205	18.9202	3364.54	35.9934	282.328	36.9778	3748.01	40.9154	273.579
46.9307	54.9309	53.9516	2033.18	28.8748	344.88	40.9154	2259.82	31.9496	437.707	16.9082	61.8834	31.9496	238.513	20.8879	332.693	68.6272	2597.89	41.9401	598.31
16.9082	66.9505	34.7996	2285.37	16.9082	1005.8	23.9588	1311.43	48.7594	497.563	22.8537	41.9401	56.9432	182.516	40.9154	254.585	41.9401	3000	44.7661	197.905
33.8732	90.4927	61.8834	2450.36	14.9077	304.759	3	2772.95	12.9969	300.675	37.9892	30.8205	46.9307	488.692	20.8879	166.816	36.9778	1507.62	39.9158	326.761
32.9714	25.8624	25.8624	2478.07	26.9912	594.287	23.9588	2300.84	20.8879	357.514	38.7659	30	45.9905	4986.83	28.8748	274.812	36.9778	2229.54	19.9693	566.876
33.8732	42.8938	17.9262	3274.97	16.9082	256.885	42.8938	2244.63	18.9202	320.215	15.9839	42.8938	19.9693	190.912	45.9905	360.744	35.9934	2580.43	21.8979	153.154
28.8748	38.7659	18.9202	4289.38	43.968	485.407	19.9693	2842.39	21.8979	284.879	17.9262	58.6323	28.8748	2574.63	28.8748	323.835	42.8938	2842.39	15.9839	397.367
22.8537	38.7659	21.8979	2121.93	38.7659	529.897	19.9693	1451.08	14.9077	400.957	26.9912	46.9307	23.9588	308.899	21.8979	177.657	38.7659	2933.29	46.9307	379.892
23.9588	33.8732	20.8879	1026.36	31.9496	666.501	38.7659	6971.6	32.9714	487.594	23.9588	49.9805	48.7594	3876.59	34.7996	166.816	44.7661	2079.42	23.9588	230.602
39.9158	23.9588	24.9484	1709.94	18.9202	553.027	23.9588	2723.51	42.8938	336.454	32.9714	70.9814	28.8748	393.809	31.9496	312.392	32.9714	2926.71	28.8748	443.653
54.9309	38.7659	30.8205	2615.48	16.9082	231.121	16.9082	1438.09	18.9202	409.154	58.6323	34.7996	16.9082	341.792	24.9484	126.225	62.8652	4832.28	16.9082	193.07
26.9912	50.7735	40.9154	4619.78	16.9082	421.291	30	1517.83	26.9912	632.907	25.8624	54.9309	60.917	344.88	39.9158	312.392	27.98	1879.3	39.9158	316.635
27.98	37.9892	44.7661	2729.64	3.98261	354.313	32.9714	1833.39	25.8624	506.594	39.9158	49.9805	32.9714	347.214	23.9588	205.617	31.9496	3946.95	33.8732	269.306
35.9934	51.8115	24.9484	7593.49	31.9496	326.761	46.9307	2597.89	22.8537	437.707	30	61.8834	39.9158	298.654	20.8879	300.675	24.9484	4908.95	24.9484	368.948
23.9588	33.8732	15.9839	3781.88	32.9714	393.809	45.9905	1587.65	35.9934	985.65	36.9778	57.7166	46.9307	320.215	23.9588	121.764	32.9714	3495.65	15.9839	563.065
15.9839	33.8732	15.9839	2705.2	39.9158	389.406	46.9307	4609.4	32.9714	555.52	44.7661	61.8834	44.7661	393.809	41.9401	388.531	31.9496	2010.45	20.8879	250.609
18.9202	25.8624	28.8748	3319.45	60.917	475.682	45.9905	1317.34	23.9588	396.474	35.9934	54.9309	23.9588	324.564	46.9307	308.899	40.9154	3551.1	36.9778	357.514
7.99655	33.8732	32.9714	1854.12	35.9934	410.998	24.9484	1825.16	11.9325	385.919	23.9588	53.9516	15.9839	258.624	18.9202	182.516	63.576	3946.95	16.9082	461.978
3	58.6323	43.968	4406.7	46.9307	1228.64	41.9401	3341.92	25.8624	328.973	22.8537	30	44.7661	232.686	30	285.52	55.8024	4347.65	24.9484	452.723
16.9082	25.8624	24.9484	2966.46	31.9496	489.792	16.9082	2523.05	23.9588	581.073	28.8748	50.7735	40.9154	4386.93	45.9905	272.964	40.9154	3040.75	31.9496	390.283
3	57.7166	20.8879	2506.09	37.9892	322.382	28.8748	5031.88	27.98	498.683	28.8748	36.9778	27.98	202.861	39.9158	308.899	39.9158	2557.32	30	312.392
27.98	20.8879	24.9484	1948.14	63.576	946.552	19.9693	1145.92	20.8879	318.778	20.8879	37.9892	27.98	393.809	44.7661	378.188	27.98	1833.39	36.9778	250.609
42.8938	66.9505	44.7661	2597.89	60.917	22.8537	39.9158	1217.64	27.98	263.911	26.9912	41.9401	3	300.675	32.9714	381.604	46.9307	1808.82	27.98	546.844
4.99805	61.8834	21.8979	2353.17	42.8938	404.58	22.8537	603.715	16.9082	368.948	18.9202	59.9656	31.9496	266.895	59.9656	269.306	40.9154	2121.93	31.9496	237.977
17.9262	62.8652	46.9307	1804.75	40.9154	292.671	31.9496	1415.63	26.9912	1024.06	43.968	94.8683	26.9912	475.682	28.8748	179.666	37.9892	2597.89	32.9714	381.604
43.968	21.8979	18.9202	2907.03	19.9693	456.813	3	1849.95	8.96824	431.841	33.8732	56.9432	17.9262	248.924	35.9934	277.919	25.8624	2461.41	39.9158	942.305
17.9262	46.9307	45.9905	2717.39	46.9307	329.714	13.9352	2254.75	3	266.895	16.9082	53.9516	23.9588	226.491	44.7661	302.031	37.9892	2979.83	20.8879	506.594
24.9484	26.9912	30.8205	1474.1	34.7996	261.548	20.8879	2450.36	39.9158	529.897	36.9778	33.8732	16.9082	467.201	38.7659	476.753	27.98	1952.53	16.9082	446.656
14.9077	38.7659	38.7659	2842.39	36.9778	390.283	5.9831	3173.48	24.9484	240.668	45.9905	78.7166	19.9693	266.895	42.8938	202.861	31.9496	4908.95	27.98	66.9505
30	69.716	49.9805	2979.83	20.8879	379.892	28.8748	1866.67	31.9496	265.697	45.9905	46.9307	35.9934	598.31	34.7996	317.348	40.9154	3689.48	35.9934	242.842
21.8979	51.8115	45.9905	2621.36	24.9484	586.323	18.9202	2353.17	15.9839	656.092	44.7661	9.96795	28.8748	210.766	34.7996	184.995	34.7996	1075.99	30.8205	698.729
21.8979	58.6323	33.8732	2829.64	39.9158	414.712	21.8979	2705.2	40.9154	543.167	25.8624	74.5811	24.9484	149.077	38.7659	249.484	58.6323	2705.2	24.9484	209.349
33.8732	18.9202	41.9401	3567.11	44.7661	625.831	20.8879	1511.02	20.8879	461.978	41.9401	42.8938	33.8732	297.983	40.9154	368.948	31.9496	3495.65	17.9262	292.671
25.8624	15.9839	40.9154	58.6323	28.8748	49.9805	19.9693	281.694	23.9588	581.073	30.8205	45.9905	32.9714	244.486	15.9839	142.521	19.9693	23.9588	40.9154	218.979
22.8537	61.8834	36.9778	2417.53	40.9154	805.067	43.968	1587.65	27.98	810.517	34.7996	65.6092	16.9082	180.882	36.9778	276.672	43.968	2079.42	8.96824	533.484
10.9799	66.9505	43.968	2979.83	32.9714	367.292	37.9892	2645.05	11.9325	581.073	43.968	30.8205	20.8879	89.8843	35.9934	538.304	21.8979	1365.6	40.9154	529.897
42.8938	72.9228	38.7659	2160.44	39.9158	38.7659	17.9262	2748.12	43.968	498.683	28.8748	61.8834	31.9496	174.882	59.9656	218.979	45.9905	2199.66	19.9693	690.917
30.8205	45.9905	35.9934	3894.06	34.7996	603.715	20.8879	1075.99	40.9154	177.657	43.968	19.9693	45.9905	385.919	36.9778	443.653	32.9714	1892.02	36.9778	1037.97
20.8879	37.9892	36.9778	1474.1	35.9934	290.703	16.9082	3859.19	68.6272	521.622	28.8748	25.8624	42.8938	300.675	35.9934	147.742	45.9905	2311.21	23.9588	182.516
24.9484	41.9401	56.9432	2597.89	43.968	533.484	23.9588	1952.53	46.9307	293.329	26.9912	68.6272	17.9262	2656.97	31.9496	398.261	39.9158	1992.45	44.7661	389.406
28.8748	62.8652	43.968	1804.75	24.9484	570.714	40.9154	2098.2	42.8938	249.484	32.9714	59.9656	42.8938	205.617	26.9912	258.624	39.9158	2597.89	27.98	266.895
30	21.8979	40.9154	3640.04	25.8624	842.1	25.8624	2084.1	34.7996	523.973	23.9588	47.7826	35.9934	402.764	40.9154	194.377	38.7659	2042.34	30.8205	504.321
22.8537	59.9656	44.7661	2126.7	31.9496	490.895	34.7996	2705.2	17.9262	258.624	28.8748	30	35.9934	314.506	26.9912	294.652	35.9934	2881	44.7661	256.885
35.9934	53.9516	44.7661	3166.35	43.968	410.998	41.9401	2494.84	37.9892	603.715	40.9154	57.7166	16.9082	261.548	21.8979	234.788	42.8938	2306.02	39.9158	404.58
28.8748	36.9778	24.9484	3615.56	49.9805	285.52	18.9202	2244.63	28.8748	324.564	43.968	94.8683	23.9588	364.823	33.8732	206.544	38.7659	2848.79	34.7996	666.501
20.8879	85.5459	24.9484	2042.34	45.9905	481.06	52.7519	1858.29	24.9484	256.885	42.8938	48.7594	40.9154	381.604	35.9934	218.979	37.9892	4506.91	35.9934	504.321
23.9588	46.9307	27.98	3095.94	34.7996	563.065	26.9912	857.385	50.7735	381.604	31.9496	50.7735	39.9158	118.789	19.9693	488.692	55.8024	3402.58	19.9693	290.703
23.9588	39.9158	20.8879	2946.52	36.9778	320.215	8.96824	1709.94	49.9805	605.074	15.9839	34.7996	27.98	513.475	39.9158	164.951	23.9588	2005.93	24.9484	660.533
24.9484	34.7996	41.9401	2121.93	36.9778	354.313	15.9839	863.188	58.6323	574.576	19.9693	22.8537	38.7659	186.667	36.9778	365.644	19.9693	2534.42	33.8732	332.693
25.8624	33.8732	32.9714	727.59	34.7996	320.215	28.8748	1709.94	33.8732	555.52	32.9714	71.9456	53.9516	232.686	31.9496	269.306	40.9154	3781.88	46.9307	277.919
20.8879	61.8834	19.9693	2455.88	55.8024	302.031	18.9202	1299.69	43.968	418.459	34.7996	49.9805	19.9693	160.56	26.9912	246.141	31.9496	1737.07	35.9934	473.547
19.9693	38.7659	17.9262	1140.77	44.7661	467.201	33.8732	2219.53	39.9158	578.466	36.9778	9.96795	40.9154	805.067	4.99805	317.348	59.9656	2439.37	30.8205	397.367
24.9484	34.7996	42.8938	2699.12	21.8979	473.547	23.9588	1406.11	31.9496	368.948	40.9154	53.9516	47.7826	292.671	43.968	139.352	18.9202	1675.68	25.8624	236.909
14.9077	38.7659	17.9262	2417.53	44.7661	518.115	31.9496	1737.07	8.96824	533.484	43.968	47.7826	32.9714	485.407	47.7826	126.225	38.7659	1821.06	25.8624	366.467
8.96824	16.9082	43.968	2428.42	44.7661	921.353	26.9912	1329.25	27.98	314.506	24.9484	37.9892	24.9484	792.495	19.9693	218.979	35.9934	3006.75	44.7661	305.446
30.8205	46.9307	43.968	2065.44	63.576	374.801	30	3790.39	16.9082	1983.51	40.9154	73.7473	19.9693	523.973	23.9588	217.996	59.9656	2010.45	35.9934	566.876
31.9496	46.9307	16.9082	2107.66	47.7826	308.899	28.8748	3245.64	28.8748	293.329	33.8732	57.7166	22.8537	238.513	17.9262	206.544	45.9905	2511.73	33.8732	341.792
39.9158	65.6092	19.9693	3088.99	31.9496	381.604	30	1612.84	19.9693	356.711	34.7996	42.8938	55.8024	262.727	41.9401	331.945	47.7826	3495.65	28.8748	810.517
31.9496	26.9912	35.9934	3130.95	39.9158	692.472	28.8748	2966.46	28.8748	595.625	42.8938	77.4873	36.9778	442.656	31.9496	158.052	39.9158	2165.31	44.7661	497.563
39.9158	33.8732	59.9656	3591.26	36.9778	410.998	26.9912	2580.43	23.9588	380.747	31.9496	57.7166	31.9496	320.215	35.9934	259.789	27.98	1709.94	15.9839	555.52
59.9656	53.9516	91.7219	5346.85	39.9158	611.916	35.9934	3519.31	15.9839	543.167	27.98	70.9814	20.8879	160.921	20.8879	288.748	40.9154	2401.27	20.8879	422.239
43.968	37.9892	3	2693.06	34.7996	620.227	32.9714	2042.34	19.9693	300.675	40.9154	55.8024	39.9158	262.727	23.9588	256.885	43.968	1474.1	39.9158	429.904
44.7661	38.7659	24.9484	4222.39	25.8624	489.792	28.8748	1317.34	40.9154	464.06	33.8732	58.6323	40.9154	523.973	38.7659	368.948	39.9158	2326.86	40.9154	348.779
44.7661	38.7659	16.9082	1825.16	4.99805	250.609	21.8979	4661.52	41.9401	656.092	45.9905	38.7659	52.7519	314.506	34.7996	647.3	56.9432	2693.06	44.7661	42.8938
23.9588	49.9805	4.99805	2332.09	17.9262	365.644	32.9714	2126.7	32.9714	314.506	51.8115	21.8979	30	279.8	42.8938	236.909	52.7519	2280.24	17.9262	237.977
21.8979	58.6323	27.98	4270.13	25.8624	708.22	31.9496	2868.07	52.7519	302.031	39.9158	66.9505	24.9484	443.653	57.7166	324.564	15.9839	1939.4	46.9307	393.809
44.7661	70.9814	26.9912	4778.26	22.8537	329.714	20.8879	2979.83	40.9154	385.919	42.8938	49.9805	17.9262	825.229	67.7075	163.842	27.98	1576.97	38.7659	385.919
16.9082	9.96795	59.9656	3607.44	30.8205	324.564	16.9082	1531.54	48.7594	414.712	31.9496	50.7735	16.9082	346.435	61.8834	284.879	39.9158	2760.5	34.7996	396.474
33.8732	42.8938	30	2615.48	22.8537	442.656	16.9082	2868.07	16.9082	414.712	33.8732	41.9401	75.5942	82.8948	32.9714	423.19	16.9082	1956.93	15.9839	1406.11
38.7659	45.9905	34.7996	3068.22	33.8732	468.253	32.9714	2772.95	30.8205	595.625	15.9839	34.7996	48.7594	570.714	36.9778	252.873	34.7996	2353.17	35.9934	256.885
33.8732	31.9496	17.9262	91.7219	54.9309	226.491	19.9693	2084.1	30	450.691	21.8979	30	27.98	3982.61	23.9588	137.176	32.9714	4578.41	28.8748	234.788
34.7996	57.7166	37.9892	935.97	45.9905	464.06	39.9158	1792.62	22.8537	492	24.9484	37.9892	18.9202	610.541	27.98	229.567	35.9934	366.467	16.9082	642.948
41.9401	39.9158	23.9588	3672.92	33.8732	347.996	15.9839	2680.98	3	18.9202	44.7661	61.8834	21.8979	641.504	20.8879	269.306	20.8879	2428.42	22.8537	385.919
38.7659	30	40.9154	3068.22	34.7996	465.105	35.9934	1052.07	23.9588	1100.46	28.8748	57.7166	31.9496	354.313	37.9892	578.466	63.576	1709.94	23.9588	230.602
38.7659	45.9905	28.8748	2545.85	33.8732	701.878	15.9839	1037.97	19.9693	249.484	22.8537	62.8652	41.9401	378.188	26.9912	408.235	32.9714	3991.58	32.9714	294.652
15.9839	26.9912	18.9202	985.65	24.9484	279.8	16.9082	900.866	3	546.844	20.8879	41.9401	23.9588	355.91	28.8748	166.816	26.9912	3173.48	35.9934	416.581
31.9496	81.6003	27.98	2926.71	53.9516	713.014	28.8748	2597.89	24.9484	385.919	34.7996	85.5459	31.9496	152.81	32.9714	169.082	58.6323	2645.05	35.9934	359.934
39.9158	39.9158	23.9588	1042.65	31.9496	285.52	33.8732	2199.66	15.9839	269.306	18.9202	69.716	32.9714	341.792	27.98	221.953	35.9934	4832.28	38.7659	66.9505
39.9158	25.8624	52.7519	2723.51	39.9158	348.779	25.8624	2145.92	24.9484	225.475	30	35.9934	16.9082	244.486	45.9905	308.899	45.9905	2121.93	62.8652	186.667
43.968	61.8834	17.9262	5592.8	28.8748	247.807	25.8624	2439.37	44.7661	467.201	43.968	38.7659	43.968	254.585	35.9934	442.656	56.9432	4054.9	28.8748	58.6323
24.9484	18.9202	8.96824	1080.84	56.9432	443.653	25.8624	2385.13	23.9588	256.885	43.968	25.8624	35.9934	362.37	26.9912	172.539	32.9714	36.9778	17.9262	389.406
36.9778	30	28.8748	942.305	32.9714	479.98	30	2107.66	21.8979	598.31	31.9496	57.7166	52.7519	625.831	19.9693	418.459	51.8115	2353.17	34.7996	454.763
41.9401	55.8024	51.8115	1075.99	43.968	529.897	37.9892	2337.34	20.8879	131.439	34.7996	47.7826	41.9401	324.564	15.9839	341.792	31.9496	1406.11	15.9839	357.514
35.9934	62.8652	19.9693	3790.39	36.9778	298.654	25.8624	1311.43	5.9831	205.617	44.7661	21.8979	16.9082	180.882	46.9307	310.291	36.9778	4568.13	44.7661	410.998
20.8879	30	50.7735	2199.66	36.9778	385.919	34.7996	1415.63	3.98261	252.873	45.9905	76.9664	27.98	218.979	15.9839	355.91	45.9905	2900.5	16.9082	70.9814
16.9082	50.7735	26.9912	2204.61	57.7166	390.283	44.7661	2979.83	27.98	767.935	16.9082	19.9693	27.98	159.839	38.7659	162.375	58.6323	2656.97	16.9082	996.794
31.9496	46.9307	28.8748	2316.42	42.8938	277.919	31.9496	2042.34	28.8748	381.604	62.8652	49.9805	32.9714	308.899	26.9912	150.762	46.9307	58.6323	41.9401	749.173
39.9158	49.9805	48.7594	3040.75	49.9805	642.948	28.8748	2517.38	19.9693	740.797	30.8205	11.9325	51.8115	3000	36.9778	266.895	38.7659	1808.82	18.9202	642.948
44.7661	54.9309	3	2693.06	59.9656	578.466	20.8879	195.693	28.8748	404.58	15.9839	50.7735	41.9401	538.304	23.9588	485.407	45.9905	1438.09	45.9905	566.876
15.9839	15.9839	45.9905	2439.37	28.8748	1296.77	15.9839	2766.72	36.9778	35.9934	34.7996	42.8938	55.8024	2254.75	59.9656	574.576	43.968	2295.67	27.98	57.7166
15.9839	31.9496	31.9496	3088.99	16.9082	666.501	24.9484	2332.09	40.9154	240.668	39.9158	24.9484	37.9892	485.407	39.9158	277.919	47.7826	1500.86	32.9714	357.514
32.9714	57.7166	74.5811	2699.12	27.98	625.831	38.7659	1804.75	37.9892	376.491	22.8537	21.8979	41.9401	126.225	27.98	416.581	31.9496	2369.09	36.9778	194.377
40.9154	58.6323	16.9082	2280.24	24.9484	533.484	21.8979	2563.08	61.8834	348.779	24.9484	17.9262	45.9905	508.878	15.9839	430.872	43.968	4091.54	26.9912	320.215
44.7661	38.7659	19.9693	2723.51	45.9905	450.691	31.9496	42.8938	5.9831	16.9082	32.9714	53.9516	37.9892	500.931	16.9082	256.885	32.9714	1752.76	32.9714	443.653
40.9154	3	21.8979	3567.11	60.917	611.916	34.7996	1566.37	25.8624	546.844	30	70.9814	34.7996	205.617	21.8979	281.694	25.8624	2687.01	36.9778	226.491
27.98	45.9905	27.98	1177.26	62.8652	586.323	43.968	2306.02	27.98	594.287	25.8624	18.9202	16.9082	274.812	32.9714	317.348	44.7661	1992.45	42.8938	3187.78
31.9496	62.8652	19.9693	1854.12	25.8624	660.533	40.9154	1296.77	24.9484	400.957	44.7661	55.8024	55.8024	761.059	53.9516	414.712	32.9714	3166.35	33.8732	485.407
68.6272	30	20.8879	5287.07	16.9082	595.625	38.7659	1892.02	19.9693	347.996	19.9693	20.8879	15.9839	308.899	26.9912	277.919	36.9778	2881	19.9693	448.669
35.9934	46.9307	35.9934	1952.53	24.9484	404.58	32.9714	2369.09	30	337.212	20.8879	14.9077	44.7661	2574.63	15.9839	302.031	31.9496	2615.48	36.9778	281.694
43.968	59.9656	16.9082	2401.27	18.9202	523.973	52.7519	2254.75	28.8748	293.329	19.9693	20.8879	40.9154	293.329	51.8115	339.494	41.9401	2417.53	30.8205	513.475
16.9082	48.7594	19.9693	2439.37	18.9202	555.52	44.7661	3748.01	20.8879	318.778	22.8537	69.716	43.968	400.957	16.9082	305.446	28.8748	2417.53	37.9892	240.668
23.9588	33.8732	32.9714	4406.7	13.9352	418.459	59.9656	2500.46	22.8537	250.609	15.9839	89.8843	55.8024	366.467	24.9484	258.624	34.7996	2428.42	24.9484	540.73
43.968	45.9905	24.9484	2229.54	18.9202	485.407	35.9934	2428.42	16.9082	543.167	44.7661	17.9262	24.9484	205.617	22.8537	376.491	32.9714	45.9905	44.7661	298.654
54.9309	45.9905	19.9693	817.84	28.8748	389.406	64.5846	2254.75	24.9484	944.426	26.9912	37.9892	42.8938	461.978	26.9912	130.849	46.9307	3	44.7661	250.609
35.9934	42.8938	27.98	2042.34	11.9325	354.313	53.9516	3472.14	24.9484	497.563	17.9262	9.96795	20.8879	249.484	28.8748	230.602	39.9158	2353.17	43.968	256.885
36.9778	61.8834	16.9082	414.712	3	437.707	40.9154	2224.53	15.9839	212.67	19.9693	45.9905	58.6323	620.227	43.968	350.352	40.9154	3672.92	44.7661	314.506
41.9401	33.8732	59.9656	2979.83	16.9082	555.52	30	1428.42	23.9588	277.919	44.7661	17.9262	45.9905	383.324	44.7661	98.3436	43.968	3341.92	17.9262	324.564
40.9154	34.7996	24.9484	3006.75	20.8879	473.547	17.9262	2060.8	35.9934	523.973	35.9934	20.8879	56.9432	118.789	41.9401	972.441	24.9484	2259.82	42.8938	492
44.7661	18.9202	30.8205	4436.53	17.9262	666.501	15.9839	1012.61	58.6323	439.68	47.7826	25.8624	62.8652	312.392	31.9496	318.778	40.9154	190.483	26.9912	381.604
42.8938	56.9432	33.8732	97.6825	16.9082	318.778	16.9082	1892.02	42.8938	473.547	40.9154	74.5811	44.7661	290.703	24.9484	152.81	40.9154	1605.6	46.9307	250.609
42.8938	34.7996	46.9307	3312	20.8879	533.484	34.7996	2300.84	21.8979	221.953	40.9154	53.9516	40.9154	276.672	52.7519	280.43	39.9158	1566.37	46.9307	362.37
27.98	53.9516	16.9082	2621.36	27.98	464.06	44.7661	2010.45	37.9892	834.559	17.9262	33.8732	23.9588	302.031	51.8115	498.683	22.8537	3472.14	24.9484	262.727
42.8938	34.7996	22.8537	2121.93	23.9588	461.978	36.9778	1438.09	21.8979	368.948	30.8205	37.9892	40.9154	422.239	40.9154	404.58	42.8938	2369.09	15.9839	492
38.7659	45.9905	32.9714	1917.72	31.9496	429.904	67.7075	2979.83	28.8748	586.323	24.9484	58.6323	19.9693	740.797	36.9778	262.727	34.7996	2816.94	39.9158	341.792
33.8732	42.8938	35.9934	3441.05	40.9154	385.919	43.968	1531.54	3.98261	344.88	45.9905	45.9905	28.8748	184.995	37.9892	346.435	33.8732	2472.5	19.9693	240.668
37.9892	78.7166	28.8748	19.9693	28.8748	431.841	27.98	870.987	22.8537	1105.42	43.968	61.8834	44.7661	249.484	23.9588	324.564	62.8652	4156.45	44.7661	581.073
16.9082	34.7996	18.9202	2766.72	30.8205	550.545	10.9799	2900.5	20.8879	485.407	40.9154	45.9905	36.9778	289.398	23.9588	160.921	16.9082	1236.96	46.9307	402.764
26.9912	50.7735	32.9714	3364.54	31.9496	749.173	20.8879	3441.05	5.9831	317.348	35.9934	45.9905	18.9202	141.882	40.9154	518.115	31.9496	2580.43	44.7661	744.136
25.8624	17.9262	27.98	2478.07	43.968	258.624	38.7659	2184.87	16.9082	446.656	22.8537	31.9496	37.9892	277.919	21.8979	49.9805	20.8879	1729.27	30.8205	312.392
21.8979	53.9516	8.96824	3223.82	52.7519	759.349	23.9588	2024.06	22.8537	378.188	36.9778	30.8205	18.9202	426.054	37.9892	368.948	32.9714	2102.93	28.8748	226.491
41.9401	73.7473	42.8938	3689.48	41.9401	1285.16	27.98	1594.8	23.9588	305.446	16.9082	47.7826	37.9892	357.514	22.8537	193.07	15.9839	1862.47	32.9714	317.348
31.9496	15.9839	16.9082	1001.29	44.7661	929.677	43.968	2478.07	11.9325	364.823	15.9839	18.9202	22.8537	289.398	46.9307	201.045	19.9693	2748.12	23.9588	317.348
55.8024	55.8024	30.8205	4299.04	39.9158	518.115	42.8938	1913.41	28.8748	610.541	23.9588	50.7735	54.9309	870.987	39.9158	285.52	42.8938	1849.95	32.9714	182.516
55.8024	49.9805	52.7519	3387.32	8.96824	341.792	53.9516	2574.63	3	523.973	36.9778	15.9839	41.9401	314.506	40.9154	304.759	31.9496	3599.34	27.98	256.885
40.9154	58.6323	20.8879	4308.72	3	842.1	37.9892	1879.3	23.9588	374.801	27.98	38.7659	60.917	2979.83	85.5459	152.81	43.968	2280.24	30.8205	450.691
28.8748	38.7659	16.9082	2500.46	17.9262	1080.84	37.9892	2369.09	38.7659	450.691	20.8879	78.7166	43.968	450.691	38.7659	293.329	25.8624	1808.82	20.8879	305.446
31.9496	46.9307	72.9228	1862.47	25.8624	500.931	50.7735	1825.16	11.9325	322.382	34.7996	26.9912	32.9714	269.306	50.7735	160.921	38.7659	3911.61	40.9154	44.7661
36.9778	38.7659	48.7594	66.9505	30	632.907	46.9307	1845.8	20.8879	238.513	37.9892	86.5132	43.968	232.686	45.9905	378.188	45.9905	2597.89	38.7659	265.697
22.8537	45.9905	23.9588	3061.33	36.9778	857.385	18.9202	2597.89	27.98	290.703	25.8624	40.9154	30.8205	320.215	42.8938	344.88	33.8732	1740.98	40.9154	773.133
39.9158	33.8732	33.8732	2615.48	33.8732	987.869	23.9588	1521.25	7.99655	326.761	42.8938	49.9805	27.98	318.778	35.9934	178.859	57.7166	2321.63	31.9496	302.031
30	37.9892	20.8879	590.292	27.98	482.143	40.9154	1616.47	36.9778	222.453	46.9307	54.9309	40.9154	3615.56	24.9484	409.154	58.6323	3061.33	15.9839	403.671
43.968	37.9892	16.9082	1725.39	31.9496	475.682	31.9496	1709.94	35.9934	312.392	55.8024	41.9401	44.7661	215.559	36.9778	240.668	34.7996	1733.17	19.9693	476.753
53.9516	58.6323	30.8205	3982.61	36.9778	1209.46	44.7661	2900.5	20.8879	446.656	40.9154	101.946	64.5846	355.91	15.9839	476.753	66.9505	3088.99	31.9496	234.788
36.9778	45.9905	18.9202	2024.06	27.98	362.37	59.9656	2219.53	44.7661	755.942	39.9158	32.9714	46.9307	4091.54	40.9154	553.027	40.9154	3982.61	39.9158	229.567
42.8938	18.9202	20.8879	1100.46	27.98	368.948	67.7075	2042.34	44.7661	533.484	33.8732	55.8024	23.9588	258.624	26.9912	146.419	42.8938	1772.58	38.7659	312.392
39.9158	17.9262	21.8979	3061.33	26.9912	489.792	61.8834	1956.93	39.9158	474.613	7.99655	41.9401	20.8879	554.272	21.8979	263.911	36.9778	2621.36	30.8205	533.484
28.8748	22.8537	23.9588	2385.13	39.9158	755.942	33.8732	2563.08	38.7659	383.324	40.9154	42.8938	34.7996	218.979	38.7659	421.291	40.9154	1075.99	25.8624	459.905
32.9714	73.7473	15.9839	2037.76	40.9154	725.956	33.8732	3706.11	31.9496	443.653	24.9484	26.9912	36.9778	206.544	26.9912	164.951	40.9154	3252.95	19.9693	256.885
47.7826	30.8205	30.8205	22.8537	37.9892	280.43	28.8748	1837.51	31.9496	468.253	54.9309	62.8652	42.8938	308.899	37.9892	498.683	32.9714	3364.54	43.968	209.349
44.7661	38.7659	20.8879	3495.65	33.8732	900.866	48.7594	1649.51	44.7661	570.714	30.8205	30.8205	31.9496	189.628	38.7659	180.882	31.9496	296.646	20.8879	226.491
47.7826	10.9799	23.9588	1679.45	55.8024	523.973	57.7166	2010.45	21.8979	184.995	15.9839	33.8732	39.9158	174.882	36.9778	421.291	40.9154	3194.96	19.9693	318.778
35.9934	26.9912	25.8624	17.9262	37.9892	504.321	31.9496	2478.07	30.8205	437.707	42.8938	26.9912	32.9714	277.919	31.9496	357.514	51.8115	1464.19	15.9839	269.306
38.7659	68.6272	24.9484	2597.89	53.9516	1792.62	28.8748	1792.62	25.8624	305.446	26.9912	42.8938	20.8879	442.656	31.9496	206.544	46.9307	1012.61	43.968	529.897
60.917	38.7659	44.7661	1956.93	52.7519	426.054	18.9202	1744.9	44.7661	714.619	31.9496	25.8624	23.9588	376.491	28.8748	280.43	49.9805	3095.94	45.9905	368.948
17.9262	79.7859	24.9484	3946.95	19.9693	481.06	31.9496	1285.16	39.9158	365.644	27.98	36.9778	38.7659	270.52	19.9693	393.809	54.9309	2848.79	25.8624	300.675
41.9401	81.6003	27.98	93.8077	44.7661	616.057	19.9693	1093.06	4.99805	603.715	44.7661	30.8205	52.7519	348.779	17.9262	134.126	28.8748	3519.31	20.8879	280.43
24.9484	42.8938	15.9839	2580.43	20.8879	317.348	42.8938	2478.07	39.9158	397.367	26.9912	35.9934	40.9154	341.792	21.8979	216.531	36.9778	1935.05	30.8205	279.8
24.9484	54.9309	23.9588	2627.27	31.9496	467.201	15.9839	2705.2	23.9588	475.682	30.8205	46.9307	22.8537	175.276	28.8748	329.714	20.8879	1896.28	42.8938	390.283
33.8732	33.8732	16.9082	773.133	32.9714	437.707	17.9262	2798	15.9839	373.959	35.9934	45.9905	41.9401	2224.53	46.9307	249.484	53.9516	2574.63	59.9656	503.188
30	21.8979	43.968	3095.94	44.7661	616.057	14.9077	2369.09	4.99805	368.948	27.98	54.9309	58.6323	357.514	30.8205	404.58	35.9934	2545.85	39.9158	404.58
17.9262	94.8683	31.9496	3859.19	31.9496	603.715	12.9969	3282.34	23.9588	404.58	23.9588	57.7166	18.9202	238.513	36.9778	177.657	16.9082	642.948	32.9714	390.283
15.9839	3	23.9588	3781.88	16.9082	666.501	27.98	2693.06	20.8879	274.812	55.8024	57.7166	19.9693	198.797	37.9892	114.592	32.9714	1956.93	60.917	550.545
7.99655	41.9401	16.9082	3341.92	44.7661	931.77	27.98	1431.63	36.9778	590.292	25.8624	57.7166	31.9496	3040.75	20.8879	295.98	44.7661	2511.73	22.8537	430.872
15.9839	47.7826	30.8205	4357.43	15.9839	507.735	19.9693	246.141	23.9588	727.59	25.8624	41.9401	16.9082	244.486	28.8748	409.154	43.968	46.9307	44.7661	242.842
43.968	58.6323	39.9158	2926.71	32.9714	437.707	8.96824	1347.3	28.8748	414.712	18.9202	34.7996	43.968	857.385	28.8748	192.636	43.968	1729.27	23.9588	437.707
32.9714	33.8732	31.9496	2711.29	51.8115	359.934	56.9432	2098.2	20.8879	290.703	18.9202	50.7735	33.8732	252.873	32.9714	464.06	30.8205	1679.45	24.9484	381.604
31.9496	34.7996	16.9082	3656.44	23.9588	372.281	15.9839	1474.1	23.9588	360.744	44.7661	19.9693	36.9778	175.276	31.9496	262.727	72.9228	5031.88	32.9714	429.904
36.9778	53.9516	25.8624	994.556	6.98729	202.861	27.98	2046.94	16.9082	886.797	40.9154	42.8938	36.9778	239.05	36.9778	197.905	27.98	1992.45	17.9262	642.948
31.9496	38.7659	31.9496	3061.33	15.9839	389.406	25.8624	3194.96	6.98729	422.239	27.98	26.9912	39.9158	194.377	39.9158	206.544	60.917	2680.98	40.9154	390.283
45.9905	33.8732	20.8879	3472.14	13.9352	265.697	20.8879	3425.61	4.99805	521.622	28.8748	62.8652	44.7661	320.215	37.9892	258.624	60.917	2729.64	24.9484	570.714
46.9307	86.5132	22.8537	2848.79	8.96824	656.092	3	1764.63	11.9325	243.937	20.8879	38.7659	19.9693	357.514	43.968	234.788	31.9496	2900.5	28.8748	529.897
46.9307	22.8537	31.9496	1217.64	23.9588	714.619	16.9082	1552.35	13.9352	797.859	13.9352	54.9309	41.9401	258.624	39.9158	254.585	60.917	5996.56	38.7659	265.697
51.8115	42.8938	12.9969	3495.65	15.9839	437.707	17.9262	2900.5	3.98261	300	24.9484	58.6323	42.8938	213.629	35.9934	305.446	24.9484	2074.75	28.8748	40.9154
38.7659	37.9892	3	1935.05	28.8748	521.622	19.9693	2369.09	3.98261	225.475	20.8879	62.8652	41.9401	485.407	36.9778	373.959	35.9934	3911.61	20.8879	504.321
37.9892	50.7735	18.9202	16.9082	20.8879	434.764	15.9839	1983.51	28.8748	232.686	19.9693	37.9892	74.5811	164.951	18.9202	295.98	41.9401	2900.5	23.9588	277.919
46.9307	13.9352	44.7661	2966.46	44.7661	447.661	35.9934	1406.11	18.9202	214.592	24.9484	42.8938	40.9154	363.186	27.98	193.07	52.7519	3173.48	46.9307	752.55
28.8748	61.8834	46.9307	1854.12	44.7661	399.158	15.9839	3252.95	28.8748	266.895	83.4559	37.9892	25.8624	2656.97	60.917	332.693	56.9432	3304.56	15.9839	442.656
30.8205	20.8879	26.9912	3894.06	63.576	759.349	20.8879	1030.99	19.9693	437.707	35.9934	117.461	30.8205	129.969	27.98	378.188	15.9839	2621.36	16.9082	221.953
59.9656	10.9799	33.8732	1573.43	31.9496	341.792	21.8979	1664.42	27.98	280.43	18.9202	18.9202	43.968	492	35.9934	26.9912	31.9496	2224.53	32.9714	269.306
20.8879	21.8979	27.98	2580.43	32.9714	1371.76	27.98	1548.86	16.9082	338.732	19.9693	37.9892	28.8748	455.787	20.8879	376.491	44.7661	2224.53	32.9714	628.652
19.9693	34.7996	20.8879	1917.72	38.7659	625.831	24.9484	2545.85	27.98	376.491	34.7996	58.6323	34.7996	285.52	45.9905	122.588	48.7594	2401.27	32.9714	603.715
4.99805	53.9516	24.9484	1566.37	21.8979	381.604	17.9262	2472.5	23.9588	507.735	57.7166	41.9401	32.9714	381.604	38.7659	164.951	39.9158	3495.65	46.9307	442.656
15.9839	38.7659	45.9905	3816.04	34.7996	443.653	17.9262	1605.6	24.9484	442.656	20.8879	70.9814	16.9082	4588.72	41.9401	62.8652	30.8205	4156.45	28.8748	418.459
20.8879	85.5459	15.9839	2254.75	34.7996	1744.9	13.9352	1447.82	21.8979	249.484	22.8537	38.7659	17.9262	116.672	44.7661	269.306	55.8024	3282.34	62.8652	305.446
17.9262	54.9309	30.8205	2674.96	34.7996	1120.44	40.9154	2295.67	30	317.348	35.9934	37.9892	50.7735	4091.54	39.9158	381.604	33.8732	1768.6	13.9352	270.52
16.9082	39.9158	19.9693	1299.69	26.9912	67.7075	15.9839	2244.63	27.98	242.842	30.8205	46.9307	25.8624	246.141	17.9262	166.816	19.9693	1858.29	23.9588	414.712
20.8879	37.9892	21.8979	3145.06	26.9912	256.885	39.9158	3402.58	3.98261	373.959	23.9588	34.7996	39.9158	258.624	41.9401	254.585	31.9496	4416.62	31.9496	314.506
36.9778	53.9516	19.9693	2102.93	31.9496	277.919	39.9158	1566.37	46.9307	507.735	31.9496	9.96795	31.9496	292.671	32.9714	266.895	36.9778	1438.09	35.9934	507.735
60.917	30	42.8938	555.52	47.7826	229.567	88.4806	1311.43	15.9839	389.406	18.9202	34.7996	36.9778	350.352	32.9714	244.486	16.9082	2189.79	26.9912	326.761
64.5846	49.9805	27.98	2523.05	34.7996	396.474	32.9714	2121.93	37.9892	269.306	32.9714	26.9912	36.9778	273.579	27.98	209.349	51.8115	2412.1	45.9905	446.656
45.9905	35.9934	15.9839	2966.46	16.9082	341.792	35.9934	2311.21	22.8537	347.214	33.8732	33.8732	43.968	310.291	20.8879	1399.8	44.7661	2693.06	18.9202	269.306
46.9307	45.9905	27.98	3061.33	48.7594	468.253	52.7519	2224.53	25.8624	534.685	42.8938	26.9912	24.9484	347.996	20.8879	197.905	36.9778	2760.5	37.9892	118.789
34.7996	33.8732	39.9158	3417.92	35.9934	263.911	48.7594	2966.46	26.9912	414.712	17.9262	17.9262	44.7661	295.98	24.9484	193.07	46.9307	1601.99	43.968	348.779
42.8938	50.7735	27.98	1365.6	16.9082	564.333	31.9496	6755.54	4.99805	46.9307	20.8879	38.7659	36.9778	778.366	43.968	504.321	37.9892	3911.61	16.9082	293.329
21.8979	50.7735	40.9154	1721.51	16.9082	686.272	19.9693	454.763	44.7661	298.654	43.968	45.9905	31.9496	252.873	30.8205	260.96	25.8624	1952.53	27.98	442.656
56.9432	24.9484	20.8879	4517.06	18.9202	642.948	4.99805	2219.53	4.99805	1169.34	18.9202	18.9202	19.9693	221.953	45.9905	498.683	47.7826	3402.58	43.968	273.579
21.8979	66.9505	49.9805	1044.99	24.9484	414.712	40.9154	1879.3	46.9307	540.73	24.9484	51.8115	18.9202	371.445	31.9496	292.671	39.9158	2979.83	67.7075	362.37
30.8205	77.4873	16.9082	1992.45	21.8979	455.787	47.7826	1792.62	40.9154	385.919	30	77.4873	31.9496	317.348	30.8205	298.654	45.9905	4299.04	40.9154	523.973
16.9082	55.8024	16.9082	1690.82	6.98729	678.599	28.8748	1552.35	16.9082	258.624	40.9154	31.9496	35.9934	290.703	44.7661	308.899	66.9505	46.9307	20.8879	481.06
15.9839	18.9202	43.968	1721.51	33.8732	500.931	23.9588	3448.8	32.9714	385.919	44.7661	46.9307	26.9912	404.58	28.8748	435.743	15.9839	3252.95	42.8938	475.682
39.9158	46.9307	24.9484	3130.95	22.8537	305.446	30	1063.96	45.9905	280.43	23.9588	41.9401	42.8938	293.329	15.9839	365.644	24.9484	3672.92	31.9496	434.764
35.9934	58.6323	31.9496	3425.61	45.9905	674.037	37.9892	1285.16	40.9154	414.712	46.9307	62.8652	37.9892	317.348	26.9912	287.453	79.7859	2121.93	36.9778	647.3
33.8732	54.9309	26.9912	3714.45	54.9309	602.359	30.8205	1285.16	34.7996	456.813	26.9912	21.8979	55.8024	322.382	44.7661	202.861	39.9158	2478.07	28.8748	336.454
39.9158	33.8732	22.8537	3472.14	36.9778	296.646	30.8205	2155.59	39.9158	352.723	45.9905	45.9905	7.99655	269.306	11.9325	376.491	23.9588	1605.6	37.9892	368.948
36.9778	30	31.9496	2966.46	31.9496	549.309	17.9262	1190.57	50.7735	390.283	20.8879	22.8537	40.9154	314.506	36.9778	290.703	59.9656	2478.07	33.8732	318.778
62.8652	45.9905	32.9714	3876.59	44.7661	805.067	34.7996	55.8024	56.9432	414.712	21.8979	58.6323	15.9839	197.905	9.96795	173.317	68.6272	1887.77	62.8652	1010.33
40.9154	41.9401	16.9082	3216.58	35.9934	326.761	27.98	1335.24	23.9588	332.693	39.9158	33.8732	19.9693	295.98	44.7661	186.667	39.9158	2966.46	47.7826	529.897
34.7996	55.8024	25.8624	3973.67	20.8879	594.287	39.9158	2868.07	56.9432	270.52	30	37.9892	36.9778	344.88	21.8979	504.321	22.8537	2511.73	46.9307	305.446
31.9496	38.7659	3	2893.98	12.9969	266.895	40.9154	3894.06	27.98	344.88	28.8748	22.8537	19.9693	393.809	27.98	393.809	32.9714	4486.69	18.9202	244.486
23.9588	33.8732	23.9588	2353.17	16.9082	357.514	20.8879	1365.6	16.9082	50.7735	36.9778	45.9905	39.9158	2244.63	36.9778	305.446	37.9892	4854.07	18.9202	373.959
31.9496	26.9912	20.8879	2580.43	20.8879	488.692	32.9714	1744.9	22.8537	374.801	44.7661	60.917	43.968	128.805	16.9082	294.652	32.9714	1784.58	15.9839	354.313
18.9202	25.8624	52.7519	3238.35	23.9588	533.484	20.8879	2079.42	28.8748	378.188	30.8205	38.7659	27.98	141.882	45.9905	450.691	39.9158	2353.17	24.9484	214.592
23.9588	42.8938	51.8115	5929.52	8.96824	302.031	3	721.075	15.9839	481.06	33.8732	26.9912	35.9934	598.31	35.9934	464.06	40.9154	2199.66	30	464.06
23.9588	46.9307	36.9778	3216.58	20.8879	641.504	19.9693	1236.96	28.8748	244.486	55.8024	25.8624	40.9154	101.946	33.8732	221.953	55.8024	3095.94	27.98	346.435
4.99805	37.9892	48.7594	3040.75	27.98	402.764	22.8537	1605.6	39.9158	456.813	27.98	53.9516	15.9839	244.486	28.8748	250.609	32.9714	2102.93	20.8879	225.475
16.9082	58.6323	38.7659	1296.77	28.8748	306.133	17.9262	2836.01	28.8748	442.656	23.9588	41.9401	52.7519	246.141	55.8024	252.873	35.9934	2540.13	24.9484	581.073
36.9778	93.8077	21.8979	3297.14	26.9912	721.075	40.9154	2926.71	19.9693	437.707	17.9262	42.8938	37.9892	3816.04	16.9082	294.652	43.968	1056.81	38.7659	289.398
23.9588	15.9839	23.9588	53.9516	15.9839	421.291	52.7519	1784.58	46.9307	521.622	40.9154	42.8938	34.7996	422.239	23.9588	198.797	53.9516	3364.54	24.9484	30
35.9934	36.9778	28.8748	3448.8	6.98729	488.692	3	7.99655	34.7996	338.732	36.9778	30	42.8938	298.654	46.9307	256.885	50.7735	2829.64	41.9401	538.304
31.9496	70.9814	20.8879	2353.17	16.9082	946.552	28.8748	1037.97	37.9892	280.43	30.8205	70.9814	25.8624	262.727	34.7996	507.735	20.8879	3061.33	39.9158	259.789
46.9307	52.7519	41.9401	2900.5	12.9969	521.622	16.9082	1896.28	42.8938	94.8683	27.98	53.9516	45.9905	560.539	49.9805	365.644	24.9484	1195.93	38.7659	273.579
40.9154	50.7735	28.8748	4426.56	41.9401	269.306	27.98	2165.31	42.8938	832.685	44.7661	22.8537	46.9307	329.714	19.9693	265.697	57.7166	4231.9	17.9262	294.652
15.9839	18.9202	32.9714	4778.26	42.8938	942.305	24.9484	1792.62	44.7661	202.861	42.8938	18.9202	26.9912	318.778	19.9693	423.19	42.8938	2868.07	32.9714	317.348
57.7166	37.9892	7.99655	3187.78	31.9496	293.329	20.8879	1837.51	55.8024	397.367	40.9154	34.7996	15.9839	2316.42	19.9693	393.809	38.7659	2511.73	20.8879	295.98
37.9892	38.7659	23.9588	3040.75	26.9912	46.9307	31.9496	946.552	15.9839	368.948	32.9714	32.9714	56.9432	190.483	36.9778	259.789	37.9892	4703.64	37.9892	418.459
43.968	17.9262	15.9839	2979.83	35.9934	792.495	46.9307	2428.42	52.7519	347.214	25.8624	49.9805	43.968	169.082	19.9693	217.996	45.9905	3876.59	31.9496	513.475
46.9307	38.7659	43.968	3739.59	48.7594	277.919	38.7659	2868.07	40.9154	303.392	25.8624	57.7166	45.9905	180.882	44.7661	261.548	43.968	2204.61	44.7661	560.539
58.6323	25.8624	16.9082	2306.02	33.8732	514.631	36.9778	2037.76	16.9082	390.283	25.8624	41.9401	40.9154	250.609	41.9401	485.407	16.9082	6.98729	40.9154	381.604
38.7659	43.968	49.9805	4506.91	35.9934	73.7473	34.7996	1223.13	55.8024	252.873	27.98	75.5942	43.968	263.911	37.9892	280.43	28.8748	225.475	15.9839	347.214
22.8537	43.968	30	3364.54	40.9154	495.33	26.9912	3006.75	40.9154	523.973	23.9588	49.9805	31.9496	339.494	9.96795	238.513	41.9401	2693.06	28.8748	416.581
13.9352	53.9516	25.8624	1792.62	40.9154	507.735	43.968	2563.08	21.8979	389.406	33.8732	42.8938	19.9693	223.959	39.9158	404.58	60.917	2748.12	45.9905	202.861
18.9202	3	22.8537	1974.61	28.8748	287.453	39.9158	2810.61	19.9693	237.977	19.9693	21.8979	49.9805	281.694	19.9693	224.463	39.9158	2417.53	17.9262	368.948
30	3.98261	18.9202	2165.31	27.98	249.484	8.96824	1792.62	16.9082	366.467	42.8938	18.9202	20.8879	205.617	39.9158	214.592	22.8537	2290.52	17.9262	397.367
28.8748	54.9309	22.8537	2472.5	15.9839	1474.1	20.8879	2300.84	23.9588	532.286	38.7659	54.9309	88.4806	2926.71	60.917	101.946	42.8938	3689.48	25.8624	393.809
17.9262	18.9202	35.9934	3095.94	19.9693	581.073	20.8879	3599.34	24.9484	218.979	28.8748	54.9309	38.7659	475.682	16.9082	240.668	30.8205	2534.42	46.9307	297.983
3.98261	18.9202	3	3640.04	24.9484	957.255	19.9693	2285.37	16.9082	402.764	20.8879	77.4873	50.7735	468.253	45.9905	328.973	39.9158	2264.91	38.7659	177.657
20.8879	85.5459	24.9484	3312	39.9158	490.895	24.9484	1609.21	25.8624	479.98	22.8537	77.4873	38.7659	220.958	27.98	456.813	36.9778	3387.32	32.9714	363.186
16.9082	17.9262	40.9154	3689.48	16.9082	454.763	17.9262	3095.94	25.8624	752.55	15.9839	15.9839	50.7735	187.93	48.7594	78.7166	25.8624	2165.31	15.9839	246.141
27.98	90.4927	23.9588	1631.07	15.9839	642.948	18.9202	1566.37	42.8938	346.435	43.968	69.716	43.968	4054.9	42.8938	256.885	27.98	3245.64	37.9892	507.735
28.8748	42.8938	23.9588	2385.13	7.99655	564.333	15.9839	2065.44	24.9484	923.427	30.8205	22.8537	39.9158	637.191	27.98	305.446	35.9934	1130.56	16.9082	205.617
31.9496	34.7996	27.98	2121.93	25.8624	452.723	35.9934	3006.75	37.9892	767.935	26.9912	26.9912	27.98	242.842	36.9778	202.861	15.9839	4289.38	39.9158	378.188
49.9805	40.9154	19.9693	2046.94	43.968	422.239	23.9588	2597.89	22.8537	214.592	38.7659	30	35.9934	341.792	39.9158	262.727	55.8024	3187.78	43.968	225.475
43.968	58.6323	39.9158	3567.11	27.98	913.103	16.9082	2033.18	20.8879	561.801	33.8732	58.6323	23.9588	252.873	28.8748	300	38.7659	2199.66	40.9154	581.073
28.8748	45.9905	47.7826	3000	32.9714	555.52	43.968	2748.12	41.9401	598.31	27.98	30	21.8979	279.8	28.8748	581.073	43.968	3567.11	27.98	285.52
31.9496	56.9432	30.8205	2065.44	27.98	439.68	44.7661	2693.06	51.8115	295.98	45.9905	37.9892	21.8979	533.484	3	285.52	33.8732	33.8732	48.7594	452.723
16.9082	17.9262	24.9484	1679.45	21.8979	714.619	23.9588	1335.24	32.9714	310.291	24.9484	34.7996	51.8115	300	42.8938	261.548	32.9714	4231.9	35.9934	74.5811
31.9496	34.7996	30.8205	3006.75	23.9588	666.501	44.7661	3130.95	30	381.604	19.9693	78.7166	34.7996	2615.48	42.8938	193.07	19.9693	2656.97	36.9778	393.809
27.98	46.9307	25.8624	2816.94	4.99805	534.685	27.98	2478.07	40.9154	287.453	36.9778	36.9778	41.9401	312.392	31.9496	429.904	22.8537	1808.82	33.8732	3187.78
20.8879	30	30.8205	5681.53	44.7661	442.656	3.98261	1311.43	36.9778	450.691	22.8537	61.8834	62.8652	2580.43	31.9496	326.761	39.9158	4082.35	39.9158	595.625
31.9496	18.9202	18.9202	1768.6	40.9154	740.797	30.8205	347.996	32.9714	555.52	80.8696	18.9202	40.9154	298.654	35.9934	169.082	43.968	1187.89	46.9307	225.475
16.9082	33.8732	22.8537	3773.38	23.9588	586.323	14.9077	1866.67	34.7996	380.747	33.8732	62.8652	11.9325	280.43	44.7661	311.69	23.9588	3640.04	27.98	504.321
27.98	78.7166	30.8205	3027.11	52.7519	1012.61	3	1521.25	40.9154	186.667	25.8624	9.96795	27.98	466.152	35.9934	217.996	32.9714	2523.05	40.9154	421.291
32.9714	39.9158	23.9588	4156.45	21.8979	446.656	17.9262	2042.34	43.968	434.764	22.8537	52.7519	36.9778	182.516	33.8732	189.628	16.9082	2385.13	20.8879	170.994
55.8024	54.9309	16.9082	2079.42	42.8938	422.239	15.9839	2545.85	22.8537	946.552	35.9934	42.8938	30.8205	254.585	43.968	674.037	45.9905	781.874	35.9934	320.215
47.7826	42.8938	19.9693	2184.87	31.9496	642.948	19.9693	2687.01	44.7661	414.712	24.9484	56.9432	24.9484	254.585	48.7594	206.544	15.9839	1825.16	36.9778	985.65
36.9778	43.968	72.9228	2523.05	48.7594	452.723	3	1956.93	32.9714	298.654	20.8879	30	20.8879	232.686	37.9892	297.983	49.9805	2748.12	44.7661	263.911
72.9228	25.8624	26.9912	1545.38	40.9154	555.52	20.8879	2816.94	31.9496	374.801	40.9154	90.4927	59.9656	262.727	23.9588	326.761	43.968	1702.27	32.9714	355.91
30	21.8979	41.9401	4000.56	43.968	586.323	30.8205	1587.65	52.7519	404.58	38.7659	36.9778	45.9905	566.876	35.9934	178.859	20.8879	2337.34	34.7996	616.057
43.968	74.5811	25.8624	4156.45	57.7166	923.427	12.9969	1948.14	24.9484	508.878	42.8938	18.9202	15.9839	295.98	15.9839	173.317	42.8938	1541.91	41.9401	296.646
23.9588	65.6092	40.9154	166.816	30	527.519	23.9588	1620.1	53.9516	721.075	47.7826	33.8732	52.7519	437.707	28.8748	223.959	31.9496	2311.21	30	632.907
51.8115	22.8537	40.9154	3088.99	23.9588	637.191	16.9082	2165.31	19.9693	485.407	44.7661	36.9778	24.9484	346.435	30	194.377	28.8748	1605.6	23.9588	404.58
36.9778	27.98	19.9693	2165.31	12.9969	249.484	7.99655	3599.34	36.9778	118.789	44.7661	45.9905	52.7519	230.602	62.8652	187.93	34.7996	2033.18	39.9158	428.938
45.9905	51.8115	15.9839	2868.07	24.9484	1052.07	20.8879	1311.43	30.8205	376.491	22.8537	59.9656	23.9588	294.652	52.7519	293.329	15.9839	2005.93	44.7661	714.619
25.8624	78.7166	15.9839	2772.95	3.98261	529.897	21.8979	3341.92	47.7826	341.792	16.9082	55.8024	28.8748	1854.12	24.9484	273.579	59.9656	761.059	31.9496	343.333
16.9082	33.8732	36.9778	3245.64	27.98	523.973	10.9799	2121.93	46.9307	456.813	43.968	35.9934	40.9154	234.788	36.9778	159.839	47.7826	3223.82	24.9484	426.054
36.9778	30	43.968	3095.94	24.9484	761.059	26.9912	1548.86	28.8748	298.654	30.8205	30	28.8748	287.453	60.917	256.885	30.8205	2131.49	36.9778	390.283
19.9693	50.7735	60.917	3731.19	3	708.22	30.8205	2500.46	22.8537	310.291	21.8979	18.9202	23.9588	132.925	19.9693	57.7166	44.7661	3364.54	26.9912	211.241
19.9693	38.7659	16.9082	2523.05	25.8624	274.812	34.7996	1323.28	17.9262	721.075	31.9496	66.9505	16.9082	226.491	31.9496	230.602	56.9432	2079.42	35.9934	448.669
59.9656	46.9307	18.9202	2254.75	24.9484	570.714	37.9892	2199.66	26.9912	357.514	24.9484	25.8624	40.9154	373.959	40.9154	187.087	40.9154	42.8938	23.9588	484.316
40.9154	57.7166	38.7659	1415.63	38.7659	431.841	16.9082	3519.31	26.9912	656.092	39.9158	33.8732	56.9432	5983.1	41.9401	246.141	26.9912	22.8537	39.9158	344.88
37.9892	18.9202	16.9082	3145.06	33.8732	414.712	40.9154	1752.76	30.8205	378.188	15.9839	38.7659	33.8732	229.567	30.8205	273.579	39.9158	2033.18	16.9082	402.764
18.9202	49.9805	23.9588	3173.48	14.9077	534.685	24.9484	3448.8	26.9912	476.753	39.9158	46.9307	41.9401	240.127	10.9799	87.6883	20.8879	1645.81	45.9905	310.291
54.9309	30	24.9484	1744.9	42.8938	714.619	24.9484	2506.09	30.8205	686.272	46.9307	77.4873	30.8205	303.392	22.8537	186.667	44.7661	3472.14	39.9158	430.872
38.7659	45.9905	25.8624	2145.92	32.9714	518.115	19.9693	1431.63	44.7661	403.671	30	46.9307	35.9934	420.345	25.8624	422.239	18.9202	1377.94	22.8537	422.239
59.9656	46.9307	27.98	3748.01	55.8024	1052.07	27.98	1262.25	14.9077	442.656	32.9714	65.6092	41.9401	397.367	20.8879	354.313	36.9778	2926.71	15.9839	865.132
46.9307	30	36.9778	3781.88	49.9805	514.631	43.968	2557.32	37.9892	660.533	16.9082	45.9905	43.968	276.672	33.8732	452.723	39.9158	2478.07	36.9778	632.907
48.7594	65.6092	15.9839	3341.92	5.9831	431.841	20.8879	1752.76	15.9839	341.792	31.9496	46.9307	20.8879	300.675	43.968	272.964	32.9714	1566.37	41.9401	347.996
31.9496	40.9154	15.9839	981.227	31.9496	735.817	31.9496	3216.58	19.9693	308.899	16.9082	33.8732	59.9656	201.045	31.9496	285.52	36.9778	2184.87	44.7661	570.714
52.7519	37.9892	33.8732	3781.88	26.9912	642.948	35.9934	5263.35	22.8537	242.842	30.8205	13.9352	59.9656	156.99	37.9892	145.762	24.9484	3567.11	27.98	365.644
56.9432	66.9505	16.9082	2439.37	35.9934	507.735	27.98	2179.96	17.9262	404.58	30.8205	86.5132	28.8748	348.779	41.9401	454.763	18.9202	2705.2	27.98	586.323
28.8748	52.7519	38.7659	3859.19	19.9693	632.907	15.9839	1311.43	15.9839	521.622	31.9496	50.7735	33.8732	4289.38	20.8879	210.766	45.9905	3173.48	31.9496	409.154
39.9158	63.576	40.9154	4147.12	3.98261	586.323	18.9202	940.189	3	434.764	31.9496	50.7735	32.9714	322.382	28.8748	350.352	46.9307	2024.06	35.9934	533.484
32.9714	49.9805	16.9082	3387.32	19.9693	302.031	35.9934	3938.09	8.96824	383.324	24.9484	9.96795	35.9934	4377.07	18.9202	246.141	19.9693	1335.24	41.9401	338.732
40.9154	48.7594	27.98	2881	23.9588	514.631	24.9484	2412.1	7.99655	482.143	23.9588	74.5811	41.9401	156.99	30	153.154	31.9496	4619.78	37.9892	448.669
55.8024	27.98	7.99655	2428.42	30	385.919	23.9588	2417.53	23.9588	341.792	36.9778	37.9892	26.9912	266.895	16.9082	454.763	32.9714	2037.76	41.9401	152.81
32.9714	57.7166	20.8879	2455.88	17.9262	500.931	44.7661	2010.45	43.968	422.239	58.6323	41.9401	31.9496	497.563	62.8652	266.895	43.968	3982.61	23.9588	297.983
44.7661	22.8537	43.968	1833.39	10.9799	454.763	30.8205	2010.45	27.98	393.809	43.968	51.8115	53.9516	2881	53.9516	360.744	36.9778	2848.79	31.9496	263.911
34.7996	65.6092	28.8748	2723.51	24.9484	347.214	35.9934	1694.63	36.9778	642.948	40.9154	16.9082	25.8624	256.885	46.9307	506.594	19.9693	3964.74	26.9912	197.905
57.7166	3	43.968	4082.35	19.9693	632.907	3.98261	2461.41	43.968	475.682	42.8938	48.7594	42.8938	170.994	25.8624	294.652	40.9154	3519.31	32.9714	378.188
36.9778	53.9516	44.7661	4357.43	43.968	625.831	27.98	1587.65	16.9082	402.764	18.9202	33.8732	58.6323	1061.57	40.9154	269.306	19.9693	1228.64	50.7735	476.753
23.9588	58.6323	32.9714	886.797	44.7661	913.103	21.8979	2979.83	36.9778	507.735	45.9905	3.98261	49.9805	289.398	44.7661	346.435	27.98	1406.11	30	290.703
43.968	42.8938	37.9892	1983.51	40.9154	507.735	12.9969	3364.54	16.9082	238.513	44.7661	52.7519	18.9202	3000	19.9693	225.475	41.9401	2729.64	38.7659	378.188
18.9202	33.8732	23.9588	3859.19	22.8537	776.618	25.8624	1792.62	32.9714	450.691	36.9778	69.716	30.8205	298.654	37.9892	160.921	39.9158	3599.34	46.9307	1005.8
27.98	30.8205	36.9778	1242.54	28.8748	690.917	22.8537	1764.63	45.9905	276.672	30	35.9934	45.9905	429.904	35.9934	184.995	39.9158	2385.13	15.9839	488.692
43.968	58.6323	43.968	2979.83	35.9934	416.581	46.9307	2224.53	35.9934	305.446	24.9484	18.9202	35.9934	371.445	60.917	305.446	36.9778	2461.41	41.9401	284.879
38.7659	91.7219	36.9778	2455.88	27.98	360.744	41.9401	2933.29	56.9432	410.998	36.9778	75.5942	26.9912	206.544	43.968	265.697	40.9154	2189.79	19.9693	514.631
42.8938	66.9505	63.576	3252.95	38.7659	416.581	45.9905	2478.07	28.8748	389.406	19.9693	44.7661	31.9496	186.667	24.9484	206.544	25.8624	2145.92	19.9693	249.484
37.9892	6.98729	5.9831	3599.34	18.9202	721.075	47.7826	2244.63	45.9905	915.158	35.9934	54.9309	59.9656	184.995	28.8748	229.567	39.9158	2829.64	16.9082	254.585
19.9693	60.917	54.9309	2687.01	30.8205	422.239	60.917	2478.07	45.9905	666.501	36.9778	53.9516	35.9934	318.778	55.8024	347.996	32.9714	3689.48	24.9484	282.328
16.9082	7.99655	5.9831	2500.46	25.8624	666.501	44.7661	1548.86	59.9656	598.31	36.9778	53.9516	40.9154	3982.61	15.9839	485.407	17.9262	1490.77	38.7659	352.723
19.9693	38.7659	30.8205	725.956	30	256.885	40.9154	2417.53	44.7661	312.392	19.9693	33.8732	15.9839	2545.85	27.98	360.744	35.9934	1788.59	32.9714	514.631
52.7519	37.9892	49.9805	4109.98	21.8979	269.306	39.9158	1484.08	38.7659	254.585	46.9307	45.9905	40.9154	284.879	44.7661	255.732	39.9158	2264.91	25.8624	357.514
44.7661	45.9905	43.968	2517.38	25.8624	332.693	47.7826	1415.63	27.98	341.792	21.8979	18.9202	22.8537	727.59	48.7594	316.635	31.9496	1992.45	31.9496	317.348
52.7519	43.968	28.8748	3068.22	28.8748	402.764	43.968	1913.41	44.7661	329.714	36.9778	45.9905	36.9778	268.701	23.9588	285.52	40.9154	3252.95	36.9778	255.732
30	46.9307	7.99655	1892.02	28.8748	434.764	3.98261	1992.45	23.9588	317.348	16.9082	39.9158	19.9693	213.629	15.9839	139.352	36.9778	1837.51	28.8748	247.807
44.7661	30	21.8979	3448.8	28.8748	498.683	52.7519	1377.94	40.9154	346.435	60.917	61.8834	45.9905	439.68	43.968	240.127	40.9154	2729.64	21.8979	641.504
38.7659	57.7166	28.8748	3781.88	34.7996	443.653	35.9934	2244.63	39.9158	397.367	30.8205	61.8834	36.9778	529.897	51.8115	448.669	16.9082	1569.9	36.9778	598.31
39.9158	49.9805	27.98	281.694	19.9693	570.714	19.9693	2385.13	39.9158	456.813	40.9154	18.9202	23.9588	3145.06	30	249.484	56.9432	4194.01	32.9714	686.272
43.968	42.8938	32.9714	1744.9	17.9262	357.514	15.9839	5263.35	35.9934	810.517	24.9484	41.9401	27.98	329.714	34.7996	390.283	31.9496	4100.75	36.9778	385.919
56.9432	48.7594	28.8748	1406.11	24.9484	571.998	27.98	1913.41	35.9934	389.406	24.9484	32.9714	56.9432	266.895	20.8879	296.646	55.8024	3495.65	52.7519	744.136
43.968	35.9934	31.9496	2545.85	11.9325	886.797	15.9839	2580.43	40.9154	842.1	30	42.8938	36.9778	344.88	28.8748	58.6323	32.9714	1792.62	34.7996	366.467
33.8732	38.7659	39.9158	2798	17.9262	310.291	24.9484	1605.6	40.9154	186.667	25.8624	10.9799	78.7166	4406.7	25.8624	390.283	28.8748	2316.42	51.8115	464.06
40.9154	57.7166	31.9496	2184.87	27.98	1317.34	26.9912	1825.16	35.9934	529.897	23.9588	30.8205	16.9082	404.58	30	329.714	15.9839	3417.92	32.9714	437.707
41.9401	74.5811	32.9714	3040.75	43.968	503.188	46.9307	2024.06	35.9934	385.919	23.9588	38.7659	32.9714	461.978	20.8879	210.766	40.9154	2627.27	43.968	555.52
34.7996	25.8624	21.8979	898.843	6.98729	232.686	26.9912	1317.34	41.9401	404.58	51.8115	73.7473	30.8205	154.191	22.8537	234.788	42.8938	2557.32	45.9905	360.744
45.9905	30.8205	40.9154	1431.63	16.9082	475.682	22.8537	2385.13	31.9496	705.042	43.968	18.9202	53.9516	193.07	19.9693	217.996	35.9934	2597.89	36.9778	513.475
44.7661	45.9905	36.9778	2199.66	41.9401	452.723	40.9154	4109.98	27.98	347.996	28.8748	21.8979	59.9656	305.446	11.9325	201.045	19.9693	5530.27	27.98	232.686
41.9401	46.9307	36.9778	1431.63	3.98261	1302.62	55.8024	2848.79	36.9778	475.682	15.9839	30	36.9778	523.973	15.9839	381.604	27.98	2656.97	7.99655	625.831
33.8732	54.9309	26.9912	41.9401	5.9831	698.729	38.7659	2121.93	53.9516	464.06	19.9693	50.7735	31.9496	250.609	28.8748	274.812	32.9714	2760.5	24.9484	450.691
33.8732	42.8938	32.9714	2939.9	18.9202	996.794	41.9401	1664.42	23.9588	799.655	26.9912	81.6003	20.8879	162.375	28.8748	298.654	61.8834	2645.05	41.9401	454.763
33.8732	54.9309	22.8537	3319.45	30.8205	346.435	32.9714	1359.48	20.8879	610.541	45.9905	54.9309	36.9778	230.602	16.9082	454.763	51.8115	2523.05	17.9262	473.547
58.6323	73.7473	24.9484	3982.61	30.8205	546.844	59.9656	4082.35	21.8979	329.714	33.8732	61.8834	36.9778	249.484	27.98	201.045	44.7661	404.58	27.98	249.484
43.968	58.6323	15.9839	2428.42	44.7661	376.491	24.9484	2946.52	28.8748	446.656	41.9401	34.7996	35.9934	240.668	21.8979	529.897	19.9693	1956.93	17.9262	337.212
46.9307	54.9309	46.9307	2199.66	16.9082	317.348	3	3216.58	34.7996	678.599	37.9892	36.9778	32.9714	437.707	22.8537	50.7735	16.9082	1679.45	15.9839	308.899
46.9307	22.8537	55.8024	1649.51	39.9158	625.831	26.9912	2772.95	57.7166	347.214	23.9588	34.7996	24.9484	341.792	45.9905	376.491	25.8624	3000	28.8748	269.306
46.9307	45.9905	22.8537	2042.34	44.7661	647.3	20.8879	2729.64	34.7996	488.692	39.9158	30.8205	31.9496	234.788	30.8205	378.188	37.9892	4619.78	43.968	256.885
46.9307	30	38.7659	3982.61	47.7826	368.948	15.9839	2979.83	15.9839	915.158	43.968	30.8205	32.9714	338.732	35.9934	81.6003	37.9892	1983.51	20.8879	498.683
28.8748	30	8.96824	2500.46	24.9484	533.484	23.9588	2705.2	68.6272	289.398	36.9778	78.7166	44.7661	310.291	24.9484	461.978	41.9401	4109.98	40.9154	571.998
39.9158	79.7859	52.7519	2417.53	28.8748	402.764	16.9082	2254.75	32.9714	317.348	36.9778	30.8205	44.7661	886.797	27.98	232.686	33.8732	5668.76	16.9082	277.919
36.9778	101.946	19.9693	3495.65	21.8979	442.656	23.9588	1631.07	23.9588	452.723	50.7735	47.7826	56.9432	603.715	32.9714	347.214	45.9905	357.514	16.9082	360.744
32.9714	33.8732	16.9082	2042.34	19.9693	399.158	40.9154	3387.32	44.7661	256.885	24.9484	49.9805	16.9082	280.43	32.9714	628.652	51.8115	2574.63	32.9714	520.45
47.7826	30.8205	27.98	2979.83	30.8205	274.812	35.9934	1128.02	60.917	294.652	42.8938	17.9262	20.8879	256.885	16.9082	523.973	34.7996	2337.34	32.9714	581.073
15.9839	41.9401	24.9484	32.9714	18.9202	637.191	45.9905	2229.54	16.9082	452.723	36.9778	67.7075	43.968	197.905	28.8748	218.979	44.7661	1913.41	16.9082	1371.76
3.98261	18.9202	3.98261	2823.28	41.9401	475.682	62.8652	1792.62	59.9656	250.609	32.9714	42.8938	27.98	201.045	46.9307	314.506	51.8115	2810.61	22.8537	773.133
28.8748	45.9905	15.9839	4289.38	26.9912	390.283	33.8732	2979.83	3	582.381	44.7661	27.98	23.9588	514.631	30	312.392	45.9905	4082.35	24.9484	308.899
19.9693	44.7661	24.9484	1987.97	33.8732	366.467	34.7996	2881	7.99655	366.467	30.8205	45.9905	53.9516	4619.78	24.9484	437.707	35.9934	4299.04	44.7661	352.723
7.99655	42.8938	41.9401	2264.91	50.7735	426.054	30.8205	1517.83	20.8879	308.899	17.9262	25.8624	33.8732	329.714	15.9839	381.604	43.968	2557.32	34.7996	422.239
20.8879	37.9892	11.9325	2316.42	27.98	921.353	22.8537	2674.96	3	368.948	15.9839	41.9401	38.7659	189.628	44.7661	200.593	32.9714	1517.83	15.9839	341.792
21.8979	38.7659	27.98	2224.53	32.9714	373.959	12.9969	2868.07	30	195.693	33.8732	22.8537	49.9805	3689.48	21.8979	240.668	16.9082	2674.96	38.7659	454.763
28.8748	61.8834	24.9484	2597.89	35.9934	555.52	21.8979	1892.02	26.9912	368.948	55.8024	22.8537	33.8732	281.694	37.9892	329.714	38.7659	1664.42	15.9839	247.807
35.9934	54.9309	39.9158	4953.3	42.8938	237.977	40.9154	2723.51	8.96824	488.692	39.9158	74.5811	33.8732	1024.06	38.7659	288.748	44.7661	2155.59	23.9588	265.697
15.9839	18.9202	36.9778	3216.58	31.9496	498.683	21.8979	2711.29	27.98	367.292	19.9693	30	37.9892	730.87	20.8879	169.082	24.9484	1956.93	32.9714	274.812
26.9912	41.9401	41.9401	1733.17	34.7996	708.22	7.99655	1620.1	41.9401	1145.92	19.9693	38.7659	33.8732	506.594	43.968	305.446	52.7519	1664.42	32.9714	500.931
15.9839	76.9664	51.8115	2244.63	62.8652	534.685	46.9307	2926.71	30.8205	329.714	36.9778	46.9307	27.98	193.07	26.9912	166.816	42.8938	2517.38	38.7659	214.592
15.9839	30.8205	11.9325	2729.64	21.8979	533.484	24.9484	2145.92	32.9714	431.841	36.9778	58.6323	15.9839	234.788	51.8115	1415.63	41.9401	6258.31	32.9714	398.261
23.9588	62.8652	28.8748	1209.46	28.8748	409.154	12.9969	2145.92	39.9158	880.835	28.8748	53.9516	36.9778	360.744	23.9588	379.892	44.7661	1415.63	35.9934	485.407
23.9588	42.8938	38.7659	2160.44	33.8732	533.484	43.968	1438.09	40.9154	317.348	24.9484	39.9158	43.968	487.594	18.9202	300.675	48.7594	3252.95	27.98	429.904
7.99655	65.6092	46.9307	2699.12	45.9905	410.998	4.99805	2165.31	27.98	678.599	24.9484	81.6003	40.9154	146.419	27.98	1217.64	47.7826	1105.42	26.9912	269.306
28.8748	54.9309	18.9202	1764.63	33.8732	393.809	6.98729	1752.76	35.9934	546.844	41.9401	38.7659	40.9154	263.911	33.8732	291.357	47.7826	3567.11	34.7996	412.851
32.9714	41.9401	17.9262	3672.92	42.8938	429.904	26.9912	865.132	40.9154	360.744	35.9934	41.9401	39.9158	4156.45	38.7659	439.68	37.9892	3194.96	44.7661	734.164
40.9154	34.7996	30	1344.28	3	734.164	37.9892	4000.56	17.9262	642.948	22.8537	42.8938	17.9262	223.959	40.9154	294.652	28.8748	2102.93	40.9154	206.544
24.9484	41.9401	31.9496	2264.91	45.9905	623.023	28.8748	1545.38	19.9693	162.375	54.9309	94.8683	36.9778	252.873	44.7661	226.491	43.968	1514.42	15.9839	277.919
40.9154	89.8843	30	1752.76	30.8205	690.917	42.8938	1917.72	27.98	456.813	36.9778	67.7075	17.9262	421.291	19.9693	209.349	51.8115	2428.42	33.8732	352.723
32.9714	55.8024	22.8537	2836.01	30.8205	456.813	16.9082	2264.91	41.9401	289.398	39.9158	40.9154	54.9309	280.43	42.8938	454.763	43.968	46.9307	40.9154	285.52
36.9778	43.968	23.9588	2494.84	28.8748	632.907	36.9778	2316.42	26.9912	184.995	60.917	37.9892	30.8205	162.375	36.9778	521.622	40.9154	1431.63	31.9496	368.948
15.9839	34.7996	48.7594	3223.82	23.9588	355.91	63.576	2748.12	37.9892	490.895	20.8879	37.9892	18.9202	322.382	34.7996	356.711	43.968	3123.92	27.98	265.697
60.917	45.9905	27.98	2881	24.9484	381.604	27.98	2674.96	35.9934	290.703	32.9714	33.8732	37.9892	334.944	37.9892	202.861	24.9484	2900.5	50.7735	632.907
38.7659	21.8979	46.9307	1627.41	22.8537	256.885	20.8879	3364.54	45.9905	426.054	18.9202	58.6323	46.9307	294.652	39.9158	170.994	27.98	2461.41	20.8879	564.333
33.8732	50.7735	37.9892	1983.51	21.8979	70.9814	28.8748	2224.53	23.9588	211.241	15.9839	18.9202	56.9432	274.812	47.7826	410.998	43.968	3095.94	43.968	167.568
33.8732	14.9077	20.8879	4406.7	35.9934	426.054	15.9839	1531.54	41.9401	398.261	38.7659	21.8979	46.9307	504.321	35.9934	250.609	21.8979	2353.17	27.98	277.919
49.9805	34.7996	27.98	2848.79	64.5846	1845.8	19.9693	1887.77	34.7996	368.948	57.7166	22.8537	39.9158	808.696	35.9934	319.496	24.9484	2627.27	27.98	1279.39
18.9202	7.99655	19.9693	2933.29	20.8879	752.55	28.8748	1153.67	59.9656	234.788	30	38.7659	37.9892	285.52	35.9934	426.054	44.7661	1772.58	20.8879	357.514
21.8979	46.9307	11.9325	4082.35	4.99805	49.9805	24.9484	2126.7	51.8115	418.459	32.9714	34.7996	30.8205	206.544	21.8979	239.05	36.9778	1849.95	36.9778	173.317
17.9262	38.7659	18.9202	2717.39	39.9158	334.944	17.9262	1609.21	47.7826	332.693	55.8024	89.8843	38.7659	374.801	33.8732	94.8683	16.9082	2369.09	28.8748	1145.92
36.9778	43.968	16.9082	2295.67	35.9934	408.235	41.9401	2121.93	37.9892	18.9202	33.8732	33.8732	38.7659	4661.52	59.9656	225.475	55.8024	3876.59	20.8879	312.392
19.9693	30	27.98	2680.98	17.9262	518.115	42.8938	3000	40.9154	946.552	42.8938	46.9307	40.9154	198.797	47.7826	226.491	36.9778	1992.45	43.968	590.292
39.9158	15.9839	20.8879	2285.37	40.9154	781.874	40.9154	3033.92	40.9154	385.919	20.8879	18.9202	83.4559	555.52	40.9154	246.141	32.9714	2311.21	20.8879	252.873
16.9082	65.6092	19.9693	2254.75	36.9778	17.9262	36.9778	2074.75	19.9693	586.323	37.9892	30	43.968	320.215	43.968	225.475	38.7659	2042.34	28.8748	500.931
3	65.6092	32.9714	2615.48	25.8624	446.656	16.9082	1425.21	35.9934	650.218	16.9082	17.9262	45.9905	5227.96	20.8879	312.392	44.7661	1128.02	24.9484	150.762
3	33.8732	20.8879	2680.98	18.9202	570.714	15.9839	1956.93	18.9202	832.685	24.9484	41.9401	44.7661	187.93	33.8732	540.73	74.5811	1948.14	18.9202	297.983
13.9352	62.8652	36.9778	2868.07	30.8205	767.935	16.9082	2353.17	23.9588	341.792	24.9484	33.8732	27.98	263.911	31.9496	274.812	38.7659	3173.48	54.9309	808.696
19.9693	56.9432	16.9082	3567.11	38.7659	1012.61	24.9484	1406.11	36.9778	461.978	26.9912	65.6092	23.9588	295.98	19.9693	154.191	32.9714	3535.17	30.8205	594.287
30.8205	45.9905	39.9158	4517.06	40.9154	523.973	15.9839	2121.93	46.9307	468.253	17.9262	33.8732	45.9905	240.668	28.8748	232.686	35.9934	3689.48	37.9892	238.513
27.98	42.8938	23.9588	2412.1	60.917	456.813	19.9693	3061.33	48.7594	317.348	27.98	73.7473	28.8748	341.792	43.968	129.969	22.8537	2010.45	18.9202	533.484
25.8624	78.7166	32.9714	1694.63	30	362.37	24.9484	2165.31	42.8938	305.446	28.8748	19.9693	44.7661	418.459	27.98	240.668	41.9401	2417.53	3	409.154
37.9892	50.7735	20.8879	2674.96	8.96824	347.996	16.9082	1939.4	25.8624	273.579	32.9714	34.7996	21.8979	214.592	43.968	129.969	31.9496	2615.48	26.9912	620.227
23.9588	58.6323	34.7996	4406.7	15.9839	374.801	36.9778	2966.46	40.9154	263.911	19.9693	49.9805	35.9934	190.483	22.8537	232.686	36.9778	2597.89	28.8748	446.656
39.9158	58.6323	30.8205	3982.61	22.8537	543.167	44.7661	1660.68	36.9778	666.501	19.9693	33.8732	56.9432	277.919	27.98	497.563	20.8879	3341.92	43.968	439.68
32.9714	49.9805	30.8205	3656.44	23.9588	346.435	36.9778	1808.82	44.7661	437.707	31.9496	21.8979	30	21.8979	45.9905	17.9262	20.8879	3312	43.968	410.998
16.9082	33.8732	43.968	3607.44	23.9588	211.241	39.9158	1833.39	55.8024	727.59	23.9588	45.9905	42.8938	266.895	39.9158	197.905	44.7661	3946.95	33.8732	357.514
56.9432	96.8078	30	3040.75	23.9588	506.594	23.9588	3187.78	44.7661	277.919	40.9154	33.8732	39.9158	169.082	22.8537	376.491	40.9154	2369.09	20.8879	312.392
41.9401	31.9496	6.98729	2417.53	40.9154	620.227	55.8024	7130.14	35.9934	393.809	23.9588	38.7659	41.9401	2729.64	21.8979	381.604	83.4559	4661.52	23.9588	385.919
32.9714	33.8732	4.99805	3425.61	12.9969	434.764	16.9082	3448.8	27.98	385.919	32.9714	54.9309	33.8732	302.031	34.7996	221.953	16.9082	740.797	32.9714	473.547
55.8024	46.9307	21.8979	2645.05	18.9202	759.349	20.8879	2760.5	52.7519	817.84	38.7659	72.9228	40.9154	2417.53	46.9307	258.624	19.9693	2189.79	27.98	721.075
43.968	78.7166	24.9484	1956.93	30	414.712	36.9778	2939.9	37.9892	393.809	46.9307	42.8938	43.968	261.548	16.9082	205.617	36.9778	1709.94	31.9496	250.609
32.9714	65.6092	35.9934	4436.53	28.8748	256.885	27.98	1804.75	23.9588	215.559	19.9693	33.8732	16.9082	212.67	15.9839	461.978	23.9588	2478.07	42.8938	364.823
28.8748	54.9309	45.9905	2848.79	18.9202	421.291	16.9082	2979.83	39.9158	581.073	20.8879	50.7735	33.8732	357.514	20.8879	249.484	35.9934	2369.09	28.8748	277.919
32.9714	39.9158	74.5811	2717.39	23.9588	426.054	43.968	2615.48	20.8879	198.797	19.9693	49.9805	32.9714	276.672	16.9082	237.977	60.917	2848.79	45.9905	225.475
39.9158	46.9307	59.9656	4250.97	41.9401	456.813	52.7519	1952.53	28.8748	312.392	20.8879	42.8938	34.7996	310.291	19.9693	206.544	36.9778	4527.23	35.9934	334.944
40.9154	34.7996	39.9158	2145.92	19.9693	581.073	54.9309	2517.38	24.9484	246.141	30.8205	62.8652	40.9154	322.382	40.9154	294.652	27.98	2428.42	36.9778	329.714
43.968	37.9892	27.98	2165.31	46.9307	423.19	27.98	3543.13	36.9778	285.52	27.98	41.9401	39.9158	437.707	35.9934	159.839	44.7661	3364.54	39.9158	201.045
59.9656	10.9799	67.7075	3672.92	20.8879	513.475	48.7594	3938.09	40.9154	792.495	39.9158	57.7166	17.9262	378.188	19.9693	426.054	38.7659	1377.94	36.9778	192.636
42.8938	9.96795	37.9892	3364.54	55.8024	521.622	23.9588	2244.63	41.9401	421.291	19.9693	37.9892	46.9307	570.714	35.9934	273.579	41.9401	2766.72	23.9588	261.548
46.9307	36.9778	52.7519	3402.58	46.9307	674.037	19.9693	2385.13	38.7659	473.547	40.9154	10.9799	32.9714	260.96	36.9778	352.723	36.9778	2687.01	35.9934	381.604
25.8624	42.8938	33.8732	3973.67	60.917	614.674	36.9778	2772.95	46.9307	214.592	26.9912	15.9839	36.9778	252.873	37.9892	209.349	45.9905	3591.26	35.9934	269.306
18.9202	49.9805	31.9496	3973.67	43.968	346.435	28.8748	2680.98	30.8205	294.652	18.9202	54.9309	37.9892	255.732	43.968	234.788	59.9656	4377.07	43.968	297.983
18.9202	3	49.9805	4416.62	40.9154	412.851	24.9484	1675.68	60.917	570.714	18.9202	54.9309	30.8205	2966.46	18.9202	388.531	36.9778	1335.24	59.9656	514.631
22.8537	53.9516	67.7075	2369.09	43.968	367.292	28.8748	1093.06	35.9934	506.594	45.9905	61.8834	16.9082	368.948	36.9778	409.154	47.7826	4165.81	28.8748	252.873
30	10.9799	40.9154	3252.95	17.9262	485.407	24.9484	1892.02	46.9307	485.407	27.98	45.9905	47.7826	170.994	25.8624	244.486	44.7661	3116.9	16.9082	344.88
17.9262	14.9077	55.8024	5287.07	30.8205	553.027	12.9969	1464.19	39.9158	300.675	23.9588	20.8879	24.9484	194.377	14.9077	280.43	50.7735	2385.13	43.968	337.212
22.8537	11.9325	24.9484	3364.54	45.9905	861.25	3	2102.93	37.9892	298.654	23.9588	45.9905	45.9905	229.567	46.9307	217.996	46.9307	1737.07	28.8748	374.801
21.8979	14.9077	27.98	2428.42	18.9202	324.564	19.9693	2461.41	57.7166	518.115	16.9082	70.9814	44.7661	252.873	3	258.624	39.9158	1093.06	61.8834	240.668
3.98261	22.8537	34.7996	1752.76	33.8732	730.87	16.9082	1504.24	28.8748	162.375	43.968	25.8624	23.9588	279.8	27.98	266.895	43.968	4517.06	58.6323	262.727
12.9969	45.9905	25.8624	2868.07	30	540.73	76.9664	1956.93	15.9839	446.656	21.8979	39.9158	47.7826	186.667	42.8938	946.552	27.98	2102.93	44.7661	381.604
27.98	38.7659	25.8624	1531.54	43.968	590.292	42.8938	1709.94	38.7659	527.519	37.9892	28.8748	62.8652	422.239	23.9588	180.882	27.98	2306.02	28.8748	459.905
8.96824	17.9262	16.9082	3061.33	32.9714	357.514	16.9082	1236.96	37.9892	651.681	48.7594	38.7659	35.9934	110.294	23.9588	620.227	23.9588	3216.58	15.9839	270.52
7.99655	40.9154	10.9799	2005.93	36.9778	1115.41	44.7661	62.8652	39.9158	400.957	20.8879	66.9505	46.9307	376.491	36.9778	376.491	27.98	2868.07	17.9262	244.486
25.8624	63.576	40.9154	1193.25	40.9154	381.604	49.9805	1601.99	60.917	374.801	40.9154	42.8938	27.98	400.957	44.7661	312.392	44.7661	3194.96	39.9158	540.73
3	93.8077	45.9905	3145.06	77.4873	523.973	57.7166	2259.82	43.968	767.935	22.8537	46.9307	45.9905	145.762	43.968	222.453	44.7661	3599.34	41.9401	431.841
52.7519	14.9077	24.9484	727.59	27.98	521.622	10.9799	2461.41	51.8115	378.188	46.9307	37.9892	36.9778	274.812	3	344.88	39.9158	1594.8	23.9588	426.054
16.9082	25.8624	38.7659	2189.79	22.8537	708.22	30.8205	1494.12	39.9158	452.723	26.9912	31.9496	24.9484	258.624	91.7219	5123.22	52.7519	3859.19	23.9588	184.995
14.9077	41.9401	32.9714	1974.61	15.9839	190.483	17.9262	1377.94	54.9309	439.68	40.9154	49.9805	69.716	302.031	35.9934	277.919	44.7661	2711.29	25.8624	277.919
3.98261	4.99805	23.9588	2199.66	12.9969	329.714	15.9839	3448.8	55.8024	631.486	28.8748	62.8652	28.8748	258.624	38.7659	239.05	43.968	1992.45	28.8748	354.313
28.8748	21.8979	3	2332.09	19.9693	434.764	15.9839	961.569	28.8748	422.239	26.9912	30.8205	42.8938	162.375	31.9496	284.879	33.8732	2823.28	44.7661	220.958
39.9158	12.9969	56.9432	5031.88	15.9839	429.904	19.9693	2121.93	22.8537	294.652	21.8979	17.9262	15.9839	179.666	16.9082	244.486	46.9307	256.885	27.98	256.885
4.99805	26.9912	31.9496	3946.95	27.98	488.692	14.9077	2680.98	11.9325	376.491	44.7661	42.8938	36.9778	5797.68	35.9934	456.813	44.7661	2772.95	46.9307	578.466
30.8205	13.9352	52.7519	2010.45	24.9484	205.617	16.9082	1262.25	28.8748	422.239	39.9158	34.7996	30	256.885	41.9401	284.879	28.8748	2615.48	46.9307	392.924
46.9307	17.9262	51.8115	2979.83	19.9693	692.472	31.9496	2966.46	28.8748	870.987	39.9158	30	24.9484	475.682	38.7659	498.683	61.8834	2674.96	41.9401	832.685
44.7661	21.8979	35.9934	2848.79	12.9969	582.381	39.9158	1288.05	20.8879	566.876	20.8879	54.9309	20.8879	169.082	39.9158	261.548	27.98	2848.79	35.9934	1250.95
15.9839	45.9905	35.9934	2926.71	28.8748	242.842	43.968	2900.5	31.9496	492	40.9154	63.576	59.9656	302.031	20.8879	376.491	36.9778	3088.99	24.9484	393.809
16.9082	3	35.9934	5592.8	23.9588	473.547	51.8115	3697.78	36.9778	300.675	15.9839	21.8979	39.9158	2939.9	30	193.07	35.9934	2563.08	60.917	426.054
46.9307	26.9912	32.9714	2772.95	23.9588	476.753	62.8652	1892.02	32.9714	209.349	28.8748	62.8652	40.9154	2580.43	37.9892	198.797	59.9656	4506.91	32.9714	176.066
15.9839	30	52.7519	2766.72	23.9588	1849.95	56.9432	2385.13	58.6323	448.669	46.9307	58.6323	46.9307	260.96	18.9202	252.873	40.9154	2439.37	39.9158	490.895
27.98	26.9912	34.7996	3781.88	44.7661	337.212	44.7661	1566.37	22.8537	341.792	30	77.4873	55.8024	226.491	32.9714	324.564	39.9158	2748.12	23.9588	397.367
23.9588	40.9154	50.7735	1862.47	47.7826	376.491	32.9714	2385.13	30	497.563	36.9778	22.8537	43.968	324.564	33.8732	302.031	17.9262	2065.44	43.968	555.52
43.968	54.9309	17.9262	124.533	26.9912	485.407	19.9693	2472.5	22.8537	276.672	23.9588	45.9905	50.7735	237.977	26.9912	214.592	25.8624	1299.69	20.8879	326.761
23.9588	38.7659	36.9778	2868.07	33.8732	317.348	41.9401	4156.45	28.8748	521.622	47.7826	33.8732	33.8732	290.703	28.8748	201.045	59.9656	3387.32	31.9496	666.501
32.9714	46.9307	41.9401	4756.82	15.9839	381.604	21.8979	1444.57	20.8879	495.33	16.9082	40.9154	22.8537	183.339	41.9401	211.241	52.7519	3187.78	28.8748	354.313
44.7661	45.9905	68.6272	2326.86	24.9484	563.065	30	2102.93	60.917	416.581	39.9158	61.8834	36.9778	217.996	37.9892	174.882	31.9496	455.787	19.9693	398.261
15.9839	54.9309	60.917	2199.66	35.9934	443.653	21.8979	2979.83	24.9484	985.65	19.9693	37.9892	36.9778	203.776	16.9082	324.564	36.9778	2224.53	20.8879	260.96
32.9714	26.9912	62.8652	2705.2	24.9484	293.329	41.9401	3816.04	35.9934	337.212	19.9693	37.9892	35.9934	166.816	53.9516	434.764	31.9496	2079.42	27.98	426.054
45.9905	70.9814	44.7661	3364.54	40.9154	595.625	39.9158	2037.76	26.9912	376.491	26.9912	15.9839	25.8624	319.496	21.8979	341.792	39.9158	2184.87	30.8205	338.732
15.9839	20.8879	55.8024	1329.25	30.8205	721.075	43.968	2042.34	37.9892	239.05	20.8879	54.9309	35.9934	366.467	18.9202	205.617	62.8652	2557.32	45.9905	561.801
39.9158	38.7659	59.9656	5902.92	24.9484	332.693	36.9778	186.667	43.968	554.272	42.8938	79.7859	30	414.712	46.9307	176.066	31.9496	2523.05	25.8624	312.392
20.8879	26.9912	23.9588	2580.43	8.96824	197.905	47.7826	2900.5	39.9158	590.292	37.9892	33.8732	33.8732	207.942	34.7996	404.58	41.9401	3689.48	30.8205	521.622
44.7661	93.8077	92.7589	97.6825	19.9693	443.653	44.7661	2199.66	32.9714	792.495	16.9082	41.9401	30.8205	170.994	35.9934	258.624	30	2680.98	23.9588	540.73
43.968	30.8205	32.9714	3068.22	20.8879	890.794	51.8115	1694.63	42.8938	290.703	19.9693	51.8115	37.9892	475.682	23.9588	324.564	20.8879	1740.98	43.968	293.329
51.8115	57.7166	18.9202	2165.31	34.7996	346.435	46.9307	3599.34	23.9588	324.564	31.9496	46.9307	45.9905	190.483	31.9496	150.762	56.9432	3061.33	38.7659	412.851
35.9934	34.7996	44.7661	2893.98	46.9307	456.813	39.9158	2615.48	16.9082	566.876	19.9693	42.8938	55.8024	167.945	23.9588	179.666	24.9484	2401.27	32.9714	360.744
31.9496	41.9401	33.8732	1930.7	32.9714	250.609	31.9496	2900.5	48.7594	341.792	32.9714	25.8624	32.9714	554.272	62.8652	566.876	40.9154	1080.84	19.9693	243.937
16.9082	42.8938	58.6323	3946.95	59.9656	376.491	23.9588	3145.06	15.9839	211.241	16.9082	45.9905	35.9934	180.882	50.7735	393.809	44.7661	2224.53	32.9714	156.99
43.968	45.9905	28.8748	2079.42	59.9656	1026.36	23.9588	2165.31	40.9154	378.188	46.9307	38.7659	27.98	262.727	17.9262	18.9202	44.7661	3816.04	30.8205	690.917
31.9496	45.9905	43.968	3387.32	39.9158	705.042	30.8205	2563.08	15.9839	498.683	35.9934	42.8938	56.9432	308.899	30.8205	553.027	45.9905	1849.95	45.9905	467.201
43.968	18.9202	24.9484	2621.36	16.9082	563.065	17.9262	2385.13	21.8979	378.188	42.8938	50.7735	48.7594	378.188	41.9401	3894.06	15.9839	2779.19	44.7661	767.935
39.9158	78.7166	43.968	4250.97	38.7659	832.685	35.9934	1428.42	26.9912	329.714	3	53.9516	44.7661	164.951	47.7826	294.652	40.9154	31.9496	32.9714	304.759
17.9262	36.9778	20.8879	2748.12	19.9693	344.88	39.9158	1808.82	22.8537	297.983	47.7826	62.8652	42.8938	213.629	23.9588	346.435	43.968	2680.98	41.9401	389.406
49.9805	32.9714	27.98	2494.84	32.9714	590.292	32.9714	1649.51	44.7661	485.407	40.9154	40.9154	25.8624	234.788	24.9484	205.617	59.9656	3495.65	37.9892	571.998
38.7659	35.9934	12.9969	2285.37	64.5846	656.092	24.9484	1768.6	45.9905	234.788	25.8624	53.9516	30.8205	452.723	20.8879	129.969	28.8748	3145.06	28.8748	194.377
67.7075	3	24.9484	2645.05	57.7166	338.732	34.7996	2729.64	43.968	352.723	26.9912	50.7735	20.8879	481.06	28.8748	265.697	59.9656	2979.83	18.9202	277.919
39.9158	38.7659	8.96824	2010.45	24.9484	229.567	45.9905	1620.1	35.9934	298.654	23.9588	37.9892	16.9082	434.764	25.8624	202.861	59.9656	3319.45	4.99805	235.317
44.7661	37.9892	16.9082	1892.02	16.9082	202.861	42.8938	3166.35	44.7661	412.851	31.9496	62.8652	15.9839	439.68	23.9588	163.842	20.8879	2868.07	31.9496	426.054
23.9588	26.9912	25.8624	2717.39	43.968	590.292	30.8205	1784.58	56.9432	439.68	4.99805	38.7659	30.8205	225.475	40.9154	45.9905	45.9905	3706.11	23.9588	650.218
75.5942	54.9309	21.8979	1431.63	35.9934	277.919	16.9082	1833.39	16.9082	337.212	21.8979	90.4927	21.8979	269.306	46.9307	527.519	44.7661	3816.04	35.9934	761.059
34.7996	49.9805	19.9693	2680.98	57.7166	886.797	27.98	1825.16	37.9892	194.377	17.9262	49.9805	32.9714	378.188	37.9892	708.22	30.8205	2353.17	44.7661	243.937
31.9496	73.7473	23.9588	2748.12	42.8938	549.309	15.9839	2557.32	48.7594	431.841	42.8938	62.8652	55.8024	162.375	27.98	398.261	44.7661	4308.72	43.968	285.52
53.9516	57.7166	16.9082	1288.05	6.98729	289.398	23.9588	2385.13	53.9516	434.764	15.9839	19.9693	48.7594	778.366	43.968	346.435	28.8748	2306.02	36.9778	416.581
43.968	30.8205	15.9839	979.024	21.8979	610.541	39.9158	2494.84	44.7661	507.735	38.7659	48.7594	35.9934	206.544	35.9934	263.911	37.9892	2046.94	35.9934	326.761
39.9158	62.8652	24.9484	2401.27	48.7594	389.406	22.8537	1768.6	42.8938	490.895	31.9496	53.9516	19.9693	45.9905	44.7661	265.697	44.7661	2385.13	45.9905	414.712
40.9154	33.8732	17.9262	3095.94	16.9082	797.859	40.9154	1660.68	44.7661	329.714	21.8979	74.5811	20.8879	244.486	51.8115	204.694	55.8024	2224.53	46.9307	534.685
39.9158	66.9505	19.9693	3095.94	51.8115	957.255	28.8748	4568.13	54.9309	946.552	31.9496	99.6795	44.7661	273.579	36.9778	880.835	27.98	2597.89	28.8748	347.996
45.9905	54.9309	3.98261	2121.93	16.9082	523.973	30.8205	2024.06	24.9484	276.672	46.9307	22.8537	46.9307	317.348	19.9693	200.593	44.7661	2219.53	34.7996	416.581
61.8834	38.7659	33.8732	2979.83	14.9077	376.491	24.9484	1279.39	43.968	362.37	45.9905	26.9912	52.7519	414.712	32.9714	197.905	23.9588	1956.93	19.9693	252.873
31.9496	45.9905	3	981.227	35.9934	381.604	40.9154	2523.05	39.9158	398.261	41.9401	15.9839	24.9484	209.349	46.9307	240.127	18.9202	1282.27	28.8748	452.723
31.9496	57.7166	19.9693	2517.38	39.9158	578.466	31.9496	3130.95	44.7661	734.164	27.98	39.9158	31.9496	632.907	34.7996	293.329	28.8748	1253.76	39.9158	281.694
49.9805	57.7166	24.9484	2280.24	15.9839	507.735	26.9912	1930.7	15.9839	326.761	35.9934	66.9505	39.9158	266.895	38.7659	305.446	40.9154	3781.88	33.8732	354.313
40.9154	33.8732	25.8624	2401.27	44.7661	329.714	21.8979	3790.39	39.9158	318.778	32.9714	34.7996	27.98	277.919	19.9693	242.842	56.9432	2224.53	36.9778	714.619
40.9154	25.8624	30	2816.94	37.9892	521.622	23.9588	3722.81	39.9158	603.715	31.9496	38.7659	47.7826	249.484	44.7661	473.547	40.9154	2254.75	43.968	523.973
51.8115	16.9082	18.9202	1474.1	57.7166	437.707	31.9496	817.84	26.9912	409.154	34.7996	41.9401	17.9262	265.697	20.8879	225.475	48.7594	767.935	31.9496	226.491
36.9778	35.9934	27.98	2079.42	42.8938	324.564	28.8748	1706.1	32.9714	666.501	16.9082	45.9905	40.9154	232.686	32.9714	218.979	19.9693	1845.8	31.9496	566.876
55.8024	50.7735	15.9839	1645.81	28.8748	337.212	30.8205	2229.54	45.9905	650.218	24.9484	38.7659	20.8879	285.52	43.968	222.453	31.9496	3364.54	28.8748	1105.42
44.7661	53.9516	46.9307	2353.17	32.9714	329.714	25.8624	3123.92	46.9307	398.261	43.968	37.9892	26.9912	229.567	54.9309	550.545	43.968	1858.29	60.917	582.381
44.7661	53.9516	23.9588	2868.07	31.9496	948.683	41.9401	1752.76	46.9307	297.983	57.7166	65.6092	43.968	284.879	44.7661	312.392	15.9839	2024.06	20.8879	239.05
19.9693	93.8077	18.9202	5530.27	17.9262	360.744	41.9401	1406.11	45.9905	430.872	28.8748	34.7996	16.9082	373.959	24.9484	205.617	43.968	4517.06	19.9693	246.141
43.968	44.7661	38.7659	2926.71	32.9714	521.622	41.9401	4714.23	62.8652	518.115	43.968	49.9805	27.98	269.306	26.9912	276.672	20.8879	4156.45	40.9154	357.514
38.7659	53.9516	44.7661	1451.08	28.8748	368.948	16.9082	1253.76	45.9905	352.723	19.9693	37.9892	35.9934	570.714	26.9912	173.317	27.98	1511.02	62.8652	347.996
27.98	60.917	20.8879	2597.89	35.9934	553.027	42.8938	1145.92	37.9892	250.609	50.7735	18.9202	58.6323	117.461	28.8748	553.027	40.9154	2229.54	45.9905	398.261
32.9714	15.9839	25.8624	2306.02	37.9892	402.764	44.7661	2199.66	60.917	429.904	17.9262	83.4559	42.8938	261.548	56.9432	170.994	31.9496	2385.13	32.9714	376.491
47.7826	73.7473	26.9912	33.8732	41.9401	961.569	56.9432	2353.17	16.9082	49.9805	18.9202	73.7473	30	277.919	31.9496	332.693	38.7659	1892.02	26.9912	473.547
40.9154	81.6003	42.8938	5758.7	38.7659	590.292	42.8938	1768.6	33.8732	437.707	16.9082	38.7659	45.9905	220.958	35.9934	192.636	48.7594	4843.16	42.8938	423.19
45.9905	22.8537	76.9664	5618.01	33.8732	400.957	45.9905	2534.42	24.9484	276.672	9.96795	37.9892	15.9839	256.885	19.9693	336.454	60.917	4231.9	21.8979	620.227
33.8732	54.9309	23.9588	2439.37	4.99805	730.87	62.8652	2779.19	41.9401	206.544	31.9496	22.8537	39.9158	226.491	22.8537	488.692	39.9158	1887.77	38.7659	434.764
46.9307	21.8979	23.9588	182.516	30.8205	574.576	35.9934	1605.6	55.8024	446.656	36.9778	17.9262	43.968	124.533	15.9839	249.484	19.9693	1892.02	46.9307	189.628
41.9401	40.9154	36.9778	2332.09	35.9934	553.027	46.9307	2772.95	31.9496	390.283	31.9496	62.8652	31.9496	217.996	46.9307	209.349	31.9496	4619.78	28.8748	212.67
52.7519	78.7166	20.8879	42.8938	43.968	840.208	41.9401	935.97	43.968	378.188	31.9496	78.7166	33.8732	114.592	40.9154	213.629	36.9778	3173.48	15.9839	783.634
47.7826	57.7166	24.9484	2926.71	40.9154	341.792	44.7661	2455.88	31.9496	678.599	37.9892	15.9839	31.9496	217.996	26.9912	397.367	20.8879	2798	19.9693	246.141
55.8024	56.9432	19.9693	3402.58	27.98	464.06	40.9154	3326.93	36.9778	300.675	30.8205	72.9228	52.7519	439.68	27.98	206.544	59.9656	2369.09	53.9516	310.291
43.968	22.8537	40.9154	4517.06	23.9588	474.613	40.9154	2933.29	28.8748	488.692	28.8748	82.8948	45.9905	293.329	32.9714	158.052	40.9154	3816.04	35.9934	172.539
56.9432	25.8624	23.9588	3973.67	36.9778	590.292	23.9588	1668.16	55.8024	448.669	35.9934	56.9432	39.9158	180.882	42.8938	180.882	39.9158	2042.34	22.8537	320.215
39.9158	74.5811	19.9693	1552.35	53.9516	669.505	46.9307	2656.97	63.576	485.407	31.9496	38.7659	24.9484	373.959	47.7826	312.392	31.9496	3519.31	59.9656	143.486
34.7996	45.9905	40.9154	3894.06	43.968	402.764	28.8748	2337.34	35.9934	354.313	35.9934	82.8948	15.9839	298.654	30.8205	145.762	31.9496	2881	20.8879	581.073
24.9484	49.9805	16.9082	2979.83	27.98	310.291	45.9905	1668.16	41.9401	570.714	24.9484	16.9082	16.9082	389.406	53.9516	393.809	48.7594	2199.66	28.8748	360.744
39.9158	34.7996	27.98	2597.89	59.9656	817.84	30	2005.93	41.9401	590.292	17.9262	44.7661	44.7661	344.88	20.8879	126.225	27.98	3567.11	43.968	302.031
32.9714	26.9912	15.9839	3006.75	32.9714	421.291	45.9905	2353.17	54.9309	500.931	39.9158	51.8115	20.8879	256.885	17.9262	297.983	58.6323	2079.42	44.7661	456.813
38.7659	35.9934	31.9496	2264.91	35.9934	423.19	28.8748	1675.68	17.9262	254.585	17.9262	30.8205	41.9401	314.506	16.9082	211.241	42.8938	3706.11	39.9158	350.352
39.9158	54.9309	41.9401	3245.64	28.8748	247.807	18.9202	1709.94	50.7735	317.348	33.8732	22.8537	38.7659	339.494	44.7661	232.686	37.9892	3194.96	25.8624	298.654
31.9496	41.9401	21.8979	2926.71	39.9158	422.239	27.98	2199.66	32.9714	209.349	46.9307	77.4873	51.8115	598.31	28.8748	209.349	46.9307	3304.56	36.9778	555.52
35.9934	26.9912	45.9905	1808.82	37.9892	637.191	24.9484	1917.72	45.9905	243.937	40.9154	52.7519	17.9262	472.484	39.9158	197.905	24.9484	2332.09	24.9484	33.8732
35.9934	45.9905	25.8624	3781.88	38.7659	381.604	11.9325	2084.1	27.98	329.714	3	41.9401	44.7661	249.484	49.9805	237.977	43.968	2563.08	39.9158	274.812
44.7661	41.9401	26.9912	3495.65	30	476.753	24.9484	1952.53	18.9202	404.58	20.8879	43.968	54.9309	2580.43	17.9262	344.88	23.9588	808.696	28.8748	595.625
36.9778	62.8652	23.9588	2353.17	38.7659	320.215	24.9484	2523.05	33.8732	374.801	46.9307	41.9401	44.7661	285.52	42.8938	379.892	33.8732	3223.82	27.98	316.635
24.9484	73.7473	26.9912	2478.07	38.7659	767.935	61.8834	1866.67	37.9892	418.459	24.9484	57.7166	30.8205	755.942	23.9588	258.624	44.7661	1917.72	41.9401	378.188
60.917	61.8834	32.9714	3982.61	44.7661	767.935	36.9778	1282.27	33.8732	357.514	39.9158	47.7826	43.968	206.544	18.9202	334.944	55.8024	145.762	33.8732	409.154
20.8879	42.8938	8.96824	2065.44	36.9778	374.801	15.9839	2199.66	78.7166	683.193	24.9484	30	46.9307	448.669	27.98	162.375	27.98	2729.64	33.8732	329.714
35.9934	32.9714	24.9484	1664.42	44.7661	497.563	37.9892	2506.09	38.7659	448.669	35.9934	66.9505	37.9892	2772.95	20.8879	250.609	40.9154	5157.9	36.9778	781.874
15.9839	57.7166	31.9496	2651	28.8748	378.188	16.9082	1140.77	45.9905	366.467	16.9082	49.9805	24.9484	293.329	28.8748	289.398	44.7661	1169.34	20.8879	1531.54
40.9154	33.8732	36.9778	4756.82	47.7826	1140.77	27.98	1037.97	23.9588	240.668	31.9496	38.7659	43.968	654.619	41.9401	274.812	40.9154	2597.89	24.9484	244.486
36.9778	30.8205	23.9588	3876.59	61.8834	45.9905	4.99805	2102.93	19.9693	734.164	32.9714	9.96795	44.7661	473.547	23.9588	300.675	31.9496	2656.97	51.8115	189.628
32.9714	30.8205	36.9778	2823.28	45.9905	475.682	23.9588	1387.27	27.98	346.435	30.8205	45.9905	15.9839	297.983	16.9082	46.9307	42.8938	1702.27	43.968	214.592
47.7826	61.8834	32.9714	3991.58	43.968	456.813	3	1631.07	27.98	314.506	24.9484	41.9401	39.9158	210.766	16.9082	164.951	45.9905	2461.41	44.7661	1217.64
40.9154	33.8732	27.98	2848.79	36.9778	274.812	23.9588	3441.05	3.98261	298.654	24.9484	36.9778	40.9154	277.919	36.9778	378.188	42.8938	2597.89	43.968	254.585
28.8748	37.9892	43.968	3991.58	39.9158	553.027	27.98	1866.67	16.9082	456.813	26.9912	66.9505	15.9839	201.045	27.98	402.764	17.9262	1887.77	46.9307	783.634
43.968	60.917	31.9496	4156.45	41.9401	665.004	20.8879	1930.7	3	523.973	31.9496	38.7659	7.99655	266.895	16.9082	206.544	57.7166	57.7166	26.9912	261.548
40.9154	39.9158	20.8879	2816.94	61.8834	744.136	13.9352	1140.77	48.7594	368.948	26.9912	41.9401	44.7661	177.657	42.8938	346.435	32.9714	2534.42	61.8834	262.727
56.9432	33.8732	16.9082	3095.94	23.9588	456.813	48.7594	1892.02	39.9158	430.872	31.9496	22.8537	21.8979	285.52	32.9714	186.667	31.9496	3781.88	25.8624	418.459
32.9714	78.7166	24.9484	4027.64	23.9588	258.624	12.9969	2545.85	59.9656	442.656	16.9082	65.6092	55.8024	234.788	41.9401	385.919	36.9778	3448.8	39.9158	498.683
64.5846	49.9805	43.968	5192.81	25.8624	586.323	43.968	3640.04	44.7661	454.763	33.8732	70.9814	40.9154	289.398	43.968	380.747	28.8748	1837.51	40.9154	261.548
59.9656	8.96824	44.7661	1772.58	30	473.547	23.9588	2311.21	48.7594	518.115	19.9693	34.7996	48.7594	180.882	44.7661	320.215	45.9905	2353.17	15.9839	534.685
51.8115	45.9905	28.8748	3231.08	7.99655	431.841	27.98	2145.92	41.9401	540.73	24.9484	66.9505	52.7519	340.258	43.968	254.585	43.968	2517.38	8.96824	755.942
15.9839	73.7473	31.9496	1645.81	76.9664	1105.42	24.9484	2428.42	45.9905	373.959	16.9082	33.8732	24.9484	221.953	32.9714	418.459	24.9484	2046.94	24.9484	341.792
77.4873	37.9892	16.9082	2369.09	39.9158	507.735	35.9934	1347.3	25.8624	240.668	21.8979	34.7996	34.7996	187.087	32.9714	266.895	44.7661	3116.9	43.968	318.778
40.9154	39.9158	23.9588	2385.13	44.7661	485.407	30.8205	1709.94	32.9714	254.585	34.7996	69.716	41.9401	234.788	39.9158	136.254	53.9516	2478.07	23.9588	482.143
17.9262	40.9154	25.8624	1063.96	41.9401	232.686	27.98	2966.46	52.7519	740.797	15.9839	46.9307	50.7735	393.809	19.9693	434.764	33.8732	1620.1	38.7659	350.352
19.9693	61.8834	18.9202	4406.7	37.9892	695.594	21.8979	1913.41	60.917	341.792	27.98	42.8938	44.7661	193.07	43.968	437.707	24.9484	3231.08	32.9714	266.895
30.8205	37.9892	18.9202	3088.99	46.9307	744.136	30	2189.79	31.9496	500.931	36.9778	33.8732	26.9912	374.801	45.9905	578.466	31.9496	2121.93	39.9158	274.812
25.8624	38.7659	36.9778	3061.33	33.8732	467.201	35.9934	3448.8	39.9158	398.261	20.8879	49.9805	3	393.809	16.9082	398.261	47.7826	3640.04	35.9934	555.52
21.8979	9.96795	28.8748	2946.52	46.9307	513.475	44.7661	2472.5	33.8732	581.073	26.9912	25.8624	24.9484	487.594	27.98	368.948	54.9309	3902.82	20.8879	254.585
17.9262	30	26.9912	2160.44	40.9154	514.631	31.9496	1374.85	38.7659	160.921	37.9892	34.7996	62.8652	459.905	44.7661	752.55	20.8879	1956.93	17.9262	304.759
16.9082	26.9912	23.9588	2680.98	43.968	555.52	30	2337.34	30.8205	923.427	45.9905	74.5811	32.9714	561.801	19.9693	57.7166	30.8205	2165.31	42.8938	595.625
33.8732	57.7166	28.8748	15.9839	36.9778	226.491	45.9905	3672.92	37.9892	513.475	18.9202	61.8834	22.8537	430.872	35.9934	533.484	22.8537	1494.12	21.8979	141.882
17.9262	38.7659	25.8624	2711.29	42.8938	403.671	56.9432	1552.35	25.8624	708.22	58.6323	25.8624	52.7519	523.973	39.9158	357.514	59.9656	2680.98	42.8938	357.514
23.9588	24.9484	20.8879	4091.54	35.9934	376.491	35.9934	1507.62	6.98729	507.735	5.9831	34.7996	18.9202	218.979	40.9154	1044.99	19.9693	2506.09	37.9892	365.644
27.98	34.7996	20.8879	3567.11	24.9484	714.619	39.9158	2979.83	45.9905	755.942	15.9839	44.7661	28.8748	389.406	35.9934	249.484	39.9158	1788.59	16.9082	632.907
11.9325	70.9814	27.98	2900.5	35.9934	595.625	32.9714	2321.63	9.96795	414.712	35.9934	58.6323	32.9714	266.895	25.8624	167.945	51.8115	2494.84	15.9839	297.983
31.9496	77.4873	17.9262	2065.44	20.8879	380.747	76.9664	1913.41	30	273.579	31.9496	28.8748	62.8652	256.885	24.9484	346.435	35.9934	4406.7	35.9934	262.727
31.9496	41.9401	36.9778	2369.09	40.9154	456.813	25.8624	1792.62	28.8748	409.154	15.9839	44.7661	37.9892	221.953	28.8748	145.762	20.8879	3781.88	32.9714	250.609
28.8748	21.8979	23.9588	2254.75	37.9892	523.973	36.9778	2060.8	18.9202	357.514	48.7594	33.8732	39.9158	4156.45	36.9778	98.3436	28.8748	1883.53	15.9839	393.809
24.9484	41.9401	43.968	2823.28	16.9082	561.801	40.9154	2798	31.9496	518.115	47.7826	60.917	48.7594	561.801	16.9082	230.602	52.7519	1961.33	20.8879	446.656
28.8748	27.98	30.8205	2102.93	27.98	420.345	50.7735	2979.83	19.9693	647.3	42.8938	41.9401	19.9693	300.675	59.9656	320.215	28.8748	2332.09	20.8879	348.779
27.98	38.7659	15.9839	2098.2	16.9082	611.916	23.9588	2165.31	36.9778	293.329	19.9693	34.7996	19.9693	412.851	32.9714	204.694	46.9307	2687.01	37.9892	540.73
22.8537	35.9934	217.996	109.799	35.9934	625.831	34.7996	2337.34	24.9484	217.996	21.8979	34.7996	40.9154	305.446	28.8748	318.778	47.7826	2979.83	15.9839	573.286
59.9656	34.7996	25.8624	2816.94	41.9401	300.675	40.9154	3252.95	31.9496	642.948	15.9839	45.9905	27.98	357.514	15.9839	265.697	26.9912	2534.42	34.7996	463.018
40.9154	41.9401	30	2401.27	34.7996	434.764	34.7996	1209.46	44.7661	217.996	15.9839	45.9905	31.9496	304.759	35.9934	280.43	25.8624	1837.51	16.9082	410.998
44.7661	59.9656	28.8748	1344.28	34.7996	642.948	49.9805	6816.58	40.9154	109.799	47.7826	61.8834	31.9496	240.127	24.9484	341.792	37.9892	3567.11	20.8879	529.897
35.9934	25.8624	33.8732	3448.8	57.7166	628.652	31.9496	2010.45	40.9154	332.693	20.8879	58.6323	13.9352	3364.54	30	38.7659	35.9934	1329.25	27.98	341.792
36.9778	51.8115	21.8979	1917.72	27.98	393.809	32.9714	2300.84	41.9401	302.031	16.9082	46.9307	60.917	409.154	6.98729	240.668	43.968	2417.53	44.7661	184.995
60.917	37.9892	23.9588	2848.79	57.7166	324.564	35.9934	2966.46	30	923.427	20.8879	51.8115	23.9588	250.609	24.9484	243.937	56.9432	1566.37	21.8979	443.653
38.7659	26.9912	27.98	1808.82	40.9154	650.218	37.9892	1879.3	18.9202	293.329	16.9082	62.8652	44.7661	550.545	40.9154	254.585	40.9154	3040.75	23.9588	368.948
24.9484	39.9158	20.8879	3364.54	38.7659	344.88	24.9484	1879.3	26.9912	422.239	43.968	24.9484	21.8979	252.873	24.9484	133.224	52.7519	2264.91	15.9839	614.674
7.99655	38.7659	15.9839	3697.78	32.9714	414.712	45.9905	2900.5	15.9839	555.52	15.9839	22.8537	33.8732	121.764	16.9082	250.609	30	1399.8	22.8537	337.212
11.9325	82.8948	32.9714	2254.75	15.9839	289.398	37.9892	2300.84	30.8205	546.844	26.9912	85.5459	40.9154	225.475	27.98	294.652	51.8115	2881	19.9693	308.899
19.9693	52.7519	28.8748	1983.51	40.9154	348.779	39.9158	2024.06	19.9693	1399.8	34.7996	62.8652	15.9839	207.942	22.8537	408.235	33.8732	1917.72	27.98	686.272
26.9912	55.8024	28.8748	1679.45	37.9892	464.06	36.9778	1245.33	24.9484	300.675	18.9202	62.8652	51.8115	365.644	26.9912	378.188	52.7519	3689.48	28.8748	297.983
4.99805	10.9799	32.9714	2300.84	40.9154	810.517	5.9831	2165.31	25.8624	46.9307	15.9839	54.9309	16.9082	323.835	37.9892	133.224	34.7996	3472.14	36.9778	507.735
27.98	42.8938	24.9484	2005.93	40.9154	654.619	22.8537	2060.8	38.7659	252.873	23.9588	38.7659	36.9778	269.306	31.9496	481.06	18.9202	1917.72	34.7996	498.683
19.9693	45.9905	18.9202	1201.32	27.98	397.367	19.9693	1913.41	19.9693	705.042	43.968	50.7735	26.9912	193.07	39.9158	262.727	33.8732	2010.45	28.8748	341.792
27.98	34.7996	35.9934	2337.34	39.9158	393.809	23.9588	1480.75	42.8938	360.744	40.9154	53.9516	44.7661	799.655	19.9693	240.668	58.6323	1917.72	40.9154	543.167
40.9154	55.8024	38.7659	2939.9	36.9778	357.514	40.9154	3816.04	36.9778	39.9158	60.917	17.9262	23.9588	442.656	42.8938	426.054	21.8979	1649.51	24.9484	337.212
26.9912	55.8024	5.9831	3194.96	44.7661	285.52	31.9496	1279.39	36.9778	437.707	30.8205	33.8732	42.8938	277.919	23.9588	317.348	67.7075	3297.14	36.9778	381.604
16.9082	42.8938	43.968	2829.64	43.968	683.193	43.968	2615.48	32.9714	311.69	38.7659	42.8938	41.9401	248.924	42.8938	243.937	53.9516	5157.9	27.98	390.283
35.9934	70.9814	21.8979	1952.53	24.9484	244.486	24.9484	2321.63	28.8748	344.88	42.8938	30.8205	26.9912	352.723	31.9496	570.714	46.9307	3535.17	23.9588	482.143
10.9799	65.6092	32.9714	1866.67	18.9202	408.235	49.9805	2285.37	40.9154	368.948	37.9892	17.9262	34.7996	5227.96	48.7594	298.654	33.8732	2979.83	43.968	454.763
30.8205	27.98	32.9714	2580.43	41.9401	269.306	37.9892	1866.67	51.8115	581.073	47.7826	93.8077	21.8979	324.564	28.8748	289.398	61.8834	46.9307	19.9693	317.348
33.8732	68.6272	28.8748	2229.54	42.8938	523.973	58.6323	2005.93	39.9158	398.261	55.8024	61.8834	43.968	334.944	40.9154	179.666	41.9401	2842.39	24.9484	426.054
28.8748	21.8979	11.9325	2259.82	30	555.52	18.9202	3781.88	59.9656	291.357	43.968	56.9432	38.7659	348.779	38.7659	290.703	44.7661	3061.33	55.8024	280.43
3.98261	73.7473	36.9778	1270.79	22.8537	418.459	34.7996	41.9401	27.98	202.861	60.917	49.9805	38.7659	211.241	19.9693	318.778	43.968	3095.94	34.7996	362.37
17.9262	20.8879	44.7661	3145.06	19.9693	503.188	44.7661	929.677	31.9496	437.707	16.9082	38.7659	42.8938	229.567	15.9839	347.996	19.9693	3145.06	59.9656	466.152
21.8979	30	44.7661	2290.52	8.96824	714.619	60.917	2478.07	35.9934	290.703	40.9154	45.9905	32.9714	190.912	53.9516	320.215	20.8879	2597.89	42.8938	266.895
24.9484	49.9805	22.8537	1190.57	16.9082	402.764	47.7826	1228.64	39.9158	540.73	27.98	41.9401	20.8879	398.261	36.9778	166.816	36.9778	2290.52	43.968	523.973
6.98729	58.6323	37.9892	1952.53	16.9082	385.919	44.7661	1270.79	43.968	371.445	20.8879	37.9892	35.9934	828.948	24.9484	422.239	23.9588	4027.64	30	332.693
21.8979	61.8834	25.8624	4337.88	18.9202	254.585	44.7661	2037.76	31.9496	310.291	44.7661	53.9516	35.9934	683.193	23.9588	164.951	56.9432	2385.13	44.7661	274.812
42.8938	57.7166	18.9202	1285.16	20.8879	474.613	56.9432	1335.24	31.9496	326.761	33.8732	30	23.9588	242.842	35.9934	352.723	21.8979	1616.47	53.9516	404.58
18.9202	62.8652	43.968	4942.18	27.98	423.19	35.9934	1788.59	21.8979	305.446	25.8624	30.8205	51.8115	261.548	44.7661	285.52	42.8938	1837.51	37.9892	300
30.8205	37.9892	15.9839	5334.84	52.7519	1117.92	48.7594	4416.62	15.9839	485.407	35.9934	57.7166	30	172.539	21.8979	1660.68	47.7826	2523.05	32.9714	114.592
17.9262	54.9309	39.9158	1854.12	40.9154	202.861	32.9714	1594.8	31.9496	198.797	31.9496	61.8834	48.7594	473.547	33.8732	173.317	31.9496	2204.61	40.9154	403.671
30.8205	85.5459	19.9693	2563.08	33.8732	1231.41	44.7661	2010.45	19.9693	434.764	24.9484	21.8979	34.7996	202.861	56.9432	708.22	36.9778	2478.07	31.9496	481.06
17.9262	64.5846	23.9588	2285.37	46.9307	602.359	19.9693	2024.06	43.968	357.514	20.8879	42.8938	42.8938	1792.62	47.7826	305.446	35.9934	1956.93	34.7996	360.744
50.7735	78.7166	40.9154	4231.9	21.8979	423.19	39.9158	2517.38	41.9401	642.948	32.9714	30.8205	31.9496	543.167	16.9082	263.911	28.8748	2010.45	36.9778	316.635
18.9202	30.8205	30	3364.54	25.8624	297.983	55.8024	2204.61	43.968	329.714	39.9158	22.8537	49.9805	409.154	37.9892	256.885	40.9154	1569.9	55.8024	329.714
24.9484	33.8732	31.9496	3833.24	30.8205	416.581	55.8024	1930.7	31.9496	341.792	42.8938	43.968	21.8979	292.671	39.9158	160.56	45.9905	3068.22	21.8979	473.547
3	61.8834	43.968	2300.84	19.9693	110.294	47.7826	1276.52	31.9496	437.707	26.9912	49.9805	50.7735	248.924	39.9158	329.714	46.9307	30	21.8979	443.653
18.9202	46.9307	26.9912	3245.64	3	42.8938	19.9693	1752.76	43.968	261.548	25.8624	46.9307	35.9934	246.141	24.9484	389.406	28.8748	3282.34	48.7594	88.4806
24.9484	55.8024	15.9839	3364.54	32.9714	316.635	36.9778	2259.82	44.7661	1193.25	37.9892	9.96795	12.9969	318.778	43.968	356.711	67.7075	3341.92	19.9693	317.348
30.8205	30	15.9839	3033.92	19.9693	1668.16	51.8115	3341.92	35.9934	456.813	40.9154	17.9262	33.8732	153.154	32.9714	250.609	55.8024	2557.32	51.8115	244.486
8.96824	41.9401	30	3816.04	19.9693	467.201	56.9432	3973.67	46.9307	356.711	20.8879	15.9839	28.8748	464.06	28.8748	250.609	76.9664	3672.92	39.9158	329.714
17.9262	21.8979	30.8205	2900.5	36.9778	310.291	27.98	2705.2	31.9496	500.931	13.9352	40.9154	52.7519	62.8652	20.8879	740.797	36.9778	2772.95	28.8748	398.261
23.9588	3.98261	26.9912	3448.8	19.9693	232.686	18.9202	2836.01	22.8537	337.212	24.9484	27.98	52.7519	190.483	49.9805	240.668	36.9778	2900.5	59.9656	310.291
15.9839	61.8834	23.9588	3282.34	43.968	713.014	36.9778	3095.94	38.7659	385.919	40.9154	33.8732	44.7661	289.398	20.8879	150.762	17.9262	2511.73	45.9905	603.715
19.9693	57.7166	25.8624	2545.85	3	269.306	34.7996	3145.06	33.8732	564.333	24.9484	55.8024	28.8748	273.579	39.9158	153.154	31.9496	2461.41	50.7735	450.691
16.9082	62.8652	24.9484	1740.98	15.9839	33.8732	30	1627.41	43.968	498.683	20.8879	37.9892	31.9496	376.491	39.9158	312.392	45.9905	1913.41	16.9082	392.924
24.9484	33.8732	50.7735	3911.61	16.9082	437.707	15.9839	1930.7	20.8879	602.359	35.9934	73.7473	19.9693	252.873	42.8938	213.629	36.9778	2121.93	20.8879	507.735
39.9158	38.7659	16.9082	1974.61	44.7661	222.453	38.7659	1587.65	45.9905	506.594	31.9496	21.8979	46.9307	207.942	42.8938	293.329	39.9158	1377.94	70.9814	571.998
18.9202	55.8024	40.9154	3706.11	35.9934	523.973	41.9401	1627.41	44.7661	485.407	32.9714	78.7166	28.8748	237.977	34.7996	62.8652	39.9158	3697.78	16.9082	290.703
18.9202	31.9496	16.9082	3216.58	44.7661	426.054	30.8205	1679.45	59.9656	426.054	36.9778	17.9262	27.98	334.944	17.9262	423.19	28.8748	2478.07	37.9892	586.323
16.9082	78.7166	26.9912	2165.31	32.9714	242.842	36.9778	2254.75	26.9912	409.154	31.9496	54.9309	10.9799	256.885	62.8652	538.304	86.5132	5287.07	32.9714	66.9505
16.9082	26.9912	53.9516	3095.94	28.8748	410.998	47.7826	1288.05	30.8205	374.801	30	32.9714	41.9401	177.657	46.9307	489.792	26.9912	1974.61	34.7996	242.842
15.9839	22.8537	16.9082	390.283	34.7996	404.58	20.8879	817.84	34.7996	497.563	21.8979	97.6825	24.9484	2656.97	31.9496	145.762	35.9934	882.818	30.8205	334.944
3	33.8732	20.8879	3123.92	16.9082	390.283	19.9693	2254.75	36.9778	698.729	33.8732	61.8834	28.8748	1037.97	17.9262	368.948	16.9082	2199.66	17.9262	314.506
16.9082	62.8652	48.7594	1296.77	28.8748	650.218	31.9496	2244.63	36.9778	554.272	23.9588	27.98	36.9778	222.453	23.9588	193.07	31.9496	3364.54	21.8979	355.91
22.8537	19.9693	36.9778	3472.14	12.9969	47.7826	52.7519	2848.79	39.9158	262.727	16.9082	62.8652	28.8748	326.761	36.9778	176.066	32.9714	1276.52	43.968	308.899
6.98729	51.8115	19.9693	1531.54	27.98	393.809	39.9158	990.093	38.7659	314.506	16.9082	30	24.9484	298.654	19.9693	318.778	27.98	2290.52	59.9656	252.873
11.9325	38.7659	40.9154	6160.58	46.9307	366.467	61.8834	825.229	31.9496	390.283	40.9154	54.9309	18.9202	290.703	30.8205	314.506	15.9839	3664.67	28.8748	285.52
27.98	18.9202	30	5643.33	27.98	397.367	43.968	2102.93	40.9154	518.115	36.9778	25.8624	16.9082	258.624	24.9484	357.514	37.9892	4109.98	44.7661	273.579
15.9839	45.9905	20.8879	1431.63	34.7996	314.506	31.9496	1507.62	35.9934	322.382	20.8879	50.7735	32.9714	305.446	43.968	393.809	46.9307	6357.6	55.8024	374.801
39.9158	74.5811	16.9082	4045.8	41.9401	412.851	31.9496	2060.8	43.968	385.919	16.9082	30	33.8732	226.491	41.9401	197.905	50.7735	3130.95	27.98	404.58
32.9714	30.8205	24.9484	2160.44	30.8205	603.715	58.6323	1752.76	32.9714	431.841	16.9082	22.8537	18.9202	298.654	17.9262	346.435	20.8879	3543.13	19.9693	521.622
15.9839	45.9905	16.9082	4517.06	33.8732	368.948	52.7519	3964.74	20.8879	410.998	21.8979	58.6323	51.8115	2729.64	30.8205	277.919	27.98	3166.35	32.9714	513.475
32.9714	42.8938	27.98	2300.84	37.9892	366.467	24.9484	1365.6	45.9905	508.878	46.9307	17.9262	40.9154	289.398	41.9401	297.983	39.9158	4897.92	32.9714	263.911
47.7826	61.8834	20.8879	1939.4	34.7996	280.43	18.9202	3640.04	39.9158	302.031	26.9912	46.9307	22.8537	246.141	27.98	205.617	15.9839	1917.72	36.9778	578.466
23.9588	18.9202	37.9892	2615.48	35.9934	223.959	23.9588	4568.13	24.9484	285.52	31.9496	45.9905	33.8732	669.505	40.9154	360.744	41.9401	1952.53	17.9262	464.06
43.968	18.9202	22.8537	3040.75	44.7661	620.227	7.99655	2868.07	23.9588	414.712	37.9892	49.9805	35.9934	230.602	40.9154	450.691	39.9158	2848.79	19.9693	365.644
27.98	45.9905	24.9484	1935.05	40.9154	485.407	24.9484	2428.42	43.968	602.359	27.98	41.9401	43.968	381.604	23.9588	214.592	42.8938	2461.41	32.9714	385.919
15.9839	61.8834	3.98261	2511.73	27.98	656.092	20.8879	1605.6	17.9262	533.484	18.9202	46.9307	64.5846	239.05	47.7826	250.609	56.9432	3876.59	36.9778	372.281
25.8624	40.9154	7.99655	30	39.9158	555.52	17.9262	2306.02	22.8537	416.581	35.9934	39.9158	38.7659	318.778	43.968	341.792	15.9839	2369.09	19.9693	418.459
28.8748	53.9516	28.8748	3187.78	43.968	533.484	13.9352	1784.58	21.8979	385.919	3	28.8748	42.8938	344.88	20.8879	141.882	31.9496	1059.19	23.9588	33.8732
28.8748	53.9516	44.7661	2461.41	31.9496	632.907	38.7659	2545.85	5.9831	488.692	56.9432	46.9307	36.9778	238.513	21.8979	476.753	20.8879	2881	24.9484	274.812
16.9082	34.7996	28.8748	2412.1	35.9934	637.191	17.9262	1531.54	3	289.398	46.9307	26.9912	35.9934	365.644	19.9693	190.912	36.9778	2184.87	41.9401	240.668
20.8879	34.7996	20.8879	3722.81	33.8732	362.37	31.9496	2926.71	4.99805	690.917	32.9714	62.8652	32.9714	266.895	23.9588	240.668	31.9496	2563.08	40.9154	504.321
17.9262	36.9778	36.9778	3040.75	48.7594	744.136	44.7661	1992.45	23.9588	269.306	46.9307	17.9262	31.9496	295.98	45.9905	404.58	28.8748	4578.41	34.7996	393.809
26.9912	49.9805	35.9934	2010.45	32.9714	563.065	39.9158	1500.86	23.9588	189.628	22.8537	40.9154	34.7996	290.703	36.9778	304.759	40.9154	2478.07	17.9262	620.227
28.8748	27.98	30	1887.77	19.9693	507.735	41.9401	3739.59	12.9969	422.239	37.9892	33.8732	15.9839	199.693	38.7659	272.964	33.8732	2580.43	32.9714	450.691
30.8205	45.9905	37.9892	2615.48	44.7661	740.797	8.96824	1198.63	16.9082	318.778	20.8879	34.7996	39.9158	385.919	47.7826	250.609	42.8938	1837.51	35.9934	254.585
23.9588	50.7735	60.917	3816.04	27.98	625.831	7.99655	1288.05	23.9588	692.472	44.7661	26.9912	20.8879	198.797	19.9693	229.567	36.9778	3417.92	60.917	550.545
13.9352	54.9309	19.9693	2517.38	59.9656	1709.94	57.7166	3816.04	44.7661	289.398	40.9154	78.7166	44.7661	254.585	35.9934	207.942	55.8024	3425.61	31.9496	240.668
25.8624	52.7519	20.8879	2580.43	44.7661	88.4806	24.9484	1209.46	3.98261	573.286	35.9934	49.9805	22.8537	454.763	36.9778	217.996	55.8024	3902.82	23.9588	49.9805
22.8537	37.9892	32.9714	3425.61	33.8732	346.435	39.9158	1500.86	3	332.693	23.9588	77.4873	32.9714	338.732	27.98	337.212	32.9714	2772.95	40.9154	1239.74
35.9934	65.6092	32.9714	3824.64	26.9912	344.88	23.9588	1552.35	59.9656	678.599	39.9158	38.7659	39.9158	232.686	44.7661	258.624	19.9693	2656.97	24.9484	426.054
20.8879	86.5132	30	1225.88	17.9262	506.594	15.9839	2798	44.7661	373.959	30	34.7996	22.8537	246.141	44.7661	328.973	23.9588	4476.61	18.9202	305.446
28.8748	51.8115	35.9934	4426.56	28.8748	357.514	51.8115	3697.78	34.7996	254.585	32.9714	30.8205	51.8115	363.186	28.8748	290.703	23.9588	3607.44	20.8879	381.604
15.9839	27.98	16.9082	1594.8	28.8748	464.06	44.7661	1480.75	37.9892	553.027	47.7826	21.8979	38.7659	4212.91	36.9778	280.43	23.9588	3833.24	25.8624	513.475
46.9307	106.876	19.9693	5123.22	23.9588	300.675	26.9912	1019.46	16.9082	492	32.9714	38.7659	22.8537	404.58	40.9154	46.9307	36.9778	2557.32	17.9262	348.779
38.7659	86.5132	16.9082	3173.48	39.9158	374.801	17.9262	2816.94	28.8748	289.398	28.8748	26.9912	34.7996	194.377	44.7661	378.188	44.7661	3173.48	30	300.675
19.9693	69.716	20.8879	3441.05	35.9934	749.173	26.9912	1177.26	40.9154	439.68	15.9839	53.9516	42.8938	329.714	30.8205	194.377	37.9892	1311.43	46.9307	422.239
45.9905	25.8624	30.8205	3187.78	44.7661	242.842	34.7996	1892.02	60.917	695.594	17.9262	37.9892	46.9307	70.9814	41.9401	189.628	30.8205	2523.05	41.9401	368.948
17.9262	33.8732	56.9432	1497.49	36.9778	326.761	26.9912	332.693	25.8624	374.801	17.9262	45.9905	41.9401	543.167	28.8748	263.911	38.7659	3640.04	23.9588	329.714
28.8748	99.6795	34.7996	2729.64	40.9154	396.474	18.9202	3402.58	23.9588	474.613	35.9934	49.9805	37.9892	429.904	26.9912	328.973	23.9588	2760.5	16.9082	488.692
15.9839	37.9892	42.8938	3551.1	44.7661	734.164	30.8205	1012.61	6.98729	418.459	40.9154	51.8115	15.9839	374.801	52.7519	582.381	31.9496	1195.93	41.9401	4843.16
21.8979	11.9325	25.8624	3640.04	36.9778	473.547	3	2005.93	20.8879	442.656	44.7661	33.8732	15.9839	337.212	22.8537	160.56	20.8879	2126.7	25.8624	289.398
22.8537	58.6323	61.8834	4396.8	43.968	507.735	3	507.735	9.96795	422.239	15.9839	21.8979	43.968	198.797	44.7661	529.897	43.968	3061.33	34.7996	456.813
17.9262	61.8834	57.7166	2165.31	43.968	390.283	22.8537	1709.94	22.8537	698.729	19.9693	3	35.9934	293.329	23.9588	133.224	44.7661	2401.27	43.968	373.959
24.9484	14.9077	33.8732	4000.56	42.8938	418.459	16.9082	1415.63	42.8938	404.58	55.8024	30	46.9307	4767.53	27.98	376.491	43.968	2523.05	20.8879	294.652
39.9158	121.764	41.9401	2450.36	51.8115	35.9934	32.9714	1587.65	20.8879	250.609	15.9839	21.8979	33.8732	289.398	20.8879	169.082	21.8979	2580.43	30.8205	294.652
43.968	30	44.7661	2881	46.9307	50.7735	23.9588	1709.94	43.968	362.37	27.98	50.7735	36.9778	214.592	20.8879	354.313	31.9496	957.255	18.9202	368.948
28.8748	19.9693	31.9496	4109.98	41.9401	365.644	43.968	6119.16	35.9934	582.381	32.9714	14.9077	51.8115	692.472	37.9892	339.494	28.8748	2311.21	26.9912	898.843
24.9484	42.8938	47.7826	3027.11	52.7519	886.797	23.9588	1788.59	36.9778	319.496	21.8979	3	34.7996	266.895	21.8979	368.948	35.9934	3417.92	46.9307	246.141
23.9588	45.9905	20.8879	3282.34	17.9262	554.272	20.8879	504.321	45.9905	434.764	45.9905	16.9082	42.8938	759.349	30.8205	392.924	33.8732	2107.66	43.968	261.548
30.8205	58.6323	20.8879	3040.75	20.8879	404.58	16.9082	1784.58	22.8537	632.907	16.9082	46.9307	41.9401	169.082	28.8748	305.446	22.8537	1733.17	24.9484	402.764
22.8537	43.968	32.9714	3187.78	43.968	373.959	31.9496	2645.05	50.7735	414.712	48.7594	44.7661	43.968	187.087	39.9158	300.675	36.9778	3387.32	36.9778	45.9905
27.98	45.9905	19.9693	2385.13	39.9158	308.899	35.9934	2574.63	44.7661	423.19	26.9912	46.9307	44.7661	437.707	24.9484	214.592	39.9158	2024.06	27.98	293.329
32.9714	38.7659	35.9934	4436.53	19.9693	641.504	16.9082	1262.25	28.8748	347.996	15.9839	69.716	18.9202	194.377	35.9934	302.031	30.8205	1177.26	44.7661	269.306
30	61.8834	19.9693	1992.45	15.9839	266.895	15.9839	1668.16	12.9969	317.348	35.9934	73.7473	18.9202	274.812	38.7659	260.96	39.9158	1849.95	19.9693	393.809
15.9839	21.8979	36.9778	1085.71	33.8732	767.935	19.9693	3095.94	11.9325	625.831	23.9588	45.9905	44.7661	214.592	55.8024	247.807	61.8834	3252.95	23.9588	249.484
30	61.8834	37.9892	1467.49	44.7661	290.703	35.9934	1451.08	7.99655	332.693	12.9969	10.9799	23.9588	352.723	35.9934	368.948	20.8879	66.9505	36.9778	310.291
30.8205	78.7166	36.9778	2461.41	38.7659	632.907	52.7519	2500.46	18.9202	498.683	23.9588	30	20.8879	302.031	52.7519	521.622	35.9934	2478.07	28.8748	422.239
13.9352	20.8879	19.9693	2401.27	36.9778	500.931	49.9805	2455.88	23.9588	285.52	26.9912	62.8652	70.9814	326.761	24.9484	254.585	28.8748	2165.31	44.7661	326.761
22.8537	40.9154	19.9693	1983.51	30.8205	508.878	46.9307	2121.93	16.9082	637.191	32.9714	45.9905	32.9714	178.859	16.9082	280.43	36.9778	3982.61	44.7661	332.693
25.8624	105.443	12.9969	2079.42	39.9158	247.807	46.9307	1752.76	24.9484	390.283	40.9154	22.8537	39.9158	240.127	32.9714	297.983	20.8879	3748.01	15.9839	430.872
10.9799	26.9912	27.98	1849.95	59.9656	481.06	22.8537	1262.25	23.9588	310.291	42.8938	54.9309	44.7661	158.052	43.968	231.121	28.8748	3231.08	20.8879	678.599
18.9202	38.7659	19.9693	3088.99	37.9892	492	32.9714	1952.53	39.9158	507.735	39.9158	53.9516	31.9496	337.212	43.968	266.895	39.9158	2798	40.9154	935.97
23.9588	68.6272	15.9839	1892.02	42.8938	300.675	32.9714	1623.75	22.8537	305.446	35.9934	31.9496	16.9082	162.375	41.9401	443.653	33.8732	3319.45	31.9496	508.878
30.8205	21.8979	23.9588	1917.72	72.9228	586.323	43.968	1288.05	11.9325	561.801	15.9839	19.9693	35.9934	213.629	15.9839	226.491	45.9905	1649.51	41.9401	1311.43
16.9082	38.7659	23.9588	4222.39	53.9516	348.779	6.98729	2037.76	15.9839	454.763	20.8879	34.7996	15.9839	295.98	37.9892	174.882	58.6323	2651	20.8879	452.723
15.9839	33.8732	31.9496	4082.35	45.9905	543.167	44.7661	1552.35	44.7661	507.735	28.8748	50.7735	24.9484	357.514	44.7661	416.581	43.968	2079.42	24.9484	274.812
14.9077	21.8979	47.7826	4557.87	44.7661	242.842	27.98	3252.95	30.8205	297.983	22.8537	3	20.8879	485.407	44.7661	243.937	46.9307	2385.13	15.9839	410.998
27.98	64.5846	20.8879	3187.78	34.7996	488.692	40.9154	1679.45	12.9969	455.787	24.9484	38.7659	23.9588	402.764	40.9154	249.484	23.9588	3223.82	36.9778	324.564
24.9484	46.9307	22.8537	972.441	33.8732	602.359	16.9082	2926.71	3	317.348	36.9778	82.8948	20.8879	142.521	36.9778	160.921	24.9484	2316.42	15.9839	442.656
4.99805	18.9202	30	1616.47	24.9484	443.653	19.9693	1474.1	22.8537	666.501	44.7661	56.9432	37.9892	213.629	27.98	318.778	36.9778	2597.89	35.9934	506.594
15.9839	5.9831	26.9912	3145.06	24.9484	380.747	24.9484	2189.79	22.8537	481.06	18.9202	36.9778	38.7659	454.763	15.9839	194.377	31.9496	3387.32	20.8879	397.367
16.9082	50.7735	30	2280.24	55.8024	475.682	34.7996	4091.54	38.7659	273.579	28.8748	34.7996	43.968	205.617	25.8624	266.895	53.9516	2244.63	39.9158	337.212
32.9714	50.7735	15.9839	2868.07	8.96824	346.435	55.8024	3326.93	36.9778	298.654	19.9693	49.9805	34.7996	210.766	44.7661	308.899	49.9805	2868.07	44.7661	374.801
23.9588	61.8834	46.9307	3472.14	15.9839	426.054	52.7519	1744.9	23.9588	1428.42	31.9496	51.8115	42.8938	202.861	24.9484	237.977	21.8979	1808.82	20.8879	578.466
32.9714	34.7996	33.8732	2428.42	23.9588	337.212	51.8115	2511.73	32.9714	492	44.7661	34.7996	31.9496	385.919	16.9082	232.686	36.9778	2428.42	24.9484	1282.27
28.8748	19.9693	3	3689.48	3	767.935	33.8732	1500.86	15.9839	356.711	16.9082	30	27.98	435.743	40.9154	464.06	32.9714	1140.77	30	357.514
28.8748	21.8979	20.8879	2428.42	15.9839	538.304	6.98729	714.619	44.7661	669.505	34.7996	77.4873	59.9656	221.953	40.9154	285.52	51.8115	3689.48	18.9202	641.504
20.8879	42.8938	22.8537	1201.32	32.9714	356.711	19.9693	3739.59	24.9484	359.934	20.8879	64.5846	44.7661	285.52	21.8979	172.539	38.7659	4109.98	22.8537	443.653
19.9693	33.8732	24.9484	3519.31	27.98	497.563	21.8979	2848.79	28.8748	421.291	39.9158	21.8979	61.8834	365.644	42.8938	250.609	36.9778	4064.03	21.8979	628.652
15.9839	3	32.9714	3000	3	266.895	27.98	2506.09	24.9484	439.68	32.9714	22.8537	39.9158	226.491	42.8938	150.762	44.7661	2699.12	30	164.951
19.9693	73.7473	32.9714	1698.44	25.8624	373.959	46.9307	1231.41	36.9778	393.809	31.9496	58.6323	37.9892	452.723	46.9307	166.816	45.9905	2332.09	22.8537	490.895
30	41.9401	58.6323	2868.07	22.8537	73.7473	40.9154	3402.58	26.9912	817.84	28.8748	34.7996	20.8879	1631.07	31.9496	242.842	35.9934	1474.1	65.6092	329.714
23.9588	82.8948	23.9588	2979.83	30	285.52	53.9516	4406.7	14.9077	900.866	46.9307	34.7996	43.968	164.951	28.8748	305.446	31.9496	52.7519	16.9082	297.983
7.99655	36.9778	12.9969	2189.79	40.9154	660.533	52.7519	2428.42	19.9693	297.983	34.7996	45.9905	35.9934	1201.32	19.9693	294.652	71.9456	2580.43	24.9484	202.861
27.98	45.9905	19.9693	5227.96	10.9799	404.58	43.968	1939.4	19.9693	632.907	33.8732	46.9307	67.7075	308.899	16.9082	289.398	20.8879	2748.12	19.9693	701.878
20.8879	22.8537	19.9693	834.559	3	674.037	51.8115	1887.77	23.9588	341.792	26.9912	54.9309	24.9484	223.959	54.9309	237.977	27.98	3252.95	23.9588	57.7166
23.9588	45.9905	22.8537	2926.71	24.9484	341.792	44.7661	2244.63	32.9714	381.604	17.9262	42.8938	27.98	620.227	38.7659	341.792	40.9154	2900.5	17.9262	605.074
44.7661	74.5811	30	1837.51	47.7826	266.895	15.9839	2316.42	36.9778	287.453	30	39.9158	16.9082	248.924	31.9496	130.849	15.9839	1788.59	38.7659	252.873
27.98	20.8879	22.8537	4119.23	24.9484	454.763	59.9656	2680.98	25.8624	334.944	27.98	33.8732	20.8879	341.792	45.9905	30.8205	32.9714	1679.45	18.9202	423.19
43.968	13.9352	44.7661	1344.28	25.8624	218.979	61.8834	3731.19	55.8024	277.919	23.9588	53.9516	78.7166	990.093	44.7661	500.931	56.9432	2450.36	41.9401	320.215
39.9158	45.9905	19.9693	1497.49	34.7996	290.703	14.9077	2557.32	17.9262	454.763	23.9588	59.9656	69.716	500.931	44.7661	332.693	40.9154	4347.65	57.7166	553.027
25.8624	41.9401	16.9082	3599.34	55.8024	1012.61	28.8748	2711.29	16.9082	62.8652	28.8748	50.7735	23.9588	184.995	19.9693	341.792	46.9307	4082.35	15.9839	225.475
45.9905	30	28.8748	89.8843	32.9714	507.735	16.9082	85.5459	44.7661	448.669	42.8938	62.8652	38.7659	3607.44	41.9401	426.054	22.8537	3885.31	31.9496	289.398
25.8624	18.9202	28.8748	1792.62	16.9082	573.286	25.8624	1821.06	38.7659	473.547	28.8748	50.7735	67.7075	437.707	30	398.261	45.9905	1365.6	40.9154	418.459
40.9154	31.9496	27.98	255.732	30.8205	1285.16	39.9158	3068.22	22.8537	329.714	36.9778	25.8624	16.9082	258.624	37.9892	277.919	46.9307	2385.13	44.7661	62.8652
62.8652	37.9892	44.7661	1664.42	25.8624	929.677	44.7661	1913.41	23.9588	285.52	46.9307	42.8938	37.9892	595.625	17.9262	226.491	36.9778	972.441	44.7661	381.604
41.9401	41.9401	35.9934	1668.16	35.9934	305.446	23.9588	1612.84	56.9432	261.548	43.968	3	33.8732	305.446	27.98	463.018	43.968	2290.52	44.7661	492
34.7996	62.8652	20.8879	2478.07	46.9307	326.761	30	1521.25	37.9892	495.33	31.9496	46.9307	55.8024	368.948	44.7661	252.873	39.9158	2121.93	40.9154	360.744
28.8748	50.7735	35.9934	3790.39	45.9905	642.948	3	2717.39	23.9588	314.506	43.968	39.9158	36.9778	430.872	16.9082	209.349	44.7661	2145.92	27.98	173.317
31.9496	33.8732	19.9693	2401.27	46.9307	698.729	21.8979	1406.11	41.9401	326.761	52.7519	41.9401	19.9693	237.977	32.9714	409.154	56.9432	3551.1	18.9202	503.188
50.7735	38.7659	23.9588	3027.11	18.9202	985.65	58.6323	38.7659	37.9892	312.392	41.9401	37.9892	36.9778	140.611	41.9401	163.842	18.9202	1365.6	52.7519	254.585
55.8024	54.9309	31.9496	4843.16	43.968	318.778	37.9892	3282.34	57.7166	744.136	36.9778	9.96795	44.7661	527.519	44.7661	201.045	33.8732	3591.26	20.8879	590.292
28.8748	46.9307	18.9202	1892.02	30.8205	692.472	31.9496	2102.93	45.9905	194.377	30.8205	66.9505	24.9484	170.994	24.9484	232.686	17.9262	2656.97	16.9082	431.841
42.8938	26.9912	32.9714	4703.64	3	368.948	21.8979	1913.41	17.9262	300.675	31.9496	72.9228	56.9432	7050.42	35.9934	277.919	74.5811	4147.12	17.9262	561.801
25.8624	30	25.8624	1406.11	16.9082	514.631	19.9693	1347.3	31.9496	332.693	36.9778	16.9082	32.9714	430.872	27.98	1552.35	35.9934	2417.53	32.9714	448.669
24.9484	138.415	30	2946.52	23.9588	1245.33	31.9496	2042.34	3	354.313	15.9839	42.8938	42.8938	277.919	32.9714	341.792	76.9664	3252.95	23.9588	281.694
12.9969	30.8205	39.9158	3824.64	55.8024	418.459	16.9082	1992.45	30	385.919	31.9496	67.7075	31.9496	4778.26	28.8748	294.652	48.7594	18.9202	41.9401	506.594
39.9158	30	41.9401	2417.53	36.9778	421.291	28.8748	1649.51	24.9484	385.919	19.9693	24.9484	33.8732	343.333	35.9934	347.214	32.9714	4147.12	25.8624	398.261
19.9693	3	27.98	3656.44	35.9934	381.604	24.9484	1451.08	3	555.52	19.9693	3	54.9309	332.693	20.8879	145.762	19.9693	2369.09	16.9082	366.467
45.9905	25.8624	15.9839	3123.92	31.9496	450.691	16.9082	2042.34	19.9693	201.045	20.8879	73.7473	62.8652	461.978	40.9154	500.931	40.9154	1253.76	44.7661	243.937
19.9693	30	59.9656	1329.25	43.968	403.671	19.9693	3006.75	15.9839	507.735	24.9484	38.7659	49.9805	295.98	44.7661	288.748	42.8938	3095.94	24.9484	482.143
26.9912	62.8652	47.7826	3982.61	47.7826	434.764	39.9158	1326.26	19.9693	423.19	32.9714	61.8834	50.7735	456.813	20.8879	289.398	44.7661	1494.12	32.9714	279.8
40.9154	30.8205	15.9839	3252.95	28.8748	305.446	32.9714	3911.61	33.8732	781.874	18.9202	53.9516	38.7659	277.919	39.9158	160.921	17.9262	3145.06	45.9905	403.671
27.98	25.8624	8.96824	54.9309	40.9154	570.714	28.8748	30	17.9262	653.148	44.7661	34.7996	37.9892	701.878	23.9588	426.054	40.9154	2580.43	18.9202	273.579
28.8748	26.9912	30	2079.42	44.7661	521.622	43.968	3472.14	16.9082	666.501	16.9082	37.9892	27.98	308.899	36.9778	422.239	17.9262	2580.43	46.9307	940.189
27.98	36.9778	44.7661	2472.5	37.9892	380.747	27.98	3448.8	3	318.778	34.7996	43.968	32.9714	360.744	56.9432	336.454	23.9588	1649.51	18.9202	225.475
32.9714	18.9202	10.9799	1668.16	61.8834	701.878	23.9588	1862.47	27.98	322.382	38.7659	33.8732	43.968	755.942	19.9693	396.474	28.8748	2540.13	33.8732	329.714
3	38.7659	35.9934	1480.75	34.7996	514.631	20.8879	2326.86	24.9484	305.446	25.8624	35.9934	20.8879	861.25	24.9484	217.996	36.9778	2450.36	33.8732	322.382
33.8732	21.8979	19.9693	2680.98	41.9401	467.201	43.968	3033.92	30	594.287	34.7996	46.9307	40.9154	385.919	24.9484	280.43	32.9714	2311.21	30.8205	340.258
3	17.9262	23.9588	3859.19	45.9905	492	28.8748	1709.94	15.9839	285.52	18.9202	58.6323	42.8938	1474.1	36.9778	343.333	23.9588	1552.35	35.9934	598.31
23.9588	36.9778	36.9778	1983.51	35.9934	454.763	15.9839	3061.33	27.98	328.973	52.7519	41.9401	40.9154	354.313	26.9912	144.782	40.9154	2010.45	27.98	291.357
16.9082	34.7996	52.7519	3535.17	40.9154	393.809	42.8938	2280.24	24.9484	341.792	44.7661	41.9401	39.9158	464.06	30.8205	461.978	46.9307	1245.33	33.8732	230.602
25.8624	41.9401	19.9693	3911.61	36.9778	374.801	25.8624	1374.85	16.9082	721.075	19.9693	40.9154	44.7661	6878.17	30	164.951	15.9839	1792.62	33.8732	187.93
4.99805	38.7659	16.9082	2523.05	40.9154	625.831	32.9714	2461.41	15.9839	332.693	33.8732	38.7659	20.8879	666.501	36.9778	404.58	15.9839	1005.8	30.8205	637.191
23.9588	93.8077	30	3349.44	44.7661	1080.84	22.8537	2401.27	44.7661	293.329	30	63.576	27.98	277.919	27.98	414.712	43.968	2517.38	43.968	461.978
16.9082	62.8652	28.8748	4222.39	43.968	398.261	39.9158	1883.53	25.8624	294.652	19.9693	114.592	44.7661	390.283	36.9778	481.06	44.7661	2540.13	44.7661	252.873
23.9588	50.7735	36.9778	2401.27	19.9693	533.484	24.9484	2651	36.9778	303.392	33.8732	41.9401	49.9805	254.585	20.8879	237.977	23.9588	1917.72	34.7996	113.821
17.9262	49.9805	40.9154	4156.45	16.9082	360.744	16.9082	2748.12	20.8879	329.714	30.8205	41.9401	33.8732	250.609	30	273.579	19.9693	2300.84	25.8624	329.714
16.9082	66.9505	36.9778	2848.79	44.7661	297.983	32.9714	1573.43	38.7659	678.599	60.917	18.9202	26.9912	450.691	26.9912	430.872	20.8879	3231.08	25.8624	461.978
37.9892	69.716	43.968	4091.54	39.9158	690.917	16.9082	1825.16	46.9307	609.17	32.9714	21.8979	31.9496	285.52	43.968	302.031	31.9496	4619.78	28.8748	237.977
27.98	30	46.9307	4289.38	35.9934	428.938	33.8732	2060.8	22.8537	602.359	23.9588	46.9307	33.8732	334.944	23.9588	244.486	22.8537	1939.4	33.8732	564.333
30.8205	42.8938	26.9912	2693.06	44.7661	475.682	20.8879	1706.1	55.8024	422.239	19.9693	72.9228	41.9401	6119.16	60.917	201.045	35.9934	2506.09	41.9401	381.604
5.9831	43.968	25.8624	3567.11	33.8732	546.844	30	2165.31	44.7661	277.919	19.9693	74.5811	42.8938	149.077	40.9154	246.141	26.9912	2121.93	15.9839	581.073
25.8624	52.7519	39.9158	3319.45	32.9714	714.619	24.9484	2881	13.9352	402.764	43.968	42.8938	39.9158	368.948	28.8748	381.604	25.8624	1725.39	37.9892	368.948
25.8624	61.8834	58.6323	4289.38	43.968	1130.56	44.7661	2966.46	7.99655	198.797	44.7661	25.8624	31.9496	206.544	11.9325	174.882	44.7661	2580.43	34.7996	609.17
5.9831	85.5459	20.8879	2717.39	41.9401	450.691	8.96824	1317.34	43.968	546.844	25.8624	46.9307	31.9496	222.453	21.8979	172.539	18.9202	842.1	46.9307	603.715
11.9325	77.4873	16.9082	61.8834	42.8938	566.876	17.9262	1548.86	15.9839	429.904	20.8879	39.9158	48.7594	128.805	19.9693	364.823	42.8938	2010.45	53.9516	404.58
3	53.9516	27.98	2748.12	45.9905	334.944	41.9401	2219.53	21.8979	393.809	43.968	10.9799	44.7661	396.474	49.9805	242.842	58.6323	2455.88	17.9262	341.792
3	37.9892	27.98	3040.75	32.9714	368.948	26.9912	2900.5	55.8024	404.58	26.9912	52.7519	20.8879	164.951	15.9839	226.491	30	3672.92	23.9588	329.714
14.9077	46.9307	24.9484	2461.41	31.9496	418.459	30	1952.53	48.7594	21.8979	37.9892	54.9309	15.9839	385.919	44.7661	277.919	32.9714	2540.13	32.9714	368.948
30.8205	30.8205	35.9934	3816.04	50.7735	647.3	43.968	2615.48	49.9805	490.895	32.9714	35.9934	19.9693	298.654	45.9905	374.801	16.9082	3095.94	40.9154	360.744
48.7594	72.9228	53.9516	42.8938	51.8115	334.944	16.9082	1311.43	38.7659	1112.9	17.9262	22.8537	40.9154	393.809	40.9154	311.69	32.9714	2798	44.7661	347.996
40.9154	78.7166	18.9202	3519.31	64.5846	513.475	24.9484	1566.37	28.8748	467.201	20.8879	55.8024	19.9693	590.292	771.396	252.873	15.9839	3252.95	23.9588	507.735
38.7659	37.9892	46.9307	2842.39	11.9325	414.712	28.8748	2472.5	3.98261	521.622	42.8938	30	31.9496	3656.44	21.8979	340.258	74.5811	2656.97	43.968	186.667
27.98	57.7166	19.9693	2010.45	24.9484	836.438	38.7659	1612.84	27.98	456.813	35.9934	22.8537	23.9588	247.807	43.968	262.727	31.9496	2224.53	34.7996	209.349
35.9934	53.9516	21.8979	4231.9	60.917	810.517	19.9693	1128.02	16.9082	381.604	42.8938	43.968	36.9778	1323.28	28.8748	37.9892	52.7519	3495.65	26.9912	561.801
30.8205	37.9892	34.7996	4377.07	23.9588	473.547	16.9082	2829.64	28.8748	500.931	21.8979	42.8938	41.9401	455.787	27.98	214.592	28.8748	3061.33	35.9934	357.514
26.9912	33.8732	43.968	1601.99	23.9588	678.599	35.9934	1317.34	22.8537	256.885	17.9262	50.7735	45.9905	331.945	23.9588	194.377	35.9934	1627.41	39.9158	479.98
39.9158	45.9905	25.8624	832.685	15.9839	434.764	36.9778	2680.98	23.9588	316.635	40.9154	36.9778	27.98	251.173	20.8879	398.261	35.9934	1576.97	24.9484	354.313
38.7659	72.9228	18.9202	3130.95	30	730.87	31.9496	2900.5	24.9484	324.564	36.9778	25.8624	35.9934	371.445	61.8834	364.823	16.9082	1808.82	36.9778	467.201
20.8879	50.7735	25.8624	3245.64	42.8938	553.027	27.98	1329.25	19.9693	637.191	24.9484	61.8834	16.9082	240.127	17.9262	201.045	24.9484	2224.53	38.7659	437.707
41.9401	52.7519	43.968	2926.71	7.99655	362.37	23.9588	1056.81	26.9912	421.291	44.7661	73.7473	52.7519	500.931	18.9202	368.948	42.8938	2966.46	23.9588	430.872
32.9714	38.7659	3	1930.7	4.99805	390.283	36.9778	1480.75	13.9352	385.919	33.8732	56.9432	27.98	229.567	18.9202	250.609	25.8624	302.031	22.8537	58.6323
31.9496	25.8624	16.9082	1668.16	6.98729	475.682	16.9082	2165.31	17.9262	586.323	30.8205	16.9082	43.968	563.065	30	396.474	48.7594	3902.82	24.9484	360.744
24.9484	62.8652	4.99805	1649.51	22.8537	467.201	19.9693	2184.87	35.9934	368.948	41.9401	37.9892	35.9934	570.714	23.9588	226.491	76.9664	2939.9	14.9077	195.693
56.9432	58.6323	39.9158	37.9892	61.8834	1112.9	15.9839	1548.86	30.8205	471.423	34.7996	21.8979	24.9484	578.466	43.968	220.958	31.9496	1709.94	35.9934	402.764
36.9778	28.8748	47.7826	2798	13.9352	461.978	35.9934	2946.52	18.9202	302.031	30	54.9309	39.9158	320.215	22.8537	206.544	40.9154	1573.43	47.7826	550.545
71.9456	52.7519	39.9158	2946.52	30	972.441	8.96824	1231.41	26.9912	334.944	22.8537	17.9262	51.8115	226.491	23.9588	296.646	24.9484	3245.64	36.9778	708.22
47.7826	39.9158	88.4806	5298.97	23.9588	410.998	32.9714	1605.6	32.9714	981.227	23.9588	78.7166	44.7661	3441.05	48.7594	410.998	75.5942	2900.5	39.9158	348.779
35.9934	49.9805	50.7735	4693.07	28.8748	523.973	16.9082	2259.82	20.8879	258.624	39.9158	21.8979	16.9082	402.764	43.968	254.585	43.968	2042.34	23.9588	678.599
39.9158	41.9401	31.9496	3946.95	4.99805	385.919	16.9082	2229.54	19.9693	279.8	24.9484	30.8205	32.9714	393.809	41.9401	513.475	37.9892	2705.2	36.9778	357.514
40.9154	49.9805	36.9778	1992.45	23.9588	456.813	34.7996	2557.32	31.9496	206.544	27.98	15.9839	33.8732	506.594	32.9714	319.496	58.6323	1365.6	23.9588	202.861
35.9934	53.9516	36.9778	2494.84	34.7996	504.321	56.9432	1694.63	33.8732	828.948	28.8748	57.7166	77.4873	666.501	31.9496	249.484	33.8732	3145.06	15.9839	368.948
40.9154	31.9496	36.9778	3130.95	26.9912	324.564	46.9307	2337.34	15.9839	421.291	15.9839	54.9309	26.9912	402.764	16.9082	320.215	20.8879	3194.96	31.9496	628.652
24.9484	42.8938	19.9693	2597.89	31.9496	582.381	30	2224.53	23.9588	429.904	39.9158	62.8652	41.9401	247.807	28.8748	452.723	19.9693	2107.66	40.9154	527.519
40.9154	63.576	28.8748	3938.09	3.98261	740.797	40.9154	3425.61	21.8979	590.292	35.9934	22.8537	28.8748	238.513	19.9693	148.742	45.9905	2798	53.9516	44.7661
24.9484	30.8205	36.9778	2900.5	20.8879	755.942	19.9693	2010.45	12.9969	410.998	57.7166	90.4927	60.917	5681.53	40.9154	385.919	22.8537	1545.38	30	238.513
15.9839	17.9262	36.9778	2131.49	15.9839	948.683	36.9778	1521.25	35.9934	616.057	32.9714	62.8652	19.9693	211.241	17.9262	150.762	44.7661	2033.18	27.98	298.654
20.8879	46.9307	19.9693	2306.02	19.9693	435.743	15.9839	2717.39	23.9588	374.801	19.9693	61.8834	32.9714	632.907	30	326.761	43.968	1887.77	37.9892	238.513
19.9693	33.8732	40.9154	3000	16.9082	324.564	39.9158	2816.94	10.9799	374.801	42.8938	53.9516	32.9714	249.484	43.968	422.239	52.7519	2369.09	32.9714	344.88
6.98729	50.7735	34.7996	3640.04	45.9905	390.283	16.9082	1447.82	17.9262	595.625	19.9693	54.9309	20.8879	118.789	28.8748	314.506	63.576	4250.97	19.9693	150.762
30.8205	78.7166	18.9202	1541.91	36.9778	946.552	20.8879	1012.61	27.98	322.382	46.9307	7.99655	37.9892	158.052	25.8624	234.788	44.7661	2321.63	43.968	381.604
15.9839	17.9262	61.8834	3599.34	53.9516	653.148	16.9082	2010.45	38.7659	957.255	21.8979	36.9778	19.9693	164.951	46.9307	308.899	41.9401	2597.89	48.7594	184.995
36.9778	8.96824	32.9714	3326.93	40.9154	347.996	11.9325	2189.79	5.9831	403.671	24.9484	11.9325	56.9432	418.459	30	277.919	38.7659	2680.98	30.8205	555.52
26.9912	49.9805	36.9778	2848.79	17.9262	439.68	27.98	1490.77	31.9496	549.309	20.8879	20.8879	31.9496	254.585	15.9839	178.859	17.9262	2500.46	20.8879	244.486
34.7996	38.7659	3.98261	3859.19	3	439.68	39.9158	2102.93	18.9202	500.931	38.7659	33.8732	28.8748	294.652	27.98	277.919	55.8024	4347.65	36.9778	389.406
34.7996	6.98729	15.9839	2798	18.9202	320.215	18.9202	2385.13	3	350.352	26.9912	27.98	42.8938	305.446	15.9839	376.491	31.9496	3223.82	40.9154	224.463
31.9496	25.8624	15.9839	3781.88	17.9262	473.547	34.7996	2848.79	27.98	614.674	15.9839	25.8624	23.9588	160.921	30.8205	77.4873	20.8879	1849.95	68.6272	347.214
36.9778	38.7659	41.9401	4156.45	52.7519	1356.42	17.9262	2506.09	37.9892	561.801	40.9154	53.9516	28.8748	2428.42	39.9158	625.831	39.9158	2332.09	22.8537	389.406
15.9839	41.9401	41.9401	3088.99	12.9969	102.867	26.9912	1425.21	20.8879	360.744	16.9082	62.8652	23.9588	129.969	38.7659	193.07	36.9778	1521.25	46.9307	806.88
31.9496	39.9158	20.8879	2848.79	43.968	564.333	20.8879	666.501	35.9934	343.333	22.8537	46.9307	30.8205	214.592	30.8205	17.9262	32.9714	3472.14	40.9154	393.809
28.8748	69.716	32.9714	4920	28.8748	352.723	23.9588	1365.6	24.9484	287.453	23.9588	24.9484	32.9714	1030.99	46.9307	337.212	53.9516	4156.45	46.9307	308.899
32.9714	58.6323	27.98	2829.64	28.8748	695.594	28.8748	972.441	9.96795	523.973	15.9839	18.9202	48.7594	297.983	86.5132	67.7075	32.9714	3364.54	43.968	341.792
39.9158	34.7996	20.8879	113.821	28.8748	289.398	11.9325	1845.8	20.8879	546.844	78.7166	81.6003	35.9934	222.453	22.8537	334.944	3.98261	2311.21	28.8748	393.809
19.9693	17.9262	31.9496	2829.64	28.8748	385.919	35.9934	2580.43	28.8748	1080.84	26.9912	37.9892	39.9158	448.669	54.9309	190.483	35.9934	3006.75	35.9934	553.027
16.9082	82.8948	31.9496	4661.52	16.9082	669.505	27.98	3312	30.8205	1288.05	41.9401	62.8652	48.7594	201.045	20.8879	285.52	40.9154	3130.95	47.7826	610.541
17.9262	39.9158	18.9202	2316.42	39.9158	461.978	32.9714	4109.98	18.9202	294.652	54.9309	26.9912	23.9588	337.212	31.9496	290.703	55.8024	2597.89	45.9905	341.792
13.9352	41.9401	28.8748	4147.12	55.8024	931.77	25.8624	2042.34	18.9202	81.6003	56.9432	61.8834	16.9082	249.484	5.9831	660.533	35.9934	3402.58	38.7659	244.486
24.9484	26.9912	62.8652	1833.39	16.9082	282.328	28.8748	1467.49	25.8624	598.31	43.968	38.7659	48.7594	205.617	55.8024	625.831	43.968	1497.49	30.8205	459.905
36.9778	66.9505	16.9082	3567.11	15.9839	305.446	19.9693	1784.58	42.8938	303.392	18.9202	53.9516	17.9262	586.323	35.9934	397.367	44.7661	4496.79	19.9693	404.58
44.7661	26.9912	47.7826	2353.17	27.98	357.514	17.9262	1245.33	16.9082	357.514	24.9484	43.968	43.968	373.959	42.8938	404.58	43.968	2098.2	39.9158	214.592
52.7519	8.96824	43.968	2244.63	46.9307	543.167	20.8879	1384.15	24.9484	398.261	45.9905	40.9154	19.9693	179.666	44.7661	320.215	36.9778	1956.93	19.9693	256.885
30	41.9401	26.9912	3495.65	78.7166	870.987	16.9082	1768.6	23.9588	381.604	37.9892	22.8537	28.8748	347.214	36.9778	174.882	46.9307	2836.01	44.7661	237.977
35.9934	33.8732	51.8115	5157.9	53.9516	725.956	22.8537	1156.27	6.98729	561.801	15.9839	57.7166	16.9082	265.697	40.9154	225.475	45.9905	4270.13	24.9484	145.762
17.9262	39.9158	44.7661	4289.38	103.797	13026.2	22.8537	2079.42	31.9496	357.514	33.8732	32.9714	25.8624	263.911	47.7826	482.143	40.9154	3664.67	43.968	546.844
28.8748	58.6323	31.9496	2184.87	60.917	381.604	38.7659	1431.63	23.9588	620.227	31.9496	25.8624	26.9912	162.375	43.968	294.652	32.9714	3656.44	26.9912	416.581
15.9839	21.8979	52.7519	3312	27.98	404.58	30	1792.62	38.7659	232.686	19.9693	30	49.9805	4082.35	36.9778	334.944	37.9892	1849.95	23.9588	434.764
36.9778	40.9154	36.9778	3781.88	18.9202	590.292	46.9307	2024.06	22.8537	30	43.968	26.9912	40.9154	690.917	15.9839	217.996	23.9588	2798	12.9969	117.461
39.9158	57.7166	47.7826	2651	8.96824	485.407	17.9262	1236.96	27.98	456.813	45.9905	14.9077	69.716	4767.53	36.9778	430.872	46.9307	2311.21	40.9154	311.69
16.9082	50.7735	31.9496	3068.22	46.9307	357.514	45.9905	1896.28	22.8537	338.732	15.9839	18.9202	54.9309	221.953	44.7661	203.776	38.7659	3033.92	59.9656	437.707
60.917	21.8979	40.9154	2779.19	24.9484	452.723	59.9656	2494.84	26.9912	533.484	34.7996	30.8205	36.9778	269.306	40.9154	289.398	27.98	1858.29	17.9262	368.948
23.9588	26.9912	40.9154	3356.98	19.9693	532.286	33.8732	4517.06	19.9693	41.9401	8.96824	53.9516	39.9158	160.921	19.9693	701.878	27.98	2033.18	39.9158	385.919
75.5942	52.7519	66.9505	4194.01	10.9799	590.292	46.9307	2254.75	18.9202	262.727	37.9892	57.7166	23.9588	65.6092	34.7996	473.547	38.7659	3027.11	16.9082	590.292
32.9714	70.9814	16.9082	1866.67	16.9082	538.304	40.9154	2680.98	18.9202	376.491	22.8537	78.7166	15.9839	202.861	27.98	540.73	40.9154	1576.97	15.9839	529.897
43.968	64.5846	22.8537	3231.08	23.9588	472.484	16.9082	1825.16	7.99655	637.191	38.7659	94.8683	43.968	237.977	37.9892	390.283	23.9588	1930.7	35.9934	488.692
45.9905	48.7594	30	2534.42	23.9588	656.092	44.7661	1071.16	18.9202	398.261	33.8732	16.9082	31.9496	767.935	28.8748	334.944	44.7661	1649.51	40.9154	337.212
41.9401	41.9401	33.8732	1883.53	32.9714	450.691	40.9154	1649.51	30	393.809	34.7996	43.968	33.8732	874.913	36.9778	206.544	40.9154	2900.5	27.98	647.3
18.9202	18.9202	26.9912	2300.84	24.9484	523.973	36.9778	1594.8	17.9262	45.9905	19.9693	77.4873	23.9588	400.957	32.9714	632.907	51.8115	4082.35	35.9934	632.907
40.9154	26.9912	23.9588	4436.53	16.9082	554.272	35.9934	2439.37	19.9693	416.581	31.9496	57.7166	32.9714	207.942	16.9082	207.942	56.9432	3349.44	56.9432	581.073
31.9496	21.8979	23.9588	2621.36	25.8624	426.054	39.9158	1733.17	32.9714	277.919	31.9496	64.5846	51.8115	1145.92	23.9588	192.636	51.8115	1808.82	41.9401	498.683
16.9082	78.7166	39.9158	1627.41	25.8624	642.948	38.7659	3145.06	4.99805	426.054	40.9154	21.8979	52.7519	340.258	25.8624	256.885	43.968	2259.82	44.7661	523.973
52.7519	34.7996	3.98261	3145.06	18.9202	431.841	39.9158	1500.86	20.8879	450.691	48.7594	51.8115	26.9912	194.377	39.9158	240.127	44.7661	1854.12	36.9778	318.778
27.98	16.9082	43.968	2627.27	16.9082	1299.69	3	2254.75	39.9158	586.323	43.968	58.6323	32.9714	439.68	17.9262	281.694	40.9154	1725.39	37.9892	886.797
57.7166	38.7659	34.7996	2748.12	27.98	374.801	62.8652	3187.78	12.9969	362.37	39.9158	58.6323	22.8537	372.281	23.9588	273.579	32.9714	2311.21	39.9158	347.214
45.9905	30	24.9484	2428.42	15.9839	598.31	44.7661	2229.54	25.8624	540.73	38.7659	62.8652	41.9401	359.934	44.7661	277.919	25.8624	2563.08	31.9496	393.809
46.9307	21.8979	34.7996	2946.52	24.9484	767.935	40.9154	1156.27	24.9484	590.292	18.9202	40.9154	37.9892	229.567	30	252.873	30.8205	3187.78	19.9693	332.693
57.7166	45.9905	15.9839	3040.75	3	410.998	47.7826	2244.63	16.9082	523.973	42.8938	46.9307	37.9892	381.604	36.9778	166.816	33.8732	2311.21	32.9714	414.712
27.98	45.9905	20.8879	3326.93	25.8624	674.037	38.7659	1992.45	21.8979	439.68	23.9588	57.7166	31.9496	242.842	22.8537	260.96	42.8938	4027.64	52.7519	1019.46
39.9158	37.9892	16.9082	2254.75	24.9484	97.6825	38.7659	2042.34	21.8979	403.671	44.7661	33.8732	15.9839	290.703	36.9778	341.792	43.968	4109.98	37.9892	393.809
33.8732	62.8652	43.968	2478.07	40.9154	317.348	32.9714	1620.1	5.9831	792.495	28.8748	31.9496	36.9778	164.951	30	326.761	20.8879	1833.39	46.9307	437.707
39.9158	53.9516	36.9778	2244.63	16.9082	266.895	43.968	24.9484	18.9202	374.801	32.9714	34.7996	35.9934	130.849	22.8537	274.812	36.9778	2428.42	28.8748	300
39.9158	17.9262	59.9656	1679.45	39.9158	422.239	34.7996	571.998	16.9082	198.797	32.9714	18.9202	40.9154	249.484	31.9496	312.392	51.8115	4027.64	23.9588	305.446
39.9158	33.8732	32.9714	2219.53	27.98	374.801	38.7659	1837.51	19.9693	487.594	25.8624	109.799	36.9778	197.905	33.8732	521.622	36.9778	2311.21	15.9839	297.983
20.8879	38.7659	41.9401	810.517	38.7659	708.22	3	2369.09	45.9905	376.491	38.7659	18.9202	38.7659	261.548	27.98	429.904	48.7594	3061.33	28.8748	277.919
27.98	39.9158	59.9656	1744.9	7.99655	329.714	58.6323	1752.76	26.9912	303.392	22.8537	40.9154	44.7661	317.348	40.9154	19.9693	68.6272	3982.61	30.8205	324.564
32.9714	68.6272	21.8979	3061.33	36.9778	492	20.8879	2224.53	16.9082	374.801	34.7996	56.9432	31.9496	540.73	35.9934	324.564	3	1883.53	20.8879	306.133
15.9839	30.8205	49.9805	3130.95	56.9432	373.959	20.8879	1768.6	15.9839	235.317	38.7659	22.8537	62.8652	1371.76	34.7996	338.732	46.9307	2798	40.9154	416.581
39.9158	33.8732	38.7659	2699.12	16.9082	521.622	16.9082	1517.83	16.9082	740.797	39.9158	57.7166	40.9154	272.964	40.9154	410.998	45.9905	3000	15.9839	429.904
40.9154	82.8948	36.9778	2326.86	42.8938	385.919	24.9484	3519.31	27.98	665.004	44.7661	58.6323	40.9154	402.764	47.7826	329.714	36.9778	3130.95	31.9496	555.52
42.8938	28.8748	40.9154	3448.8	62.8652	363.186	28.8748	1464.19	27.98	504.321	36.9778	78.7166	43.968	443.653	43.968	397.367	35.9934	1153.67	28.8748	197.905
31.9496	31.9496	41.9401	5468.44	25.8624	578.466	43.968	3551.1	34.7996	422.239	43.968	61.8834	44.7661	221.953	34.7996	408.235	28.8748	2597.89	60.917	197.905
40.9154	54.9309	78.7166	2259.82	43.968	523.973	3	1190.57	25.8624	285.52	31.9496	37.9892	19.9693	202.861	18.9202	40.9154	39.9158	1548.86	24.9484	193.07
32.9714	57.7166	36.9778	3495.65	39.9158	561.801	11.9325	1752.76	41.9401	481.06	56.9432	42.8938	48.7594	217.996	38.7659	708.22	35.9934	4250.97	30	291.357
36.9778	34.7996	35.9934	1049.7	46.9307	437.707	27.98	2939.9	27.98	320.215	38.7659	38.7659	40.9154	376.491	39.9158	137.176	24.9484	2900.5	15.9839	332.693
24.9484	38.7659	21.8979	2680.98	58.6323	1012.61	36.9778	2229.54	25.8624	429.904	15.9839	37.9892	33.8732	464.06	22.8537	198.797	42.8938	4517.06	20.8879	554.272
40.9154	72.9228	44.7661	3543.13	25.8624	290.703	27.98	2244.63	21.8979	129.969	23.9588	45.9905	44.7661	412.851	40.9154	90.4927	39.9158	3441.05	27.98	310.291
52.7519	41.9401	59.9656	3425.61	44.7661	566.876	20.8879	1262.25	3	393.809	35.9934	17.9262	53.9516	274.812	31.9496	409.154	32.9714	996.794	42.8938	305.446
43.968	49.9805	56.9432	3448.8	23.9588	305.446	20.8879	2160.44	16.9082	326.761	35.9934	69.716	36.9778	393.809	43.968	300.675	62.8652	4778.26	50.7735	1193.25
24.9484	66.9505	31.9496	2699.12	23.9588	360.744	20.8879	2705.2	24.9484	381.604	15.9839	73.7473	43.968	2428.42	36.9778	422.239	28.8748	2517.38	38.7659	324.564
23.9588	61.8834	59.9656	3187.78	39.9158	513.475	26.9912	1664.42	32.9714	404.58	43.968	77.4873	45.9905	488.692	32.9714	329.714	32.9714	692.472	36.9778	727.59
24.9484	24.9484	27.98	1930.7	30	332.693	3	1494.12	19.9693	464.06	40.9154	37.9892	27.98	179.666	15.9839	39.9158	40.9154	3567.11	23.9588	242.842
19.9693	74.5811	43.968	4436.53	46.9307	221.953	35.9934	1541.91	28.8748	329.714	25.8624	61.8834	56.9432	226.491	31.9496	326.761	40.9154	1406.11	32.9714	378.188
18.9202	45.9905	36.9778	2369.09	30.8205	727.59	34.7996	1511.02	16.9082	485.407	31.9496	53.9516	18.9202	305.446	28.8748	366.467	36.9778	1552.35	23.9588	326.761
20.8879	50.7735	44.7661	2300.84	42.8938	373.959	23.9588	2705.2	40.9154	318.778	43.968	36.9778	38.7659	485.407	39.9158	312.392	28.8748	1209.46	58.6323	320.215
15.9839	94.8683	58.6323	3551.1	35.9934	1105.42	32.9714	2615.48	28.8748	985.65	20.8879	34.7996	62.8652	388.531	23.9588	217.996	43.968	2145.92	36.9778	523.973
23.9588	37.9892	31.9496	2772.95	16.9082	346.435	22.8537	1752.76	28.8748	637.191	32.9714	50.7735	32.9714	400.957	20.8879	357.514	60.917	2748.12	45.9905	316.635
24.9484	18.9202	36.9778	3472.14	27.98	277.919	16.9082	2842.39	22.8537	473.547	16.9082	42.8938	23.9588	270.52	32.9714	250.609	45.9905	2461.41	24.9484	448.669
27.98	65.6092	39.9158	1209.46	43.968	422.239	15.9839	1399.8	40.9154	730.87	30.8205	26.9912	43.968	381.604	46.9307	320.215	27.98	2939.9	41.9401	162.375
28.8748	60.917	36.9778	3130.95	32.9714	393.809	27.98	2580.43	19.9693	376.491	18.9202	82.8948	43.968	180.882	30.8205	259.789	57.7166	3116.9	25.8624	316.635
16.9082	32.9714	38.7659	2478.07	23.9588	456.813	27.98	1768.6	12.9969	421.291	43.968	38.7659	54.9309	246.141	16.9082	162.375	33.8732	2926.71	25.8624	22.8537
3	46.9307	31.9496	3964.74	31.9496	488.692	27.98	2401.27	11.9325	423.19	40.9154	37.9892	20.8879	317.348	36.9778	2102.93	25.8624	20.8879	33.8732	861.25
32.9714	50.7735	40.9154	4619.78	40.9154	393.809	22.8537	1431.63	24.9484	355.91	28.8748	58.6323	44.7661	164.951	30	205.617	78.7166	3982.61	35.9934	317.348
13.9352	53.9516	39.9158	2353.17	47.7826	312.392	24.9484	1706.1	30	376.491	35.9934	53.9516	36.9778	213.629	31.9496	385.919	27.98	1253.76	28.8748	341.792
6.98729	57.7166	6.98729	2244.63	19.9693	834.559	3	2779.19	13.9352	582.381	31.9496	101.946	37.9892	210.766	45.9905	52.7519	25.8624	3387.32	48.7594	442.656
30.8205	35.9934	23.9588	2523.05	23.9588	625.831	16.9082	1080.84	25.8624	466.152	40.9154	51.8115	61.8834	261.548	22.8537	150.762	56.9432	2179.96	37.9892	393.809
26.9912	31.9496	40.9154	3187.78	37.9892	365.644	43.968	1552.35	20.8879	705.042	39.9158	45.9905	41.9401	145.762	43.968	173.317	57.7166	3145.06	44.7661	331.945
25.8624	61.8834	46.9307	1245.33	19.9693	340.258	20.8879	2060.8	41.9401	1220.38	46.9307	63.576	19.9693	250.609	72.9228	346.435	23.9588	2428.42	17.9262	237.977
18.9202	54.9309	39.9158	2893.98	33.8732	473.547	23.9588	2065.44	15.9839	452.723	45.9905	57.7166	46.9307	324.564	24.9484	149.077	31.9496	2428.42	37.9892	507.735
38.7659	38.7659	30.8205	734.164	26.9912	534.685	17.9262	1594.8	40.9154	348.779	44.7661	38.7659	30	298.654	23.9588	534.685	42.8938	2224.53	45.9905	357.514
50.7735	18.9202	16.9082	1709.94	19.9693	1752.76	24.9484	1356.42	16.9082	357.514	23.9588	61.8834	20.8879	563.065	30	523.973	56.9432	5020.58	23.9588	393.809
41.9401	41.9401	28.8748	3689.48	28.8748	533.484	16.9082	1467.49	16.9082	294.652	23.9588	32.9714	31.9496	204.694	46.9307	33.8732	36.9778	4250.97	21.8979	409.154
42.8938	15.9839	7.99655	3187.78	19.9693	365.644	7.99655	2010.45	15.9839	357.514	50.7735	18.9202	23.9588	289.398	25.8624	265.697	24.9484	2155.59	26.9912	249.484
54.9309	38.7659	24.9484	3223.82	18.9202	367.292	13.9352	1939.4	44.7661	378.188	18.9202	58.6323	32.9714	169.082	45.9905	246.141	56.9432	1262.25	40.9154	239.05
19.9693	58.6323	30.8205	2563.08	11.9325	598.31	28.8748	3231.08	24.9484	654.619	44.7661	58.6323	40.9154	121.764	46.9307	175.276	25.8624	1992.45	17.9262	252.873
51.8115	35.9934	42.8938	3061.33	27.98	961.569	24.9484	3640.04	3	318.778	42.8938	51.8115	43.968	259.789	20.8879	277.919	44.7661	2079.42	31.9496	595.625
45.9905	16.9082	48.7594	3472.14	6.98729	350.352	39.9158	2060.8	40.9154	730.87	27.98	33.8732	51.8115	300.675	39.9158	265.697	40.9154	3282.34	77.4873	297.983
32.9714	34.7996	60.917	3911.61	24.9484	324.564	20.8879	1952.53	35.9934	400.957	36.9778	41.9401	20.8879	197.905	27.98	164.951	43.968	3567.11	19.9693	581.073
23.9588	81.6003	51.8115	5630.65	25.8624	305.446	15.9839	2417.53	19.9693	374.801	24.9484	18.9202	36.9778	269.306	28.8748	507.735	55.8024	2472.5	56.9432	431.841
12.9969	38.7659	47.7826	2401.27	35.9934	310.291	40.9154	2060.8	11.9325	674.037	19.9693	6.98729	36.9778	149.077	27.98	422.239	24.9484	2705.2	27.98	265.697
35.9934	26.9912	56.9432	2461.41	3	686.272	17.9262	1329.25	14.9077	378.188	27.98	21.8979	33.8732	338.732	16.9082	234.788	59.9656	3672.92	19.9693	305.446
28.8748	42.8938	40.9154	3567.11	45.9905	755.942	22.8537	1808.82	15.9839	252.873	45.9905	3	39.9158	476.753	33.8732	232.686	59.9656	2439.37	27.98	504.321
8.96824	30.8205	15.9839	3790.39	31.9496	647.3	26.9912	1744.9	32.9714	294.652	40.9154	41.9401	42.8938	360.744	24.9484	308.899	58.6323	2285.37	21.8979	849.708
16.9082	18.9202	28.8748	1052.07	52.7519	240.668	18.9202	2939.9	32.9714	273.579	19.9693	62.8652	46.9307	182.516	31.9496	145.762	45.9905	2184.87	36.9778	482.143
24.9484	50.7735	48.7594	3252.95	28.8748	500.931	39.9158	1804.75	119.863	109.799	32.9714	77.4873	26.9912	256.885	43.968	252.873	33.8732	2401.27	44.7661	222.453
31.9496	31.9496	31.9496	2264.91	28.8748	561.801	27.98	1974.61	56.9432	366.467	41.9401	3.98261	43.968	378.188	43.968	156.99	45.9905	1784.58	21.8979	686.272
32.9714	56.9432	57.7166	2332.09	43.968	500.931	76.9664	122.588	56.9432	158.052	42.8938	88.4806	43.968	186.667	30.8205	213.629	36.9778	3697.78	39.9158	422.239
39.9158	33.8732	68.6272	3599.34	23.9588	610.541	27.98	2189.79	40.9154	348.779	31.9496	26.9912	19.9693	4693.07	24.9484	277.919	40.9154	4476.61	39.9158	464.06
20.8879	61.8834	39.9158	2868.07	40.9154	473.547	7.99655	1236.96	45.9905	836.438	20.8879	36.9778	41.9401	269.306	22.8537	204.694	44.7661	3714.45	16.9082	434.764
39.9158	30	45.9905	4703.64	32.9714	434.764	3	2079.42	54.9309	305.446	53.9516	35.9934	32.9714	256.885	18.9202	312.392	40.9154	2428.42	44.7661	398.261
44.7661	62.8652	62.8652	4109.98	23.9588	329.714	22.8537	2645.05	58.6323	318.778	36.9778	54.9309	43.968	218.979	26.9912	270.52	46.9307	2772.95	24.9484	298.654
27.98	37.9892	38.7659	2656.97	31.9496	734.164	59.9656	1992.45	43.968	473.547	42.8938	24.9484	35.9934	421.291	27.98	214.592	33.8732	3040.75	23.9588	443.653
35.9934	35.9934	75.5942	5181.15	3.98261	616.057	46.9307	1531.54	37.9892	464.06	35.9934	31.9496	44.7661	332.693	32.9714	290.703	30.8205	1992.45	15.9839	464.06
16.9082	57.7166	44.7661	2295.67	43.968	461.978	3	1566.37	32.9714	316.635	44.7661	34.7996	43.968	430.872	31.9496	177.657	40.9154	2829.64	15.9839	293.329
40.9154	18.9202	12.9969	1105.42	39.9158	553.027	23.9588	3519.31	45.9905	473.547	19.9693	78.7166	27.98	314.506	19.9693	437.707	17.9262	1768.6	21.8979	352.723
32.9714	30	28.8748	1896.28	31.9496	713.014	58.6323	46.9307	46.9307	281.694	35.9934	46.9307	36.9778	357.514	35.9934	229.567	37.9892	5227.96	24.9484	578.466
28.8748	50.7735	7.99655	2494.84	32.9714	393.809	15.9839	1956.93	75.5942	320.215	35.9934	37.9892	44.7661	365.644	41.9401	521.622	34.7996	2385.13	23.9588	564.333
23.9588	81.6003	51.8115	2478.07	20.8879	412.851	23.9588	2651	34.7996	357.514	35.9934	30.8205	17.9262	498.683	35.9934	229.567	35.9934	3731.19	23.9588	30
16.9082	45.9905	44.7661	1299.69	15.9839	757.644	31.9496	2010.45	43.968	422.239	15.9839	26.9912	28.8748	374.801	39.9158	304.759	28.8748	1231.41	26.9912	473.547
19.9693	49.9805	32.9714	3672.92	45.9905	429.904	7.99655	2010.45	19.9693	620.227	15.9839	42.8938	37.9892	202.861	26.9912	170.994	24.9484	3187.78	30.8205	269.306
15.9839	62.8652	49.9805	4045.8	24.9484	488.692	16.9082	1833.39	24.9484	357.514	44.7661	18.9202	43.968	198.797	38.7659	474.613	46.9307	3095.94	27.98	45.9905
20.8879	30	59.9656	3640.04	26.9912	426.054	26.9912	1709.94	8.96824	651.681	23.9588	33.8732	35.9934	277.919	17.9262	1083.27	32.9714	3304.56	17.9262	437.707
11.9325	5.9831	44.7661	3123.92	28.8748	446.656	15.9839	2219.53	23.9588	797.859	40.9154	34.7996	62.8652	180.882	46.9307	529.897	52.7519	4578.41	15.9839	282.328
25.8624	27.98	35.9934	1768.6	15.9839	416.581	16.9082	1460.9	20.8879	439.68	15.9839	53.9516	22.8537	2711.29	34.7996	385.919	41.9401	2748.12	36.9778	210.766
23.9588	37.9892	36.9778	2326.86	30	437.707	21.8979	721.075	23.9588	331.945	16.9082	25.8624	18.9202	614.674	54.9309	230.602	23.9588	610.541	42.8938	701.878
11.9325	33.8732	40.9154	1187.89	30.8205	563.065	33.8732	1737.07	16.9082	475.682	17.9262	35.9934	36.9778	357.514	62.8652	352.723	39.9158	2042.34	20.8879	214.592
11.9325	21.8979	40.9154	1605.6	5.9831	461.978	37.9892	3130.95	19.9693	398.261	31.9496	42.8938	59.9656	318.778	20.8879	262.727	20.8879	2966.46	51.8115	329.714
17.9262	37.9892	27.98	2842.39	15.9839	464.06	24.9484	2494.84	18.9202	317.348	42.8938	30.8205	24.9484	184.995	19.9693	254.585	45.9905	2353.17	28.8748	234.788
24.9484	72.9228	34.7996	2254.75	23.9588	456.813	34.7996	1892.02	25.8624	539.516	25.8624	37.9892	35.9934	357.514	28.8748	246.141	52.7519	2353.17	45.9905	320.215
22.8537	34.7996	24.9484	2285.37	9.96795	312.392	25.8624	1100.46	20.8879	423.19	15.9839	21.8979	28.8748	269.306	27.98	314.506	24.9484	3145.06	44.7661	381.604
4.99805	56.9432	39.9158	2545.85	20.8879	422.239	19.9693	2523.05	28.8748	328.973	27.98	45.9905	43.968	186.667	18.9202	312.392	27.98	2627.27	35.9934	416.581
34.7996	45.9905	28.8748	2042.34	16.9082	832.685	18.9202	2353.17	3	523.973	46.9307	62.8652	51.8115	3816.04	34.7996	226.491	43.968	2979.83	30	249.484
22.8537	45.9905	30	2868.07	36.9778	326.761	15.9839	1772.58	43.968	256.885	15.9839	58.6323	16.9082	209.349	31.9496	234.788	15.9839	3519.31	38.7659	341.792
30	37.9892	37.9892	3145.06	7.99655	721.075	31.9496	1737.07	20.8879	297.983	47.7826	26.9912	48.7594	344.88	32.9714	226.491	38.7659	3326.93	44.7661	213.629
33.8732	30.8205	46.9307	3033.92	35.9934	581.073	3	1974.61	28.8748	832.685	41.9401	55.8024	40.9154	360.744	34.7996	169.082	41.9401	421.291	17.9262	485.407
13.9352	33.8732	26.9912	3441.05	16.9082	418.459	27.98	1406.11	13.9352	647.3	19.9693	62.8652	39.9158	285.52	38.7659	317.348	40.9154	2037.76	25.8624	89.8843
41.9401	53.9516	26.9912	1961.33	42.8938	475.682	36.9778	1854.12	20.8879	258.624	30.8205	38.7659	24.9484	695.594	46.9307	166.816	58.6323	2848.79	42.8938	366.467
32.9714	41.9401	30	2478.07	52.7519	54.9309	12.9969	1854.12	45.9905	647.3	34.7996	36.9778	76.9664	252.873	30.8205	310.291	37.9892	2656.97	28.8748	398.261
38.7659	61.8834	17.9262	2848.79	63.576	788.938	17.9262	1709.94	30.8205	314.506	25.8624	33.8732	33.8732	2300.84	37.9892	357.514	23.9588	2500.46	35.9934	251.173
31.9496	19.9693	35.9934	2455.88	35.9934	397.367	30	2439.37	25.8624	475.682	74.5811	42.8938	42.8938	304.759	24.9484	402.764	47.7826	4054.9	24.9484	348.779
28.8748	34.7996	31.9496	4908.95	24.9484	298.654	21.8979	1480.75	30	288.748	31.9496	74.5811	45.9905	259.789	39.9158	326.761	40.9154	310.291	40.9154	269.306
31.9496	78.7166	28.8748	23.9588	17.9262	431.841	17.9262	2155.59	31.9496	346.435	26.9912	69.716	62.8652	931.77	16.9082	2295.67	40.9154	2687.01	39.9158	523.973
43.968	37.9892	28.8748	3824.64	18.9202	641.504	30.8205	721.075	5.9831	348.779	48.7594	57.7166	17.9262	114.592	23.9588	352.723	43.968	2184.87	27.98	473.547
43.968	59.9656	24.9484	3349.44	30	189.628	17.9262	2810.61	28.8748	520.45	19.9693	46.9307	41.9401	416.581	23.9588	409.154	15.9839	1374.85	27.98	176.066
43.968	17.9262	22.8537	3495.65	15.9839	513.475	4.99805	1768.6	19.9693	177.657	42.8938	34.7996	16.9082	455.787	24.9484	329.714	22.8537	3349.44	19.9693	332.693
52.7519	45.9905	3	3095.94	20.8879	357.514	28.8748	2478.07	36.9778	439.68	40.9154	8.96824	51.8115	381.604	27.98	285.52	38.7659	2290.52	21.8979	464.06
23.9588	5.9831	20.8879	2478.07	23.9588	546.844	16.9082	2621.36	23.9588	610.541	22.8537	48.7594	60.917	595.625	40.9154	498.683	42.8938	1854.12	36.9778	322.382
55.8024	37.9892	35.9934	1849.95	15.9839	344.88	36.9778	1698.44	28.8748	258.624	33.8732	26.9912	44.7661	277.919	17.9262	206.544	46.9307	4386.93	24.9484	206.544
43.968	73.7473	27.98	3187.78	18.9202	913.103	22.8537	1952.53	20.8879	344.88	39.9158	15.9839	35.9934	243.937	43.968	261.548	28.8748	2145.92	40.9154	426.054
45.9905	33.8732	20.8879	2300.84	25.8624	473.547	23.9588	1721.51	24.9484	318.778	40.9154	77.4873	36.9778	186.667	36.9778	243.937	44.7661	3551.1	36.9778	298.654
48.7594	41.9401	24.9484	1444.57	37.9892	373.959	20.8879	1317.34	19.9693	254.585	31.9496	34.7996	58.6323	298.654	51.8115	362.37	34.7996	2748.12	40.9154	348.779
28.8748	38.7659	43.968	3187.78	47.7826	497.563	23.9588	2580.43	26.9912	446.656	19.9693	22.8537	28.8748	443.653	31.9496	348.779	52.7519	3607.44	33.8732	232.686
36.9778	61.8834	26.9912	1788.59	39.9158	513.475	28.8748	1552.35	59.9656	566.876	14.9077	38.7659	18.9202	194.377	23.9588	385.919	35.9934	5567.7	39.9158	368.948
59.9656	5.9831	16.9082	3672.92	53.9516	437.707	39.9158	2254.75	12.9969	422.239	32.9714	69.716	21.8979	229.567	40.9154	305.446	60.917	3061.33	23.9588	409.154
36.9778	70.9814	19.9693	1983.51	42.8938	1569.9	35.9934	2597.89	21.8979	734.164	43.968	46.9307	43.968	105.443	31.9496	488.692	38.7659	2798	44.7661	42.8938
32.9714	45.9905	28.8748	2766.72	44.7661	561.801	14.9077	1566.37	27.98	320.215	39.9158	26.9912	43.968	226.491	42.8938	258.624	53.9516	2939.9	28.8748	58.6323
43.968	33.8732	42.8938	3173.48	30.8205	381.604	41.9401	586.323	32.9714	490.895	20.8879	45.9905	39.9158	402.764	48.7594	312.392	38.7659	4000.56	32.9714	380.747
36.9778	61.8834	20.8879	2024.06	19.9693	570.714	31.9496	2060.8	3	1187.89	45.9905	47.7826	23.9588	368.948	23.9588	277.919	28.8748	2933.29	40.9154	62.8652
38.7659	32.9714	30.8205	2042.34	16.9082	402.764	19.9693	3535.17	38.7659	265.697	37.9892	22.8537	48.7594	206.544	43.968	277.919	32.9714	1948.14	40.9154	464.06
20.8879	84.7799	20.8879	5287.07	15.9839	295.98	24.9484	2316.42	45.9905	806.88	17.9262	3	32.9714	6386.25	16.9082	232.686	43.968	2979.83	22.8537	518.115
35.9934	21.8979	31.9496	1887.77	19.9693	549.309	27.98	1494.12	21.8979	366.467	45.9905	30.8205	36.9778	206.544	22.8537	269.306	27.98	1664.42	23.9588	285.52
36.9778	30	34.7996	2979.83	20.8879	500.931	12.9969	2042.34	38.7659	674.037	31.9496	34.7996	45.9905	280.43	43.968	421.291	59.9656	2478.07	42.8938	473.547
45.9905	37.9892	23.9588	3040.75	6.98729	332.693	31.9496	2179.96	10.9799	380.747	30	14.9077	37.9892	237.977	47.7826	250.609	41.9401	2337.34	37.9892	368.948
40.9154	78.7166	32.9714	2121.93	16.9082	755.942	31.9496	2729.64	18.9202	540.73	31.9496	26.9912	30.8205	660.533	23.9588	337.212	44.7661	3000	15.9839	335.698
15.9839	46.9307	45.9905	2534.42	15.9839	665.004	15.9839	1837.51	36.9778	344.88	43.968	19.9693	43.968	134.126	32.9714	265.697	31.9496	2461.41	44.7661	226.491
55.8024	9.96795	41.9401	3006.75	16.9082	546.844	11.9325	2779.19	25.8624	180.882	17.9262	8.96824	32.9714	209.349	41.9401	201.045	24.9484	2321.63	26.9912	378.188
24.9484	70.9814	36.9778	2748.12	20.8879	454.763	21.8979	1649.51	26.9912	620.227	60.917	25.8624	39.9158	242.842	30	586.323	60.917	4619.78	32.9714	341.792
12.9969	38.7659	25.8624	3187.78	39.9158	376.491	24.9484	2766.72	30	487.594	44.7661	41.9401	19.9693	201.045	26.9912	184.165	39.9158	1752.76	31.9496	430.872
35.9934	51.8115	31.9496	2621.36	47.7826	632.907	41.9401	1709.94	3	555.52	31.9496	66.9505	24.9484	305.446	26.9912	186.667	39.9158	3706.11	46.9307	354.313
22.8537	38.7659	59.9656	1128.02	23.9588	757.644	22.8537	2229.54	22.8537	623.023	42.8938	41.9401	44.7661	373.959	44.7661	310.291	24.9484	2042.34	35.9934	250.609
26.9912	46.9307	3	4109.98	30	397.367	15.9839	1612.84	32.9714	454.763	19.9693	60.917	26.9912	311.69	23.9588	305.446	55.8024	3714.45	19.9693	521.622
25.8624	33.8732	59.9656	3364.54	38.7659	485.407	23.9588	2179.96	55.8024	410.998	44.7661	45.9905	55.8024	2881	35.9934	250.609	36.9778	2102.93	16.9082	198.797
30	53.9516	22.8537	838.321	42.8938	473.547	44.7661	2615.48	15.9839	1332.24	23.9588	49.9805	32.9714	266.895	31.9496	305.446	43.968	2810.61	36.9778	773.133
41.9401	53.9516	24.9484	2693.06	40.9154	1209.46	24.9484	1594.8	31.9496	285.52	36.9778	33.8732	26.9912	448.669	35.9934	229.567	32.9714	2189.79	15.9839	476.753
16.9082	50.7735	28.8748	3417.92	31.9496	1225.88	27.98	3130.95	45.9905	513.475	15.9839	56.9432	27.98	210.766	36.9778	714.619	48.7594	3145.06	16.9082	475.682
40.9154	3	19.9693	3238.35	28.8748	381.604	34.7996	1725.39	57.7166	2224.53	36.9778	5.9831	25.8624	354.313	55.8024	320.215	43.968	4693.07	27.98	418.459
20.8879	36.9778	20.8879	2369.09	60.917	654.619	38.7659	2259.82	18.9202	252.873	24.9484	45.9905	38.7659	5192.81	43.968	595.625	24.9484	2155.59	38.7659	277.919
23.9588	23.9588	28.8748	2145.92	40.9154	538.304	39.9158	3364.54	44.7661	338.732	19.9693	54.9309	36.9778	314.506	48.7594	368.948	55.8024	3027.11	20.8879	389.406
20.8879	20.8879	30.8205	2760.5	34.7996	354.313	36.9778	1721.51	50.7735	252.873	20.8879	30.8205	44.7661	244.486	27.98	259.789	18.9202	2772.95	3.98261	472.484
28.8748	34.7996	18.9202	2369.09	36.9778	404.58	33.8732	1080.84	8.96824	374.801	20.8879	21.8979	44.7661	373.959	27.98	163.842	48.7594	3567.11	42.8938	252.873
27.98	65.6092	37.9892	2772.95	55.8024	614.674	19.9693	1623.75	25.8624	235.317	19.9693	60.917	35.9934	443.653	39.9158	479.98	36.9778	880.835	21.8979	290.703
16.9082	45.9905	30	2145.92	35.9934	357.514	9.96795	1752.76	24.9484	446.656	44.7661	4.99805	36.9778	254.585	16.9082	320.215	87.6883	3567.11	32.9714	514.631
23.9588	41.9401	37.9892	4578.41	53.9516	452.723	22.8537	2563.08	25.8624	164.951	28.8748	16.9082	31.9496	312.392	43.968	378.188	43.968	2842.39	43.968	418.459
20.8879	45.9905	28.8748	3173.48	37.9892	324.564	23.9588	1166.72	7.99655	485.407	44.7661	9.96795	40.9154	289.398	18.9202	320.215	40.9154	2385.13	39.9158	701.878
40.9154	24.9484	63.576	2321.63	40.9154	678.599	27.98	2717.39	8.96824	166.816	44.7661	18.9202	27.98	504.321	28.8748	317.348	18.9202	2500.46	24.9484	498.683
37.9892	15.9839	44.7661	3495.65	47.7826	705.042	36.9778	4953.3	3.98261	138.415	20.8879	17.9262	36.9778	218.979	44.7661	317.348	42.8938	2711.29	15.9839	476.753
24.9484	40.9154	36.9778	1804.75	16.9082	529.897	28.8748	1049.7	18.9202	443.653	15.9839	50.7735	32.9714	4054.9	23.9588	193.07	45.9905	4091.54	35.9934	632.907
38.7659	36.9778	48.7594	6105.41	39.9158	498.683	15.9839	3095.94	17.9262	506.594	31.9496	34.7996	40.9154	416.581	36.9778	213.629	62.8652	3689.48	16.9082	393.809
3	78.7166	42.8938	3000	45.9905	714.619	25.8624	1587.65	22.8537	757.644	43.968	30.8205	30	262.727	44.7661	429.904	34.7996	2369.09	23.9588	452.723
20.8879	45.9905	32.9714	1917.72	28.8748	302.031	18.9202	1460.9	25.8624	300.675	30	65.6092	35.9934	341.792	30	206.544	51.8115	4289.38	44.7661	443.653
43.968	81.6003	55.8024	4222.39	31.9496	422.239	21.8979	1467.49	33.8732	461.978	32.9714	37.9892	24.9484	656.092	21.8979	402.764	53.9516	1752.76	43.968	320.215
24.9484	6.98729	36.9778	2511.73	30	443.653	3	1245.33	19.9693	602.359	28.8748	16.9082	31.9496	341.792	33.8732	368.948	31.9496	3364.54	30	273.579
32.9714	73.7473	31.9496	2353.17	24.9484	281.694	3	1356.42	19.9693	302.031	36.9778	33.8732	32.9714	285.52	21.8979	266.895	64.5846	3252.95	41.9401	302.031
31.9496	15.9839	36.9778	1093.06	45.9905	429.904	22.8537	3312	3	540.73	32.9714	33.8732	46.9307	187.087	15.9839	354.313	23.9588	1694.63	19.9693	650.218
4.99805	34.7996	48.7594	3495.65	22.8537	357.514	32.9714	2189.79	16.9082	484.316	24.9484	93.8077	44.7661	261.548	40.9154	201.045	28.8748	1729.27	20.8879	566.876
31.9496	46.9307	52.7519	2705.2	45.9905	435.743	21.8979	2651	32.9714	500.931	46.9307	50.7735	30.8205	213.629	36.9778	357.514	42.8938	2244.63	32.9714	269.306
20.8879	45.9905	62.8652	3551.1	45.9905	610.541	12.9969	2385.13	40.9154	443.653	43.968	30.8205	69.716	4436.53	44.7661	246.141	24.9484	1253.76	20.8879	416.581
12.9969	38.7659	28.8748	3781.88	20.8879	324.564	40.9154	1594.8	5.9831	329.714	26.9912	61.8834	34.7996	410.998	59.9656	163.842	35.9934	3885.31	16.9082	201.045
33.8732	19.9693	49.9805	1005.8	20.8879	570.714	33.8732	1660.68	40.9154	230.602	35.9934	28.8748	41.9401	1612.84	17.9262	326.761	43.968	3356.98	89.8843	103.797
61.8834	37.9892	55.8024	2723.51	39.9158	273.579	44.7661	1362.54	40.9154	246.141	37.9892	38.7659	33.8732	3252.95	15.9839	492	44.7661	2848.79	35.9934	442.656
25.8624	17.9262	43.968	1282.27	39.9158	935.97	21.8979	1594.8	15.9839	461.978	25.8624	34.7996	61.8834	262.727	36.9778	197.905	42.8938	4588.72	39.9158	317.348
36.9778	41.9401	44.7661	1792.62	43.968	586.323	52.7519	2300.84	39.9158	397.367	27.98	60.917	27.98	198.797	39.9158	305.446	43.968	3000	30	500.931
28.8748	54.9309	55.8024	2254.75	56.9432	513.475	20.8879	2295.67	44.7661	194.377	33.8732	25.8624	71.9456	404.58	30	362.37	40.9154	45.9905	27.98	193.07
40.9154	18.9202	10.9799	2290.52	32.9714	614.674	23.9588	3123.92	31.9496	921.353	44.7661	55.8024	38.7659	1441.32	22.8537	475.682	57.7166	3364.54	41.9401	289.398
31.9496	78.7166	53.9516	2580.43	31.9496	350.352	37.9892	2563.08	59.9656	232.686	9.96795	26.9912	23.9588	507.735	35.9934	533.484	34.7996	27.98	44.7661	468.253
43.968	49.9805	28.8748	2580.43	16.9082	439.68	75.5942	5902.92	51.8115	238.513	26.9912	55.8024	48.7594	666.501	26.9912	160.56	43.968	1784.58	32.9714	300.675
42.8938	33.8732	16.9082	2926.71	52.7519	397.367	39.9158	1187.89	35.9934	320.215	23.9588	42.8938	43.968	402.764	20.8879	244.486	31.9496	2523.05	23.9588	293.329
55.8024	37.9892	32.9714	3495.65	28.8748	564.333	23.9588	2680.98	35.9934	334.944	24.9484	37.9892	30.8205	485.407	19.9693	252.873	48.7594	1939.4	43.968	344.88
30	49.9805	21.8979	2098.2	32.9714	732.515	13.9352	2848.79	23.9588	282.328	32.9714	37.9892	39.9158	385.919	35.9934	620.227	31.9496	4119.23	19.9693	595.625
45.9905	55.8024	19.9693	2836.01	28.8748	518.115	24.9484	2224.53	54.9309	242.842	48.7594	26.9912	53.9516	217.996	24.9484	312.392	41.9401	2881	33.8732	404.58
44.7661	34.7996	27.98	2966.46	40.9154	258.624	15.9839	2939.9	37.9892	303.392	36.9778	62.8652	60.917	213.629	19.9693	150.762	39.9158	2428.42	21.8979	362.37
18.9202	32.9714	15.9839	1825.16	9.96795	416.581	15.9839	58.6323	9.96795	229.567	38.7659	46.9307	39.9158	290.703	28.8748	422.239	39.9158	1804.75	16.9082	341.792
30	49.9805	11.9325	3748.01	52.7519	570.714	3	2461.41	57.7166	180.882	30	62.8652	30	338.732	36.9778	77.4873	35.9934	1913.41	41.9401	293.329
9.96795	30	22.8537	1784.58	41.9401	487.594	21.8979	1849.95	24.9484	412.851	16.9082	26.9912	46.9307	514.631	31.9496	202.861	35.9934	3312	40.9154	357.514
21.8979	15.9839	23.9588	5505.45	58.6323	700.302	35.9934	2966.46	20.8879	320.215	20.8879	30.8205	42.8938	305.446	47.7826	236.909	27.98	3304.56	18.9202	418.459
3	41.9401	24.9484	3282.34	24.9484	561.801	5.9831	1438.09	3	357.514	27.98	70.9814	21.8979	546.844	16.9082	240.668	31.9496	2868.07	16.9082	295.98
12.9969	22.8537	17.9262	2500.46	30.8205	628.652	16.9082	2680.98	16.9082	221.953	24.9484	33.8732	55.8024	130.849	26.9912	312.392	32.9714	1808.82	39.9158	540.73
3	32.9714	19.9693	2729.64	20.8879	347.996	35.9934	2204.61	27.98	656.092	20.8879	94.8683	36.9778	274.812	25.8624	193.07	42.8938	3567.11	44.7661	632.907
21.8979	35.9934	31.9496	2848.79	36.9778	641.504	27.98	1679.45	5.9831	334.944	55.8024	42.8938	23.9588	485.407	30	366.467	31.9496	2574.63	36.9778	176.066
23.9588	52.7519	16.9082	4054.9	39.9158	368.948	18.9202	2810.61	24.9484	390.283	25.8624	66.9505	59.9656	357.514	30	404.58	21.8979	1740.98	31.9496	293.329
17.9262	30.8205	59.9656	4506.91	20.8879	701.878	30	2244.63	24.9484	437.707	18.9202	42.8938	44.7661	421.291	42.8938	393.809	20.8879	2506.09	15.9839	62.8652
10.9799	38.7659	37.9892	4250.97	31.9496	603.715	16.9082	1236.96	36.9778	504.321	18.9202	85.5459	21.8979	456.813	44.7661	900.866	48.7594	882.818	56.9432	546.844
30	53.9516	38.7659	1660.68	35.9934	660.533	48.7594	1956.93	44.7661	354.313	32.9714	58.6323	45.9905	242.842	19.9693	130.849	62.8652	4289.38	25.8624	683.193
26.9912	34.7996	14.9077	2353.17	19.9693	211.241	43.968	3252.95	28.8748	1085.71	43.968	38.7659	43.968	4953.3	57.7166	399.158	19.9693	2461.41	35.9934	42.8938
17.9262	33.8732	41.9401	4064.03	48.7594	368.948	36.9778	1566.37	28.8748	836.438	45.9905	54.9309	28.8748	314.506	28.8748	285.52	51.8115	2798	15.9839	302.031
28.8748	40.9154	39.9158	3731.19	43.968	293.329	72.9228	3773.38	16.9082	500.931	17.9262	48.7594	27.98	418.459	19.9693	182.516	15.9839	3040.75	15.9839	1102.94
35.9934	19.9693	31.9496	3061.33	40.9154	360.744	43.968	2065.44	42.8938	332.693	28.8748	53.9516	28.8748	269.306	38.7659	443.653	16.9082	2693.06	37.9892	810.517
60.917	50.7735	35.9934	34.7996	25.8624	574.576	60.917	2199.66	12.9969	376.491	16.9082	42.8938	37.9892	266.895	38.7659	393.809	43.968	1772.58	15.9839	574.576
44.7661	70.9814	51.8115	3216.58	41.9401	448.669	39.9158	2369.09	28.8748	582.381	15.9839	41.9401	57.7166	246.141	25.8624	318.778	23.9588	2881	36.9778	390.283
43.968	45.9905	31.9496	2926.71	21.8979	318.778	32.9714	1660.68	28.8748	870.987	47.7826	18.9202	19.9693	381.604	28.8748	61.8834	39.9158	2385.13	30.8205	603.715
39.9158	5.9831	47.7826	1270.79	5.9831	476.753	40.9154	1190.57	15.9839	641.504	3	66.9505	31.9496	352.723	27.98	398.261	32.9714	1706.1	15.9839	341.792
36.9778	77.4873	68.6272	4119.23	32.9714	456.813	40.9154	1548.86	27.98	598.31	32.9714	26.9912	40.9154	320.215	45.9905	456.813	38.7659	2615.48	19.9693	242.842
20.8879	30	71.9456	3664.67	40.9154	674.037	40.9154	2102.93	17.9262	357.514	31.9496	25.8624	60.917	4832.28	43.968	285.52	36.9778	3068.22	28.8748	201.045
26.9912	40.9154	49.9805	4289.38	55.8024	656.092	42.8938	1365.6	8.96824	347.214	20.8879	62.8652	24.9484	289.398	27.98	314.506	36.9778	2033.18	58.6323	207.942
40.9154	30.8205	45.9905	3441.05	44.7661	564.333	17.9262	1566.37	3	426.054	30.8205	43.968	27.98	204.694	24.9484	409.154	45.9905	1438.09	26.9912	280.43
32.9714	68.6272	22.8537	2160.44	43.968	373.959	38.7659	3991.58	31.9496	341.792	43.968	54.9309	15.9839	228.537	28.8748	221.953	19.9693	2907.03	33.8732	468.253
40.9154	34.7996	32.9714	1302.62	44.7661	310.291	31.9496	1930.7	30.8205	378.188	35.9934	30	59.9656	474.613	11.9325	285.52	21.8979	2705.2	42.8938	678.599
23.9588	49.9805	58.6323	832.685	56.9432	1262.25	25.8624	1545.38	55.8024	237.977	30.8205	41.9401	43.968	274.812	24.9484	344.88	35.9934	1317.34	35.9934	162.375
11.9325	69.716	55.8024	2816.94	50.7735	409.154	26.9912	1744.9	26.9912	357.514	39.9158	34.7996	39.9158	300.675	44.7661	357.514	57.7166	2580.43	36.9778	452.723
60.917	46.9307	31.9496	3902.82	28.8748	357.514	19.9693	1566.37	3	404.58	27.98	38.7659	36.9778	298.654	40.9154	290.703	56.9432	4588.72	40.9154	329.714
36.9778	64.5846	32.9714	1862.47	39.9158	311.69	7.99655	2401.27	23.9588	533.484	15.9839	3	60.917	229.567	35.9934	178.859	19.9693	1270.79	32.9714	289.398
28.8748	76.9664	21.8979	1431.63	35.9934	521.622	35.9934	1721.51	21.8979	366.467	18.9202	49.9805	24.9484	352.723	19.9693	281.694	23.9588	3495.65	34.7996	1220.38
27.98	41.9401	22.8537	1494.12	43.968	404.58	28.8748	1415.63	42.8938	341.792	16.9082	67.7075	33.8732	201.045	15.9839	277.919	32.9714	4778.26	47.7826	341.792
15.9839	62.8652	25.8624	1538.45	36.9778	292.671	24.9484	38.7659	20.8879	647.3	40.9154	101.946	49.9805	285.52	24.9484	237.977	39.9158	2326.86	31.9496	268.701
19.9693	53.9516	45.9905	3664.67	15.9839	523.973	23.9588	1323.28	39.9158	437.707	19.9693	61.8834	54.9309	170.994	27.98	446.656	46.9307	2798	40.9154	404.58
19.9693	58.6323	23.9588	2199.66	28.8748	725.956	35.9934	1545.38	34.7996	443.653	39.9158	18.9202	30.8205	205.617	30.8205	212.67	16.9082	4165.81	27.98	239.05
20.8879	57.7166	27.98	2165.31	20.8879	637.191	26.9912	3894.06	42.8938	740.797	35.9934	38.7659	22.8537	302.031	30.8205	555.52	37.9892	4064.03	33.8732	404.58
32.9714	57.7166	24.9484	3000	16.9082	312.392	32.9714	3706.11	30.8205	402.764	24.9484	3	30	230.602	45.9905	206.544	22.8537	2199.66	46.9307	439.68
7.99655	69.716	30.8205	2557.32	23.9588	368.948	28.8748	2461.41	44.7661	322.382	30.8205	39.9158	23.9588	464.06	42.8938	280.43	41.9401	2199.66	39.9158	206.544
23.9588	37.9892	47.7826	2523.05	31.9496	63.576	31.9496	3252.95	60.917	426.054	23.9588	18.9202	37.9892	3816.04	27.98	355.91	16.9082	3356.98	19.9693	305.446
23.9588	33.8732	35.9934	1120.44	47.7826	616.057	23.9588	3781.88	35.9934	574.576	26.9912	45.9905	26.9912	247.807	28.8748	189.628	34.7996	3000	39.9158	492
35.9934	67.7075	20.8879	3551.1	40.9154	422.239	11.9325	3282.34	39.9158	324.564	30	22.8537	31.9496	555.52	39.9158	254.585	16.9082	2401.27	15.9839	468.253
32.9714	41.9401	15.9839	1605.6	51.8115	571.998	30.8205	2065.44	39.9158	500.931	21.8979	61.8834	44.7661	180.882	22.8537	180.882	27.98	3364.54	31.9496	437.707
16.9082	50.7735	27.98	1616.47	32.9714	456.813	16.9082	1690.82	28.8748	799.655	40.9154	39.9158	56.9432	446.656	40.9154	329.714	44.7661	2574.63	45.9905	563.065
40.9154	82.8948	21.8979	3364.54	31.9496	378.188	31.9496	3274.97	36.9778	368.948	35.9934	54.9309	48.7594	198.797	39.9158	393.809	23.9588	3599.34	39.9158	637.191
24.9484	50.7735	44.7661	2074.75	50.7735	610.541	32.9714	3387.32	26.9912	1460.9	42.8938	57.7166	40.9154	492	20.8879	533.484	61.8834	3781.88	19.9693	1085.71
26.9912	34.7996	15.9839	555.52	33.8732	431.841	27.98	3982.61	37.9892	234.788	28.8748	33.8732	30	269.306	19.9693	277.919	22.8537	1609.21	33.8732	374.801
28.8748	50.7735	19.9693	2511.73	41.9401	641.504	8.96824	1030.99	44.7661	378.188	28.8748	33.8732	46.9307	482.143	32.9714	767.935	37.9892	4476.61	38.7659	229.567
31.9496	94.8683	31.9496	2711.29	28.8748	870.987	23.9588	3095.94	42.8938	581.073	22.8537	46.9307	26.9912	400.957	52.7519	586.323	18.9202	1992.45	40.9154	418.459
20.8879	32.9714	30.8205	2306.02	30	628.652	22.8537	1464.19	48.7594	461.978	20.8879	30.8205	30.8205	467.201	40.9154	320.215	48.7594	1706.1	7.99655	465.105
7.99655	33.8732	33.8732	2798	25.8624	448.669	8.96824	3816.04	20.8879	434.764	45.9905	22.8537	41.9401	598.31	37.9892	34.7996	60.917	1709.94	46.9307	482.143
28.8748	22.8537	61.8834	2472.5	57.7166	390.283	16.9082	1974.61	40.9154	468.253	38.7659	62.8652	30	4045.8	15.9839	252.873	58.6323	3068.22	46.9307	312.392
30.8205	34.7996	3	987.869	36.9778	550.545	19.9693	825.229	44.7661	338.732	21.8979	30	24.9484	346.435	43.968	262.727	32.9714	2900.5	41.9401	446.656
28.8748	3	45.9905	1056.81	43.968	459.905	6.98729	857.385	39.9158	610.541	44.7661	65.6092	32.9714	277.919	21.8979	473.547	42.8938	2621.36	39.9158	366.467
30	21.8979	24.9484	1245.33	30.8205	806.88	18.9202	1948.14	55.8024	410.998	27.98	20.8879	16.9082	200.593	36.9778	254.585	43.968	2823.28	27.98	31.9496
46.9307	42.8938	44.7661	1854.12	43.968	473.547	38.7659	2656.97	40.9154	412.851	43.968	45.9905	41.9401	274.812	61.8834	210.766	34.7996	2184.87	34.7996	529.897
32.9714	45.9905	48.7594	2534.42	7.99655	614.674	69.716	3364.54	27.98	311.69	31.9496	17.9262	43.968	475.682	31.9496	232.686	33.8732	2523.05	42.8938	468.253
3	21.8979	45.9905	1576.97	7.99655	561.801	30	1808.82	43.968	416.581	40.9154	58.6323	44.7661	666.501	20.8879	149.077	15.9839	2461.41	30	464.06
26.9912	88.4806	47.7826	2900.5	43.968	549.309	31.9496	1288.05	43.968	488.692	45.9905	61.8834	27.98	228.537	15.9839	217.996	39.9158	3706.11	45.9905	410.998
18.9202	57.7166	15.9839	2798	31.9496	701.878	32.9714	1752.76	38.7659	329.714	33.8732	49.9805	23.9588	141.882	35.9934	217.996	19.9693	2580.43	53.9516	456.813
30.8205	18.9202	43.968	2557.32	43.968	906.964	31.9496	2385.13	36.9778	376.491	21.8979	30	44.7661	666.501	27.98	341.792	35.9934	2353.17	61.8834	289.398
22.8537	96.8078	35.9934	3591.26	15.9839	797.859	36.9778	1808.82	44.7661	882.818	38.7659	22.8537	43.968	173.317	18.9202	138.415	44.7661	2810.61	34.7996	540.73
30.8205	18.9202	24.9484	1605.6	61.8834	261.548	36.9778	2848.79	16.9082	308.899	33.8732	25.8624	26.9912	207.942	40.9154	448.669	46.9307	1573.43	51.8115	546.844
22.8537	16.9082	36.9778	1956.93	20.8879	243.937	8.96824	1883.53	44.7661	482.143	25.8624	41.9401	33.8732	656.092	32.9714	393.809	24.9484	2165.31	27.98	442.656
22.8537	41.9401	27.98	2010.45	18.9202	393.809	19.9693	1128.02	44.7661	322.382	21.8979	37.9892	32.9714	4027.64	18.9202	305.446	43.968	2353.17	15.9839	485.407
16.9082	25.8624	39.9158	870.987	15.9839	650.218	18.9202	1594.8	36.9778	297.983	16.9082	50.7735	46.9307	381.604	10.9799	17.9262	31.9496	3145.06	35.9934	402.764
16.9082	41.9401	32.9714	3964.74	54.9309	714.619	16.9082	1467.49	42.8938	500.931	20.8879	38.7659	53.9516	466.152	41.9401	194.377	24.9484	890.794	38.7659	177.657
23.9588	30	12.9969	1052.07	28.8748	220.958	30	2065.44	34.7996	317.348	23.9588	41.9401	20.8879	341.792	37.9892	381.604	36.9778	3689.48	41.9401	446.656
25.8624	69.716	19.9693	2145.92	15.9839	362.37	26.9912	3535.17	19.9693	305.446	28.8748	49.9805	15.9839	17.9262	17.9262	217.996	17.9262	2979.83	34.7996	324.564
23.9588	53.9516	32.9714	773.133	36.9778	771.396	44.7661	1474.1	17.9262	563.065	36.9778	70.9814	40.9154	302.031	43.968	136.254	35.9934	3833.24	18.9202	62.8652
8.96824	50.7735	22.8537	2711.29	43.968	331.945	56.9432	1190.57	33.8732	500.931	17.9262	33.8732	52.7519	246.141	40.9154	265.697	52.7519	2798	18.9202	348.779
3.98261	58.6323	37.9892	842.1	6.98729	404.58	35.9934	2010.45	22.8537	605.074	5.9831	37.9892	20.8879	162.375	22.8537	53.9516	35.9934	1487.42	39.9158	571.998
46.9307	94.8683	37.9892	3061.33	44.7661	500.931	32.9714	3364.54	28.8748	368.948	28.8748	30.8205	43.968	714.619	39.9158	214.592	20.8879	2401.27	42.8938	422.239
40.9154	40.9154	33.8732	3567.11	31.9496	1415.63	59.9656	2369.09	30	400.957	26.9912	42.8938	60.917	266.895	33.8732	64.5846	40.9154	2461.41	39.9158	310.291
18.9202	5.9831	33.8732	3166.35	15.9839	456.813	27.98	2121.93	15.9839	518.115	15.9839	33.8732	15.9839	193.07	16.9082	334.944	15.9839	2300.84	44.7661	360.744
16.9082	13.9352	37.9892	3425.61	45.9905	1019.46	40.9154	1399.8	19.9693	136.254	27.98	22.8537	38.7659	341.792	39.9158	152.81	41.9401	2748.12	75.5942	285.52
3	46.9307	70.9814	4496.79	74.5811	368.948	38.7659	4496.79	28.8748	320.215	40.9154	42.8938	32.9714	178.859	23.9588	269.306	43.968	5227.96	36.9778	632.907
28.8748	18.9202	62.8652	2074.75	19.9693	898.843	18.9202	2102.93	19.9693	1270.79	26.9912	47.7826	27.98	180.882	16.9082	222.453	37.9892	1480.75	42.8938	381.604
36.9778	32.9714	30	1992.45	32.9714	632.907	35.9934	2705.2	24.9484	468.253	26.9912	58.6323	50.7735	312.392	8.96824	265.697	25.8624	45.9905	25.8624	632.907
23.9588	21.8979	16.9082	3472.14	46.9307	357.514	30	2979.83	3	331.945	26.9912	58.6323	22.8537	226.491	22.8537	131.439	24.9484	2557.32	43.968	1262.25
20.8879	7.99655	15.9839	3567.11	3	849.708	28.8748	4109.98	6.98729	385.919	36.9778	60.917	27.98	310.291	21.8979	237.977	37.9892	3982.61	20.8879	410.998
24.9484	18.9202	15.9839	2428.42	15.9839	1335.24	20.8879	2160.44	27.98	202.861	45.9905	52.7519	30	393.809	21.8979	252.873	44.7661	1438.09	35.9934	288.748
35.9934	42.8938	15.9839	3187.78	20.8879	277.919	19.9693	76.9664	59.9656	398.261	25.8624	16.9082	17.9262	490.895	26.9912	201.045	30.8205	1935.05	24.9484	590.292
12.9969	40.9154	18.9202	4082.35	58.6323	767.935	36.9778	2311.21	40.9154	390.283	30	45.9905	54.9309	248.924	24.9484	225.475	15.9839	69.716	20.8879	329.714
23.9588	9.96795	31.9496	1012.61	36.9778	412.851	23.9588	1752.76	36.9778	352.723	17.9262	17.9262	61.8834	285.52	27.98	202.861	36.9778	2779.19	15.9839	269.306
30.8205	18.9202	43.968	1939.4	51.8115	797.859	17.9262	1497.49	41.9401	755.942	26.9912	79.7859	15.9839	357.514	16.9082	158.052	36.9778	4109.98	19.9693	529.897
27.98	33.8732	45.9905	2680.98	19.9693	507.735	27.98	2046.94	20.8879	273.579	35.9934	21.8979	36.9778	2290.52	40.9154	225.475	39.9158	3326.93	46.9307	149.077
24.9484	18.9202	37.9892	4810.6	40.9154	799.655	16.9082	1365.6	35.9934	390.283	20.8879	38.7659	34.7996	338.732	15.9839	221.953	43.968	3859.19	21.8979	376.491
7.99655	25.8624	43.968	2674.96	32.9714	527.519	3	2748.12	19.9693	443.653	56.9432	34.7996	35.9934	4109.98	20.8879	298.654	33.8732	1764.63	36.9778	243.937
27.98	45.9905	21.8979	1187.89	36.9778	339.494	20.8879	2102.93	40.9154	347.996	39.9158	57.7166	55.8024	828.948	15.9839	173.317	40.9154	1156.27	44.7661	845.895
24.9484	30.8205	30	1725.39	37.9892	291.357	44.7661	3472.14	36.9778	513.475	43.968	37.9892	15.9839	490.895	40.9154	344.88	36.9778	1377.94	43.968	290.703
6.98729	7.99655	30.8205	256.885	53.9516	174.882	23.9588	1808.82	39.9158	404.58	27.98	45.9905	34.7996	476.753	25.8624	178.859	18.9202	50.7735	40.9154	344.88
13.9352	3	30	2900.5	43.968	426.054	7.99655	3706.11	51.8115	506.594	15.9839	47.7826	36.9778	482.143	27.98	364.823	58.6323	3472.14	30	529.897
32.9714	27.98	62.8652	1198.63	42.8938	418.459	32.9714	37.9892	39.9158	540.73	55.8024	23.9588	44.7661	5298.97	15.9839	34.7996	38.7659	1569.9	28.8748	341.792
27.98	33.8732	36.9778	4486.69	16.9082	481.06	16.9082	2326.86	54.9309	1460.9	9.96795	41.9401	51.8115	221.953	43.968	54.9309	32.9714	2900.5	40.9154	533.484
19.9693	5.9831	39.9158	3781.88	47.7826	443.653	37.9892	2385.13	33.8732	683.193	19.9693	21.8979	42.8938	287.453	30.8205	282.328	35.9934	2024.06	58.6323	610.541
37.9892	10.9799	33.8732	2264.91	44.7661	475.682	19.9693	1587.65	47.7826	357.514	34.7996	41.9401	33.8732	225.475	32.9714	287.453	51.8115	3145.06	43.968	210.766
45.9905	10.9799	41.9401	3664.67	36.9778	461.978	3	2534.42	39.9158	357.514	16.9082	73.7473	25.8624	304.759	39.9158	242.842	21.8979	708.22	19.9693	297.983
21.8979	10.9799	42.8938	2848.79	22.8537	373.959	23.9588	1930.7	39.9158	357.514	43.968	37.9892	33.8732	3448.8	45.9905	402.764	28.8748	2184.87	30	439.68
25.8624	3	32.9714	3472.14	27.98	234.788	20.8879	678.599	18.9202	282.328	44.7661	47.7826	38.7659	178.859	18.9202	269.306	25.8624	232.686	21.8979	338.732
21.8979	24.9484	37.9892	69.716	15.9839	561.801	17.9262	1262.25	90.4927	637.191	19.9693	110.294	56.9432	302.031	42.8938	265.697	16.9082	1634.74	39.9158	236.909
28.8748	57.7166	40.9154	2627.27	24.9484	647.3	3.98261	1690.82	41.9401	497.563	28.8748	21.8979	48.7594	402.764	43.968	294.652	33.8732	251.173	36.9778	506.594
16.9082	55.8024	58.6323	2674.96	44.7661	507.735	32.9714	1721.51	39.9158	293.329	50.7735	24.9484	35.9934	341.792	44.7661	101.946	22.8537	578.466	31.9496	485.407
40.9154	105.443	43.968	1849.95	35.9934	368.948	17.9262	2439.37	16.9082	393.809	30	45.9905	24.9484	186.667	23.9588	263.911	34.7996	2189.79	35.9934	304.759
19.9693	42.8938	59.9656	2651	36.9778	373.959	38.7659	2893.98	40.9154	1080.84	23.9588	41.9401	32.9714	3364.54	24.9484	376.491	37.9892	3640.04	34.7996	414.712
16.9082	81.6003	23.9588	2760.5	31.9496	518.115	18.9202	1821.06	55.8024	318.778	33.8732	33.8732	16.9082	686.272	46.9307	603.715	47.7826	3448.8	22.8537	319.496
36.9778	33.8732	36.9778	3689.48	28.8748	381.604	34.7996	2656.97	23.9588	266.895	16.9082	16.9082	28.8748	2563.08	41.9401	248.924	43.968	2353.17	43.968	410.998
26.9912	33.8732	31.9496	1474.1	31.9496	485.407	26.9912	2121.93	28.8748	513.475	33.8732	49.9805	31.9496	145.762	39.9158	45.9905	40.9154	1992.45	39.9158	404.58
27.98	50.7735	39.9158	3145.06	40.9154	529.897	40.9154	1883.53	35.9934	279.8	27.98	61.8834	36.9778	281.694	16.9082	341.792	30.8205	4506.91	43.968	625.831
12.9969	49.9805	34.7996	2385.13	46.9307	166.816	50.7735	2597.89	60.917	430.872	38.7659	61.8834	41.9401	312.392	19.9693	416.581	19.9693	2540.13	42.8938	295.98
16.9082	17.9262	35.9934	3902.82	32.9714	385.919	3	2037.76	16.9082	507.735	36.9778	38.7659	31.9496	312.392	44.7661	366.467	42.8938	1566.37	41.9401	294.652
16.9082	30.8205	17.9262	4832.28	30	421.291	21.8979	1631.07	40.9154	532.286	43.968	37.9892	37.9892	320.215	26.9912	666.501	31.9496	3833.24	32.9714	492
16.9082	42.8938	27.98	2455.88	36.9778	341.792	19.9693	2615.48	31.9496	166.816	30	21.8979	61.8834	376.491	40.9154	334.944	28.8748	2189.79	27.98	290.703
7.99655	62.8652	19.9693	2900.5	35.9934	404.58	27.98	1566.37	31.9496	968.078	31.9496	58.6323	44.7661	6216.24	30.8205	133.224	28.8748	2506.09	21.8979	280.43
17.9262	34.7996	18.9202	4703.64	27.98	461.978	27.98	3095.94	36.9778	240.668	40.9154	18.9202	18.9202	554.272	49.9805	366.467	36.9778	1347.3	46.9307	177.657
42.8938	33.8732	54.9309	3731.19	27.98	570.714	40.9154	2842.39	48.7594	389.406	39.9158	33.8732	45.9905	237.977	30	374.801	27.98	3885.31	51.8115	416.581
23.9588	46.9307	57.7166	1858.29	3	182.516	27.98	2065.44	42.8938	500.931	22.8537	52.7519	42.8938	366.467	45.9905	343.333	46.9307	2417.53	36.9778	281.694
35.9934	50.7735	26.9912	2545.85	30	389.406	35.9934	4357.43	36.9778	1130.56	27.98	21.8979	43.968	3095.94	41.9401	360.744	41.9401	4406.7	34.7996	367.292
34.7996	30	24.9484	1725.39	28.8748	555.52	23.9588	1253.76	28.8748	498.683	16.9082	41.9401	41.9401	5758.7	16.9082	252.873	44.7661	1992.45	23.9588	357.514
3.98261	18.9202	3	2517.38	23.9588	799.655	3	1605.6	16.9082	698.729	35.9934	46.9307	31.9496	238.513	31.9496	368.948	56.9432	2926.71	36.9778	373.959
19.9693	66.9505	19.9693	2224.53	42.8938	498.683	43.968	2369.09	43.968	381.604	31.9496	49.9805	35.9934	281.694	33.8732	282.328	43.968	2005.93	23.9588	805.067
45.9905	44.7661	47.7826	3145.06	45.9905	366.467	23.9588	2540.13	14.9077	217.996	26.9912	56.9432	59.9656	669.505	20.8879	224.463	40.9154	3173.48	20.8879	298.654
39.9158	69.716	46.9307	3656.44	47.7826	755.942	21.8979	1329.25	8.96824	443.653	22.8537	61.8834	15.9839	302.031	30.8205	338.732	24.9484	78.7166	33.8732	555.52
15.9839	94.8683	31.9496	4147.12	32.9714	450.691	15.9839	1201.32	3	316.635	40.9154	30.8205	51.8115	727.59	46.9307	298.654	8.96824	2656.97	46.9307	218.979
40.9154	41.9401	35.9934	2428.42	36.9778	341.792	24.9484	2300.84	12.9969	566.876	22.8537	36.9778	31.9496	145.762	35.9934	251.173	48.7594	4064.03	58.6323	404.58
15.9839	62.8652	43.968	4194.01	24.9484	418.459	25.8624	3816.04	16.9082	314.506	43.968	77.4873	31.9496	269.306	30	221.953	18.9202	2326.86	15.9839	332.693
24.9484	20.8879	32.9714	2160.44	17.9262	913.103	25.8624	2033.18	46.9307	456.813	31.9496	62.8652	44.7661	234.788	18.9202	174.882	18.9202	2494.84	43.968	543.167
30	26.9912	37.9892	2680.98	21.8979	281.694	18.9202	1821.06	36.9778	892.8	43.968	37.9892	44.7661	347.214	20.8879	162.375	39.9158	1983.51	35.9934	305.446
36.9778	49.9805	16.9082	2145.92	18.9202	647.3	37.9892	2597.89	31.9496	214.592	55.8024	49.9805	23.9588	3781.88	37.9892	410.998	31.9496	2729.64	28.8748	456.813
20.8879	49.9805	49.9805	2428.42	28.8748	388.531	10.9799	2155.59	45.9905	590.292	28.8748	6.98729	32.9714	237.977	30	184.995	16.9082	3364.54	19.9693	225.475
11.9325	21.8979	63.576	2461.41	20.8879	595.625	23.9588	1347.3	59.9656	521.622	27.98	30	44.7661	666.501	36.9778	610.541	36.9778	3341.92	19.9693	225.475
32.9714	45.9905	32.9714	4231.9	24.9484	534.685	32.9714	2037.76	39.9158	452.723	24.9484	10.9799	39.9158	231.121	20.8879	385.919	40.9154	2810.61	20.8879	368.948
23.9588	38.7659	55.8024	5216.22	16.9082	555.52	19.9693	1679.45	41.9401	281.694	16.9082	25.8624	36.9778	1329.25	28.8748	254.585	60.917	3640.04	40.9154	497.563
40.9154	45.9905	38.7659	3095.94	31.9496	598.31	43.968	1752.76	10.9799	578.466	46.9307	28.8748	51.8115	817.84	35.9934	149.077	37.9892	2711.29	25.8624	700.302
4.99805	33.8732	24.9484	3551.1	30.8205	317.348	20.8879	1279.39	41.9401	348.779	32.9714	48.7594	44.7661	310.291	31.9496	256.885	41.9401	2760.5	43.968	146.419
15.9839	61.8834	43.968	2621.36	36.9778	443.653	27.98	2557.32	26.9912	461.978	39.9158	7.99655	61.8834	280.43	32.9714	368.948	45.9905	2687.01	19.9693	273.579
23.9588	78.7166	75.5942	3689.48	20.8879	915.158	3.98261	1690.82	19.9693	368.948	44.7661	30.8205	21.8979	281.694	46.9307	74.5811	32.9714	1702.27	44.7661	473.547
34.7996	17.9262	37.9892	1425.21	60.917	611.916	28.8748	1594.8	33.8732	338.732	45.9905	21.8979	35.9934	3672.92	37.9892	164.951	46.9307	4486.69	19.9693	297.983
21.8979	26.9912	42.8938	1892.02	20.8879	504.321	45.9905	3781.88	27.98	362.37	26.9912	40.9154	22.8537	184.995	26.9912	285.52	35.9934	2478.07	31.9496	365.644
21.8979	50.7735	73.7473	2926.71	58.6323	280.43	16.9082	2244.63	19.9693	274.812	15.9839	74.5811	32.9714	217.996	25.8624	578.466	40.9154	2290.52	32.9714	300.675
21.8979	34.7996	54.9309	3417.92	44.7661	285.52	17.9262	2224.53	12.9969	456.813	31.9496	58.6323	41.9401	164.951	36.9778	322.382	33.8732	1992.45	32.9714	268.701
3	45.9905	75.5942	2687.01	33.8732	454.763	47.7826	1768.6	20.8879	240.668	15.9839	14.9077	24.9484	923.427	51.8115	256.885	43.968	4693.07	16.9082	581.073
25.8624	46.9307	24.9484	2450.36	21.8979	602.359	23.9588	2155.59	15.9839	300.675	28.8748	22.8537	33.8732	270.52	46.9307	238.513	36.9778	2534.42	17.9262	133.224
30	26.9912	8.96824	3773.38	23.9588	447.661	23.9588	1909.12	32.9714	421.291	28.8748	38.7659	36.9778	376.491	18.9202	274.812	23.9588	3982.61	42.8938	390.283
25.8624	81.6003	15.9839	4279.75	4.99805	540.73	30	1709.94	23.9588	456.813	16.9082	41.9401	20.8879	4027.64	37.9892	374.801	33.8732	3000	45.9905	614.674
14.9077	61.8834	15.9839	2842.39	44.7661	429.904	25.8624	2131.49	43.968	442.656	17.9262	26.9912	24.9484	3282.34	37.9892	400.957	39.9158	1566.37	36.9778	561.801
43.968	34.7996	51.8115	7275.9	13.9352	996.794	35.9934	1808.82	44.7661	329.714	28.8748	44.7661	24.9484	302.031	40.9154	318.778	44.7661	2179.96	15.9839	500.931
15.9839	61.8834	20.8879	2823.28	15.9839	396.474	4.99805	2145.92	46.9307	280.43	33.8732	33.8732	42.8938	218.979	38.7659	194.377	24.9484	3689.48	16.9082	404.58
19.9693	42.8938	48.7594	2563.08	23.9588	749.173	28.8748	1854.12	39.9158	507.735	22.8537	37.9892	19.9693	281.694	21.8979	285.52	28.8748	2102.93	40.9154	332.693
15.9839	38.7659	28.8748	3027.11	17.9262	581.073	19.9693	1521.25	35.9934	437.707	26.9912	57.7166	38.7659	272.964	51.8115	529.897	36.9778	2687.01	43.968	385.919
16.9082	17.9262	24.9484	1250.95	34.7996	625.831	19.9693	1725.39	37.9892	554.272	24.9484	41.9401	47.7826	4703.64	18.9202	200.593	57.7166	3672.92	26.9912	620.227
43.968	50.7735	19.9693	2010.45	57.7166	906.964	15.9839	1887.77	40.9154	637.191	41.9401	15.9839	27.98	389.406	16.9082	258.624	46.9307	2254.75	50.7735	485.407
28.8748	33.8732	24.9484	1480.75	32.9714	343.333	60.917	1992.45	30.8205	423.19	30.8205	45.9905	32.9714	252.873	31.9496	300.675	53.9516	3551.1	25.8624	452.723
19.9693	74.5811	22.8537	2321.63	30	603.715	23.9588	942.305	30	256.885	52.7519	37.9892	34.7996	412.851	32.9714	332.693	27.98	3145.06	30.8205	263.911
20.8879	58.6323	23.9588	1992.45	27.98	825.229	16.9082	3448.8	16.9082	331.945	36.9778	21.8979	27.98	3252.95	44.7661	281.694	28.8748	3607.44	16.9082	586.323
17.9262	45.9905	26.9912	3123.92	26.9912	153.154	17.9262	1616.47	27.98	571.998	28.8748	38.7659	26.9912	364.823	37.9892	397.367	31.9496	2645.05	48.7594	230.602
24.9484	53.9516	17.9262	3040.75	21.8979	564.333	8.96824	1428.42	35.9934	294.652	20.8879	30	33.8732	523.973	39.9158	121.764	23.9588	1552.35	55.8024	1005.8
24.9484	33.8732	21.8979	1764.63	19.9693	464.06	39.9158	1198.63	16.9082	149.077	36.9778	21.8979	18.9202	397.367	31.9496	261.548	17.9262	2224.53	28.8748	500.931
23.9588	54.9309	45.9905	1253.76	16.9082	448.669	19.9693	2005.93	24.9484	269.306	24.9484	34.7996	35.9934	465.105	24.9484	285.52	43.968	2674.96	44.7661	393.809
16.9082	33.8732	43.968	900.866	24.9484	921.353	28.8748	1239.74	13.9352	523.973	27.98	51.8115	15.9839	923.427	21.8979	352.723	60.917	4109.98	55.8024	507.735
15.9839	22.8537	62.8652	990.093	25.8624	749.173	36.9778	2580.43	44.7661	690.917	18.9202	17.9262	41.9401	229.567	34.7996	146.419	39.9158	2311.21	30	400.957
8.96824	17.9262	36.9778	4091.54	43.968	874.913	30.8205	2779.19	38.7659	312.392	28.8748	30	20.8879	156.99	40.9154	314.506	36.9778	1974.61	23.9588	252.873
8.96824	33.8732	36.9778	2760.5	23.9588	456.813	15.9839	2224.53	41.9401	390.283	24.9484	64.5846	60.917	274.812	41.9401	329.714	32.9714	2300.84	18.9202	284.879
22.8537	58.6323	55.8024	2165.31	19.9693	454.763	42.8938	2155.59	36.9778	281.694	40.9154	25.8624	21.8979	447.661	31.9496	285.52	46.9307	3599.34	26.9912	781.874
28.8748	69.716	36.9778	2868.07	24.9484	418.459	30	1974.61	37.9892	546.844	31.9496	6.98729	24.9484	18.9202	32.9714	285.52	30	3781.88	19.9693	352.723
16.9082	14.9077	40.9154	3567.11	26.9912	479.98	45.9905	1645.81	49.9805	708.22	43.968	21.8979	43.968	389.406	39.9158	218.979	20.8879	1059.19	37.9892	400.957
15.9839	20.8879	40.9154	2244.63	24.9484	305.446	42.8938	3116.9	34.7996	317.348	40.9154	25.8624	58.6323	434.764	36.9778	521.622	49.9805	2627.27	45.9905	423.19
4.99805	74.5811	34.7996	2848.79	20.8879	521.622	21.8979	1531.54	39.9158	637.191	44.7661	30	37.9892	3425.61	49.9805	274.812	39.9158	1616.47	25.8624	749.173
7.99655	38.7659	32.9714	1956.93	19.9693	553.027	22.8537	1253.76	44.7661	393.809	51.8115	34.7996	37.9892	418.459	31.9496	285.52	31.9496	1752.76	33.8732	261.548
12.9969	37.9892	67.7075	3551.1	20.8879	410.998	43.968	1821.06	37.9892	198.797	33.8732	22.8537	37.9892	314.506	42.8938	246.141	31.9496	3615.56	36.9778	146.419
20.8879	33.8732	36.9778	3282.34	8.96824	625.831	15.9839	3599.34	34.7996	489.792	30.8205	30	33.8732	302.031	16.9082	226.491	22.8537	1664.42	31.9496	357.514
31.9496	45.9905	37.9892	3061.33	20.8879	371.445	41.9401	2259.82	32.9714	197.905	40.9154	25.8624	41.9401	412.851	19.9693	202.861	35.9934	2285.37	44.7661	426.054
59.9656	50.7735	32.9714	2881	20.8879	442.656	27.98	1956.93	52.7519	625.831	43.968	10.9799	18.9202	304.759	20.8879	221.953	15.9839	1093.06	30.8205	266.895
35.9934	41.9401	55.8024	3027.11	13.9352	642.948	24.9484	2511.73	43.968	442.656	42.8938	3	30	193.07	52.7519	118.789	35.9934	2511.73	31.9496	389.406
14.9077	37.9892	54.9309	2199.66	32.9714	305.446	24.9484	2651	60.917	961.569	18.9202	3	15.9839	563.065	15.9839	238.513	41.9401	3123.92	20.8879	368.948
23.9588	38.7659	38.7659	3640.04	20.8879	628.652	28.8748	948.683	16.9082	412.851	34.7996	39.9158	19.9693	213.629	22.8537	156.99	32.9714	1956.93	19.9693	337.212
27.98	56.9432	60.917	2580.43	24.9484	305.446	15.9839	2005.93	16.9082	586.323	42.8938	32.9714	40.9154	4231.9	199.693	69.716	48.7594	2264.91	33.8732	324.564
16.9082	43.968	61.8834	2597.89	59.9656	422.239	16.9082	3356.98	46.9307	439.68	42.8938	57.7166	43.968	4767.53	19.9693	164.951	31.9496	3173.48	36.9778	817.84
24.9484	43.968	41.9401	2772.95	3	288.748	24.9484	1709.94	18.9202	610.541	19.9693	70.9814	35.9934	186.667	32.9714	332.693	52.7519	2979.83	58.6323	320.215
7.99655	60.917	42.8938	2353.17	18.9202	346.435	3	1837.51	24.9484	381.604	31.9496	60.917	23.9588	832.685	16.9082	262.727	32.9714	1374.85	36.9778	368.948
23.9588	23.9588	50.7735	3599.34	21.8979	41.9401	26.9912	3781.88	20.8879	513.475	20.8879	69.716	28.8748	5065.94	32.9714	116.672	59.9656	2868.07	44.7661	320.215
38.7659	58.6323	18.9202	3417.92	38.7659	923.427	30.8205	2065.44	23.9588	435.743	39.9158	46.9307	39.9158	289.398	38.7659	217.996	37.9892	6202.27	53.9516	439.68
50.7735	62.8652	16.9082	2966.46	23.9588	252.873	36.9778	1425.21	7.99655	398.261	27.98	42.8938	39.9158	169.082	28.8748	150.762	31.9496	2189.79	51.8115	456.813
45.9905	34.7996	30.8205	2705.2	32.9714	281.694	41.9401	4854.07	19.9693	274.812	19.9693	22.8537	36.9778	195.693	35.9934	175.276	59.9656	3061.33	23.9588	443.653
16.9082	15.9839	48.7594	2893.98	26.9912	431.841	43.968	2155.59	20.8879	407.318	42.8938	25.8624	20.8879	317.348	39.9158	523.973	60.917	2121.93	36.9778	610.541
8.96824	21.8979	36.9778	2705.2	5.9831	381.604	3.98261	1956.93	20.8879	448.669	19.9693	56.9432	60.917	326.761	30.8205	268.701	44.7661	3216.58	39.9158	310.291
36.9778	33.8732	20.8879	1464.19	15.9839	582.381	33.8732	2461.41	3.98261	692.472	43.968	46.9307	30	357.514	37.9892	255.732	43.968	2300.84	38.7659	385.919
20.8879	69.716	51.8115	3274.97	21.8979	566.876	7.99655	1649.51	12.9969	482.143	21.8979	18.9202	28.8748	269.306	37.9892	159.839	17.9262	2748.12	24.9484	285.52
4.99805	43.968	39.9158	1833.39	24.9484	561.801	36.9778	3326.93	23.9588	744.136	30	46.9307	15.9839	195.693	20.8879	184.995	24.9484	1709.94	30	305.446
28.8748	17.9262	68.6272	3833.24	24.9484	431.841	27.98	1464.19	39.9158	598.31	27.98	26.9912	20.8879	397.367	40.9154	329.714	46.9307	3095.94	38.7659	258.624
20.8879	61.8834	55.8024	3672.92	28.8748	69.716	22.8537	2798	15.9839	529.897	33.8732	40.9154	36.9778	274.812	48.7594	205.617	42.8938	1948.14	43.968	543.167
3	13.9352	30.8205	2500.46	20.8879	749.173	22.8537	1387.27	26.9912	430.872	20.8879	30	47.7826	3911.61	20.8879	217.996	18.9202	2065.44	19.9693	366.467
20.8879	42.8938	40.9154	1052.07	21.8979	957.255	23.9588	3615.56	39.9158	378.188	28.8748	77.4873	28.8748	2428.42	19.9693	506.594	45.9905	3356.98	27.98	407.318
4.99805	26.9912	17.9262	3000	39.9158	468.253	26.9912	1531.54	57.7166	393.809	16.9082	3	30	184.995	16.9082	189.628	32.9714	1245.33	30.8205	385.919
24.9484	15.9839	52.7519	85.5459	17.9262	590.292	27.98	1223.13	38.7659	225.475	28.8748	13.9352	35.9934	142.521	32.9714	344.88	19.9693	1733.17	20.8879	385.919
28.8748	27.98	51.8115	2478.07	18.9202	559.28	15.9839	50.7735	39.9158	570.714	20.8879	21.8979	30.8205	561.801	23.9588	373.959	34.7996	5605.39	19.9693	269.306
32.9714	31.9496	37.9892	3187.78	34.7996	476.753	3	1645.81	17.9262	344.88	19.9693	22.8537	30.8205	18.9202	21.8979	277.919	28.8748	4714.23	55.8024	461.978
17.9262	30	31.9496	4222.39	25.8624	60.917	25.8624	2540.13	26.9912	642.948	25.8624	17.9262	38.7659	249.484	39.9158	312.392	28.8748	3697.78	24.9484	507.735
24.9484	37.9892	21.8979	3387.32	33.8732	430.872	28.8748	913.103	16.9082	357.514	14.9077	22.8537	43.968	792.495	33.8732	240.668	32.9714	2615.48	34.7996	365.644
16.9082	33.8732	53.9516	2300.84	43.968	418.459	52.7519	1112.9	15.9839	550.545	50.7735	33.8732	52.7519	269.306	20.8879	280.43	44.7661	4864.99	36.9778	521.622
25.8624	54.9309	39.9158	2385.13	39.9158	500.931	30	3551.1	16.9082	373.959	35.9934	61.8834	37.9892	281.694	15.9839	222.453	38.7659	4703.64	36.9778	272.964
23.9588	44.7661	21.8979	2102.93	20.8879	637.191	16.9082	1362.54	7.99655	281.694	27.98	6.98729	36.9778	269.306	44.7661	437.707	42.8938	38.7659	15.9839	398.261
7.99655	22.8537	15.9839	2229.54	28.8748	237.977	17.9262	1377.94	23.9588	637.191	15.9839	36.9778	39.9158	229.567	25.8624	308.899	25.8624	2500.46	43.968	273.579
23.9588	62.8652	15.9839	3130.95	32.9714	481.06	15.9839	1500.86	28.8748	297.983	24.9484	33.8732	15.9839	446.656	43.968	314.506	49.9805	354.313	42.8938	540.73
8.96824	57.7166	25.8624	1012.61	7.99655	376.491	14.9077	2165.31	16.9082	373.959	44.7661	45.9905	40.9154	242.842	24.9484	290.703	53.9516	3781.88	25.8624	300
26.9912	77.4873	19.9693	1262.25	3	393.809	18.9202	2121.93	36.9778	393.809	18.9202	14.9077	31.9496	400.957	36.9778	164.951	56.9432	2748.12	17.9262	346.435
18.9202	33.8732	28.8748	2264.91	19.9693	381.604	26.9912	1772.58	26.9912	285.52	39.9158	3	52.7519	344.88	16.9082	317.348	40.9154	2224.53	42.8938	285.52
27.98	50.7735	28.8748	1956.93	3	529.897	30	3095.94	30	625.831	23.9588	8.96824	43.968	464.06	43.968	352.723	34.7996	2224.53	30.8205	418.459
16.9082	17.9262	15.9839	1858.29	4.99805	797.859	20.8879	3252.95	50.7735	389.406	27.98	22.8537	30	103.797	24.9484	166.816	34.7996	3519.31	68.6272	320.215
15.9839	62.8652	42.8938	1917.72	6.98729	514.631	30	2204.61	48.7594	805.067	31.9496	61.8834	32.9714	195.693	41.9401	164.951	33.8732	4810.6	36.9778	402.764
12.9969	41.9401	28.8748	620.227	32.9714	1384.15	19.9693	1605.6	40.9154	308.899	55.8024	70.9814	36.9778	144.782	34.7996	221.953	59.9656	291.357	31.9496	371.445
3	76.9664	44.7661	4289.38	18.9202	495.33	18.9202	2184.87	42.8938	1052.07	35.9934	36.9778	36.9778	429.904	48.7594	252.873	30	2926.71	58.6323	437.707
20.8879	33.8732	30	4045.8	30.8205	570.714	37.9892	2545.85	35.9934	262.727	23.9588	58.6323	56.9432	114.592	25.8624	300	26.9912	1858.29	30.8205	546.844
3.98261	26.9912	19.9693	1415.63	19.9693	312.392	40.9154	3187.78	35.9934	430.872	28.8748	37.9892	60.917	1270.79	33.8732	193.07	41.9401	6216.24	39.9158	549.309
16.9082	59.9656	21.8979	2933.29	20.8879	968.078	27.98	1573.43	35.9934	488.692	20.8879	53.9516	42.8938	368.948	41.9401	344.88	38.7659	2079.42	32.9714	1120.44
47.7826	54.9309	23.9588	49.9805	22.8537	346.435	16.9082	2084.1	40.9154	252.873	42.8938	17.9262	44.7661	236.909	28.8748	50.7735	43.968	2723.51	20.8879	598.31
45.9905	37.9892	15.9839	2079.42	27.98	571.998	32.9714	2010.45	40.9154	1005.8	33.8732	30	44.7661	461.978	27.98	240.668	48.7594	4064.03	31.9496	637.191
25.8624	17.9262	52.7519	2184.87	28.8748	237.977	26.9912	1649.51	30.8205	598.31	42.8938	17.9262	33.8732	2766.72	45.9905	320.215	46.9307	2748.12	27.98	385.919
45.9905	17.9262	22.8537	37.9892	36.9778	393.809	38.7659	1892.02	44.7661	344.88	40.9154	17.9262	25.8624	193.07	16.9082	376.491	44.7661	376.491	42.8938	326.761
47.7826	54.9309	23.9588	2145.92	36.9778	563.065	43.968	2816.94	19.9693	464.06	23.9588	22.8537	26.9912	410.998	28.8748	402.764	35.9934	3519.31	25.8624	277.919
27.98	58.6323	28.8748	2829.64	59.9656	443.653	37.9892	3731.19	46.9307	376.491	15.9839	32.9714	24.9484	3116.9	15.9839	206.544	64.5846	5493.09	42.8938	277.919
34.7996	33.8732	32.9714	5181.15	40.9154	686.272	23.9588	1377.94	44.7661	409.154	28.8748	37.9892	38.7659	252.873	31.9496	269.306	43.968	3000	16.9082	533.484
41.9401	62.8652	27.98	1845.8	37.9892	418.459	31.9496	4147.12	41.9401	234.788	39.9158	66.9505	15.9839	888.794	25.8624	475.682	44.7661	2597.89	31.9496	476.753
38.7659	61.8834	11.9325	3448.8	39.9158	546.844	42.8938	1679.45	3	766.21	43.968	8.96824	38.7659	130.849	24.9484	362.37	60.917	5996.56	24.9484	326.761
45.9905	42.8938	15.9839	3567.11	62.8652	642.948	36.9778	1552.35	50.7735	397.367	18.9202	14.9077	47.7826	465.105	30	407.318	19.9693	2450.36	44.7661	378.188
27.98	42.8938	6.98729	2523.05	26.9912	209.349	32.9714	3223.82	31.9496	258.624	25.8624	6.98729	23.9588	170.994	27.98	193.07	32.9714	1494.12	33.8732	197.905
44.7661	34.7996	41.9401	2680.98	19.9693	429.904	41.9401	2651	6.98729	497.563	38.7659	26.9912	15.9839	366.467	91.7219	62.8652	27.98	2580.43	23.9588	53.9516
33.8732	70.9814	36.9778	3982.61	18.9202	393.809	33.8732	2121.93	20.8879	368.948	26.9912	17.9262	44.7661	338.732	34.7996	297.983	43.968	2580.43	19.9693	302.031
36.9778	57.7166	19.9693	1740.98	42.8938	513.475	16.9082	2385.13	18.9202	62.8652	48.7594	42.8938	26.9912	294.652	28.8748	141.882	36.9778	1531.54	15.9839	357.514
44.7661	61.8834	19.9693	2461.41	46.9307	332.693	16.9082	2165.31	15.9839	767.935	33.8732	54.9309	32.9714	217.996	39.9158	529.897	40.9154	2772.95	20.8879	1049.7
44.7661	48.7594	26.9912	2254.75	33.8732	598.31	45.9905	3341.92	20.8879	385.919	36.9778	78.7166	30.8205	232.686	23.9588	213.629	41.9401	1917.72	15.9839	30.8205
37.9892	30	21.8979	2478.07	20.8879	378.188	18.9202	2065.44	8.96824	218.979	20.8879	46.9307	23.9588	273.579	31.9496	334.944	43.968	2766.72	34.7996	761.059
32.9714	33.8732	16.9082	3356.98	42.8938	641.504	30	2254.75	32.9714	180.882	39.9158	18.9202	41.9401	289.398	52.7519	215.559	20.8879	2107.66	30.8205	50.7735
31.9496	38.7659	3	3095.94	32.9714	378.188	25.8624	1917.72	30.8205	448.669	36.9778	46.9307	45.9905	232.686	40.9154	749.173	41.9401	2033.18	50.7735	326.761
34.7996	28.8748	20.8879	3095.94	22.8537	450.691	30	3116.9	24.9484	357.514	16.9082	58.6323	58.6323	474.613	24.9484	911.052	43.968	2580.43	24.9484	341.792
43.968	83.4559	19.9693	2224.53	36.9778	581.073	30.8205	3231.08	20.8879	603.715	20.8879	21.8979	17.9262	166.816	43.968	287.453	24.9484	2165.31	27.98	590.292
40.9154	25.8624	16.9082	2033.18	15.9839	443.653	27.98	2224.53	15.9839	304.759	22.8537	19.9693	20.8879	180.882	39.9158	291.357	45.9905	2060.8	36.9778	265.697
36.9778	61.8834	27.98	981.227	27.98	2060.8	41.9401	2353.17	25.8624	362.37	30	18.9202	48.7594	972.441	27.98	250.609	34.7996	85.5459	36.9778	605.074
39.9158	33.8732	28.8748	1299.69	42.8938	752.55	16.9082	1808.82	43.968	613.293	24.9484	17.9262	18.9202	368.948	25.8624	209.349	48.7594	2254.75	39.9158	1323.28
40.9154	36.9778	57.7166	3173.48	58.6323	481.06	20.8879	1788.59	60.917	521.622	15.9839	6.98729	36.9778	160.921	37.9892	274.812	51.8115	2979.83	16.9082	141.882
32.9714	21.8979	31.9496	3519.31	33.8732	194.377	23.9588	3000	27.98	329.714	36.9778	30.8205	39.9158	334.944	39.9158	637.191	59.9656	1511.02	27.98	346.435
35.9934	34.7996	38.7659	2772.95	23.9588	825.229	27.98	3748.01	15.9839	308.899	16.9082	26.9912	24.9484	134.126	28.8748	397.367	35.9934	961.569	30.8205	529.897
43.968	37.9892	48.7594	2102.93	27.98	297.983	30.8205	2079.42	40.9154	293.329	47.7826	102.867	20.8879	145.762	31.9496	474.613	46.9307	2711.29	31.9496	461.978
43.968	35.9934	32.9714	3061.33	3.98261	464.06	32.9714	1854.12	31.9496	581.073	28.8748	43.968	44.7661	1862.47	40.9154	285.52	33.8732	4578.41	37.9892	198.797
40.9154	36.9778	67.7075	2939.9	20.8879	598.31	55.8024	1329.25	35.9934	285.52	41.9401	70.9814	16.9082	2199.66	39.9158	217.996	32.9714	2848.79	28.8748	900.866
44.7661	57.7166	49.9805	2300.84	41.9401	429.904	35.9934	2772.95	40.9154	421.291	20.8879	40.9154	24.9484	201.045	38.7659	133.224	40.9154	1909.12	32.9714	446.656
47.7826	22.8537	57.7166	3833.24	15.9839	521.622	31.9496	2500.46	23.9588	390.283	30	28.8748	20.8879	297.983	44.7661	252.873	43.968	2540.13	27.98	508.878
45.9905	15.9839	75.5942	3697.78	32.9714	498.683	36.9778	2472.5	20.8879	366.467	30.8205	26.9912	55.8024	318.778	44.7661	232.686	52.7519	3706.11	17.9262	632.907
28.8748	32.9714	78.7166	195.693	35.9934	647.3	60.917	2326.86	15.9839	258.624	45.9905	45.9905	32.9714	305.446	20.8879	289.398	32.9714	4357.43	44.7661	322.382
17.9262	38.7659	62.8652	1460.9	17.9262	628.652	43.968	3312	7.99655	507.735	19.9693	55.8024	39.9158	324.564	40.9154	156.99	38.7659	2540.13	31.9496	660.533
30	74.5811	22.8537	1821.06	46.9307	555.52	39.9158	1631.07	15.9839	360.744	17.9262	53.9516	41.9401	367.292	43.968	243.937	18.9202	2461.41	40.9154	310.291
18.9202	39.9158	20.8879	1664.42	36.9778	437.707	33.8732	2065.44	22.8537	605.074	45.9905	41.9401	36.9778	312.392	33.8732	277.919	32.9714	1441.32	34.7996	277.919
22.8537	37.9892	43.968	3535.17	40.9154	463.018	34.7996	946.552	4.99805	383.324	16.9082	54.9309	27.98	346.435	19.9693	305.446	43.968	1690.82	22.8537	231.121
41.9401	46.9307	31.9496	1332.24	15.9839	331.945	46.9307	2580.43	15.9839	388.531	51.8115	39.9158	30.8205	312.392	19.9693	242.842	34.7996	1377.94	24.9484	53.9516
35.9934	18.9202	60.917	1209.46	19.9693	678.599	60.917	2285.37	21.8979	258.624	36.9778	66.9505	42.8938	322.382	55.8024	500.931	41.9401	18.9202	23.9588	285.52
62.8652	41.9401	31.9496	2627.27	30	957.255	45.9905	1601.99	9.96795	376.491	43.968	38.7659	31.9496	204.694	23.9588	126.225	37.9892	2680.98	39.9158	461.978
36.9778	43.968	48.7594	2680.98	30.8205	1566.37	25.8624	1631.07	5.9831	344.88	45.9905	38.7659	44.7661	173.317	28.8748	198.797	37.9892	3387.32	32.9714	373.959
46.9307	25.8624	56.9432	3145.06	43.968	620.227	26.9912	1329.25	5.9831	376.491	21.8979	64.5846	17.9262	262.727	20.8879	256.885	39.9158	2656.97	30	380.747
37.9892	82.8948	39.9158	3297.14	30.8205	523.973	50.7735	3790.39	3	259.789	40.9154	26.9912	39.9158	302.031	44.7661	570.714	36.9778	1201.32	36.9778	250.609
44.7661	70.9814	43.968	3173.48	30	727.59	44.7661	1601.99	17.9262	243.937	15.9839	53.9516	20.8879	180.882	15.9839	230.602	63.576	3364.54	45.9905	456.813
24.9484	20.8879	27.98	2189.79	39.9158	555.52	33.8732	1245.33	3	488.692	23.9588	34.7996	33.8732	374.801	19.9693	378.188	36.9778	3364.54	23.9588	285.52
33.8732	94.8683	27.98	1612.84	35.9934	404.58	32.9714	3567.11	13.9352	305.446	36.9778	60.917	43.968	488.692	23.9588	147.742	42.8938	3664.67	59.9656	274.812
59.9656	26.9912	43.968	2417.53	20.8879	678.599	35.9934	3173.48	24.9484	341.792	23.9588	41.9401	32.9714	117.461	31.9496	357.514	62.8652	2472.5	19.9693	393.809
16.9082	21.8979	52.7519	1892.02	16.9082	468.253	3	2369.09	15.9839	603.715	39.9158	61.8834	44.7661	365.644	21.8979	146.419	46.9307	2621.36	23.9588	218.979
36.9778	17.9262	23.9588	3297.14	15.9839	400.957	23.9588	1961.33	28.8748	289.398	113.821	85.5459	52.7519	357.514	17.9262	341.792	51.8115	2244.63	32.9714	373.959
46.9307	30	20.8879	1740.98	23.9588	456.813	10.9799	2517.38	23.9588	564.333	44.7661	46.9307	45.9905	243.937	36.9778	329.714	51.8115	2369.09	45.9905	473.547
59.9656	26.9912	40.9154	1752.76	36.9778	705.042	30	692.472	11.9325	289.398	40.9154	30.8205	19.9693	266.895	43.968	314.506	19.9693	2478.07	30	209.349
36.9778	45.9905	39.9158	3448.8	16.9082	374.801	19.9693	1702.27	10.9799	473.547	25.8624	25.8624	40.9154	228.537	19.9693	305.446	33.8732	3833.24	16.9082	293.329
27.98	51.8115	22.8537	2189.79	16.9082	242.842	27.98	2369.09	31.9496	412.851	45.9905	41.9401	46.9307	540.73	32.9714	173.317	16.9082	2046.94	17.9262	357.514
43.968	26.9912	59.9656	2369.09	15.9839	273.579	23.9588	3656.44	21.8979	561.801	24.9484	26.9912	20.8879	305.446	25.8624	337.212	42.8938	2717.39	31.9496	326.761
40.9154	54.9309	23.9588	3000	24.9484	538.304	16.9082	1288.05	28.8748	598.31	26.9912	42.8938	36.9778	331.945	44.7661	495.33	57.7166	3123.92	62.8652	527.519
24.9484	57.7166	20.8879	2428.42	31.9496	385.919	15.9839	1605.6	19.9693	561.801	43.968	50.7735	51.8115	136.254	45.9905	339.494	36.9778	2079.42	36.9778	240.668
31.9496	38.7659	31.9496	2893.98	27.98	570.714	23.9588	1917.72	43.968	210.766	20.8879	54.9309	38.7659	368.948	42.8938	201.045	63.576	4231.9	31.9496	230.602
16.9082	17.9262	16.9082	28.8748	20.8879	290.703	19.9693	2254.75	39.9158	475.682	20.8879	54.9309	46.9307	312.392	42.8938	332.693	44.7661	1484.08	20.8879	439.68
24.9484	18.9202	27.98	1675.68	25.8624	566.876	18.9202	1541.91	19.9693	280.43	15.9839	39.9158	46.9307	429.904	31.9496	254.585	46.9307	1956.93	28.8748	450.691
16.9082	21.8979	23.9588	3706.11	40.9154	281.694	12.9969	2760.5	26.9912	362.37	42.8938	65.6092	15.9839	310.291	44.7661	184.995	15.9839	1190.57	41.9401	418.459
19.9693	18.9202	16.9082	2748.12	3	380.747	48.7594	2385.13	25.8624	294.652	40.9154	42.8938	32.9714	727.59	23.9588	190.912	30.8205	2848.79	21.8979	402.764
36.9778	37.9892	55.8024	2478.07	30	249.484	61.8834	54.9309	16.9082	326.761	20.8879	58.6323	24.9484	443.653	20.8879	97.6825	59.9656	2417.53	30	507.735
15.9839	55.8024	22.8537	3349.44	17.9262	400.957	43.968	3252.95	8.96824	642.948	42.8938	46.9307	59.9656	456.813	23.9588	318.778	62.8652	2428.42	38.7659	256.885
18.9202	21.8979	15.9839	2705.2	7.99655	393.809	36.9778	3417.92	3	473.547	42.8938	58.6323	23.9588	318.778	32.9714	314.506	16.9082	3216.58	36.9778	320.215
16.9082	17.9262	37.9892	2005.93	27.98	692.472	31.9496	2417.53	28.8748	590.292	41.9401	45.9905	36.9778	203.776	39.9158	78.7166	19.9693	2244.63	26.9912	555.52
8.96824	45.9905	31.9496	4270.13	3	421.291	40.9154	1605.6	23.9588	678.599	23.9588	6.98729	44.7661	344.88	46.9307	356.711	35.9934	2926.71	34.7996	628.652
8.96824	54.9309	25.8624	3816.04	40.9154	506.594	38.7659	2145.92	73.7473	554.272	17.9262	7.99655	40.9154	692.472	20.8879	197.905	43.968	3173.48	39.9158	306.133
17.9262	54.9309	30	1709.94	23.9588	598.31	44.7661	2224.53	25.8624	534.685	16.9082	42.8938	28.8748	2517.38	46.9307	279.8	18.9202	2511.73	20.8879	225.475
17.9262	40.9154	21.8979	2353.17	30.8205	620.227	31.9496	3000	30	341.792	21.8979	33.8732	15.9839	198.797	22.8537	213.629	35.9934	4703.64	20.8879	289.398
55.8024	43.968	26.9912	2321.63	39.9158	713.014	35.9934	882.818	19.9693	614.674	32.9714	38.7659	16.9082	359.934	34.7996	320.215	31.9496	4289.38	15.9839	598.31
16.9082	73.7473	42.8938	3304.56	28.8748	602.359	37.9892	2332.09	12.9969	195.693	18.9202	70.9814	37.9892	338.732	23.9588	110.294	34.7996	4517.06	43.968	442.656
31.9496	86.5132	30	2290.52	28.8748	602.359	28.8748	3599.34	30.8205	781.874	36.9778	46.9307	3	396.474	25.8624	335.698	56.9432	4436.53	16.9082	389.406
48.7594	43.968	20.8879	3297.14	3.98261	256.885	25.8624	1808.82	37.9892	368.948	41.9401	38.7659	47.7826	3252.95	17.9262	158.052	51.8115	3615.56	44.7661	376.491
61.8834	35.9934	31.9496	1952.53	21.8979	293.329	37.9892	2385.13	27.98	393.809	39.9158	30	57.7166	334.944	21.8979	170.994	46.9307	3448.8	51.8115	778.366
35.9934	40.9154	15.9839	3187.78	43.968	578.466	35.9934	1956.93	26.9912	533.484	28.8748	35.9934	33.8732	422.239	35.9934	258.624	33.8732	3166.35	20.8879	423.19
36.9778	17.9262	16.9082	3824.64	33.8732	832.685	54.9309	1156.27	8.96824	412.851	56.9432	74.5811	20.8879	385.919	16.9082	164.951	57.7166	3790.39	35.9934	446.656
46.9307	41.9401	40.9154	2121.93	34.7996	489.792	44.7661	1729.27	26.9912	725.956	25.8624	61.8834	66.9505	523.973	36.9778	308.899	23.9588	2300.84	28.8748	393.809
31.9496	38.7659	11.9325	3297.14	26.9912	1037.97	40.9154	1909.12	48.7594	744.136	32.9714	26.9912	35.9934	488.692	36.9778	231.121	44.7661	3173.48	36.9778	497.563
24.9484	80.8696	28.8748	3040.75	5.9831	426.054	31.9496	1447.82	16.9082	563.065	30.8205	30.8205	18.9202	421.291	26.9912	269.306	36.9778	3187.78	44.7661	479.98
39.9158	30.8205	28.8748	2369.09	20.8879	611.916	3	981.227	36.9778	507.735	43.968	3	15.9839	302.031	35.9934	210.766	53.9516	2534.42	28.8748	312.392
46.9307	45.9905	24.9484	1112.9	15.9839	521.622	16.9082	890.794	43.968	523.973	23.9588	45.9905	32.9714	368.948	31.9496	581.073	23.9588	2316.42	40.9154	842.1
52.7519	17.9262	23.9588	783.634	15.9839	421.291	26.9912	2065.44	24.9484	357.514	19.9693	41.9401	40.9154	490.895	46.9307	256.885	27.98	2621.36	25.8624	42.8938
34.7996	27.98	44.7661	4588.72	19.9693	523.973	39.9158	1587.65	15.9839	484.316	39.9158	36.9778	31.9496	187.93	39.9158	357.514	53.9516	2680.98	15.9839	284.879
19.9693	58.6323	22.8537	2557.32	40.9154	426.054	32.9714	1500.86	44.7661	686.272	31.9496	37.9892	46.9307	423.19	39.9158	174.882	34.7996	2926.71	37.9892	611.916
48.7594	69.716	19.9693	1668.16	36.9778	476.753	33.8732	1288.05	19.9693	338.732	35.9934	69.716	22.8537	368.948	15.9839	252.873	18.9202	1365.6	17.9262	328.973
33.8732	54.9309	20.8879	2534.42	43.968	1329.25	23.9588	1467.49	32.9714	461.978	24.9484	42.8938	34.7996	3061.33	33.8732	205.617	44.7661	2574.63	42.8938	317.348
27.98	42.8938	15.9839	1917.72	15.9839	721.075	43.968	1772.58	16.9082	414.712	32.9714	42.8938	24.9484	280.43	42.8938	77.4873	18.9202	1431.63	25.8624	238.513
32.9714	5.9831	23.9588	2772.95	23.9588	464.06	52.7519	2580.43	23.9588	170.994	23.9588	70.9814	18.9202	277.919	35.9934	305.446	32.9714	3238.35	23.9588	298.654
6.98729	53.9516	31.9496	1179.91	35.9934	397.367	11.9325	431.841	24.9484	616.057	54.9309	50.7735	52.7519	347.214	60.917	160.921	31.9496	2779.19	30.8205	376.491
10.9799	32.9714	7.99655	3731.19	3	258.624	19.9693	1660.68	43.968	443.653	36.9778	66.9505	34.7996	625.831	28.8748	160.921	35.9934	1698.44	19.9693	446.656
5.9831	98.3436	42.8938	2244.63	18.9202	674.037	15.9839	2165.31	16.9082	324.564	32.9714	34.7996	37.9892	290.703	16.9082	461.978	19.9693	1377.94	33.8732	354.313
45.9905	42.8938	17.9262	3095.94	14.9077	492	15.9839	1164.1	28.8748	352.723	45.9905	30	58.6323	228.537	39.9158	326.761	20.8879	1821.06	20.8879	456.813
17.9262	22.8537	21.8979	3194.96	30	647.3	19.9693	1620.1	11.9325	348.779	18.9202	34.7996	41.9401	222.453	39.9158	236.909	72.9228	3640.04	16.9082	332.693
26.9912	30	14.9077	1052.07	10.9799	513.475	19.9693	2478.07	32.9714	218.979	15.9839	78.7166	41.9401	256.885	37.9892	153.154	32.9714	4064.03	43.968	1347.3
46.9307	57.7166	30.8205	3472.14	25.8624	614.674	19.9693	1620.1	36.9778	1228.64	19.9693	42.8938	38.7659	3495.65	34.7996	308.899	70.9814	3885.31	45.9905	270.52
47.7826	36.9778	20.8879	4109.98	46.9307	389.406	21.8979	2534.42	28.8748	385.919	33.8732	62.8652	35.9934	218.979	24.9484	149.077	36.9778	2621.36	41.9401	378.188
36.9778	26.9912	26.9912	2224.53	39.9158	828.948	43.968	2580.43	13.9352	322.382	21.8979	42.8938	76.9664	4027.64	16.9082	590.292	37.9892	2079.42	28.8748	25.8624
56.9432	69.716	27.98	514.631	44.7661	890.794	36.9778	1030.99	30.8205	201.045	35.9934	90.4927	31.9496	124.533	34.7996	398.261	41.9401	2500.46	26.9912	381.604
40.9154	43.968	20.8879	1768.6	12.9969	341.792	8.96824	2042.34	15.9839	923.427	39.9158	43.968	31.9496	277.919	43.968	281.694	46.9307	2651	30.8205	473.547
56.9432	69.716	32.9714	3116.9	3	529.897	15.9839	1939.4	10.9799	213.629	32.9714	61.8834	55.8024	269.306	40.9154	145.762	42.8938	4619.78	19.9693	290.703
39.9158	22.8537	23.9588	3061.33	72.9228	654.619	8.96824	2005.93	25.8624	398.261	41.9401	69.716	25.8624	206.544	40.9154	308.899	20.8879	2321.63	27.98	870.987
36.9778	19.9693	24.9484	6862.72	35.9934	529.897	25.8624	2597.89	25.8624	305.446	27.98	73.7473	33.8732	642.948	24.9484	199.693	35.9934	4386.93	33.8732	533.484
43.968	18.9202	30	3252.95	35.9934	674.037	56.9432	842.1	22.8537	842.1	28.8748	38.7659	55.8024	381.604	16.9082	174.882	16.9082	2656.97	34.7996	317.348
39.9158	38.7659	24.9484	2461.41	31.9496	497.563	41.9401	1792.62	26.9912	404.58	45.9905	3	40.9154	5468.44	44.7661	471.423	44.7661	1825.16	27.98	426.054
16.9082	46.9307	9.96795	1664.42	43.968	2179.96	21.8979	1956.93	20.8879	410.998	24.9484	38.7659	60.917	300.675	23.9588	500.931	49.9805	1576.97	25.8624	274.812
20.8879	42.8938	18.9202	2907.03	3	500.931	27.98	1768.6	3	387.659	30.8205	50.7735	36.9778	277.919	15.9839	243.937	40.9154	2656.97	15.9839	334.944
24.9484	45.9905	31.9496	3223.82	46.9307	450.691	23.9588	2074.75	19.9693	808.696	53.9516	42.8938	43.968	186.667	51.8115	409.154	32.9714	2478.07	27.98	266.895
3	62.8652	60.917	3364.54	30	376.491	36.9778	3448.8	31.9496	582.381	28.8748	46.9307	18.9202	373.959	56.9432	320.215	40.9154	1497.49	31.9496	666.501
15.9839	13.9352	23.9588	2933.29	22.8537	500.931	56.9432	1792.62	32.9714	298.654	36.9778	9.96795	31.9496	632.907	23.9588	222.453	35.9934	3472.14	40.9154	390.283
30.8205	61.8834	35.9934	2674.96	16.9082	357.514	23.9588	2079.42	43.968	305.446	20.8879	38.7659	39.9158	430.872	37.9892	329.714	44.7661	1541.91	43.968	431.841
44.7661	17.9262	39.9158	2280.24	3.98261	381.604	24.9484	2033.18	15.9839	367.292	41.9401	37.9892	67.7075	3664.67	30	162.375	43.968	1992.45	22.8537	471.423
48.7594	110.294	59.9656	1145.92	15.9839	337.212	59.9656	2199.66	32.9714	298.654	36.9778	45.9905	32.9714	404.58	40.9154	320.215	15.9839	3495.65	38.7659	65.6092
31.9496	54.9309	31.9496	1992.45	19.9693	507.735	16.9082	1344.28	44.7661	448.669	20.8879	13.9352	18.9202	289.398	62.8652	637.191	23.9588	2224.53	16.9082	654.619
31.9496	45.9905	40.9154	2926.71	27.98	523.973	20.8879	1784.58	36.9778	256.885	26.9912	136.254	42.8938	439.68	24.9484	164.951	25.8624	2881	20.8879	400.957
36.9778	26.9912	35.9934	1317.34	19.9693	698.729	35.9934	2645.05	28.8748	368.948	44.7661	42.8938	25.8624	180.882	19.9693	249.484	37.9892	14.9077	36.9778	362.37
23.9588	22.8537	40.9154	89.8843	37.9892	518.115	44.7661	1531.54	11.9325	437.707	21.8979	58.6323	37.9892	513.475	32.9714	259.789	28.8748	3599.34	23.9588	364.823
21.8979	41.9401	42.8938	2816.94	16.9082	357.514	25.8624	1377.94	5.9831	368.948	41.9401	37.9892	17.9262	404.58	41.9401	380.747	55.8024	3006.75	31.9496	555.52
30.8205	53.9516	36.9778	1694.63	15.9839	360.744	3	1209.46	27.98	534.685	36.9778	38.7659	45.9905	488.692	34.7996	222.453	51.8115	1752.76	55.8024	550.545
31.9496	61.8834	51.8115	86.5132	36.9778	439.68	28.8748	1698.44	18.9202	334.944	22.8537	32.9714	46.9307	293.329	43.968	498.683	45.9905	2155.59	15.9839	347.996
16.9082	85.5459	20.8879	3911.61	28.8748	266.895	3.98261	2574.63	6.98729	1145.92	36.9778	38.7659	24.9484	229.567	40.9154	555.52	38.7659	2102.93	32.9714	277.919
17.9262	77.4873	23.9588	2699.12	28.8748	1133.1	41.9401	1948.14	13.9352	418.459	19.9693	58.6323	18.9202	352.723	19.9693	265.697	68.6272	3402.58	27.98	326.761
36.9778	42.8938	52.7519	2523.05	56.9432	305.446	39.9158	1377.94	15.9839	365.644	35.9934	58.6323	31.9496	310.291	32.9714	381.604	40.9154	2450.36	27.98	269.306
24.9484	61.8834	15.9839	4231.9	31.9496	660.533	31.9496	2199.66	3	250.609	16.9082	61.8834	35.9934	217.996	15.9839	276.672	19.9693	1821.06	51.8115	409.154
26.9912	33.8732	32.9714	2428.42	15.9839	263.911	39.9158	2204.61	18.9202	320.215	23.9588	43.968	48.7594	3326.93	36.9778	207.942	33.8732	2295.67	41.9401	310.291
46.9307	33.8732	30	1788.59	36.9778	564.333	33.8732	1721.51	15.9839	156.99	20.8879	89.8843	31.9496	420.345	30.8205	422.239	15.9839	3274.97	21.8979	243.937
22.8537	15.9839	26.9912	4517.06	42.8938	507.735	31.9496	2369.09	16.9082	222.453	17.9262	78.7166	40.9154	289.398	33.8732	243.937	43.968	2439.37	44.7661	464.06
25.8624	60.917	27.98	1620.1	42.8938	602.359	31.9496	2121.93	15.9839	312.392	33.8732	49.9805	52.7519	632.907	16.9082	190.483	51.8115	2461.41	17.9262	523.973
10.9799	22.8537	20.8879	2155.59	53.9516	273.579	15.9839	1262.25	15.9839	666.501	58.6323	34.7996	39.9158	252.873	39.9158	198.797	35.9934	2798	24.9484	282.328
22.8537	58.6323	16.9082	2893.98	42.8938	46.9307	19.9693	3061.33	35.9934	475.682	40.9154	44.7661	31.9496	285.52	19.9693	479.98	37.9892	2645.05	19.9693	373.959
27.98	24.9484	28.8748	2084.1	35.9934	410.998	15.9839	1347.3	36.9778	334.944	23.9588	37.9892	40.9154	320.215	31.9496	173.317	23.9588	2926.71	14.9077	385.919
20.8879	31.9496	12.9969	1071.16	60.917	1744.9	24.9484	2165.31	20.8879	727.59	33.8732	62.8652	15.9839	294.652	23.9588	214.592	52.7519	4908.95	43.968	452.723
16.9082	62.8652	24.9484	3567.11	31.9496	492	18.9202	1845.8	35.9934	1005.8	35.9934	42.8938	51.8115	3040.75	35.9934	329.714	40.9154	3312	26.9912	437.707
45.9905	42.8938	23.9588	3472.14	51.8115	456.813	45.9905	3040.75	33.8732	317.348	16.9082	30	46.9307	201.045	30.8205	256.885	28.8748	2674.96	30.8205	385.919
55.8024	46.9307	16.9082	2478.07	36.9778	570.714	7.99655	1552.35	39.9158	357.514	44.7661	38.7659	28.8748	273.579	23.9588	468.253	42.8938	1679.45	16.9082	329.714
27.98	82.8948	11.9325	4832.28	28.8748	581.073	8.96824	1752.76	26.9912	324.564	24.9484	22.8537	16.9082	4693.07	38.7659	186.667	33.8732	1992.45	42.8938	300
18.9202	47.7826	16.9082	4027.64	40.9154	262.727	27.98	2224.53	26.9912	452.723	15.9839	15.9839	49.9805	149.077	25.8624	269.306	25.8624	4832.28	43.968	408.235
11.9325	66.9505	26.9912	2126.7	38.7659	269.306	18.9202	2772.95	19.9693	614.674	39.9158	37.9892	20.8879	410.998	45.9905	258.624	43.968	2285.37	51.8115	347.996
11.9325	34.7996	21.8979	1236.96	31.9496	721.075	24.9484	3187.78	25.8624	740.797	49.9805	78.7166	15.9839	308.899	37.9892	423.19	40.9154	2729.64	32.9714	326.761
19.9693	41.9401	21.8979	1548.86	36.9778	285.52	35.9934	1623.75	18.9202	266.895	33.8732	58.6323	34.7996	222.453	45.9905	250.609	40.9154	2693.06	43.968	310.291
15.9839	52.7519	41.9401	1105.42	31.9496	842.1	24.9484	2680.98	45.9905	302.031	40.9154	6.98729	43.968	3495.65	30.8205	300.675	27.98	2461.41	19.9693	336.454
39.9158	38.7659	23.9588	4506.91	43.968	404.58	19.9693	1974.61	30	434.764	24.9484	54.9309	42.8938	586.323	30.8205	341.792	35.9934	2102.93	40.9154	164.951
28.8748	33.8732	15.9839	2079.42	38.7659	632.907	30	2229.54	41.9401	513.475	39.9158	21.8979	32.9714	4651.05	20.8879	538.304	38.7659	2353.17	32.9714	329.714
13.9352	34.7996	30.8205	1833.39	32.9714	456.813	22.8537	1195.93	17.9262	312.392	23.9588	5.9831	21.8979	393.809	39.9158	230.602	35.9934	2316.42	3	409.154
18.9202	31.9496	18.9202	2084.1	40.9154	473.547	30.8205	1573.43	24.9484	389.406	15.9839	62.8652	57.7166	740.797	51.8115	312.392	28.8748	2810.61	16.9082	1166.72
15.9839	61.8834	27.98	2353.17	17.9262	461.978	31.9496	2926.71	23.9588	338.732	40.9154	22.8537	18.9202	497.563	19.9693	184.995	35.9934	3472.14	46.9307	431.841
8.96824	21.8979	23.9588	5668.76	25.8624	805.067	26.9912	3297.14	23.9588	550.545	59.9656	21.8979	31.9496	523.973	40.9154	1279.39	23.9588	3364.54	38.7659	334.944
16.9082	62.8652	59.9656	1396.66	25.8624	533.484	44.7661	2580.43	20.8879	792.495	16.9082	13.9352	44.7661	197.905	20.8879	792.495	36.9778	2472.5	25.8624	312.392
24.9484	43.968	55.8024	2010.45	25.8624	452.723	44.7661	3040.75	28.8748	422.239	37.9892	10.9799	47.7826	332.693	31.9496	221.953	60.917	1631.07	25.8624	202.861
44.7661	39.9158	40.9154	3599.34	42.8938	344.88	20.8879	1709.94	23.9588	252.873	38.7659	37.9892	36.9778	416.581	22.8537	218.979	43.968	2798	17.9262	578.466
28.8748	37.9892	27.98	1566.37	24.9484	550.545	7.99655	1500.86	27.98	332.693	31.9496	38.7659	32.9714	206.544	15.9839	285.52	15.9839	2060.8	15.9839	603.715
10.9799	21.8979	39.9158	2680.98	36.9778	357.514	15.9839	1721.51	18.9202	430.872	24.9484	32.9714	43.968	194.377	42.8938	300	34.7996	3173.48	35.9934	393.809
31.9496	93.8077	37.9892	946.552	31.9496	367.292	20.8879	3551.1	39.9158	464.06	15.9839	6.98729	25.8624	277.919	39.9158	374.801	28.8748	1804.75	35.9934	540.73
24.9484	34.7996	76.9664	2295.67	7.99655	668.002	19.9693	2254.75	28.8748	439.68	43.968	58.6323	20.8879	213.629	20.8879	581.073	35.9934	2472.5	33.8732	192.636
27.98	58.6323	39.9158	3640.04	35.9934	616.057	3.98261	2823.28	22.8537	414.712	15.9839	76.9664	31.9496	3706.11	20.8879	234.788	24.9484	1128.02	24.9484	730.87
32.9714	46.9307	36.9778	2766.72	15.9839	620.227	30.8205	1447.82	24.9484	266.895	17.9262	76.9664	31.9496	372.281	44.7661	404.58	35.9934	4703.64	28.8748	225.475
19.9693	41.9401	19.9693	2369.09	36.9778	521.622	35.9934	1825.16	7.99655	543.167	32.9714	41.9401	32.9714	238.513	20.8879	248.924	23.9588	2848.79	35.9934	397.367
26.9912	57.7166	27.98	1460.9	42.8938	514.631	55.8024	1071.16	24.9484	221.953	39.9158	45.9905	30	533.484	20.8879	393.809	31.9496	2280.24	23.9588	246.141
7.99655	6.98729	28.8748	3145.06	27.98	570.714	38.7659	2723.51	4.99805	410.998	43.968	26.9912	35.9934	305.446	17.9262	229.567	54.9309	4703.64	42.8938	443.653
36.9778	33.8732	45.9905	2369.09	35.9934	504.321	12.9969	1480.75	28.8748	561.801	16.9082	39.9158	56.9432	404.58	15.9839	293.329	34.7996	4619.78	27.98	946.552
21.8979	25.8624	9.96795	2979.83	24.9484	755.942	23.9588	1679.45	40.9154	341.792	53.9516	24.9484	60.917	368.948	19.9693	129.969	28.8748	2369.09	40.9154	244.486
30	42.8938	44.7661	2244.63	35.9934	431.841	25.8624	1620.1	20.8879	378.188	24.9484	41.9401	20.8879	218.979	38.7659	263.911	27.98	2385.13	20.8879	399.158
30	56.9432	33.8732	4406.7	17.9262	381.604	19.9693	1939.4	11.9325	464.06	28.8748	41.9401	38.7659	170.994	22.8537	178.859	48.7594	3982.61	28.8748	543.167
18.9202	30.8205	24.9484	2540.13	37.9892	442.656	28.8748	2645.05	19.9693	365.644	35.9934	34.7996	48.7594	337.212	39.9158	570.714	33.8732	2627.27	45.9905	326.761
22.8537	58.6323	36.9778	3472.14	30	507.735	45.9905	2907.03	20.8879	238.513	15.9839	38.7659	38.7659	234.788	43.968	393.809	20.8879	3116.9	34.7996	810.517
34.7996	46.9307	53.9516	1164.1	38.7659	269.306	30.8205	2627.27	40.9154	324.564	44.7661	32.9714	19.9693	274.812	44.7661	514.631	44.7661	3567.11	40.9154	357.514
18.9202	94.8683	23.9588	2199.66	46.9307	464.06	8.96824	1849.95	6.98729	416.581	15.9839	22.8537	17.9262	308.899	20.8879	114.592	55.8024	1447.82	23.9588	258.624
12.9969	23.9588	28.8748	3567.11	55.8024	561.801	32.9714	2848.79	24.9484	357.514	40.9154	20.8879	30	184.995	40.9154	414.712	43.968	2540.13	32.9714	730.87
22.8537	90.4927	20.8879	1845.8	32.9714	332.693	39.9158	1892.02	28.8748	529.897	40.9154	61.8834	42.8938	164.951	18.9202	182.516	43.968	482.143	32.9714	403.671
22.8537	69.716	22.8537	1566.37	35.9934	329.714	46.9307	2005.93	6.98729	378.188	40.9154	73.7473	36.9778	274.812	40.9154	143.486	16.9082	2939.9	40.9154	393.809
44.7661	53.9516	31.9496	2300.84	30.8205	404.58	16.9082	2280.24	37.9892	368.948	23.9588	110.294	69.716	258.624	33.8732	261.548	43.968	2046.94	39.9158	290.703
33.8732	45.9905	55.8024	2893.98	33.8732	373.959	48.7594	4082.35	25.8624	294.652	44.7661	57.7166	53.9516	226.491	18.9202	246.141	39.9158	3061.33	19.9693	456.813
32.9714	62.8652	23.9588	1262.25	48.7594	776.618	30.8205	3567.11	43.968	412.851	46.9307	25.8624	15.9839	189.628	39.9158	173.317	44.7661	1821.06	27.98	254.585
43.968	50.7735	20.8879	3551.1	44.7661	274.812	23.9588	996.794	30.8205	752.55	16.9082	61.8834	35.9934	344.88	20.8879	338.732	37.9892	2079.42	19.9693	308.899
44.7661	49.9805	43.968	1631.07	25.8624	314.506	21.8979	1909.12	30	929.677	30.8205	34.7996	23.9588	172.539	3	182.516	45.9905	3274.97	30.8205	273.579
55.8024	60.917	23.9588	2545.85	17.9262	414.712	35.9934	1725.39	16.9082	461.978	40.9154	45.9905	43.968	216.531	47.7826	293.329	32.9714	2615.48	26.9912	708.22
59.9656	26.9912	21.8979	3282.34	27.98	416.581	127.939	63.576	41.9401	364.823	16.9082	49.9805	33.8732	246.141	39.9158	20.8879	52.7519	2224.53	40.9154	261.548
32.9714	30.8205	24.9484	2615.48	37.9892	306.133	45.9905	2385.13	30	781.874	28.8748	77.4873	20.8879	488.692	24.9484	830.815	16.9082	23.9588	15.9839	539.516
42.8938	21.8979	12.9969	2165.31	19.9693	513.475	15.9839	3640.04	25.8624	210.766	39.9158	37.9892	36.9778	387.659	20.8879	305.446	41.9401	2199.66	28.8748	479.98
27.98	24.9484	19.9693	3402.58	28.8748	538.304	46.9307	3748.01	18.9202	403.671	27.98	15.9839	36.9778	339.494	15.9839	30	32.9714	2461.41	35.9934	201.045
43.968	18.9202	28.8748	1115.41	55.8024	507.735	35.9934	2401.27	20.8879	623.023	15.9839	70.9814	21.8979	393.809	23.9588	243.937	35.9934	2580.43	39.9158	310.291
39.9158	70.9814	16.9082	2810.61	35.9934	389.406	43.968	1952.53	27.98	533.484	43.968	65.6092	26.9912	256.885	37.9892	160.921	59.9656	2868.07	31.9496	513.475
19.9693	66.9505	31.9496	3173.48	11.9325	448.669	3	1365.6	20.8879	565.603	38.7659	53.9516	51.8115	439.68	46.9307	426.054	59.9656	3790.39	19.9693	295.98
41.9401	38.7659	21.8979	4250.97	19.9693	298.654	27.98	2385.13	44.7661	566.876	40.9154	61.8834	43.968	152.81	37.9892	135.948	50.7735	1768.6	55.8024	84.7799
37.9892	9.96795	25.8624	4045.8	25.8624	305.446	40.9154	2428.42	28.8748	423.19	27.98	26.9912	60.917	201.045	43.968	336.454	60.917	2534.42	35.9934	360.744
33.8732	70.9814	45.9905	4165.81	7.99655	416.581	16.9082	3282.34	28.8748	352.723	39.9158	53.9516	26.9912	261.548	39.9158	214.592	25.8624	2656.97	19.9693	507.735
54.9309	42.8938	30	1075.99	4.99805	521.622	16.9082	1649.51	12.9969	289.398	27.98	21.8979	37.9892	249.484	40.9154	874.913	37.9892	1474.1	19.9693	249.484
31.9496	77.4873	40.9154	3773.38	15.9839	285.52	24.9484	1548.86	36.9778	378.188	18.9202	33.8732	30	1166.72	24.9484	269.306	38.7659	2580.43	39.9158	642.948
39.9158	38.7659	47.7826	2680.98	32.9714	468.253	15.9839	1061.57	20.8879	414.712	46.9307	34.7996	27.98	297.983	28.8748	58.6323	89.8843	4054.9	35.9934	376.491
51.8115	50.7735	28.8748	3123.92	40.9154	678.599	36.9778	1858.29	38.7659	398.261	42.8938	34.7996	19.9693	225.475	36.9778	162.375	30	4496.79	41.9401	402.764
43.968	18.9202	16.9082	2145.92	31.9496	430.872	12.9969	2766.72	35.9934	404.58	39.9158	31.9496	31.9496	244.486	46.9307	202.861	55.8024	1480.75	25.8624	242.842
41.9401	35.9934	27.98	4609.4	7.99655	533.484	3	3145.06	43.968	310.291	33.8732	38.7659	32.9714	158.052	44.7661	678.599	39.9158	1494.12	42.8938	514.631
32.9714	30.8205	24.9484	1242.54	16.9082	479.98	22.8537	2224.53	44.7661	373.959	20.8879	37.9892	42.8938	972.441	25.8624	300.675	36.9778	2656.97	25.8624	422.239
[truncated: 48,005 more rows]

## Sheet: Fig 1E
t1= 2 hours						t2= 6 hours
		pZS*-612						pZS*-612
BW27784 pBAD-mazF		TB212 pBAD-mazF				BW27784 pBAD-mazF		TB212 pBAD-mazF
background fluorescence control		induced		uninduced		background fluorescence control		induced		uninduced
GFP	mCherry	GFP	mCherry	GFP	mCherry	GFP	mCherry	GFP	mCherry	GFP	mCherry
37.9892	60.917	708.22	637.191	285.52	297.983	16.9082	42.8938	1725.39	1239.74	277.919	62.8652
46.9307	16.9082	510.023	488.692	269.306	220.958	28.8748	69.716	1675.68	1242.54	616.057	64.5846
24.9484	43.968	701.878	514.631	678.599	471.423	16.9082	12.9969	1399.8	919.283	255.732	91.7219
51.8115	16.9082	430.872	550.545	295.98	304.759	41.9401	40.9154	1100.46	886.797	450.691	151.102
45.9905	44.7661	678.599	527.519	234.788	303.392	8.96824	55.8024	1808.82	1164.1	529.897	103.797
19.9693	32.9714	574.576	527.519	431.841	455.787	11.9325	20.8879	1631.07	1005.8	518.115	220.958
15.9839	32.9714	721.075	778.366	262.727	226.491	30	26.9912	1441.32	1130.56	287.453	123.418
30	24.9484	740.797	755.942	215.559	290.703	32.9714	49.9805	1279.39	1311.43	492	127.939
43.968	40.9154	497.563	434.764	347.214	274.812	20.8879	19.9693	1384.15	1228.64	439.68	68.6272
39.9158	88.4806	666.501	660.533	450.691	251.173	42.8938	39.9158	459.905	408.235	383.324	62.8652
18.9202	27.98	549.309	459.905	357.514	220.958	23.9588	44.7661	1428.42	1112.9	474.613	63.576
36.9778	31.9496	409.154	506.594	279.8	103.797	15.9839	68.6272	2219.53	1166.72	428.938	111.541
58.6323	36.9778	602.359	808.696	46.9307	31.9496	44.7661	43.968	1288.05	1195.93	570.714	78.7166
58.6323	20.8879	538.304	555.52	285.52	240.668	28.8748	43.968	1288.05	1071.16	637.191	127.939
57.7166	35.9934	1145.92	961.569	641.504	344.88	38.7659	15.9839	1664.42	1288.05	842.1	98.3436
34.7996	27.98	972.441	701.878	381.604	332.693	60.917	27.98	1956.93	1085.71	513.475	75.5942
18.9202	59.9656	488.692	539.516	225.475	215.559	53.9516	52.7519	1706.1	1500.86	298.654	56.9432
61.8834	24.9484	474.613	705.042	574.576	407.318	27.98	44.7661	1169.34	1075.99	443.653	107.357
17.9262	40.9154	744.136	955.105	421.291	357.514	40.9154	39.9158	492	371.445	464.06	104.499
45.9905	76.9664	1005.8	686.272	523.973	452.723	16.9082	31.9496	3689.48	1887.77	392.924	131.439
74.5811	36.9778	1105.42	981.227	266.895	367.292	100.806	67.7075	360.744	290.703	295.98	96.8078
27.98	24.9484	913.103	668.002	371.445	371.445	21.8979	50.7735	1209.46	1193.25	533.484	156.99
60.917	23.9588	61.8834	44.7661	376.491	290.703	25.8624	24.9484	374.801	55.8024	479.98	135.948
44.7661	89.8843	482.143	595.625	400.957	399.158	33.8732	48.7594	1576.97	1441.32	362.37	92.7589
23.9588	60.917	611.916	459.905	598.31	300.675	41.9401	28.8748	1668.16	938.077	403.671	105.443
37.9892	38.7659	507.735	641.504	389.406	235.317	62.8652	59.9656	170.994	464.06	364.823	111.541
54.9309	55.8024	695.594	656.092	540.73	380.747	21.8979	52.7519	1044.99	832.685	447.661	87.6883
30.8205	48.7594	727.59	418.459	778.366	347.214	17.9262	18.9202	1569.9	1288.05	347.214	80.8696
76.9664	23.9588	674.037	603.715	641.504	306.133	49.9805	48.7594	1012.61	614.674	863.188	160.56
68.6272	47.7826	422.239	573.286	79.7859	63.576	36.9778	35.9934	1228.64	1024.06	642.948	206.544
33.8732	46.9307	534.685	439.68	485.407	347.214	43.968	40.9154	1612.84	1792.62	439.68	99.6795
54.9309	63.576	948.683	678.599	529.897	422.239	16.9082	15.9839	1721.51	1709.94	295.98	64.5846
34.7996	19.9693	538.304	581.073	416.581	350.352	55.8024	44.7661	1507.62	919.283	683.193	164.951
41.9401	51.8115	744.136	563.065	159.839	127.939	17.9262	32.9714	1792.62	1425.21	396.474	31.9496
25.8624	19.9693	421.291	507.735	235.317	125.376	11.9325	48.7594	2580.43	2098.2	539.516	64.5846
59.9656	60.917	734.164	767.935	347.214	348.779	15.9839	11.9325	1262.25	1187.89	482.143	138.415
62.8652	16.9082	972.441	595.625	439.68	448.669	32.9714	31.9496	1209.46	1117.92	817.84	88.4806
45.9905	31.9496	757.644	573.286	276.672	308.899	15.9839	43.968	1497.49	1140.77	492	106.876
59.9656	40.9154	641.504	727.59	256.885	199.693	62.8652	59.9656	2506.09	1623.75	338.732	72.9228
31.9496	22.8537	797.859	518.115	660.533	396.474	40.9154	39.9158	2428.42	1729.27	454.763	72.9228
34.7996	19.9693	582.381	701.878	513.475	385.919	43.968	44.7661	1792.62	1128.02	595.625	167.568
31.9496	68.6272	642.948	532.286	289.398	303.392	19.9693	34.7996	1552.35	1250.95	343.333	100.806
60.917	39.9158	393.809	507.735	468.253	252.873	27.98	24.9484	2337.34	1854.12	421.291	103.797
18.9202	45.9905	641.504	700.302	326.761	390.283	28.8748	59.9656	1833.39	1323.28	539.516	132.925
45.9905	15.9839	474.613	435.743	452.723	356.711	30.8205	75.5942	1117.92	1030.99	435.743	40.9154
41.9401	19.9693	398.261	546.844	229.567	251.173	38.7659	44.7661	2010.45	1329.25	443.653	144.782
26.9912	36.9778	495.33	534.685	368.948	300.675	18.9202	31.9496	870.987	507.735	489.792	95.941
49.9805	44.7661	456.813	590.292	167.568	247.807	18.9202	31.9496	1377.94	1145.92	277.919	124.533
46.9307	41.9401	999.038	701.878	281.694	197.905	36.9778	44.7661	390.283	487.594	573.286	123.418
17.9262	28.8748	783.634	732.515	393.809	387.659	36.9778	64.5846	1112.9	851.621	632.907	132.925
44.7661	23.9588	1438.09	882.818	360.744	224.463	39.9158	91.7219	1605.6	1169.34	767.935	135.948
30.8205	32.9714	729.228	540.73	485.407	314.506	15.9839	23.9588	2079.42	1282.27	367.292	151.102
24.9484	43.968	788.938	578.466	354.313	263.911	36.9778	24.9484	1296.77	870.987	374.801	108.816
26.9912	4.99805	1201.32	865.132	334.944	259.789	30.8205	19.9693	919.283	778.366	1262.25	170.994
42.8938	20.8879	1030.99	1112.9	298.654	328.973	44.7661	21.8979	1733.17	1605.6	744.136	204.694
36.9778	15.9839	783.634	946.552	230.602	195.693	35.9934	23.9588	1302.62	678.599	429.904	80.8696
56.9432	27.98	489.792	482.143	222.453	323.835	15.9839	55.8024	2024.06	1299.69	430.872	138.415
35.9934	32.9714	666.501	714.619	434.764	279.8	31.9496	59.9656	435.743	616.057	290.703	94.8683
61.8834	60.917	374.801	428.938	347.214	300.675	15.9839	19.9693	1396.66	834.559	734.164	120.674
25.8624	32.9714	698.729	651.681	792.495	539.516	43.968	34.7996	1668.16	1262.25	744.136	96.8078
30.8205	23.9588	637.191	484.316	397.367	180.882	51.8115	43.968	1451.08	1326.26	308.899	64.5846
25.8624	30	632.907	725.956	280.43	207.942	16.9082	36.9778	1808.82	1438.09	603.715	123.418
62.8652	87.6883	637.191	708.22	266.895	229.567	24.9484	17.9262	303.392	211.241	474.613	124.533
42.8938	51.8115	498.683	527.519	421.291	363.186	20.8879	62.8652	374.801	314.506	563.065	132.925
42.8938	43.968	590.292	799.655	322.382	296.646	42.8938	57.7166	1587.65	1105.42	443.653	119.863
73.7473	24.9484	513.475	495.33	374.801	485.407	46.9307	35.9934	381.604	428.938	388.531	84.7799
33.8732	27.98	700.302	668.002	488.692	320.215	32.9714	42.8938	1120.44	1049.7	459.905	123.418
43.968	48.7594	637.191	660.533	637.191	571.998	32.9714	56.9432	1609.21	1262.25	285.52	98.3436
39.9158	32.9714	749.173	700.302	376.491	344.88	72.9228	49.9805	1541.91	1332.24	435.743	51.8115
69.716	68.6272	546.844	443.653	385.919	320.215	17.9262	55.8024	1660.68	948.683	886.797	156.285
28.8748	47.7826	507.735	435.743	531.09	306.133	42.8938	15.9839	1521.25	1467.49	961.569	95.941
71.9456	32.9714	990.093	520.45	540.73	563.065	21.8979	23.9588	1387.27	732.515	1102.94	120.674
32.9714	8.96824	482.143	422.239	226.491	160.56	25.8624	52.7519	1250.95	1169.34	304.759	112.802
40.9154	19.9693	393.809	459.905	274.812	368.948	35.9934	67.7075	2074.75	1177.26	447.661	83.4559
45.9905	56.9432	665.004	819.681	322.382	279.8	46.9307	51.8115	2285.37	1464.19	482.143	83.4559
66.9505	28.8748	437.707	435.743	285.52	293.329	28.8748	43.968	1128.02	1112.9	500.931	179.666
21.8979	4.99805	242.842	414.712	740.797	755.942	43.968	68.6272	1145.92	1080.84	586.323	152.81
58.6323	75.5942	632.907	570.714	243.937	212.67	36.9778	56.9432	1415.63	1128.02	641.504	115.887
42.8938	43.968	757.644	678.599	341.792	363.186	4.99805	24.9484	3341.92	1601.99	412.851	55.8024
49.9805	25.8624	744.136	647.3	381.604	276.672	24.9484	3	1854.12	1428.42	412.851	172.539
25.8624	62.8652	1156.27	767.935	265.697	242.842	20.8879	32.9714	407.318	430.872	865.132	163.842
42.8938	61.8834	637.191	683.193	341.792	226.491	27.98	55.8024	1374.85	1242.54	788.938	91.7219
30.8205	31.9496	414.712	393.809	213.629	269.306	44.7661	35.9934	1425.21	957.255	190.912	127.939
45.9905	72.9228	946.552	656.092	297.983	320.215	37.9892	71.9456	1490.77	1317.34	368.948	112.802
33.8732	107.357	473.547	660.533	179.666	306.133	28.8748	35.9934	1548.86	1201.32	598.31	64.5846
39.9158	20.8879	752.55	701.878	269.306	244.486	36.9778	24.9484	17.9262	63.576	360.744	124.533
90.4927	13.9352	708.22	543.167	409.154	383.324	43.968	32.9714	906.964	870.987	623.023	212.67
20.8879	28.8748	570.714	485.407	294.652	300.675	28.8748	24.9484	1253.76	972.441	379.892	123.418
22.8537	31.9496	467.201	563.065	428.938	364.823	24.9484	47.7826	1952.53	1605.6	586.323	116.672
98.3436	21.8979	729.228	946.552	414.712	316.635	36.9778	40.9154	1883.53	1128.02	490.895	95.941
32.9714	30.8205	961.569	1140.77	20.8879	84.7799	24.9484	17.9262	1573.43	1037.97	289.398	83.4559
59.9656	34.7996	641.504	632.907	514.631	363.186	22.8537	51.8115	1601.99	1010.33	752.55	160.56
36.9778	60.917	550.545	582.381	485.407	252.873	30.8205	35.9934	610.541	727.59	700.302	140.611
35.9934	40.9154	398.261	450.691	479.98	289.398	25.8624	36.9778	1837.51	1729.27	474.613	88.4806
87.6883	34.7996	650.218	550.545	447.661	350.352	20.8879	4.99805	1768.6	1507.62	484.316	59.9656
37.9892	20.8879	641.504	836.438	23.9588	87.6883	54.9309	28.8748	915.158	776.618	565.603	152.81
58.6323	61.8834	948.683	701.878	184.165	202.861	22.8537	72.9228	2042.34	1288.05	598.31	187.93
77.4873	36.9778	647.3	686.272	296.646	167.945	30.8205	26.9912	1837.51	1083.27	641.504	207.942
43.968	32.9714	836.438	799.655	280.43	311.69	34.7996	52.7519	1634.74	1387.27	256.885	32.9714
66.9505	40.9154	792.495	660.533	262.727	180.882	37.9892	31.9496	1396.66	1317.34	564.333	119.863
38.7659	44.7661	870.987	498.683	175.276	174.882	32.9714	16.9082	1220.38	1474.1	555.52	135.948
30.8205	31.9496	799.655	463.018	322.382	368.948	30.8205	35.9934	1729.27	1177.26	488.692	106.876
30.8205	39.9158	605.074	513.475	695.594	660.533	33.8732	75.5942	1649.51	1374.85	3	52.7519
57.7166	64.5846	518.115	620.227	249.484	194.377	20.8879	44.7661	1825.16	1128.02	559.28	79.7859
73.7473	60.917	817.84	610.541	398.261	259.789	216.531	76.9664	1365.6	994.556	303.392	83.4559
16.9082	56.9432	701.878	443.653	3	73.7473	32.9714	36.9778	300.675	336.454	274.812	47.7826
37.9892	34.7996	832.685	767.935	273.579	295.98	3	72.9228	1399.8	996.794	1217.64	160.921
35.9934	61.8834	836.438	632.907	162.375	172.539	27.98	32.9714	987.869	740.797	300	111.541
37.9892	22.8537	880.835	832.685	374.801	474.613	24.9484	44.7661	1983.51	1242.54	410.998	39.9158
38.7659	72.9228	1080.84	708.22	410.998	347.214	28.8748	35.9934	2264.91	1270.79	1052.07	88.4806
24.9484	5.9831	439.68	520.45	439.68	280.43	19.9693	93.8077	2145.92	1609.21	357.514	51.8115
38.7659	63.576	476.753	399.158	529.897	303.392	30	62.8652	430.872	36.9778	228.537	91.7219
41.9401	28.8748	578.466	628.652	249.484	247.807	44.7661	53.9516	1804.75	1228.64	759.349	120.674
36.9778	28.8748	30	759.349	364.823	252.873	24.9484	31.9496	1431.63	972.441	443.653	55.8024
26.9912	27.98	437.707	314.506	324.564	314.506	55.8024	3	383.324	247.807	3	41.9401
33.8732	7.99655	817.84	570.714	308.899	277.919	72.9228	31.9496	1425.21	1044.99	508.878	72.9228
27.98	32.9714	437.707	489.792	473.547	359.934	32.9714	56.9432	2680.98	1892.02	435.743	57.7166
32.9714	40.9154	390.283	665.004	207.942	231.121	19.9693	57.7166	1792.62	1438.09	857.385	136.254
37.9892	32.9714	713.014	527.519	249.484	217.996	20.8879	36.9778	1474.1	1223.13	543.167	148.742
33.8732	48.7594	1362.54	755.942	363.186	371.445	20.8879	60.917	1262.25	1044.99	613.293	140.611
39.9158	16.9082	13.9352	38.7659	329.714	247.807	31.9496	23.9588	1573.43	1044.99	660.533	212.67
75.5942	64.5846	464.06	488.692	1030.99	810.517	30.8205	19.9693	1299.69	880.835	284.879	66.9505
28.8748	47.7826	523.973	539.516	232.686	175.276	21.8979	43.968	1061.57	1075.99	296.646	68.6272
17.9262	32.9714	749.173	817.84	412.851	276.672	42.8938	31.9496	1365.6	1399.8	773.133	111.541
26.9912	45.9905	498.683	531.09	222.453	220.958	17.9262	71.9456	1854.12	1253.76	1112.9	127.939
30	58.6323	586.323	683.193	328.973	240.127	32.9714	20.8879	1892.02	1538.45	273.579	72.9228
49.9805	28.8748	732.515	463.018	154.191	256.885	3	34.7996	1645.81	1262.25	487.594	115.887
26.9912	67.7075	1140.77	660.533	249.484	343.333	46.9307	58.6323	1883.53	1201.32	660.533	143.486
30	24.9484	695.594	602.359	262.727	243.937	27.98	59.9656	39.9158	47.7826	935.97	127.939
39.9158	32.9714	755.942	810.517	389.406	243.937	37.9892	43.968	1384.15	1093.06	479.98	68.6272
76.9664	3	651.681	555.52	210.766	304.759	45.9905	36.9778	1664.42	1332.24	339.494	81.6003
47.7826	41.9401	540.73	642.948	336.454	279.8	28.8748	40.9154	1377.94	1288.05	565.603	152.81
46.9307	31.9496	443.653	546.844	402.764	288.748	3	17.9262	1128.02	996.794	442.656	76.9664
27.98	48.7594	686.272	495.33	277.919	248.924	32.9714	28.8748	1679.45	1335.24	546.844	176.066
64.5846	56.9432	642.948	474.613	269.306	331.945	53.9516	43.968	2428.42	1992.45	581.073	195.693
25.8624	67.7075	929.677	767.935	334.944	246.141	39.9158	4.99805	1177.26	882.818	456.813	167.945
22.8537	30.8205	421.291	443.653	532.286	426.054	18.9202	46.9307	1374.85	1365.6	564.333	83.4559
17.9262	32.9714	654.619	641.504	289.398	364.823	19.9693	27.98	2042.34	1112.9	678.599	92.7589
30	24.9484	471.423	439.68	274.812	347.214	21.8979	73.7473	2680.98	1645.81	533.484	156.285
38.7659	15.9839	498.683	560.539	295.98	190.912	31.9496	45.9905	1296.77	1190.57	686.272	132.925
36.9778	60.917	725.956	489.792	383.324	247.807	35.9934	55.8024	946.552	792.495	367.292	40.9154
46.9307	87.6883	20.8879	72.9228	335.698	426.054	92.7589	19.9693	1634.74	1311.43	281.694	136.254
46.9307	71.9456	482.143	448.669	225.475	248.924	28.8748	51.8115	1545.38	990.093	654.619	120.674
32.9714	58.6323	523.973	347.214	317.348	331.945	32.9714	44.7661	1044.99	632.907	381.604	167.945
47.7826	43.968	533.484	611.916	341.792	373.959	27.98	50.7735	1849.95	1438.09	595.625	108.816
33.8732	34.7996	595.625	546.844	397.367	218.979	4.99805	92.7589	1552.35	1223.13	1242.54	239.05
34.7996	35.9934	692.472	443.653	329.714	296.646	20.8879	76.9664	1112.9	1130.56	356.711	179.666
62.8652	57.7166	540.73	529.897	799.655	590.292	26.9912	60.917	420.345	279.8	533.484	51.8115
44.7661	31.9496	555.52	555.52	344.88	176.066	28.8748	40.9154	1326.26	1228.64	465.105	124.533
19.9693	27.98	352.723	574.576	563.065	306.133	25.8624	20.8879	1631.07	1332.24	578.466	103.797
36.9778	28.8748	637.191	555.52	182.516	164.951	42.8938	31.9496	1329.25	870.987	430.872	66.9505
18.9202	56.9432	46.9307	44.7661	317.348	251.173	18.9202	56.9432	1228.64	1209.46	439.68	82.8948
43.968	36.9778	481.06	566.876	230.602	187.087	38.7659	24.9484	304.759	513.475	586.323	64.5846
47.7826	43.968	642.948	692.472	294.652	198.797	50.7735	76.9664	1209.46	788.938	456.813	144.782
108.816	31.9496	605.074	464.06	565.603	495.33	34.7996	40.9154	981.227	1080.84	347.996	81.6003
17.9262	39.9158	806.88	428.938	332.693	170.994	48.7594	72.9228	1721.51	1347.3	721.075	112.802
41.9401	60.917	529.897	408.235	439.68	225.475	3	51.8115	2024.06	2084.1	357.514	77.4873
25.8624	28.8748	1187.89	1010.33	320.215	263.911	52.7519	24.9484	1362.54	1311.43	546.844	93.8077
39.9158	32.9714	708.22	488.692	412.851	243.937	32.9714	28.8748	1764.63	1112.9	418.459	76.9664
61.8834	24.9484	678.599	647.3	533.484	387.659	17.9262	39.9158	1128.02	968.078	459.905	84.7799
41.9401	60.917	520.45	507.735	256.885	268.701	37.9892	27.98	678.599	518.115	714.619	144.782
31.9496	41.9401	36.9778	54.9309	344.88	247.807	52.7519	22.8537	2332.09	1282.27	340.258	107.357
22.8537	3	849.708	882.818	300.675	195.693	12.9969	35.9934	1164.1	1209.46	610.541	78.7166
28.8748	3	979.024	946.552	320.215	352.723	56.9432	47.7826	1406.11	1234.18	886.797	198.797
35.9934	30	836.438	716.227	446.656	540.73	51.8115	27.98	1679.45	1231.41	482.143	60.917
47.7826	9.96795	573.286	1005.8	338.732	304.759	4.99805	40.9154	1484.08	972.441	701.878	73.7473
30.8205	47.7826	1024.06	678.599	198.797	300	13.9352	20.8879	1752.76	1545.38	452.723	76.9664
39.9158	48.7594	479.98	508.878	287.453	284.879	25.8624	55.8024	1594.8	1270.79	898.843	89.8843
40.9154	56.9432	749.173	721.075	279.8	495.33	40.9154	31.9496	28.8748	3.98261	595.625	68.6272
32.9714	40.9154	701.878	546.844	344.88	390.283	30	32.9714	987.869	870.987	574.576	114.592
30	3	1012.61	727.59	337.212	287.453	31.9496	31.9496	1377.94	1156.27	500.931	156.99
41.9401	34.7996	555.52	412.851	507.735	371.445	31.9496	55.8024	1983.51	1326.26	381.604	42.8938
70.9814	62.8652	642.948	586.323	289.398	352.723	24.9484	33.8732	404.58	674.037	808.696	75.5942
33.8732	41.9401	1037.97	1042.65	514.631	339.494	35.9934	59.9656	1311.43	1052.07	475.682	85.5459
25.8624	36.9778	467.201	581.073	374.801	350.352	24.9484	49.9805	714.619	727.59	1044.99	103.797
46.9307	56.9432	810.517	1105.42	234.788	184.165	27.98	32.9714	1849.95	1605.6	513.475	40.9154
53.9516	55.8024	923.427	755.942	200.593	176.066	16.9082	32.9714	1054.43	1166.72	443.653	125.376
33.8732	39.9158	523.973	564.333	359.934	387.659	23.9588	39.9158	1177.26	1059.19	422.239	100.806
34.7996	48.7594	1133.1	708.22	368.948	279.8	44.7661	35.9934	1201.32	819.681	439.68	55.8024
22.8537	46.9307	642.948	698.729	232.686	207.942	40.9154	63.576	1052.07	1145.92	412.851	80.8696
20.8879	48.7594	555.52	563.065	265.697	270.52	16.9082	38.7659	1768.6	1054.43	714.619	127.939
32.9714	32.9714	666.501	705.042	518.115	259.789	45.9905	48.7594	1239.74	1030.99	306.133	110.294
46.9307	15.9839	533.484	563.065	372.281	371.445	19.9693	7.99655	1130.56	1063.96	468.253	139.352
32.9714	70.9814	732.515	732.515	439.68	455.787	35.9934	43.968	543.167	443.653	773.133	119.863
45.9905	11.9325	863.188	716.227	137.176	175.276	27.98	36.9778	1698.44	1209.46	533.484	37.9892
36.9778	32.9714	915.158	755.942	414.712	228.537	10.9799	47.7826	886.797	508.878	1005.8	103.797
24.9484	26.9912	1056.81	1140.77	240.668	216.531	34.7996	88.4806	1709.94	1311.43	272.964	67.7075
46.9307	17.9262	678.599	510.023	180.882	187.93	34.7996	40.9154	1480.75	1323.28	422.239	70.9814
30	87.6883	961.569	642.948	474.613	212.67	34.7996	56.9432	1752.76	1209.46	698.729	133.224
53.9516	47.7826	830.815	900.866	374.801	287.453	42.8938	47.7826	2557.32	2098.2	252.873	44.7661
28.8748	44.7661	714.619	527.519	465.105	489.792	21.8979	87.6883	1552.35	1675.68	426.054	80.8696
40.9154	12.9969	55.8024	749.173	340.258	332.693	34.7996	36.9778	2160.44	1821.06	609.17	104.499
75.5942	39.9158	714.619	698.729	495.33	279.8	3	35.9934	1406.11	1725.39	396.474	130.849
37.9892	123.418	628.652	660.533	381.604	403.671	42.8938	31.9496	1668.16	1239.74	532.286	82.8948
42.8938	35.9934	464.06	623.023	429.904	323.835	43.968	11.9325	1679.45	911.052	686.272	57.7166
26.9912	67.7075	654.619	668.002	234.788	256.885	10.9799	47.7826	1808.82	1164.1	714.619	108.816
22.8537	56.9432	749.173	476.753	324.564	174.882	46.9307	53.9516	1270.79	1030.99	865.132	156.285
17.9262	27.98	533.484	465.105	223.959	192.636	20.8879	28.8748	732.515	473.547	678.599	116.672
67.7075	19.9693	674.037	799.655	173.317	243.937	16.9082	97.6825	1837.51	1725.39	623.023	104.499
81.6003	3.98261	653.148	555.52	296.646	231.121	19.9693	43.968	1399.8	1566.37	468.253	137.176
30.8205	47.7826	870.987	744.136	249.484	97.6825	20.8879	74.5811	1821.06	1507.62	304.759	39.9158
21.8979	27.98	1302.62	787.166	725.956	714.619	23.9588	68.6272	1507.62	1201.32	660.533	119.863
30	9.96795	578.466	385.919	273.579	194.377	44.7661	53.9516	1892.02	1552.35	368.948	73.7473
30	38.7659	523.973	810.517	430.872	416.581	15.9839	19.9693	207.942	443.653	489.792	76.9664
49.9805	71.9456	521.622	565.603	435.743	179.666	53.9516	27.98	1044.99	1326.26	586.323	223.959
19.9693	19.9693	31.9496	540.73	414.712	437.707	23.9588	36.9778	1939.4	1808.82	523.973	127.939
23.9588	27.98	472.484	479.98	261.548	332.693	8.96824	31.9496	1854.12	1808.82	455.787	122.588
16.9082	48.7594	882.818	1001.29	312.392	320.215	21.8979	43.968	1612.84	1808.82	521.622	67.7075
60.917	60.917	714.619	668.002	378.188	407.318	26.9912	17.9262	51.8115	119.863	26.9912	4.99805
37.9892	47.7826	611.916	543.167	237.977	274.812	28.8748	3.98261	1474.1	1250.95	279.8	70.9814
30.8205	63.576	865.132	880.835	467.201	322.382	26.9912	106.876	1616.47	1438.09	610.541	76.9664
53.9516	47.7826	1245.33	749.173	3	33.8732	46.9307	51.8115	2229.54	1480.75	392.924	68.6272
42.8938	3.98261	725.956	690.917	326.761	513.475	44.7661	58.6323	1504.24	792.495	570.714	64.5846
26.9912	67.7075	1270.79	834.559	481.06	380.747	16.9082	38.7659	1371.76	1037.97	981.227	147.742
50.7735	48.7594	641.504	605.074	582.381	287.453	18.9202	48.7594	1425.21	946.552	755.942	134.126
42.8938	35.9934	773.133	817.84	270.52	324.564	31.9496	51.8115	2024.06	1166.72	620.227	130.849
42.8938	44.7661	740.797	518.115	324.564	430.872	32.9714	52.7519	173.317	422.239	506.594	84.7799
25.8624	54.9309	674.037	518.115	435.743	465.105	24.9484	24.9484	1768.6	1335.24	447.661	104.499
21.8979	65.6092	708.22	586.323	276.672	115.887	19.9693	19.9693	1140.77	870.987	890.794	148.742
16.9082	36.9778	616.057	819.681	410.998	408.235	33.8732	79.7859	1030.99	961.569	683.193	116.672
34.7996	44.7661	523.973	461.978	326.761	523.973	40.9154	40.9154	1228.64	961.569	549.309	92.7589
18.9202	22.8537	788.938	810.517	260.96	371.445	36.9778	68.6272	1359.48	1344.28	479.98	58.6323
20.8879	32.9714	560.539	564.333	86.5132	170.994	27.98	59.9656	2199.66	1892.02	810.517	115.887
27.98	23.9588	1105.42	570.714	193.07	296.646	27.98	35.9934	1605.6	1387.27	428.938	132.925
15.9839	15.9839	430.872	631.486	178.859	199.693	3.98261	35.9934	1431.63	1156.27	465.105	78.7166
54.9309	44.7661	473.547	550.545	402.764	439.68	36.9778	48.7594	1605.6	1326.26	538.304	180.882
38.7659	24.9484	817.84	863.188	318.778	195.693	32.9714	36.9778	1594.8	1438.09	385.919	363.186
25.8624	52.7519	701.878	523.973	422.239	231.121	32.9714	66.9505	2005.93	1049.7	701.878	159.839
33.8732	15.9839	485.407	485.407	344.88	447.661	56.9432	56.9432	1983.51	1270.79	849.708	111.541
34.7996	88.4806	1961.33	1083.27	10.9799	39.9158	30.8205	44.7661	1974.61	1649.51	329.714	136.254
30.8205	15.9839	911.052	1195.93	437.707	207.942	46.9307	40.9154	2084.1	1431.63	564.333	122.588
105.443	87.6883	727.59	656.092	258.624	374.801	38.7659	48.7594	1447.82	923.427	778.366	60.917
19.9693	19.9693	1063.96	1052.07	338.732	311.69	41.9401	39.9158	1821.06	1451.08	641.504	159.839
18.9202	40.9154	586.323	359.934	276.672	211.241	33.8732	31.9496	2065.44	1282.27	292.671	49.9805
74.5811	40.9154	346.435	430.872	300.675	282.328	17.9262	49.9805	1627.41	1209.46	323.835	107.357
28.8748	44.7661	2010.45	1347.3	431.841	376.491	30	59.9656	225.475	266.895	443.653	51.8115
54.9309	68.6272	730.87	761.059	149.077	156.285	30	30	1384.15	1690.82	450.691	124.533
22.8537	92.7589	767.935	632.907	229.567	202.861	15.9839	44.7661	2060.8	1425.21	666.501	132.925
102.867	24.9484	506.594	418.459	21.8979	44.7661	28.8748	52.7519	201.045	420.345	332.693	121.764
50.7735	28.8748	781.874	428.938	404.58	359.934	27.98	47.7826	459.905	554.272	418.459	108.816
18.9202	40.9154	683.193	598.31	426.054	290.703	30	45.9905	2295.67	1594.8	212.67	125.376
45.9905	66.9505	660.533	439.68	443.653	331.945	18.9202	27.98	1012.61	830.815	430.872	152.81
36.9778	16.9082	550.545	464.06	218.979	430.872	30.8205	28.8748	783.634	708.22	474.613	151.102
36.9778	16.9082	507.735	500.931	273.579	190.483	36.9778	32.9714	990.093	987.869	647.3	127.939
37.9892	59.9656	573.286	773.133	220.958	393.809	44.7661	44.7661	1788.59	1438.09	385.919	151.102
62.8652	31.9496	1049.7	674.037	270.52	243.937	47.7826	47.7826	1302.62	1190.57	683.193	63.576
33.8732	23.9588	500.931	452.723	328.973	183.339	9.96795	30	1690.82	1326.26	402.764	135.948
62.8652	15.9839	799.655	845.895	428.938	251.173	20.8879	39.9158	1080.84	1085.71	268.701	71.9456
23.9588	55.8024	931.77	865.132	304.759	190.912	28.8748	32.9714	1879.3	865.132	641.504	80.8696
44.7661	28.8748	783.634	550.545	302.031	132.925	20.8879	80.8696	2439.37	1187.89	915.158	110.294
23.9588	43.968	461.978	507.735	213.629	263.911	20.8879	32.9714	14.9077	47.7826	412.851	75.5942
37.9892	39.9158	461.978	450.691	603.715	372.281	64.5846	36.9778	226.491	270.52	520.45	163.842
45.9905	50.7735	1030.99	727.59	347.996	306.133	19.9693	15.9839	1153.67	1299.69	303.392	96.8078
41.9401	38.7659	678.599	642.948	294.652	251.173	15.9839	60.917	1612.84	1198.63	523.973	108.816
30	22.8537	1156.27	1187.89	324.564	328.973	52.7519	7.99655	1866.67	1356.42	641.504	84.7799
22.8537	40.9154	727.59	383.324	623.023	430.872	23.9588	23.9588	1594.8	1362.54	550.545	154.191
40.9154	40.9154	504.321	430.872	521.622	416.581	24.9484	40.9154	258.624	195.693	368.948	163.842
104.499	16.9082	987.869	595.625	258.624	207.942	16.9082	30	1438.09	882.818	455.787	82.8948
49.9805	35.9934	540.73	454.763	378.188	422.239	19.9693	63.576	1548.86	957.255	372.281	127.939
65.6092	31.9496	578.466	507.735	213.629	232.686	31.9496	31.9496	1507.62	1344.28	578.466	36.9778
39.9158	19.9693	761.059	611.916	431.841	416.581	28.8748	40.9154	1679.45	1444.57	651.681	145.762
41.9401	55.8024	698.729	727.59	981.227	714.619	30.8205	14.9077	1744.9	1956.93	961.569	195.693
27.98	21.8979	865.132	686.272	590.292	383.324	24.9484	28.8748	2693.06	1049.7	456.813	56.9432
33.8732	40.9154	929.677	767.935	407.318	324.564	49.9805	31.9496	2306.02	799.655	489.792	100.806
53.9516	31.9496	534.685	495.33	482.143	407.318	25.8624	27.98	1209.46	1270.79	381.604	77.4873
25.8624	35.9934	30.8205	36.9778	248.924	303.392	46.9307	40.9154	1377.94	1276.52	533.484	88.4806
17.9262	31.9496	368.948	550.545	269.306	149.077	55.8024	43.968	2102.93	1037.97	388.531	95.941
30.8205	56.9432	1063.96	714.619	326.761	332.693	16.9082	39.9158	1302.62	1128.02	407.318	120.674
53.9516	47.7826	437.707	578.466	243.937	155.584	17.9262	35.9934	1209.46	1093.06	581.073	100.806
33.8732	35.9934	400.957	385.919	398.261	379.892	3	64.5846	2165.31	1538.45	532.286	79.7859
30.8205	72.9228	423.19	473.547	246.141	211.241	43.968	27.98	18.9202	52.7519	559.28	80.8696
43.968	19.9693	1649.51	623.023	285.52	211.241	28.8748	24.9484	2074.75	1415.63	352.723	64.5846
24.9484	32.9714	581.073	484.316	533.484	335.698	30	59.9656	2401.27	1808.82	347.996	220.958
3	120.674	1128.02	882.818	314.506	319.496	27.98	23.9588	1112.9	946.552	573.286	64.5846
43.968	55.8024	495.33	550.545	251.173	180.882	23.9588	35.9934	1744.9	1140.77	598.31	63.576
48.7594	34.7996	555.52	805.067	393.809	239.05	75.5942	47.7826	1594.8	598.31	520.45	155.584
17.9262	67.7075	1128.02	915.158	570.714	489.792	26.9912	46.9307	1792.62	1056.81	390.283	95.941
46.9307	62.8652	40.9154	41.9401	262.727	163.842	44.7661	26.9912	1768.6	1425.21	586.323	135.948
51.8115	44.7661	620.227	603.715	260.96	300.675	24.9484	124.533	1441.32	1105.42	443.653	71.9456
33.8732	15.9839	678.599	744.136	426.054	255.732	61.8834	59.9656	1752.76	1299.69	714.619	52.7519
31.9496	26.9912	385.919	409.154	429.904	489.792	26.9912	28.8748	2024.06	981.227	456.813	87.6883
27.98	3.98261	452.723	683.193	456.813	383.324	15.9839	51.8115	1849.95	1169.34	543.167	129.969
23.9588	56.9432	942.305	484.316	41.9401	44.7661	19.9693	19.9693	1660.68	1362.54	435.743	52.7519
44.7661	20.8879	538.304	832.685	666.501	489.792	16.9082	52.7519	1664.42	1587.65	435.743	94.8683
45.9905	59.9656	923.427	799.655	305.446	354.313	23.9588	39.9158	1698.44	1128.02	563.065	252.873
22.8537	23.9588	674.037	565.603	426.054	231.121	4.99805	71.9456	1504.24	979.024	695.594	104.499
38.7659	68.6272	1198.63	1344.28	175.276	201.045	3	43.968	1362.54	906.964	503.188	56.9432
97.6825	35.9934	799.655	755.942	33.8732	32.9714	32.9714	41.9401	1605.6	1112.9	518.115	58.6323
37.9892	15.9839	581.073	523.973	281.694	287.453	42.8938	56.9432	1317.34	1112.9	459.905	68.6272
58.6323	34.7996	555.52	563.065	250.609	215.559	35.9934	31.9496	1935.05	1387.27	695.594	153.154
92.7589	16.9082	628.652	716.227	347.996	263.911	21.8979	21.8979	1451.08	1145.92	828.948	91.7219
30	3	705.042	783.634	242.842	256.885	23.9588	41.9401	2369.09	1987.97	312.392	88.4806
38.7659	48.7594	721.075	641.504	240.668	288.748	37.9892	31.9496	1660.68	1362.54	328.973	55.8024
30.8205	44.7661	817.84	598.31	305.446	224.463	36.9778	36.9778	393.809	359.934	23.9588	26.9912
31.9496	24.9484	487.594	456.813	167.945	111.541	28.8748	40.9154	1005.8	755.942	414.712	71.9456
30.8205	72.9228	870.987	981.227	180.882	252.873	27.98	45.9905	514.631	560.539	473.547	106.876
60.917	32.9714	849.708	792.495	344.88	240.127	45.9905	55.8024	2295.67	940.189	574.576	114.592
17.9262	67.7075	404.58	632.907	232.686	256.885	7.99655	53.9516	1494.12	832.685	488.692	73.7473
46.9307	36.9778	935.97	766.21	195.693	334.944	27.98	43.968	1156.27	830.815	555.52	52.7519
37.9892	35.9934	521.622	559.28	473.547	343.333	3	36.9778	1698.44	1231.41	388.531	28.8748
10.9799	30.8205	935.97	683.193	366.467	379.892	15.9839	56.9432	1311.43	1169.34	390.283	111.541
61.8834	57.7166	727.59	843.995	334.944	331.945	60.917	88.4806	2010.45	1262.25	404.58	95.941
30.8205	24.9484	665.004	623.023	277.919	240.127	70.9814	68.6272	1431.63	1223.13	380.747	71.9456
17.9262	31.9496	686.272	372.281	810.517	564.333	16.9082	73.7473	1609.21	1282.27	560.539	143.486
33.8732	40.9154	773.133	376.491	603.715	412.851	21.8979	40.9154	2494.84	1387.27	714.619	60.917
44.7661	20.8879	523.973	578.466	192.636	284.879	62.8652	44.7661	1808.82	1075.99	412.851	119.863
51.8115	12.9969	674.037	631.486	176.066	289.398	46.9307	76.9664	2010.45	1262.25	367.292	50.7735
40.9154	32.9714	882.818	744.136	347.214	272.964	17.9262	37.9892	1042.65	961.569	390.283	85.5459
16.9082	59.9656	695.594	581.073	326.761	248.924	24.9484	40.9154	1288.05	1012.61	647.3	90.4927
49.9805	31.9496	817.84	660.533	372.281	152.81	35.9934	51.8115	2306.02	1541.91	428.938	67.7075
45.9905	75.5942	56.9432	41.9401	514.631	598.31	23.9588	23.9588	2337.34	1193.25	981.227	116.672
36.9778	43.968	488.692	463.018	452.723	346.435	46.9307	78.7166	1428.42	581.073	766.21	266.895
39.9158	37.9892	838.321	605.074	274.812	314.506	67.7075	17.9262	1709.94	1236.96	637.191	146.419
16.9082	39.9158	767.935	946.552	359.934	288.748	28.8748	40.9154	1085.71	732.515	410.998	43.968
35.9934	44.7661	880.835	603.715	666.501	531.09	21.8979	31.9496	304.759	266.895	603.715	118.789
34.7996	4.99805	996.794	940.189	404.58	397.367	40.9154	40.9154	1399.8	990.093	602.359	119.863
38.7659	3	773.133	586.323	302.031	213.629	24.9484	14.9077	1296.77	940.189	721.075	51.8115
54.9309	20.8879	459.905	555.52	555.52	363.186	15.9839	44.7661	1296.77	898.843	573.286	67.7075
56.9432	36.9778	1059.19	669.505	269.306	316.635	18.9202	48.7594	68.6272	39.9158	472.484	123.418
43.968	39.9158	422.239	459.905	256.885	276.672	36.9778	18.9202	1935.05	1347.3	396.474	55.8024
41.9401	15.9839	481.06	603.715	197.905	288.748	36.9778	52.7519	1974.61	1939.4	472.484	71.9456
17.9262	19.9693	808.696	582.381	326.761	179.666	43.968	45.9905	1145.92	1005.8	488.692	107.357
27.98	31.9496	540.73	513.475	473.547	311.69	24.9484	44.7661	1415.63	810.517	563.065	127.939
31.9496	24.9484	842.1	632.907	504.321	287.453	16.9082	16.9082	1623.75	1480.75	303.392	105.443
60.917	16.9082	513.475	543.167	456.813	414.712	18.9202	59.9656	2401.27	1302.62	463.018	88.4806
33.8732	8.96824	603.715	705.042	573.286	311.69	46.9307	44.7661	1179.91	840.208	243.937	79.7859
35.9934	44.7661	523.973	613.293	175.276	201.045	40.9154	36.9778	1698.44	1326.26	288.748	120.674
39.9158	19.9693	571.998	674.037	292.671	220.958	21.8979	35.9934	1311.43	1093.06	285.52	300.675
33.8732	40.9154	727.59	578.466	323.835	282.328	18.9202	16.9082	999.038	546.844	435.743	156.285
21.8979	31.9496	732.515	669.505	256.885	260.96	46.9307	92.7589	1177.26	946.552	666.501	79.7859
38.7659	15.9839	799.655	674.037	287.453	300	13.9352	27.98	1956.93	1992.45	459.905	143.486
38.7659	20.8879	755.942	665.004	277.919	420.345	3	12.9969	1156.27	792.495	312.392	113.821
57.7166	13.9352	628.652	595.625	397.367	207.942	41.9401	31.9496	1228.64	561.801	560.539	88.4806
42.8938	58.6323	656.092	946.552	368.948	439.68	15.9839	30.8205	1311.43	923.427	326.761	64.5846
46.9307	10.9799	797.859	749.173	179.666	266.895	16.9082	13.9352	1675.68	1231.41	581.073	128.805
55.8024	19.9693	957.255	931.77	285.52	170.994	39.9158	67.7075	1166.72	921.353	443.653	84.7799
18.9202	52.7519	566.876	414.712	632.907	400.957	23.9588	60.917	1909.12	1044.99	399.158	97.6825
57.7166	39.9158	581.073	550.545	357.514	454.763	40.9154	43.968	1825.16	1223.13	288.748	110.294
30.8205	44.7661	874.913	882.818	443.653	268.701	28.8748	4.99805	2280.24	1377.94	359.934	96.8078
49.9805	35.9934	1012.61	727.59	393.809	180.882	60.917	32.9714	1279.39	1030.99	475.682	132.925
53.9516	44.7661	521.622	590.292	314.506	190.912	27.98	55.8024	2472.5	2079.42	437.707	156.285
96.8078	43.968	610.541	503.188	487.594	338.732	23.9588	39.9158	2300.84	1288.05	740.797	124.533
57.7166	23.9588	674.037	616.057	329.714	113.821	8.96824	12.9969	1514.42	1521.25	533.484	109.799
56.9432	18.9202	632.907	543.167	390.283	586.323	3	36.9778	668.002	1005.8	792.495	226.491
26.9912	12.9969	598.31	573.286	431.841	252.873	25.8624	27.98	2574.63	1631.07	594.287	152.81
54.9309	23.9588	744.136	1112.9	409.154	356.711	57.7166	43.968	32.9714	27.98	221.953	76.9664
33.8732	40.9154	892.8	744.136	443.653	379.892	10.9799	36.9778	1494.12	1323.28	498.683	72.9228
24.9484	48.7594	447.661	573.286	250.609	220.958	25.8624	39.9158	1792.62	1381.04	578.466	108.816
51.8115	44.7661	625.831	362.37	429.904	420.345	35.9934	40.9154	1573.43	1164.1	383.324	90.4927
18.9202	27.98	749.173	961.569	352.723	331.945	35.9934	72.9228	2131.49	1201.32	500.931	60.917
48.7594	43.968	727.59	590.292	385.919	364.823	22.8537	52.7519	1494.12	1012.61	431.841	135.948
54.9309	48.7594	890.794	799.655	329.714	385.919	14.9077	36.9778	1063.96	999.038	332.693	83.4559
36.9778	7.99655	561.801	632.907	209.349	143.486	21.8979	56.9432	1044.99	987.869	279.8	99.6795
19.9693	44.7661	246.141	282.328	226.491	160.56	22.8537	40.9154	190.483	479.98	350.352	55.8024
42.8938	40.9154	678.599	859.315	234.788	223.959	22.8537	54.9309	2189.79	1270.79	1054.43	218.979
45.9905	35.9934	2478.07	805.067	182.516	285.52	30.8205	44.7661	1879.3	1276.52	482.143	107.357
38.7659	16.9082	972.441	651.681	435.743	190.912	19.9693	40.9154	1242.54	623.023	488.692	179.666
37.9892	78.7166	773.133	812.341	246.141	152.81	42.8938	52.7519	1645.81	1001.29	529.897	88.4806
37.9892	35.9934	553.027	489.792	290.703	352.723	23.9588	3	167.945	390.283	564.333	148.742
52.7519	43.968	987.869	531.09	212.67	212.67	21.8979	56.9432	1729.27	1030.99	915.158	252.873
43.968	60.917	549.309	632.907	274.812	244.486	40.9154	32.9714	1788.59	1566.37	383.324	39.9158
18.9202	43.968	832.685	581.073	274.812	292.671	51.8115	16.9082	1573.43	1005.8	581.073	127.939
57.7166	42.8938	628.652	461.978	284.879	364.823	60.917	32.9714	2046.94	1664.42	473.547	102.867
25.8624	47.7826	828.948	678.599	362.37	334.944	102.867	43.968	919.283	660.533	416.581	111.541
65.6092	40.9154	1438.09	1044.99	23.9588	27.98	39.9158	12.9969	314.506	376.491	310.291	76.9664
41.9401	63.576	1080.84	683.193	231.121	243.937	40.9154	48.7594	1616.47	1276.52	404.58	107.357
24.9484	23.9588	701.878	414.712	316.635	396.474	27.98	3.98261	1059.19	1288.05	550.545	167.945
53.9516	52.7519	456.813	550.545	488.692	281.694	28.8748	16.9082	1302.62	990.093	357.514	75.5942
26.9912	16.9082	700.302	410.998	1467.49	788.938	28.8748	32.9714	412.851	215.559	359.934	66.9505
51.8115	27.98	810.517	972.441	550.545	631.486	43.968	19.9693	1507.62	507.735	295.98	98.3436
21.8979	28.8748	886.797	767.935	350.352	306.133	18.9202	41.9401	1634.74	1709.94	827.087	182.516
11.9325	28.8748	1052.07	1093.06	300.675	279.8	43.968	47.7826	1012.61	1198.63	683.193	116.672
36.9778	15.9839	482.143	495.33	305.446	316.635	32.9714	55.8024	1156.27	900.866	420.345	540.73
40.9154	30	549.309	578.466	357.514	343.333	23.9588	60.917	1164.1	1024.06	571.998	256.885
19.9693	38.7659	431.841	727.59	261.548	193.07	24.9484	43.968	1792.62	1223.13	564.333	112.802
26.9912	16.9082	842.1	692.472	410.998	287.453	15.9839	60.917	2065.44	1601.99	291.357	99.6795
46.9307	91.7219	523.973	550.545	523.973	339.494	18.9202	31.9496	1447.82	968.078	409.154	144.782
45.9905	31.9496	990.093	948.683	570.714	508.878	17.9262	46.9307	2065.44	1080.84	363.186	84.7799
18.9202	35.9934	586.323	632.907	252.873	212.67	26.9912	75.5942	1438.09	1030.99	467.201	59.9656
46.9307	7.99655	1071.16	999.038	280.43	258.624	18.9202	25.8624	2254.75	1102.94	616.057	111.541
18.9202	27.98	376.491	550.545	614.674	354.313	45.9905	31.9496	119.863	58.6323	312.392	128.805
58.6323	18.9202	669.505	863.188	468.253	268.701	30	31.9496	1694.63	1179.91	620.227	142.521
33.8732	24.9484	610.541	510.023	312.392	200.593	38.7659	27.98	1620.1	919.283	269.306	116.672
18.9202	27.98	957.255	668.002	203.776	123.418	30	72.9228	255.732	510.023	20.8879	28.8748
31.9496	16.9082	482.143	466.152	430.872	293.329	41.9401	60.917	2005.93	1939.4	692.472	124.533
30	60.917	744.136	647.3	306.133	180.882	37.9892	40.9154	1605.6	1451.08	495.33	119.863
56.9432	39.9158	708.22	598.31	354.313	276.672	23.9588	44.7661	836.438	306.133	323.835	91.7219
54.9309	33.8732	637.191	507.735	217.996	279.8	24.9484	91.7219	2065.44	1627.41	308.899	108.816
40.9154	43.968	817.84	543.167	281.694	159.839	43.968	47.7826	972.441	1201.32	566.876	96.8078
55.8024	40.9154	913.103	972.441	485.407	360.744	22.8537	57.7166	1317.34	955.105	586.323	100.806
33.8732	56.9432	808.696	654.619	378.188	347.214	31.9496	92.7589	1679.45	1311.43	637.191	136.254
76.9664	39.9158	771.396	740.797	357.514	300.675	27.98	15.9839	1494.12	1190.57	656.092	43.968
46.9307	32.9714	674.037	508.878	251.173	247.807	27.98	8.96824	2010.45	1239.74	467.201	61.8834
17.9262	56.9432	570.714	412.851	297.983	326.761	55.8024	19.9693	2065.44	1451.08	598.31	72.9228
46.9307	20.8879	861.25	836.438	305.446	336.454	42.8938	32.9714	1467.49	863.188	454.763	124.533
24.9484	41.9401	773.133	527.519	410.998	481.06	31.9496	60.917	999.038	832.685	514.631	203.776
44.7661	39.9158	467.201	468.253	344.88	240.127	56.9432	3	1974.61	1480.75	832.685	139.352
54.9309	23.9588	614.674	430.872	296.646	248.924	23.9588	15.9839	935.97	1195.93	414.712	79.7859
45.9905	31.9496	549.309	434.764	242.842	207.942	16.9082	23.9588	272.964	323.835	332.693	99.6795
41.9401	26.9912	788.938	564.333	159.839	207.942	39.9158	31.9496	303.392	368.948	543.167	135.948
102.867	31.9496	489.792	482.143	281.694	463.018	16.9082	23.9588	223.959	532.286	489.792	79.7859
54.9309	31.9496	448.669	666.501	308.899	282.328	36.9778	27.98	2079.42	1415.63	623.023	90.4927
45.9905	85.5459	716.227	555.52	13.9352	16.9082	17.9262	76.9664	1883.53	1245.33	393.809	59.9656
48.7594	31.9496	1460.9	1102.94	282.328	235.317	18.9202	48.7594	1690.82	1128.02	610.541	92.7589
45.9905	14.9077	380.747	465.105	300.675	364.823	59.9656	31.9496	2674.96	1917.72	350.352	87.6883
45.9905	28.8748	620.227	778.366	529.897	430.872	59.9656	19.9693	254.585	151.102	488.692	88.4806
60.917	43.968	454.763	355.91	334.944	243.937	16.9082	15.9839	1698.44	1253.76	479.98	96.8078
43.968	28.8748	832.685	783.634	310.291	178.859	31.9496	36.9778	1279.39	1198.63	464.06	73.7473
60.917	11.9325	783.634	654.619	281.694	303.392	21.8979	40.9154	999.038	792.495	686.272	95.941
44.7661	89.8843	610.541	620.227	481.06	343.333	17.9262	28.8748	972.441	1080.84	341.792	76.9664
107.357	30.8205	555.52	727.59	376.491	443.653	30.8205	64.5846	2145.92	1587.65	393.809	116.672
15.9839	34.7996	1093.06	788.938	359.934	249.484	43.968	56.9432	1085.71	1080.84	26.9912	49.9805
40.9154	39.9158	1019.46	880.835	192.636	258.624	32.9714	55.8024	1594.8	1356.42	695.594	192.636
62.8652	66.9505	570.714	628.652	420.345	228.537	24.9484	59.9656	1917.72	1490.77	442.656	190.912
22.8537	59.9656	972.441	781.874	374.801	300.675	23.9588	56.9432	1679.45	1253.76	972.441	124.533
33.8732	40.9154	498.683	543.167	269.306	306.133	19.9693	32.9714	1837.51	1296.77	308.899	124.533
26.9912	68.6272	660.533	503.188	529.897	393.809	24.9484	32.9714	1377.94	1223.13	412.851	103.797
12.9969	31.9496	888.794	1044.99	404.58	260.96	28.8748	87.6883	1706.1	1381.04	344.88	101.946
41.9401	65.6092	554.272	716.227	262.727	368.948	46.9307	52.7519	1587.65	1209.46	590.292	72.9228
26.9912	27.98	540.73	735.817	285.52	132.925	19.9693	8.96824	1490.77	1130.56	669.505	128.805
38.7659	19.9693	400.957	347.214	336.454	435.743	19.9693	40.9154	1569.9	892.8	376.491	95.941
3	16.9082	660.533	832.685	360.744	318.778	28.8748	36.9778	28.8748	57.7166	414.712	151.102
17.9262	24.9484	337.212	471.423	277.919	314.506	24.9484	25.8624	1531.54	900.866	570.714	102.867
53.9516	60.917	810.517	632.907	312.392	288.748	30	15.9839	24.9484	27.98	564.333	112.802
45.9905	44.7661	944.426	940.189	376.491	228.537	11.9325	51.8115	1725.39	1140.77	461.978	100.806
18.9202	39.9158	521.622	799.655	182.516	281.694	24.9484	32.9714	1071.16	832.685	389.406	27.98
40.9154	41.9401	727.59	692.472	201.045	215.559	31.9496	44.7661	1679.45	1085.71	1133.1	248.924
34.7996	15.9839	550.545	595.625	300.675	374.801	36.9778	71.9456	1253.76	1326.26	428.938	156.285
30.8205	23.9588	518.115	674.037	482.143	308.899	19.9693	40.9154	186.667	19.9693	416.581	55.8024
68.6272	37.9892	514.631	500.931	308.899	243.937	39.9158	19.9693	1500.86	1195.93	610.541	176.066
34.7996	31.9496	1276.52	603.715	409.154	363.186	24.9484	36.9778	1601.99	1406.11	979.024	116.672
28.8748	91.7219	838.321	749.173	300.675	140.611	31.9496	20.8879	2079.42	1566.37	416.581	66.9505
40.9154	11.9325	799.655	631.486	521.622	381.604	16.9082	64.5846	1296.77	990.093	343.333	87.6883
21.8979	44.7661	513.475	623.023	426.054	459.905	15.9839	108.816	2597.89	1879.3	294.652	148.742
62.8652	43.968	725.956	514.631	289.398	399.158	10.9799	71.9456	1431.63	1332.24	1026.36	132.925
41.9401	63.576	1706.1	623.023	410.998	368.948	25.8624	28.8748	2079.42	1845.8	487.594	89.8843
34.7996	23.9588	387.659	393.809	454.763	374.801	5.9831	42.8938	2121.93	1030.99	792.495	237.977
57.7166	15.9839	781.874	987.869	274.812	176.066	37.9892	56.9432	1438.09	940.189	610.541	144.782
49.9805	16.9082	714.619	727.59	226.491	266.895	30.8205	52.7519	1709.94	1329.25	410.998	91.7219
26.9912	38.7659	898.843	590.292	347.996	291.357	41.9401	51.8115	2772.95	1883.53	414.712	88.4806
18.9202	35.9934	656.092	692.472	518.115	340.258	21.8979	40.9154	1030.99	674.037	581.073	136.254
54.9309	23.9588	1001.29	563.065	467.201	439.68	30.8205	48.7594	1377.94	1332.24	383.324	64.5846
73.7473	35.9934	533.484	450.691	356.711	459.905	18.9202	25.8624	1102.94	927.589	805.067	211.241
18.9202	27.98	418.459	654.619	218.979	162.375	123.418	51.8115	2545.85	1552.35	721.075	209.349
18.9202	19.9693	22.8537	5.9831	303.392	380.747	31.9496	30.8205	1177.26	886.797	397.367	77.4873
49.9805	56.9432	788.938	714.619	300.675	288.748	18.9202	43.968	2033.18	1845.8	439.68	95.941
23.9588	56.9432	399.158	410.998	164.951	300	12.9969	23.9588	1236.96	1005.8	215.559	127.939
70.9814	27.98	1005.8	900.866	247.807	223.959	20.8879	83.4559	942.305	810.517	28.8748	76.9664
89.8843	15.9839	495.33	581.073	341.792	319.496	15.9839	84.7799	1329.25	1093.06	463.018	111.541
39.9158	24.9484	605.074	533.484	498.683	341.792	36.9778	43.968	1332.24	543.167	383.324	111.541
20.8879	63.576	1487.42	1019.46	412.851	331.945	40.9154	39.9158	1365.6	1239.74	339.494	124.533
38.7659	21.8979	740.797	935.97	448.669	239.05	43.968	24.9484	1494.12	1573.43	303.392	106.876
15.9839	64.5846	1917.72	752.55	529.897	514.631	40.9154	68.6272	990.093	1153.67	701.878	128.805
60.917	43.968	385.919	435.743	294.652	212.67	68.6272	27.98	1190.57	1010.33	473.547	57.7166
50.7735	23.9588	506.594	409.154	213.629	129.969	20.8879	45.9905	507.735	443.653	243.937	147.742
25.8624	15.9839	41.9401	8.96824	202.861	172.539	36.9778	31.9496	1467.49	1198.63	329.714	56.9432
62.8652	36.9778	570.714	518.115	727.59	752.55	39.9158	44.7661	972.441	911.052	513.475	143.486
35.9934	52.7519	17.9262	4.99805	274.812	180.882	20.8879	23.9588	840.208	874.913	45.9905	139.352
58.6323	32.9714	799.655	935.97	318.778	252.873	31.9496	108.816	2478.07	1612.84	504.321	151.102
117.461	44.7661	538.304	550.545	258.624	243.937	27.98	31.9496	1541.91	1052.07	456.813	90.4927
57.7166	47.7826	957.255	955.105	409.154	507.735	3.98261	40.9154	1664.42	919.283	865.132	115.887
90.4927	59.9656	817.84	543.167	410.998	328.973	27.98	49.9805	1752.76	1253.76	295.98	73.7473
35.9934	36.9778	725.956	660.533	329.714	312.392	59.9656	24.9484	303.392	235.317	455.787	71.9456
31.9496	32.9714	533.484	563.065	396.474	288.748	17.9262	44.7661	1552.35	1253.76	422.239	40.9154
60.917	71.9456	625.831	518.115	259.789	167.945	38.7659	55.8024	1236.96	931.77	668.002	111.541
32.9714	43.968	44.7661	51.8115	439.68	310.291	25.8624	47.7826	20.8879	24.9484	285.52	75.5942
76.9664	39.9158	650.218	1030.99	256.885	179.666	18.9202	39.9158	1362.54	859.315	714.619	126.225
47.7826	80.8696	400.957	698.729	268.701	276.672	27.98	26.9912	1044.99	836.438	479.98	111.541
17.9262	48.7594	828.948	714.619	269.306	323.835	21.8979	42.8938	1531.54	1262.25	456.813	232.686
61.8834	60.917	1620.1	900.866	387.659	314.506	55.8024	19.9693	1285.16	1075.99	695.594	89.8843
46.9307	31.9496	555.52	660.533	355.91	422.239	39.9158	51.8115	2065.44	1242.54	314.506	51.8115
390.283	304.759	447.661	666.501	555.52	352.723	24.9484	20.8879	1768.6	1140.77	500.931	134.126
25.8624	64.5846	637.191	498.683	404.58	246.141	19.9693	56.9432	1675.68	1384.15	473.547	163.842
22.8537	60.917	817.84	471.423	25.8624	39.9158	18.9202	27.98	1609.21	1164.1	297.983	87.6883
15.9839	119.863	1024.06	776.618	357.514	304.759	3	44.7661	1494.12	1153.67	393.809	42.8938
30.8205	55.8024	792.495	716.227	404.58	207.942	20.8879	27.98	1302.62	792.495	581.073	167.568
58.6323	59.9656	792.495	799.655	488.692	378.188	19.9693	32.9714	2065.44	1120.44	344.88	88.4806
41.9401	40.9154	771.396	533.484	534.685	456.813	59.9656	47.7826	376.491	252.873	435.743	83.4559
40.9154	15.9839	1566.37	946.552	410.998	332.693	19.9693	72.9228	1438.09	919.283	355.91	163.842
50.7735	24.9484	464.06	550.545	354.313	182.516	27.98	31.9496	2184.87	1784.58	364.823	76.9664
28.8748	19.9693	554.272	911.052	414.712	296.646	31.9496	28.8748	1377.94	1115.41	586.323	173.317
19.9693	11.9325	744.136	749.173	581.073	371.445	55.8024	47.7826	1992.45	1102.94	464.06	95.941
78.7166	23.9588	857.385	792.495	324.564	270.52	23.9588	31.9496	1566.37	1332.24	435.743	107.357
64.5846	40.9154	256.885	393.809	352.723	211.241	15.9839	28.8748	1177.26	1044.99	272.964	71.9456
92.7589	35.9934	475.682	632.907	162.375	247.807	28.8748	32.9714	1504.24	1019.46	341.792	91.7219
54.9309	17.9262	393.809	550.545	507.735	446.656	8.96824	43.968	292.671	224.463	277.919	67.7075
32.9714	8.96824	713.014	651.681	30	41.9401	16.9082	28.8748	1164.1	1374.85	490.895	123.418
38.7659	3	744.136	563.065	263.911	422.239	55.8024	44.7661	1130.56	1231.41	461.978	155.584
25.8624	3	1054.43	819.681	338.732	437.707	19.9693	56.9432	1725.39	1668.16	448.669	71.9456
18.9202	24.9484	435.743	614.674	473.547	337.212	30.8205	16.9082	1566.37	1105.42	705.042	99.6795
33.8732	48.7594	755.942	780.118	254.585	276.672	30.8205	16.9082	45.9905	75.5942	495.33	128.805
46.9307	75.5942	570.714	788.938	393.809	389.406	58.6323	36.9778	2165.31	1288.05	1019.46	143.486
25.8624	40.9154	1166.72	940.189	344.88	160.921	46.9307	52.7519	1494.12	1177.26	388.531	150.762
34.7996	51.8115	1030.99	870.987	308.899	359.934	18.9202	35.9934	1825.16	1374.85	734.164	128.805
22.8537	35.9934	533.484	439.68	628.652	305.446	19.9693	32.9714	1679.45	1344.28	660.533	90.4927
26.9912	19.9693	1093.06	843.995	540.73	376.491	33.8732	92.7589	1974.61	1587.65	555.52	118.789
24.9484	33.8732	570.714	586.323	326.761	121.764	47.7826	36.9778	1279.39	1042.65	473.547	235.317
40.9154	58.6323	414.712	628.652	212.67	167.568	35.9934	23.9588	2517.38	961.569	590.292	79.7859
46.9307	5.9831	497.563	490.895	381.604	520.45	31.9496	52.7519	314.506	279.8	549.309	115.887
25.8624	50.7735	985.65	913.103	175.276	187.93	15.9839	36.9778	1438.09	1517.83	678.599	88.4806
22.8537	35.9934	683.193	455.787	306.133	281.694	20.8879	3.98261	1431.63	1425.21	598.31	96.8078
30.8205	41.9401	468.253	489.792	492	328.973	24.9484	51.8115	1594.8	1329.25	865.132	147.742
61.8834	52.7519	725.956	656.092	277.919	292.671	3	19.9693	1576.97	641.504	393.809	91.7219
26.9912	39.9158	1117.92	586.323	404.58	255.732	51.8115	55.8024	1788.59	1679.45	513.475	99.6795
31.9496	55.8024	678.599	543.167	305.446	332.693	44.7661	30	1576.97	1044.99	410.998	59.9656
17.9262	55.8024	442.656	289.398	389.406	279.8	27.98	24.9484	1487.42	911.052	559.28	95.941
46.9307	59.9656	9.96795	43.968	347.996	365.644	44.7661	27.98	1467.49	1145.92	471.423	153.154
25.8624	3	678.599	851.621	366.467	152.81	40.9154	55.8024	1956.93	1242.54	27.98	27.98
33.8732	32.9714	955.105	714.619	308.899	350.352	55.8024	92.7589	1974.61	1415.63	443.653	43.968
42.8938	71.9456	404.58	400.957	347.996	179.666	37.9892	3	913.103	767.935	339.494	92.7589
57.7166	40.9154	507.735	488.692	187.087	223.959	32.9714	12.9969	344.88	565.603	586.323	220.958
48.7594	8.96824	563.065	274.812	354.313	422.239	46.9307	7.99655	1631.07	1288.05	464.06	113.821
19.9693	27.98	727.59	806.88	439.68	355.91	82.8948	31.9496	1299.69	771.396	540.73	78.7166
17.9262	16.9082	360.744	504.321	454.763	272.964	12.9969	43.968	1374.85	874.913	297.983	199.693
33.8732	32.9714	732.515	1112.9	348.779	302.031	36.9778	24.9484	1117.92	783.634	692.472	115.887
34.7996	33.8732	578.466	274.812	582.381	324.564	35.9934	55.8024	2024.06	799.655	422.239	118.789
33.8732	41.9401	865.132	705.042	232.686	390.283	40.9154	43.968	1706.1	1288.05	911.052	119.863
30.8205	33.8732	555.52	595.625	695.594	479.98	15.9839	54.9309	85.5459	207.942	479.98	89.8843
65.6092	39.9158	549.309	714.619	224.463	459.905	44.7661	41.9401	1253.76	749.173	344.88	55.8024
26.9912	53.9516	900.866	906.964	487.594	350.352	38.7659	37.9892	1917.72	1177.26	387.659	88.4806
56.9432	31.9496	641.504	799.655	261.548	360.744	16.9082	49.9805	426.054	256.885	363.186	67.7075
61.8834	60.917	686.272	564.333	507.735	456.813	25.8624	60.917	296.646	368.948	479.98	87.6883
45.9905	28.8748	734.164	616.057	523.973	331.945	3	35.9934	843.995	810.517	236.909	54.9309
77.4873	22.8537	654.619	578.466	331.945	360.744	46.9307	11.9325	1744.9	1821.06	471.423	111.541
32.9714	40.9154	847.799	755.942	529.897	326.761	19.9693	9.96795	2926.71	2779.19	322.382	103.797
36.9778	108.816	564.333	442.656	594.287	407.318	23.9588	68.6272	1415.63	810.517	387.659	118.789
32.9714	58.6323	740.797	870.987	335.698	340.258	39.9158	60.917	1500.86	1415.63	957.255	120.674
31.9496	73.7473	632.907	570.714	504.321	403.671	47.7826	84.7799	328.973	364.823	398.261	68.6272
18.9202	95.941	683.193	586.323	487.594	373.959	23.9588	36.9778	1344.28	1019.46	250.609	64.5846
21.8979	20.8879	442.656	565.603	439.68	455.787	19.9693	34.7996	1460.9	1052.07	379.892	147.742
61.8834	44.7661	408.235	430.872	232.686	170.994	15.9839	68.6272	1744.9	1299.69	665.004	79.7859
38.7659	47.7826	637.191	484.316	344.88	223.959	35.9934	16.9082	1808.82	886.797	489.792	120.674
18.9202	31.9496	678.599	533.484	224.463	203.776	55.8024	36.9778	1837.51	1253.76	571.998	116.672
81.6003	39.9158	900.866	603.715	143.486	124.533	28.8748	75.5942	2005.93	1415.63	482.143	119.863
21.8979	43.968	957.255	1001.29	240.127	183.339	44.7661	43.968	1896.28	1012.61	620.227	179.666
31.9496	23.9588	518.115	539.516	218.979	194.377	48.7594	60.917	1956.93	1451.08	340.258	107.357
31.9496	55.8024	574.576	727.59	381.604	416.581	72.9228	15.9839	1140.77	1061.57	578.466	108.816
44.7661	51.8115	518.115	564.333	521.622	474.613	23.9588	28.8748	1935.05	1896.28	347.214	164.951
44.7661	15.9839	454.763	660.533	218.979	192.636	28.8748	39.9158	2010.45	1262.25	1030.99	226.491
50.7735	48.7594	381.604	581.073	269.306	214.592	15.9839	38.7659	220.958	461.978	1037.97	182.516
14.9077	35.9934	1620.1	771.396	221.953	232.686	19.9693	71.9456	1242.54	972.441	448.669	55.8024
37.9892	43.968	534.685	484.316	776.618	573.286	32.9714	31.9496	2042.34	744.136	999.038	178.859
22.8537	92.7589	380.747	714.619	190.912	340.258	35.9934	64.5846	651.681	64.5846	300.675	100.806
30.8205	12.9969	857.385	999.038	261.548	192.636	25.8624	43.968	2079.42	1620.1	383.324	124.533
36.9778	52.7519	1042.65	1080.84	407.318	206.544	20.8879	40.9154	721.075	919.283	316.635	38.7659
30.8205	28.8748	481.06	656.092	430.872	243.937	30	24.9484	1209.46	911.052	459.905	52.7519
34.7996	40.9154	759.349	755.942	212.67	190.912	30.8205	43.968	546.844	700.302	355.91	120.674
34.7996	40.9154	554.272	749.173	359.934	268.701	78.7166	43.968	1494.12	1093.06	439.68	112.802
46.9307	37.9892	360.744	392.924	426.054	207.942	86.5132	42.8938	2037.76	1253.76	931.77	173.317
53.9516	35.9934	968.078	1030.99	308.899	279.8	26.9912	59.9656	1100.46	946.552	376.491	81.6003
41.9401	32.9714	810.517	1130.56	242.842	170.994	37.9892	32.9714	1594.8	1001.29	446.656	43.968
30	22.8537	610.541	482.143	426.054	276.672	22.8537	15.9839	1359.48	1140.77	620.227	155.584
45.9905	43.968	628.652	590.292	326.761	269.306	35.9934	23.9588	1992.45	961.569	705.042	114.592
28.8748	12.9969	602.359	474.613	173.317	200.593	27.98	40.9154	404.58	282.328	388.531	83.4559
36.9778	59.9656	641.504	396.474	490.895	376.491	27.98	40.9154	2259.82	1371.76	573.286	140.611
56.9432	40.9154	609.17	625.831	289.398	124.533	24.9484	31.9496	1744.9	806.88	570.714	69.716
43.968	30	368.948	595.625	410.998	326.761	16.9082	15.9839	540.73	518.115	550.545	64.5846
65.6092	39.9158	529.897	533.484	317.348	226.491	27.98	40.9154	1974.61	1140.77	461.978	83.4559
57.7166	57.7166	695.594	533.484	310.291	332.693	24.9484	55.8024	1679.45	1545.38	218.979	69.716
46.9307	63.576	656.092	654.619	200.593	266.895	44.7661	27.98	961.569	744.136	827.087	67.7075
62.8652	19.9693	564.333	408.235	366.467	265.697	39.9158	54.9309	1438.09	1209.46	546.844	133.224
37.9892	43.968	865.132	783.634	654.619	500.931	15.9839	52.7519	1504.24	1052.07	555.52	67.7075
34.7996	34.7996	625.831	819.681	379.892	344.88	17.9262	20.8879	2254.75	1311.43	400.957	55.8024
21.8979	27.98	46.9307	35.9934	298.654	256.885	35.9934	48.7594	1042.65	972.441	336.454	87.6883
22.8537	44.7661	570.714	637.191	293.329	224.463	20.8879	31.9496	1145.92	1117.92	410.998	56.9432
25.8624	32.9714	961.569	1195.93	274.812	199.693	28.8748	39.9158	1242.54	863.188	759.349	131.439
21.8979	75.5942	849.708	832.685	273.579	212.67	26.9912	23.9588	1311.43	1080.84	503.188	108.816
54.9309	60.917	410.998	463.018	452.723	279.8	69.716	50.7735	1270.79	1044.99	734.164	111.541
44.7661	30.8205	870.987	1001.29	940.189	598.31	27.98	32.9714	1917.72	1444.57	1080.84	164.951
43.968	30	886.797	651.681	292.671	371.445	15.9839	68.6272	1562.85	1262.25	294.652	67.7075
28.8748	51.8115	531.09	533.484	269.306	266.895	16.9082	35.9934	1752.76	1190.57	861.25	156.285
39.9158	39.9158	781.874	1044.99	343.333	284.879	30.8205	43.968	205.617	306.133	390.283	123.418
35.9934	3.98261	553.027	527.519	248.924	331.945	28.8748	31.9496	1102.94	817.84	269.306	52.7519
36.9778	20.8879	776.618	598.31	412.851	399.158	20.8879	31.9496	2229.54	1487.42	817.84	172.539
25.8624	73.7473	598.31	637.191	293.329	336.454	118.789	73.7473	1649.51	1102.94	266.895	48.7594
34.7996	24.9484	565.603	651.681	360.744	306.133	6.98729	72.9228	1744.9	1399.8	683.193	106.876
22.8537	28.8748	332.693	514.631	341.792	329.714	15.9839	43.968	52.7519	35.9934	402.764	55.8024
33.8732	23.9588	1012.61	870.987	172.539	139.352	57.7166	30.8205	2868.07	2699.12	304.759	73.7473
38.7659	28.8748	641.504	767.935	485.407	488.692	33.8732	20.8879	1733.17	1356.42	367.292	120.674
50.7735	24.9484	610.541	623.023	310.291	339.494	45.9905	72.9228	428.938	100.806	284.879	93.8077
22.8537	30.8205	500.931	543.167	322.382	487.594	30.8205	59.9656	1467.49	1128.02	507.735	51.8115
45.9905	52.7519	1063.96	915.158	273.579	324.564	44.7661	43.968	1356.42	1156.27	546.844	210.766
34.7996	48.7594	674.037	523.973	443.653	439.68	43.968	24.9484	1377.94	1010.33	767.935	215.559
35.9934	3.98261	442.656	561.801	235.317	248.924	44.7661	31.9496	1209.46	1010.33	721.075	124.533
23.9588	23.9588	446.656	610.541	443.653	344.88	38.7659	51.8115	1195.93	927.589	463.018	236.909
55.8024	41.9401	397.367	459.905	259.789	272.964	15.9839	68.6272	1075.99	915.158	598.31	175.276
64.5846	48.7594	716.227	527.519	380.747	300.675	30	10.9799	2316.42	2523.05	603.715	115.887
48.7594	32.9714	872.948	666.501	217.996	318.778	27.98	50.7735	1494.12	1270.79	266.895	115.887
31.9496	63.576	1128.02	708.22	206.544	217.996	51.8115	23.9588	1242.54	1381.04	331.945	51.8115
45.9905	36.9778	521.622	439.68	209.349	190.483	56.9432	51.8115	1071.16	832.685	279.8	65.6092
31.9496	31.9496	364.823	336.454	220.958	170.994	30.8205	55.8024	1664.42	1517.83	581.073	107.357
54.9309	44.7661	773.133	610.541	285.52	350.352	16.9082	33.8732	808.696	968.078	705.042	130.849
25.8624	48.7594	705.042	957.255	277.919	331.945	24.9484	35.9934	1552.35	1044.99	632.907	147.742
25.8624	32.9714	538.304	637.191	529.897	555.52	24.9484	32.9714	948.683	695.594	721.075	155.584
34.7996	8.96824	566.876	422.239	534.685	270.52	20.8879	35.9934	1102.94	674.037	714.619	115.887
28.8748	12.9969	921.353	1209.46	240.127	223.959	35.9934	16.9082	1365.6	1317.34	37.9892	30.8205
28.8748	30.8205	732.515	586.323	279.8	109.799	59.9656	16.9082	1441.32	1504.24	514.631	83.4559
34.7996	18.9202	335.698	363.186	573.286	598.31	16.9082	67.7075	1616.47	1209.46	727.59	55.8024
45.9905	36.9778	632.907	755.942	482.143	320.215	31.9496	20.8879	1190.57	581.073	529.897	112.802
50.7735	24.9484	773.133	495.33	343.333	347.214	72.9228	71.9456	2199.66	1282.27	408.235	103.797
41.9401	50.7735	832.685	900.866	259.789	224.463	39.9158	60.917	1359.48	1511.02	603.715	88.4806
55.8024	7.99655	734.164	623.023	201.045	252.873	23.9588	44.7661	2748.12	1808.82	435.743	99.6795
33.8732	17.9262	892.8	787.166	490.895	304.759	33.8732	36.9778	1956.93	1573.43	473.547	92.7589
46.9307	30.8205	1792.62	961.569	279.8	316.635	22.8537	47.7826	1228.64	1201.32	605.074	72.9228
18.9202	16.9082	773.133	464.06	463.018	404.58	17.9262	52.7519	22.8537	30.8205	527.519	140.611
22.8537	28.8748	500.931	623.023	422.239	465.105	43.968	16.9082	16.9082	21.8979	443.653	69.716
37.9892	21.8979	586.323	843.995	590.292	347.214	40.9154	45.9905	1594.8	1365.6	439.68	160.921
32.9714	32.9714	1594.8	714.619	308.899	218.979	63.576	20.8879	1744.9	1133.1	518.115	140.611
17.9262	47.7826	527.519	603.715	249.484	172.539	35.9934	39.9158	2010.45	1406.11	256.885	119.863
45.9905	59.9656	674.037	708.22	423.19	316.635	20.8879	47.7826	466.152	767.935	400.957	73.7473
44.7661	62.8652	54.9309	16.9082	332.693	259.789	28.8748	41.9401	24.9484	7.99655	385.919	104.499
32.9714	16.9082	393.809	372.281	373.959	422.239	36.9778	8.96824	2145.92	1772.58	500.931	164.951
26.9912	37.9892	422.239	484.316	461.978	279.8	20.8879	47.7826	1772.58	1156.27	337.212	112.802
38.7659	52.7519	987.869	740.797	285.52	237.977	23.9588	28.8748	1145.92	1195.93	539.516	92.7589
30	68.6272	473.547	532.286	293.329	272.964	23.9588	44.7661	1140.77	999.038	686.272	199.693
45.9905	20.8879	759.349	1128.02	324.564	368.948	57.7166	44.7661	2160.44	1664.42	422.239	120.674
58.6323	51.8115	721.075	874.913	825.229	507.735	19.9693	66.9505	1253.76	1169.34	364.823	61.8834
21.8979	27.98	900.866	832.685	270.52	331.945	37.9892	48.7594	1849.95	2126.7	623.023	128.805
65.6092	15.9839	872.948	1105.42	498.683	279.8	46.9307	45.9905	1494.12	752.55	363.186	74.5811
20.8879	52.7519	590.292	523.973	215.559	166.816	19.9693	48.7594	1030.99	740.797	312.392	87.6883
40.9154	16.9082	543.167	749.173	398.261	459.905	20.8879	19.9693	2010.45	1438.09	637.191	99.6795
31.9496	33.8732	416.581	651.681	317.348	232.686	91.7219	42.8938	817.84	972.441	422.239	65.6092
47.7826	31.9496	935.97	1153.67	232.686	252.873	52.7519	19.9693	1365.6	755.942	348.779	59.9656
64.5846	16.9082	1387.27	870.987	473.547	319.496	60.917	15.9839	1887.77	1538.45	468.253	67.7075
17.9262	31.9496	1569.9	1201.32	298.654	177.657	7.99655	28.8748	2627.27	1744.9	341.792	83.4559
41.9401	39.9158	471.423	482.143	473.547	363.186	52.7519	47.7826	1504.24	1752.76	378.188	73.7473
33.8732	31.9496	459.905	465.105	500.931	637.191	16.9082	44.7661	1566.37	1164.1	322.382	111.541
43.968	37.9892	632.907	674.037	464.06	414.712	3	31.9496	1374.85	1447.82	404.58	51.8115
32.9714	23.9588	1080.84	834.559	221.953	232.686	41.9401	76.9664	18.9202	414.712	473.547	144.782
30	61.8834	808.696	799.655	450.691	316.635	22.8537	19.9693	1930.7	1431.63	324.564	83.4559
37.9892	53.9516	732.515	533.484	256.885	243.937	3	27.98	1939.4	1225.88	47.7826	32.9714
41.9401	7.99655	898.843	1093.06	304.759	220.958	14.9077	27.98	1605.6	1093.06	683.193	92.7589
42.8938	64.5846	1056.81	851.621	156.285	147.742	41.9401	44.7661	1679.45	1262.25	408.235	81.6003
17.9262	15.9839	56.9432	48.7594	332.693	323.835	21.8979	25.8624	1768.6	1668.16	374.801	124.533
35.9934	24.9484	1164.1	863.188	272.964	156.285	33.8732	75.5942	2010.45	900.866	464.06	158.052
40.9154	32.9714	1128.02	1209.46	220.958	175.276	27.98	50.7735	1548.86	1198.63	324.564	67.7075
20.8879	27.98	725.956	886.797	272.964	204.694	27.98	3.98261	1049.7	1080.84	410.998	184.165
60.917	38.7659	668.002	744.136	439.68	268.701	44.7661	31.9496	1706.1	1517.83	828.948	203.776
54.9309	45.9905	625.831	404.58	482.143	326.761	31.9496	27.98	1464.19	906.964	560.539	95.941
44.7661	54.9309	725.956	631.486	249.484	347.214	26.9912	39.9158	180.882	308.899	399.158	116.672
37.9892	44.7661	744.136	744.136	294.652	243.937	40.9154	69.716	1620.1	1112.9	435.743	96.8078
34.7996	32.9714	420.345	570.714	418.459	247.807	54.9309	31.9496	1552.35	1649.51	543.167	132.925
57.7166	87.6883	407.318	508.878	274.812	223.959	15.9839	61.8834	1093.06	957.255	397.367	128.805
30	91.7219	484.316	379.892	374.801	239.05	57.7166	52.7519	314.506	410.998	326.761	138.415
22.8537	36.9778	744.136	561.801	305.446	332.693	15.9839	70.9814	2523.05	1253.76	546.844	79.7859
33.8732	8.96824	570.714	701.878	473.547	305.446	17.9262	22.8537	2024.06	1566.37	357.514	51.8115
42.8938	48.7594	698.729	817.84	193.07	164.951	24.9484	43.968	2145.92	979.024	849.708	149.077
27.98	35.9934	692.472	641.504	381.604	250.609	73.7473	60.917	1854.12	1239.74	628.652	99.6795
38.7659	38.7659	381.604	439.68	366.467	300	47.7826	20.8879	1384.15	957.255	620.227	136.254
55.8024	15.9839	1377.94	660.533	306.133	279.8	35.9934	32.9714	1464.19	1250.95	586.323	108.816
26.9912	40.9154	842.1	780.118	570.714	414.712	23.9588	46.9307	1740.98	1063.96	348.779	107.357
77.4873	43.968	766.21	581.073	303.392	331.945	19.9693	55.8024	1939.4	1001.29	573.286	151.102
36.9778	43.968	778.366	698.729	270.52	187.087	23.9588	46.9307	1538.45	792.495	527.519	123.418
15.9839	60.917	872.948	935.97	266.895	288.748	53.9516	80.8696	1030.99	767.935	412.851	72.9228
59.9656	19.9693	834.559	771.396	226.491	215.559	19.9693	16.9082	1854.12	1085.71	586.323	159.839
30.8205	94.8683	642.948	705.042	521.622	251.173	68.6272	58.6323	1061.57	1054.43	454.763	35.9934
49.9805	24.9484	341.792	479.98	473.547	363.186	28.8748	55.8024	1917.72	1594.8	350.352	68.6272
17.9262	28.8748	1709.94	732.515	240.668	198.797	43.968	24.9484	1490.77	1329.25	495.33	84.7799
94.8683	60.917	660.533	890.794	259.789	295.98	16.9082	63.576	2024.06	1952.53	308.899	115.887
37.9892	35.9934	538.304	412.851	392.924	239.05	94.8683	61.8834	999.038	783.634	865.132	128.805
44.7661	52.7519	708.22	686.272	485.407	543.167	10.9799	77.4873	1974.61	1594.8	727.59	88.4806
59.9656	3	603.715	773.133	378.188	359.934	47.7826	102.867	1514.42	1480.75	533.484	116.672
52.7519	30	1768.6	961.569	402.764	316.635	26.9912	27.98	31.9496	23.9588	459.905	53.9516
80.8696	41.9401	886.797	898.843	320.215	284.879	45.9905	40.9154	495.33	295.98	565.603	55.8024
37.9892	35.9934	399.158	474.613	284.879	255.732	11.9325	48.7594	2024.06	1729.27	570.714	48.7594
34.7996	55.8024	946.552	605.074	284.879	239.05	40.9154	17.9262	1120.44	987.869	603.715	85.5459
17.9262	47.7826	614.674	732.515	237.977	210.766	22.8537	67.7075	2010.45	1627.41	279.8	108.816
61.8834	35.9934	614.674	810.517	308.899	232.686	23.9588	36.9778	326.761	374.801	352.723	63.576
69.716	35.9934	538.304	439.68	431.841	420.345	30.8205	27.98	1892.02	1374.85	15.9839	54.9309
62.8652	44.7661	832.685	573.286	222.453	183.339	16.9082	20.8879	1992.45	1317.34	332.693	83.4559
56.9432	80.8696	832.685	578.466	243.937	266.895	36.9778	58.6323	1698.44	1329.25	806.88	140.611
20.8879	75.5942	488.692	940.189	326.761	306.133	25.8624	20.8879	1854.12	1609.21	566.876	104.499
92.7589	36.9778	625.831	637.191	467.201	192.636	127.939	35.9934	1752.76	1177.26	543.167	39.9158
100.806	59.9656	595.625	906.964	390.283	308.899	11.9325	3	1825.16	1071.16	409.154	60.917
56.9432	48.7594	586.323	336.454	312.392	332.693	41.9401	54.9309	2353.17	1634.74	668.002	162.375
40.9154	32.9714	523.973	464.06	249.484	252.873	18.9202	60.917	1299.69	1190.57	571.998	131.439
50.7735	16.9082	771.396	870.987	412.851	306.133	28.8748	58.6323	1956.93	2401.27	412.851	92.7589
21.8979	67.7075	641.504	518.115	397.367	336.454	25.8624	20.8879	1679.45	1487.42	329.714	119.863
35.9934	56.9432	514.631	523.973	383.324	170.994	40.9154	33.8732	1001.29	799.655	414.712	91.7219
21.8979	8.96824	788.938	674.037	348.779	365.644	28.8748	47.7826	1854.12	1010.33	439.68	58.6323
78.7166	60.917	817.84	749.173	146.419	287.453	16.9082	4.99805	1362.54	1112.9	485.407	100.806
33.8732	28.8748	713.014	611.916	228.537	296.646	36.9778	40.9154	946.552	1071.16	393.809	63.576
16.9082	39.9158	767.935	555.52	534.685	461.978	31.9496	35.9934	1737.07	1573.43	339.494	119.863
17.9262	15.9839	523.973	799.655	409.154	276.672	28.8748	40.9154	2107.66	1623.75	686.272	183.339
33.8732	33.8732	341.792	312.392	422.239	371.445	15.9839	11.9325	1752.76	654.619	14.9077	43.968
14.9077	28.8748	701.878	628.652	240.668	235.317	27.98	16.9082	948.683	913.103	489.792	88.4806
53.9516	44.7661	450.691	564.333	498.683	247.807	31.9496	43.968	15.9839	41.9401	404.58	51.8115
52.7519	43.968	571.998	683.193	363.186	383.324	31.9496	43.968	2224.53	1552.35	479.98	96.8078
92.7589	20.8879	447.661	489.792	374.801	372.281	32.9714	28.8748	2121.93	1285.16	311.69	120.674
44.7661	20.8879	25.8624	7.99655	430.872	347.214	41.9401	52.7519	1164.1	1317.34	473.547	88.4806
23.9588	47.7826	1177.26	892.8	218.979	239.05	30	39.9158	1117.92	735.817	383.324	31.9496
36.9778	27.98	430.872	473.547	354.313	316.635	30.8205	35.9934	1105.42	1030.99	472.484	151.102
17.9262	47.7826	792.495	923.427	543.167	260.96	35.9934	52.7519	1332.24	1080.84	310.291	51.8115
38.7659	52.7519	678.599	559.28	409.154	308.899	33.8732	43.968	1562.85	882.818	372.281	35.9934
50.7735	16.9082	714.619	563.065	373.959	319.496	16.9082	20.8879	1566.37	946.552	220.958	147.742
30	75.5942	1177.26	727.59	348.779	293.329	18.9202	92.7589	1344.28	1209.46	390.283	52.7519
66.9505	50.7735	439.68	435.743	443.653	418.459	30	32.9714	2079.42	990.093	408.235	79.7859
18.9202	73.7473	1112.9	843.995	376.491	243.937	43.968	39.9158	1005.8	637.191	578.466	159.839
10.9799	32.9714	674.037	360.744	461.978	393.809	40.9154	35.9934	1517.83	1085.71	534.685	90.4927
57.7166	47.7826	610.541	631.486	443.653	374.801	20.8879	16.9082	1500.86	1145.92	574.576	87.6883
26.9912	24.9484	729.228	531.09	240.127	148.742	51.8115	47.7826	1627.41	1262.25	529.897	135.948
61.8834	43.968	637.191	495.33	348.779	248.924	32.9714	44.7661	1490.77	1201.32	473.547	64.5846
38.7659	38.7659	570.714	450.691	193.07	123.418	44.7661	31.9496	1562.85	1242.54	428.938	28.8748
23.9588	31.9496	647.3	714.619	500.931	431.841	40.9154	35.9934	1474.1	674.037	292.671	88.4806
27.98	21.8979	732.515	1105.42	269.306	223.959	43.968	32.9714	1075.99	1253.76	550.545	120.674
18.9202	39.9158	757.644	595.625	701.878	263.911	42.8938	49.9805	20.8879	4.99805	359.934	52.7519
44.7661	36.9778	773.133	832.685	317.348	368.948	31.9496	51.8115	35.9934	35.9934	735.817	123.418
39.9158	3	683.193	727.59	329.714	251.173	35.9934	71.9456	404.58	380.747	388.531	60.917
34.7996	15.9839	513.475	498.683	452.723	527.519	32.9714	60.917	1594.8	1444.57	488.692	79.7859
16.9082	31.9496	1329.25	919.283	335.698	513.475	20.8879	40.9154	1883.53	1063.96	533.484	132.925
91.7219	24.9484	273.579	452.723	300.675	207.942	59.9656	39.9158	1992.45	1441.32	439.68	127.939
36.9778	35.9934	825.229	1105.42	388.531	224.463	46.9307	51.8115	2259.82	1517.83	355.91	43.968
45.9905	21.8979	334.944	533.484	555.52	456.813	12.9969	56.9432	1317.34	1296.77	446.656	83.4559
42.8938	40.9154	1026.36	1071.16	273.579	235.317	24.9484	44.7661	1752.76	994.556	336.454	90.4927
40.9154	64.5846	695.594	586.323	506.594	347.214	48.7594	4.99805	30	27.98	810.517	176.066
45.9905	43.968	8.96824	7.99655	773.133	678.599	15.9839	75.5942	2042.34	2010.45	295.98	32.9714
57.7166	23.9588	578.466	513.475	332.693	232.686	41.9401	36.9778	1140.77	859.315	1145.92	80.8696
34.7996	32.9714	778.366	660.533	242.842	396.474	23.9588	4.99805	1896.28	1374.85	430.872	48.7594
46.9307	12.9969	550.545	443.653	205.617	240.127	28.8748	67.7075	972.441	812.341	543.167	119.863
16.9082	71.9456	692.472	776.618	387.659	287.453	34.7996	14.9077	1552.35	792.495	546.844	190.912
9.96795	23.9588	734.164	666.501	448.669	261.548	38.7659	18.9202	1679.45	961.569	610.541	107.357
28.8748	36.9778	761.059	533.484	555.52	279.8	56.9432	19.9693	1399.8	999.038	482.143	62.8652
45.9905	19.9693	1609.21	1225.88	263.911	125.376	20.8879	24.9484	1507.62	1145.92	641.504	170.994
39.9158	3	923.427	799.655	312.392	380.747	21.8979	87.6883	955.105	744.136	632.907	240.127
91.7219	51.8115	237.977	367.292	532.286	352.723	34.7996	44.7661	1438.09	872.948	479.98	153.154
34.7996	55.8024	783.634	701.878	265.697	246.141	28.8748	42.8938	1317.34	999.038	563.065	119.863
45.9905	51.8115	832.685	972.441	290.703	268.701	18.9202	36.9778	979.024	847.799	292.671	100.806
30.8205	36.9778	721.075	810.517	521.622	380.747	44.7661	40.9154	1690.82	1467.49	459.905	67.7075
50.7735	55.8024	467.201	473.547	232.686	243.937	59.9656	32.9714	1892.02	1030.99	489.792	136.254
21.8979	16.9082	573.286	632.907	305.446	187.93	35.9934	39.9158	1438.09	1228.64	266.895	111.541
57.7166	40.9154	915.158	625.831	277.919	217.996	22.8537	40.9154	1019.46	863.188	578.466	123.418
48.7594	31.9496	716.227	996.794	193.07	141.882	23.9588	36.9778	1347.3	1344.28	443.653	124.533
18.9202	57.7166	961.569	799.655	277.919	247.807	27.98	32.9714	550.545	890.794	520.45	223.959
54.9309	43.968	452.723	674.037	256.885	266.895	16.9082	38.7659	1415.63	1156.27	279.8	95.941
[truncated: 49,266 more rows]

## Sheet: Fig 1D 1E - modes
Figure 1D
[truncated: 14 more rows]
