# Supplementary material for: Autoregulation of mazEF expression underlies growth heterogeneity in bacterial populations
Source: Nucleic Acids Res. 2018 Feb 8;46(6):2918–31. doi: 10.1093/nar/gky079 (PMC5888573; doi:10.1093/nar/gky079)
Supplement: Supplementary Data [file gky079_supp.zip › Nikolic_Source Data/SourceData_Figure3.xlsx]

## Sheet: Fig 3A
	TB -1 +Ara	TB -2 +Ara	TB -3 +Ara	TB -1	TB -2	TB -3	ACA -1 +Ara	ACA -2 +Ara	ACA -3 +Ara	ACA -1	ACA -2	ACA -3		TB	TB212 pBAD-mazF
Time	D1	D5	D6	D10	D11	D9	E1	E5	E6	E10	E11	E9		ACA	TB212 pBAD-mazFΔACA
-150	0.003	0.004	0.003	0.003	0.003	0.003	0.003	0.004	0.004	0.003	0.004	0.005
-140	0.004	0.004	0.003	0.003	0.004	0.004	0.004	0.004	0.005	0.004	0.006	0.005
-130	0.005	0.005	0.004	0.004	0.005	0.005	0.005	0.006	0.006	0.005	0.007	0.007
-120	0.006	0.006	0.006	0.005	0.006	0.006	0.007	0.007	0.008	0.006	0.008	0.008
-110	0.008	0.008	0.007	0.007	0.009	0.007	0.009	0.009	0.01	0.008	0.011	0.011
-100	0.01	0.01	0.01	0.01	0.011	0.01	0.011	0.012	0.013	0.01	0.013	0.014
-90	0.014	0.014	0.014	0.013	0.013	0.013	0.016	0.016	0.018	0.014	0.018	0.017
-80	0.018	0.018	0.017	0.017	0.017	0.017	0.021	0.022	0.023	0.018	0.022	0.023
-70	0.025	0.024	0.024	0.021	0.023	0.024	0.027	0.029	0.031	0.024	0.029	0.03
-60	0.033	0.031	0.031	0.029	0.03	0.03	0.035	0.037	0.038	0.032	0.036	0.037
-50	0.04	0.039	0.039	0.037	0.038	0.039	0.044	0.045	0.046	0.039	0.045	0.046
-40	0.048	0.046	0.046	0.044	0.046	0.047	0.052	0.052	0.054	0.048	0.052	0.052
-30	0.055	0.053	0.053	0.053	0.054	0.054	0.06	0.059	0.06	0.056	0.06	0.059
-20	0.062	0.06	0.06	0.059	0.06	0.061	0.065	0.066	0.068	0.061	0.067	0.065
-10	0.071	0.067	0.068	0.068	0.068	0.069	0.075	0.074	0.076	0.07	0.076	0.073
10	0.07	0.073	0.066	0.069	0.081	0.069	0.074	0.066	0.067	0.072	0.08	0.067
20	0.075	0.075	0.069	0.077	0.089	0.075	0.076	0.069	0.07	0.078	0.089	0.075
30	0.074	0.076	0.071	0.086	0.099	0.084	0.08	0.072	0.073	0.088	0.099	0.084
40	0.076	0.079	0.072	0.096	0.111	0.095	0.08	0.072	0.075	0.099	0.112	0.095
50	0.077	0.082	0.074	0.11	0.125	0.107	0.081	0.075	0.076	0.111	0.125	0.106
60	0.078	0.082	0.075	0.122	0.138	0.121	0.083	0.076	0.078	0.124	0.138	0.119
70	0.08	0.081	0.075	0.136	0.154	0.136	0.085	0.076	0.078	0.138	0.151	0.13
80	0.081	0.082	0.076	0.149	0.17	0.148	0.086	0.076	0.079	0.151	0.165	0.14
90	0.083	0.082	0.077	0.161	0.185	0.161	0.086	0.077	0.078	0.163	0.176	0.154
100	0.084	0.083	0.078	0.17	0.191	0.172	0.088	0.078	0.079	0.171	0.187	0.161
110	0.086	0.084	0.078	0.18	0.2	0.181	0.089	0.078	0.081	0.18	0.201	0.172
120	0.087	0.085	0.08	0.192	0.212	0.192	0.089	0.079	0.081	0.191	0.209	0.183
130	0.089	0.085	0.08	0.203	0.223	0.203	0.091	0.08	0.082	0.2	0.22	0.191
140	0.09	0.085	0.082	0.215	0.233	0.215	0.092	0.081	0.084	0.213	0.233	0.203
150	0.092	0.086	0.082	0.228	0.244	0.226	0.093	0.081	0.084	0.224	0.244	0.214
160	0.093	0.088	0.084	0.241	0.255	0.238	0.091	0.082	0.084	0.235	0.256	0.228
170	0.094	0.089	0.084	0.255	0.267	0.25	0.091	0.082	0.085	0.248	0.271	0.237
180	0.094	0.088	0.084	0.265	0.278	0.262	0.091	0.082	0.084	0.261	0.282	0.249
190	0.095	0.089	0.085	0.28	0.29	0.274	0.093	0.082	0.084	0.272	0.296	0.262
200	0.096	0.09	0.086	0.294	0.305	0.287	0.095	0.083	0.085	0.286	0.309	0.277
210	0.096	0.09	0.086	0.308	0.319	0.3	0.094	0.082	0.085	0.3	0.324	0.291
220	0.096	0.09	0.087	0.323	0.334	0.314	0.096	0.083	0.084	0.313	0.339	0.305
230	0.097	0.091	0.087	0.338	0.348	0.329	0.097	0.082	0.084	0.33	0.353	0.321
240	0.097	0.091	0.088	0.353	0.364	0.343	0.097	0.083	0.085	0.345	0.369	0.336
250	0.098	0.091	0.088	0.369	0.379	0.358	0.097	0.082	0.085	0.359	0.385	0.351
260	0.098	0.091	0.088	0.383	0.394	0.372	0.098	0.083	0.085	0.377	0.401	0.368
270	0.099	0.091	0.088	0.399	0.41	0.387	0.098	0.083	0.085	0.39	0.415	0.383
280	0.099	0.09	0.088	0.413	0.426	0.401	0.098	0.082	0.086	0.406	0.43	0.397
290	0.099	0.09	0.089	0.428	0.44	0.414	0.099	0.083	0.085	0.42	0.445	0.411
300	0.099	0.09	0.089	0.441	0.454	0.427	0.099	0.084	0.086	0.434	0.457	0.424
310	0.099	0.09	0.089	0.453	0.466	0.44	0.1	0.084	0.087	0.448	0.472	0.438
320	0.1	0.09	0.09	0.467	0.482	0.453	0.101	0.084	0.086	0.46	0.486	0.452
330	0.099	0.09	0.09	0.48	0.496	0.467	0.101	0.085	0.087	0.474	0.499	0.464
340	0.1	0.09	0.091	0.49	0.508	0.48	0.102	0.085	0.087	0.486	0.512	0.478
350	0.101	0.091	0.091	0.504	0.519	0.492	0.103	0.086	0.087	0.498	0.523	0.49
360	0.101	0.092	0.093	0.518	0.53	0.504	0.103	0.087	0.087	0.51	0.536	0.503
370	0.101	0.092	0.094	0.526	0.541	0.515	0.105	0.087	0.088	0.522	0.547	0.513

## Sheet: Fig 3B
	exponential	6 h	6 h		TB	TB212 pBAD-mazF
	cultures	control	+ Ara		ACA	TB212 pBAD-mazFΔACA
	CFU/ml	CFU/ml	CFU/ml
TB -1	23500000	3260000000	27000
TB -2	29000000	4450000000	25000
TB -3	38000000	3900000000	9000
TB -4	21900000	2819600000	6000
ACA -1	24800000	2330000000	41000
ACA -2	42800000	3140000000	14000
ACA -3	36700000	3650000000	20000
ACA -4	27800000	2200000000	24000

## Sheet: Fig 3C
	TB 1 -3	TB 2 -3	TB 3 -3	TB 1 -2 +Ara	TB 2 -2 +Ara	TB 3 -2 +Ara	ACA 1 -3	ACA 2 -3	ACA 3 -3	ACA 1 -2 +Ara	ACA 2 -2 +Ara	ACA 3 -2 +Ara		TB	TB212 pBAD-mazF
Time / min	G3	G6	G8	A11	C11	E11	H3	H6	H9	B11	D11	F11		ACA	TB212 pBAD-mazFΔACA
10	0.011	0.004	0.003	0.004	0.01	0.005	0.002	0.003	0.003	0.003	0.004	0.003
20	0.007	0.004	0.003	0.003	0.004	0.005	0.003	0.004	0.004	0.003	0.004	0.003
30	0.008	0.005	0.004	0.004	0.004	0.005	0.004	0.005	0.005	0.003	0.004	0.003
40	0.012	0.007	0.005	0.003	0.004	0.004	0.005	0.007	0.006	0.003	0.004	0.002
50	0.012	0.008	0.007	0.004	0.004	0.004	0.007	0.009	0.009	0.004	0.004	0.003
60	0.02	0.011	0.01	0.004	0.004	0.005	0.009	0.013	0.012	0.004	0.004	0.003
70	0.026	0.015	0.013	0.003	0.012	0.005	0.013	0.018	0.016	0.003	0.004	0.003
80	0.025	0.021	0.017	0.003	0.004	0.004	0.017	0.023	0.021	0.004	0.004	0.003
90	0.039	0.028	0.023	0.004	0.004	0.005	0.023	0.03	0.028	0.003	0.004	0.003
100	0.045	0.035	0.031	0.004	0.004	0.005	0.03	0.039	0.036	0.003	0.004	0.003
110	0.056	0.044	0.04	0.004	0.004	0.005	0.04	0.047	0.045	0.003	0.004	0.003
120	0.07	0.053	0.048	0.004	0.004	0.005	0.048	0.058	0.054	0.004	0.004	0.003
130	0.077	0.064	0.059	0.004	0.004	0.004	0.058	0.069	0.064	0.004	0.004	0.003
140	0.093	0.076	0.07	0.004	0.004	0.005	0.069	0.08	0.075	0.003	0.004	0.003
150	0.105	0.089	0.081	0.004	0.005	0.005	0.08	0.094	0.088	0.003	0.003	0.003
160	0.121	0.103	0.097	0.004	0.004	0.005	0.095	0.11	0.104	0.003	0.004	0.004
170	0.145	0.119	0.113	0.004	0.004	0.005	0.111	0.129	0.122	0.004	0.004	0.004
180	0.161	0.139	0.131	0.004	0.013	0.005	0.13	0.151	0.142	0.003	0.004	0.003
190	0.187	0.162	0.153	0.004	0.004	0.005	0.151	0.176	0.167	0.004	0.004	0.004
200	0.216	0.186	0.176	0.004	0.004	0.005	0.174	0.201	0.193	0.003	0.004	0.004
210	0.245	0.212	0.202	0.004	0.004	0.005	0.199	0.23	0.222	0.003	0.004	0.004
220	0.277	0.243	0.231	0.004	0.004	0.005	0.227	0.263	0.256	0.004	0.005	0.005
230	0.304	0.272	0.261	0.004	0.005	0.005	0.259	0.297	0.289	0.003	0.005	0.005
240	0.338	0.299	0.29	0.005	0.004	0.006	0.293	0.326	0.321	0.004	0.005	0.006
250	0.373	0.331	0.318	0.004	0.005	0.006	0.323	0.352	0.356	0.004	0.005	0.007
260	0.417	0.369	0.352	0.005	0.005	0.005	0.357	0.399	0.393	0.004	0.005	0.008
270	0.461	0.411	0.388	0.005	0.005	0.006	0.395	0.45	0.44	0.004	0.005	0.01
280	0.495	0.444	0.424	0.006	0.006	0.006	0.44	0.489	0.481	0.004	0.005	0.014
290	0.54	0.48	0.461	0.006	0.006	0.006	0.482	0.524	0.516	0.005	0.005	0.017
300	0.568	0.516	0.493	0.007	0.006	0.007	0.516	0.555	0.549	0.005	0.006	0.022
310	0.592	0.544	0.517	0.008	0.007	0.007	0.538	0.583	0.574	0.006	0.006	0.029
320	0.598	0.572	0.546	0.009	0.008	0.008	0.568	0.603	0.598	0.007	0.007	0.036
330	0.598	0.581	0.568	0.01	0.009	0.008	0.594	0.609	0.607	0.008	0.007	0.045
340	0.599	0.581	0.572	0.013	0.01	0.01	0.607	0.611	0.606	0.009	0.008	0.055
350	0.598	0.582	0.576	0.016	0.012	0.011	0.61	0.611	0.596	0.012	0.009	0.068
360	0.599	0.583	0.576	0.02	0.014	0.012	0.611	0.613	0.599	0.015	0.011	0.081
370	0.599	0.583	0.578	0.023	0.018	0.015	0.612	0.611	0.602	0.018	0.014	0.095
380	0.6	0.584	0.579	0.03	0.022	0.019	0.614	0.612	0.6	0.023	0.017	0.111
390	0.602	0.587	0.579	0.037	0.028	0.023	0.614	0.613	0.602	0.029	0.022	0.128
400	0.602	0.587	0.58	0.048	0.035	0.029	0.614	0.613	0.603	0.037	0.028	0.148
410	0.602	0.589	0.583	0.061	0.043	0.036	0.615	0.615	0.599	0.046	0.034	0.17
420	0.603	0.589	0.584	0.077	0.054	0.044	0.616	0.616	0.601	0.056	0.043	0.193
430	0.603	0.589	0.586	0.097	0.066	0.053	0.617	0.616	0.6	0.07	0.052	0.221
440	0.604	0.591	0.588	0.116	0.079	0.066	0.618	0.616	0.603	0.083	0.064	0.25
450	0.604	0.592	0.591	0.136	0.093	0.077	0.619	0.616	0.602	0.098	0.077	0.28
460	0.605	0.592	0.593	0.152	0.107	0.09	0.62	0.618	0.603	0.114	0.091	0.316
470	0.605	0.593	0.597	0.169	0.123	0.103	0.621	0.618	0.602	0.133	0.105	0.349
480	0.605	0.593	0.601	0.187	0.141	0.117	0.623	0.62	0.604	0.154	0.122	0.385
490	0.606	0.595	0.606	0.206	0.158	0.134	0.623	0.621	0.604	0.176	0.14	0.428
500	0.605	0.596	0.611	0.224	0.18	0.151	0.626	0.621	0.605	0.203	0.16	0.471
510	0.607	0.599	0.617	0.246	0.212	0.171	0.626	0.622	0.606	0.231	0.183	0.51
520	0.607	0.601	0.622	0.27	0.25	0.193	0.626	0.623	0.606	0.263	0.207	0.543
530	0.61	0.603	0.628	0.295	0.29	0.216	0.628	0.623	0.607	0.295	0.234	0.57
540	0.61	0.604	0.633	0.32	0.345	0.245	0.631	0.625	0.609	0.332	0.264	0.592
550	0.611	0.607	0.64	0.348	0.397	0.273	0.631	0.626	0.612	0.368	0.295	0.604
560	0.611	0.609	0.644	0.38	0.439	0.298	0.632	0.628	0.612	0.407	0.325	0.606
570	0.612	0.613	0.649	0.41	0.482	0.331	0.634	0.63	0.614	0.448	0.361	0.606
580	0.615	0.617	0.654	0.442	0.531	0.367	0.635	0.632	0.616	0.488	0.398	0.608
590	0.618	0.621	0.66	0.471	0.572	0.402	0.637	0.633	0.617	0.53	0.436	0.608
600	0.619	0.625	0.663	0.499	0.591	0.435	0.639	0.635	0.618	0.56	0.468	0.606
610	0.621	0.629	0.666	0.526	0.609	0.468	0.64	0.635	0.621	0.588	0.498	0.607
620	0.622	0.633	0.67	0.548	0.629	0.497	0.643	0.638	0.621	0.607	0.527	0.61
630	0.623	0.637	0.675	0.559	0.636	0.528	0.645	0.64	0.625	0.624	0.549	0.612
640	0.626	0.641	0.678	0.567	0.638	0.553	0.645	0.641	0.625	0.634	0.563	0.613
650	0.627	0.646	0.681	0.577	0.631	0.562	0.647	0.642	0.627	0.638	0.565	0.613
660	0.628	0.651	0.686	0.587	0.636	0.566	0.649	0.644	0.629	0.639	0.564	0.613
670	0.628	0.654	0.689	0.601	0.629	0.568	0.651	0.646	0.63	0.636	0.566	0.614
680	0.625	0.658	0.693	0.612	0.636	0.572	0.651	0.647	0.634	0.637	0.567	0.616
690	0.632	0.662	0.697	0.625	0.639	0.578	0.653	0.649	0.636	0.639	0.567	0.616
700	0.634	0.666	0.702	0.637	0.636	0.581	0.654	0.651	0.639	0.642	0.569	0.618
710	0.64	0.67	0.706	0.647	0.644	0.589	0.656	0.651	0.64	0.643	0.568	0.62
720	0.635	0.674	0.712	0.657	0.648	0.597	0.657	0.654	0.643	0.644	0.571	0.62
730	0.638	0.679	0.716	0.666	0.653	0.607	0.659	0.654	0.645	0.645	0.572	0.622
740	0.648	0.682	0.719	0.675	0.656	0.615	0.661	0.658	0.646	0.646	0.574	0.623
750	0.643	0.687	0.724	0.681	0.662	0.624	0.663	0.66	0.649	0.647	0.576	0.625
760	0.649	0.692	0.727	0.689	0.668	0.633	0.666	0.661	0.649	0.647	0.577	0.627
770	0.646	0.696	0.731	0.696	0.674	0.641	0.669	0.663	0.651	0.649	0.578	0.629
780	0.647	0.699	0.732	0.704	0.68	0.651	0.672	0.665	0.653	0.65	0.581	0.632

## Sheet: Fig 3D 3E
t2= 6 hours															conditons	sample	SAMPLE.ID	mCherry.entropy
		replicate 1		replicate 2		replicate 3		replicate 1		replicate 2		replicate 3			induced	TB212 pBAD-mazFΔACA	0322_ACA_H_1_014.fcs	3.85849
MG1655 pBAD-mazF		TB212 pBAD-mazF		TB212 pBAD-mazF		TB212 pBAD-mazF		TB212 pBAD-mazFΔACA		TB212 pBAD-mazFΔACA		TB212 pBAD-mazFΔACA					0322_ACA_H_2_015.fcs	3.68142
background fluorescence control		induced		induced		induced		induced		induced		induced					0322_ACA_H_3_016.fcs	3.87257
GFP	mCherry	GFP	mCherry	GFP	mCherry	GFP	mCherry	GFP	mCherry	GFP	mCherry	GFP	mCherry		uninduced	TB212 pBAD-mazFΔACA	0322_ACA_n_1_030.fcs	3.22881
45.9905	54.9309	36.9778	888.794	32.9714	226.491	17.9262	199.693	45.9905	400.957	71.9456	79.7859	63.576	1690.82				0322_ACA_n_2_031.fcs	3.17444
50.7735	58.6323	41.9401	187.93	65.6092	232.686	50.7735	400.957	63.576	863.188	73.7473	1675.68	58.6323	376.491				0322_ACA_n_3_032.fcs	3.29009
25.8624	32.9714	45.9905	935.97	36.9778	190.912	41.9401	430.872	62.8652	371.445	38.7659	1026.36	65.6092	239.05		induced	TB212 pBAD-mazF	0322_TB_H_1_011.fcs	3.66507
26.9912	55.8024	34.7996	263.911	60.917	834.559	49.9805	390.283	108.816	1042.65	18.9202	162.375	42.8938	843.995				0322_TB_H_2_012.fcs	3.52089
46.9307	53.9516	15.9839	205.617	33.8732	152.81	58.6323	660.533	15.9839	279.8	69.716	347.996	22.8537	4.99805				0322_TB_H_3_013.fcs	3.48106
57.7166	32.9714	38.7659	326.761	32.9714	213.629	49.9805	359.934	33.8732	637.191	46.9307	184.165	38.7659	435.743		uninduced	TB212 pBAD-mazF	0322_TB_n_1_027.fcs	2.8941
17.9262	25.8624	34.7996	277.919	17.9262	291.357	49.9805	266.895	40.9154	12.9969	46.9307	195.693	74.5811	783.634				0322_TB_n_2_028.fcs	2.80952
45.9905	28.8748	36.9778	347.214	57.7166	482.143	60.917	228.537	48.7594	293.329	42.8938	180.882	22.8537	263.911				0322_TB_n_3_029.fcs	3.03526
37.9892	36.9778	19.9693	288.748	41.9401	387.659	33.8732	215.559	104.499	1752.76	54.9309	119.863	18.9202	347.996
38.7659	28.8748	37.9892	277.919	41.9401	393.809	58.6323	312.392	94.8683	3519.31	60.917	195.693	70.9814	255.732
26.9912	35.9934	46.9307	1140.77	45.9905	270.52	38.7659	324.564	37.9892	170.994	45.9905	1201.32	33.8732	156.285
36.9778	28.8748	76.9664	463.018	33.8732	380.747	61.8834	198.797	68.6272	276.672	42.8938	287.453	110.294	4517.06
44.7661	28.8748	53.9516	1220.38	62.8652	256.885	36.9778	426.054	70.9814	641.504	26.9912	124.533	58.6323	220.958
31.9496	47.7826	38.7659	268.701	57.7166	244.486	58.6323	1569.9	38.7659	294.652	33.8732	2810.61	36.9778	1285.16
37.9892	83.4559	54.9309	303.392	40.9154	792.495	48.7594	906.964	66.9505	2046.94	65.6092	981.227	44.7661	263.911
15.9839	31.9496	61.8834	364.823	49.9805	104.499	41.9401	455.787	33.8732	263.911	43.968	203.776	43.968	439.68
44.7661	35.9934	38.7659	407.318	38.7659	247.807	46.9307	226.491	26.9912	335.698	44.7661	292.671	38.7659	465.105
46.9307	60.917	38.7659	367.292	37.9892	332.693	46.9307	418.459	77.4873	500.931	61.8834	240.127	22.8537	1012.61
40.9154	67.7075	54.9309	240.668	41.9401	1201.32	34.7996	581.073	93.8077	312.392	22.8537	112.802	54.9309	1909.12
43.968	43.968	26.9912	187.087	41.9401	195.693	42.8938	193.07	58.6323	319.496	77.4873	91.7219	58.6323	224.463
25.8624	32.9714	46.9307	15.9839	28.8748	819.681	41.9401	159.839	38.7659	376.491	22.8537	482.143	36.9778	65.6092
41.9401	40.9154	58.6323	1282.27	57.7166	244.486	33.8732	279.8	37.9892	331.945	37.9892	1115.41	35.9934	594.287
26.9912	37.9892	42.8938	363.186	33.8732	380.747	55.8024	352.723	45.9905	144.782	37.9892	95.941	62.8652	981.227
34.7996	40.9154	33.8732	660.533	37.9892	1444.57	22.8537	260.96	45.9905	240.127	30	151.102	21.8979	240.127
22.8537	14.9077	45.9905	220.958	37.9892	332.693	34.7996	240.127	62.8652	565.603	57.7166	203.776	30.8205	224.463
30.8205	39.9158	74.5811	603.715	46.9307	194.377	34.7996	144.782	42.8938	295.98	62.8652	147.742	58.6323	623.023
18.9202	58.6323	59.9656	1120.44	18.9202	187.087	73.7473	279.8	57.7166	2848.79	34.7996	207.942	51.8115	1075.99
38.7659	68.6272	45.9905	611.916	54.9309	886.797	35.9934	1299.69	69.716	2729.64	41.9401	201.045	38.7659	422.239
38.7659	51.8115	35.9934	215.559	33.8732	243.937	58.6323	408.235	54.9309	156.285	42.8938	120.674	37.9892	1112.9
38.7659	44.7661	31.9496	755.942	17.9262	266.895	43.968	211.241	54.9309	999.038	26.9912	184.165	34.7996	374.801
38.7659	44.7661	45.9905	356.711	30	255.732	47.7826	296.646	49.9805	164.951	66.9505	2674.96	23.9588	187.93
41.9401	32.9714	40.9154	261.548	18.9202	155.584	35.9934	531.09	58.6323	1242.54	34.7996	1005.8	50.7735	387.659
22.8537	28.8748	32.9714	314.506	65.6092	1052.07	75.5942	332.693	65.6092	598.31	54.9309	160.56	33.8732	36.9778
41.9401	34.7996	31.9496	778.366	53.9516	428.938	32.9714	160.56	52.7519	212.67	34.7996	224.463	55.8024	701.878
18.9202	8.96824	52.7519	900.866	52.7519	270.52	31.9496	503.188	45.9905	231.121	62.8652	1112.9	39.9158	190.483
35.9934	51.8115	33.8732	1102.94	62.8652	456.813	51.8115	235.317	53.9516	335.698	49.9805	223.959	40.9154	295.98
45.9905	70.9814	44.7661	810.517	35.9934	324.564	70.9814	518.115	73.7473	1012.61	42.8938	124.533	49.9805	1145.92
44.7661	60.917	35.9934	1044.99	57.7166	1153.67	39.9158	503.188	61.8834	323.835	58.6323	300.675	34.7996	274.812
24.9484	40.9154	33.8732	1164.1	54.9309	1262.25	43.968	339.494	41.9401	282.328	41.9401	186.667	59.9656	2316.42
30.8205	12.9969	57.7166	1276.52	50.7735	1001.29	37.9892	473.547	25.8624	390.283	53.9516	270.52	40.9154	368.948
17.9262	39.9158	54.9309	159.839	49.9805	232.686	62.8652	759.349	26.9912	961.569	35.9934	143.486	36.9778	291.357
54.9309	60.917	45.9905	1288.05	31.9496	176.066	54.9309	204.694	54.9309	258.624	56.9432	228.537	17.9262	300.675
26.9912	115.887	34.7996	915.158	45.9905	207.942	58.6323	810.517	38.7659	243.937	40.9154	304.759	30	211.241
21.8979	27.98	49.9805	1311.43	46.9307	320.215	46.9307	428.938	23.9588	295.98	49.9805	2219.53	55.8024	364.823
38.7659	60.917	34.7996	323.835	31.9496	352.723	33.8732	215.559	51.8115	2353.17	50.7735	139.352	38.7659	390.283
34.7996	76.9664	58.6323	308.899	36.9778	374.801	69.716	306.133	44.7661	439.68	41.9401	773.133	23.9588	586.323
38.7659	28.8748	34.7996	1042.65	46.9307	167.568	51.8115	1344.28	43.968	279.8	49.9805	172.539	51.8115	510.023
41.9401	56.9432	42.8938	170.994	45.9905	295.98	46.9307	339.494	39.9158	272.964	58.6323	900.866	57.7166	540.73
39.9158	23.9588	36.9778	376.491	46.9307	1490.77	38.7659	170.994	51.8115	1474.1	37.9892	239.05	35.9934	256.885
39.9158	32.9714	25.8624	268.701	34.7996	347.214	54.9309	268.701	24.9484	479.98	54.9309	195.693	46.9307	285.52
26.9912	67.7075	34.7996	211.241	57.7166	1752.76	50.7735	248.924	46.9307	259.789	37.9892	832.685	30	248.924
39.9158	80.8696	41.9401	1080.84	75.5942	376.491	60.917	900.866	57.7166	2848.79	52.7519	215.559	46.9307	255.732
41.9401	23.9588	28.8748	863.188	33.8732	1296.77	37.9892	632.907	49.9805	487.594	76.9664	832.685	61.8834	410.998
38.7659	28.8748	30.8205	190.912	47.7826	84.7799	53.9516	367.292	54.9309	284.879	25.8624	343.333	71.9456	276.672
42.8938	51.8115	37.9892	128.805	20.8879	159.839	37.9892	187.087	78.7166	3495.65	28.8748	212.67	41.9401	222.453
19.9693	35.9934	18.9202	200.593	43.968	268.701	31.9496	328.973	70.9814	308.899	64.5846	2046.94	37.9892	1130.56
15.9839	15.9839	89.8843	1112.9	59.9656	968.078	57.7166	295.98	37.9892	329.714	39.9158	236.909	31.9496	1100.46
32.9714	101.946	38.7659	350.352	48.7594	1344.28	43.968	222.453	42.8938	1279.39	36.9778	314.506	33.8732	324.564
28.8748	44.7661	45.9905	559.28	43.968	270.52	25.8624	265.697	25.8624	416.581	47.7826	1071.16	42.8938	1296.77
32.9714	32.9714	40.9154	755.942	23.9588	252.873	57.7166	231.121	37.9892	1253.76	61.8834	686.272	43.968	416.581
32.9714	18.9202	41.9401	1374.85	39.9158	200.593	24.9484	430.872	34.7996	298.654	35.9934	167.945	46.9307	507.735
23.9588	23.9588	25.8624	274.812	33.8732	292.671	42.8938	240.127	37.9892	218.979	23.9588	1080.84	137.176	2651
31.9496	63.576	51.8115	1140.77	24.9484	187.087	37.9892	259.789	47.7826	495.33	44.7661	128.805	31.9496	331.945
43.968	43.968	45.9905	915.158	31.9496	272.964	49.9805	224.463	22.8537	211.241	72.9228	224.463	45.9905	1862.47
21.8979	36.9778	37.9892	356.711	25.8624	1296.77	53.9516	339.494	20.8879	260.96	92.7589	3173.48	106.876	5493.09
39.9158	71.9456	45.9905	187.93	51.8115	886.797	46.9307	428.938	19.9693	570.714	36.9778	282.328	302.031	87.6883
33.8732	25.8624	25.8624	838.321	60.917	1480.75	41.9401	297.983	40.9154	335.698	40.9154	176.066	27.98	320.215
37.9892	43.968	26.9912	266.895	59.9656	414.712	34.7996	990.093	77.4873	3095.94	35.9934	184.165	42.8938	295.98
44.7661	60.917	42.8938	235.317	43.968	1675.68	58.6323	288.748	122.588	3341.92	35.9934	72.9228	33.8732	388.531
18.9202	24.9484	42.8938	197.905	53.9516	1112.9	58.6323	504.321	45.9905	1329.25	23.9588	81.6003	46.9307	193.07
34.7996	40.9154	34.7996	450.691	34.7996	1166.72	62.8652	1849.95	53.9516	277.919	44.7661	851.621	34.7996	383.324
33.8732	3	45.9905	533.484	34.7996	284.879	55.8024	660.533	38.7659	1332.24	52.7519	1242.54	58.6323	279.8
46.9307	76.9664	20.8879	255.732	40.9154	863.188	38.7659	341.792	34.7996	326.761	32.9714	135.948	34.7996	226.491
21.8979	59.9656	60.917	481.06	18.9202	187.087	41.9401	374.801	98.3436	2627.27	76.9664	422.239	46.9307	1808.82
53.9516	43.968	45.9905	263.911	21.8979	164.951	85.5459	403.671	49.9805	297.983	53.9516	167.945	156.99	5668.76
17.9262	31.9496	32.9714	306.133	54.9309	819.681	38.7659	180.882	33.8732	410.998	25.8624	39.9158	33.8732	412.851
33.8732	71.9456	40.9154	498.683	34.7996	323.835	39.9158	183.339	74.5811	523.973	46.9307	100.806	41.9401	1282.27
56.9432	58.6323	20.8879	923.427	34.7996	218.979	67.7075	322.382	31.9496	243.937	55.8024	2748.12	46.9307	343.333
21.8979	67.7075	48.7594	721.075	41.9401	211.241	18.9202	482.143	45.9905	300	58.6323	184.165	38.7659	654.619
45.9905	60.917	48.7594	780.118	44.7661	773.133	62.8652	190.483	50.7735	456.813	49.9805	435.743	38.7659	259.789
50.7735	26.9912	46.9307	231.121	45.9905	167.568	41.9401	740.797	102.867	4250.97	62.8652	124.533	26.9912	422.239
45.9905	20.8879	38.7659	1431.63	39.9158	243.937	78.7166	226.491	70.9814	1833.39	46.9307	1270.79	24.9484	49.9805
50.7735	88.4806	54.9309	678.599	33.8732	507.735	77.4873	163.842	57.7166	190.912	42.8938	220.958	91.7219	40.9154
40.9154	56.9432	42.8938	218.979	42.8938	859.315	46.9307	284.879	24.9484	248.924	20.8879	314.506	35.9934	360.744
13.9352	28.8748	40.9154	184.165	35.9934	114.592	47.7826	422.239	72.9228	430.872	33.8732	127.939	36.9778	314.506
31.9496	17.9262	15.9839	767.935	31.9496	291.357	27.98	355.91	60.917	238.513	22.8537	258.624	33.8732	284.879
30.8205	33.8732	57.7166	1117.92	37.9892	352.723	34.7996	359.934	44.7661	312.392	61.8834	305.446	77.4873	1566.37
34.7996	40.9154	43.968	708.22	49.9805	550.545	47.7826	521.622	20.8879	235.317	31.9496	207.942	62.8652	1752.76
35.9934	19.9693	32.9714	1102.94	46.9307	1030.99	62.8652	268.701	40.9154	1019.46	31.9496	190.912	25.8624	489.792
26.9912	51.8115	57.7166	1917.72	34.7996	817.84	35.9934	216.531	44.7661	176.066	58.6323	243.937	41.9401	220.958
37.9892	91.7219	41.9401	1145.92	58.6323	292.671	47.7826	220.958	30.8205	167.945	46.9307	180.882	37.9892	1262.25
30	44.7661	41.9401	254.585	30	175.276	15.9839	223.959	35.9934	1288.05	25.8624	109.799	34.7996	206.544
41.9401	57.7166	31.9496	371.445	45.9905	332.693	39.9158	1005.8	20.8879	212.67	74.5811	289.398	44.7661	289.398
30.8205	43.968	71.9456	2010.45	34.7996	180.882	52.7519	251.173	34.7996	363.186	71.9456	318.778	47.7826	426.054
17.9262	39.9158	43.968	1480.75	34.7996	148.742	15.9839	408.235	22.8537	390.283	42.8938	239.05	37.9892	343.333
22.8537	28.8748	38.7659	430.872	30.8205	224.463	44.7661	500.931	76.9664	274.812	76.9664	1282.27	65.6092	938.077
33.8732	80.8696	50.7735	381.604	45.9905	319.496	41.9401	999.038	52.7519	1140.77	101.946	379.892	26.9912	840.208
34.7996	104.499	106.876	1225.88	41.9401	890.794	41.9401	352.723	45.9905	179.666	39.9158	127.939	83.4559	946.552
15.9839	36.9778	57.7166	1037.97	26.9912	228.537	33.8732	159.839	41.9401	282.328	57.7166	2121.93	52.7519	281.694
39.9158	39.9158	34.7996	948.683	37.9892	124.533	45.9905	187.087	56.9432	532.286	42.8938	216.531	34.7996	28.8748
31.9496	39.9158	46.9307	190.912	46.9307	320.215	50.7735	1296.77	57.7166	1083.27	33.8732	339.494	64.5846	2597.89
42.8938	40.9154	54.9309	392.924	36.9778	322.382	46.9307	331.945	62.8652	428.938	37.9892	200.593	51.8115	1764.63
20.8879	28.8748	35.9934	1347.3	48.7594	207.942	38.7659	946.552	25.8624	340.258	33.8732	390.283	43.968	231.121
40.9154	8.96824	36.9778	690.917	47.7826	240.127	30.8205	260.96	68.6272	1239.74	75.5942	1042.65	43.968	151.102
26.9912	40.9154	27.98	329.714	38.7659	280.43	21.8979	203.776	37.9892	226.491	57.7166	1195.93	17.9262	292.671
43.968	59.9656	38.7659	1236.96	79.7859	420.345	45.9905	189.628	32.9714	1956.93	25.8624	255.732	49.9805	260.96
52.7519	36.9778	48.7594	892.8	44.7661	226.491	41.9401	295.98	60.917	586.323	51.8115	200.593	37.9892	231.121
32.9714	39.9158	61.8834	1156.27	48.7594	459.905	49.9805	190.912	40.9154	347.214	49.9805	163.842	37.9892	295.98
20.8879	36.9778	74.5811	1093.06	32.9714	226.491	34.7996	1262.25	22.8537	473.547	59.9656	218.979	37.9892	455.787
24.9484	8.96824	54.9309	266.895	53.9516	1080.84	77.4873	388.531	33.8732	199.693	34.7996	880.835	37.9892	247.807
40.9154	60.917	33.8732	578.466	38.7659	919.283	39.9158	287.453	76.9664	2615.48	74.5811	456.813	66.9505	3567.11
33.8732	23.9588	49.9805	1231.41	33.8732	368.948	39.9158	399.158	46.9307	1080.84	61.8834	125.376	28.8748	266.895
18.9202	32.9714	60.917	1377.94	26.9912	799.655	37.9892	379.892	53.9516	231.121	42.8938	296.646	34.7996	1209.46
49.9805	47.7826	63.576	2084.1	55.8024	108.816	45.9905	282.328	18.9202	250.609	34.7996	880.835	45.9905	695.594
65.6092	31.9496	53.9516	888.794	46.9307	199.693	43.968	243.937	37.9892	1105.42	61.8834	259.789	46.9307	200.593
42.8938	40.9154	38.7659	404.58	62.8652	1262.25	39.9158	305.446	50.7735	443.653	41.9401	147.742	30.8205	231.121
20.8879	43.968	40.9154	376.491	42.8938	180.882	57.7166	183.339	41.9401	400.957	56.9432	946.552	73.7473	840.208
41.9401	55.8024	35.9934	244.486	43.968	232.686	39.9158	247.807	52.7519	204.694	57.7166	263.911	50.7735	252.873
41.9401	39.9158	98.3436	882.818	45.9905	1156.27	62.8652	1236.96	32.9714	1005.8	41.9401	203.776	38.7659	426.054
18.9202	56.9432	55.8024	1752.76	41.9401	99.6795	30.8205	239.05	19.9693	295.98	90.4927	270.52	31.9496	218.979
34.7996	55.8024	50.7735	261.548	50.7735	459.905	38.7659	212.67	37.9892	830.815	60.917	148.742	41.9401	139.352
43.968	11.9325	56.9432	204.694	24.9484	123.418	57.7166	288.748	23.9588	252.873	38.7659	416.581	26.9912	279.8
26.9912	34.7996	44.7661	810.517	31.9496	216.531	78.7166	204.694	35.9934	1545.38	37.9892	207.942	86.5132	48.7594
42.8938	24.9484	33.8732	799.655	28.8748	359.934	35.9934	531.09	76.9664	1956.93	46.9307	182.516	42.8938	320.215
58.6323	88.4806	31.9496	259.789	32.9714	170.994	30	195.693	36.9778	272.964	46.9307	148.742	30.8205	2369.09
57.7166	7.99655	35.9934	163.842	24.9484	203.776	32.9714	352.723	51.8115	1384.15	37.9892	183.339	36.9778	400.957
61.8834	11.9325	47.7826	131.439	59.9656	412.851	34.7996	346.435	28.8748	381.604	28.8748	176.066	46.9307	273.579
45.9905	43.968	41.9401	192.636	72.9228	91.7219	26.9912	248.924	52.7519	218.979	25.8624	637.191	22.8537	248.924
19.9693	56.9432	35.9934	289.398	36.9778	127.939	33.8732	207.942	66.9505	1201.32	52.7519	1285.16	107.357	2798
28.8748	60.917	50.7735	179.666	47.7826	204.694	31.9496	371.445	56.9432	479.98	33.8732	143.486	41.9401	324.564
18.9202	32.9714	34.7996	263.911	44.7661	217.996	46.9307	464.06	45.9905	280.43	58.6323	236.909	36.9778	408.235
49.9805	47.7826	49.9805	155.584	40.9154	203.776	54.9309	262.727	61.8834	235.317	56.9432	288.748	35.9934	752.55
33.8732	19.9693	43.968	923.427	30.8205	183.339	26.9912	287.453	62.8652	284.879	35.9934	360.744	34.7996	603.715
17.9262	14.9077	34.7996	398.261	30	285.52	50.7735	296.646	22.8537	347.996	43.968	175.276	33.8732	1209.46
30.8205	30.8205	36.9778	312.392	36.9778	343.333	45.9905	262.727	78.7166	220.958	58.6323	144.782	49.9805	331.945
25.8624	39.9158	28.8748	334.944	36.9778	367.292	50.7735	296.646	62.8652	274.812	46.9307	132.925	54.9309	344.88
15.9839	58.6323	58.6323	832.685	52.7519	344.88	43.968	331.945	62.8652	232.686	38.7659	116.672	45.9905	305.446
28.8748	20.8879	46.9307	374.801	72.9228	435.743	40.9154	328.973	25.8624	1075.99	46.9307	180.882	33.8732	243.937
39.9158	47.7826	34.7996	571.998	31.9496	388.531	41.9401	167.568	58.6323	1541.91	58.6323	135.948	35.9934	289.398
61.8834	4.99805	42.8938	291.357	61.8834	1317.34	64.5846	416.581	54.9309	176.066	41.9401	439.68	51.8115	303.392
38.7659	20.8879	62.8652	255.732	40.9154	443.653	60.917	350.352	26.9912	296.646	52.7519	1024.06	46.9307	339.494
41.9401	23.9588	46.9307	1164.1	50.7735	365.644	45.9905	363.186	41.9401	1467.49	45.9905	231.121	98.3436	3238.35
40.9154	35.9934	42.8938	364.823	49.9805	240.127	32.9714	320.215	37.9892	508.878	38.7659	109.799	57.7166	570.714
18.9202	48.7594	25.8624	1115.41	34.7996	277.919	55.8024	935.97	62.8652	990.093	54.9309	388.531	61.8834	350.352
33.8732	39.9158	38.7659	178.859	46.9307	274.812	62.8652	226.491	54.9309	1566.37	52.7519	507.735	35.9934	269.306
42.8938	56.9432	35.9934	243.937	34.7996	418.459	37.9892	211.241	21.8979	314.506	47.7826	279.8	44.7661	240.127
34.7996	66.9505	37.9892	335.698	38.7659	390.283	25.8624	215.559	45.9905	363.186	39.9158	199.693	42.8938	300.675
25.8624	87.6883	73.7473	409.154	54.9309	326.761	45.9905	282.328	41.9401	155.584	36.9778	840.208	147.742	88.4806
35.9934	35.9934	54.9309	1517.83	46.9307	304.759	46.9307	300.675	74.5811	303.392	47.7826	223.959	33.8732	211.241
31.9496	39.9158	34.7996	1145.92	41.9401	211.241	41.9401	863.188	26.9912	414.712	38.7659	279.8	85.5459	2511.73
22.8537	52.7519	42.8938	347.214	27.98	392.924	58.6323	935.97	41.9401	347.214	42.8938	202.861	21.8979	232.686
65.6092	24.9484	73.7473	1262.25	34.7996	381.604	33.8732	1063.96	49.9805	452.723	32.9714	235.317	42.8938	243.937
24.9484	64.5846	18.9202	236.909	42.8938	372.281	53.9516	1282.27	47.7826	828.948	39.9158	218.979	34.7996	443.653
39.9158	33.8732	30	752.55	45.9905	127.939	46.9307	284.879	49.9805	316.635	18.9202	215.559	74.5811	678.599
60.917	60.917	41.9401	1071.16	46.9307	192.636	50.7735	199.693	45.9905	314.506	39.9158	305.446	40.9154	324.564
20.8879	61.8834	45.9905	204.694	50.7735	235.317	30.8205	238.513	25.8624	363.186	69.716	226.491	36.9778	167.568
32.9714	7.99655	38.7659	714.619	34.7996	357.514	33.8732	263.911	40.9154	180.882	31.9496	220.958	48.7594	714.619
35.9934	40.9154	41.9401	674.037	45.9905	364.823	45.9905	211.241	35.9934	320.215	31.9496	1605.6	58.6323	204.694
44.7661	38.7659	58.6323	291.357	45.9905	255.732	36.9778	420.345	40.9154	324.564	50.7735	326.761	45.9905	359.934
30	19.9693	73.7473	443.653	30	239.05	41.9401	215.559	57.7166	1245.33	31.9496	156.285	34.7996	326.761
31.9496	26.9912	49.9805	504.321	62.8652	231.121	90.4927	1587.65	33.8732	308.899	62.8652	162.375	17.9262	773.133
44.7661	84.7799	32.9714	1117.92	65.6092	1365.6	18.9202	256.885	40.9154	320.215	45.9905	1075.99	50.7735	314.506
46.9307	60.917	35.9934	479.98	65.6092	332.693	22.8537	214.592	31.9496	463.018	44.7661	1130.56	42.8938	915.158
30.8205	28.8748	20.8879	452.723	57.7166	259.789	46.9307	207.942	41.9401	752.55	54.9309	263.911	26.9912	771.396
15.9839	40.9154	31.9496	383.324	51.8115	428.938	39.9158	247.807	41.9401	226.491	53.9516	1156.27	33.8732	435.743
35.9934	20.8879	38.7659	400.957	59.9656	383.324	33.8732	1326.26	49.9805	243.937	30.8205	248.924	34.7996	164.951
42.8938	40.9154	51.8115	1145.92	38.7659	279.8	33.8732	316.635	34.7996	1044.99	77.4873	3441.05	33.8732	195.693
35.9934	28.8748	37.9892	198.797	33.8732	243.937	33.8732	367.292	65.6092	1061.57	45.9905	387.659	72.9228	2244.63
36.9778	16.9082	48.7594	240.127	47.7826	332.693	30.8205	308.899	71.9456	1164.1	33.8732	259.789	54.9309	256.885
21.8979	44.7661	28.8748	60.917	45.9905	239.05	72.9228	1311.43	73.7473	3664.67	20.8879	215.559	42.8938	300.675
41.9401	49.9805	56.9432	1808.82	40.9154	616.057	54.9309	374.801	41.9401	1030.99	17.9262	270.52	37.9892	167.568
42.8938	34.7996	46.9307	362.37	77.4873	1326.26	39.9158	1112.9	33.8732	799.655	54.9309	316.635	41.9401	331.945
66.9505	32.9714	33.8732	376.491	42.8938	164.951	26.9912	1102.94	40.9154	560.539	56.9432	340.258	57.7166	292.671
38.7659	36.9778	38.7659	1623.75	17.9262	243.937	65.6092	207.942	70.9814	2165.31	63.576	173.317	65.6092	771.396
32.9714	39.9158	74.5811	373.959	42.8938	303.392	38.7659	372.281	30	410.998	33.8732	979.024	53.9516	767.935
39.9158	15.9839	50.7735	886.797	46.9307	295.98	38.7659	324.564	34.7996	459.905	17.9262	1231.41	33.8732	690.917
17.9262	65.6092	49.9805	1156.27	45.9905	79.7859	40.9154	272.964	64.5846	927.589	50.7735	1115.41	46.9307	863.188
18.9202	24.9484	34.7996	364.823	60.917	400.957	44.7661	326.761	34.7996	239.05	85.5459	1573.43	39.9158	243.937
45.9905	43.968	57.7166	392.924	37.9892	312.392	42.8938	320.215	35.9934	200.593	62.8652	312.392	58.6323	1833.39
45.9905	45.9905	41.9401	1037.97	38.7659	199.693	54.9309	268.701	37.9892	223.959	65.6092	223.959	44.7661	430.872
20.8879	36.9778	54.9309	870.987	23.9588	300	52.7519	314.506	41.9401	443.653	59.9656	898.843	25.8624	235.317
53.9516	42.8938	41.9401	360.744	61.8834	240.668	45.9905	886.797	45.9905	291.357	41.9401	235.317	23.9588	293.329
37.9892	60.917	52.7519	240.127	45.9905	111.541	43.968	99.6795	85.5459	2046.94	69.716	755.942	18.9202	243.937
30	43.968	45.9905	340.258	59.9656	243.937	60.917	292.671	21.8979	243.937	46.9307	147.742	41.9401	514.631
61.8834	51.8115	42.8938	300	31.9496	368.948	56.9432	1083.27	46.9307	430.872	43.968	207.942	21.8979	302.031
38.7659	36.9778	54.9309	935.97	40.9154	410.998	18.9202	231.121	51.8115	488.692	45.9905	151.102	61.8834	255.732
17.9262	15.9839	41.9401	228.537	50.7735	979.024	39.9158	295.98	36.9778	146.419	45.9905	205.617	37.9892	398.261
46.9307	62.8652	26.9912	240.127	46.9307	279.8	75.5942	1140.77	50.7735	1664.42	17.9262	180.882	53.9516	263.911
41.9401	39.9158	23.9588	147.742	41.9401	277.919	40.9154	274.812	48.7594	1201.32	37.9892	946.552	41.9401	1664.42
33.8732	15.9839	50.7735	452.723	37.9892	263.911	43.968	465.105	53.9516	225.475	65.6092	1030.99	54.9309	295.98
25.8624	39.9158	34.7996	240.127	45.9905	111.541	35.9934	972.441	21.8979	1112.9	58.6323	120.674	60.917	368.948
33.8732	47.7826	70.9814	560.539	61.8834	319.496	32.9714	1253.76	34.7996	422.239	70.9814	641.504	54.9309	184.995
25.8624	3	46.9307	543.167	48.7594	531.09	45.9905	865.132	91.7219	399.158	58.6323	2155.59	45.9905	287.453
50.7735	32.9714	43.968	252.873	40.9154	314.506	38.7659	363.186	66.9505	695.594	33.8732	204.694	85.5459	2829.64
25.8624	3	94.8683	559.28	39.9158	323.835	40.9154	322.382	39.9158	274.812	38.7659	356.711	38.7659	430.872
46.9307	22.8537	23.9588	295.98	31.9496	485.407	43.968	331.945	62.8652	195.693	45.9905	217.996	31.9496	340.258
46.9307	36.9778	70.9814	488.692	27.98	250.609	16.9082	503.188	65.6092	3816.04	37.9892	147.742	16.9082	144.782
18.9202	18.9202	35.9934	274.812	60.917	870.987	41.9401	383.324	38.7659	199.693	41.9401	218.979	36.9778	159.839
38.7659	20.8879	38.7659	888.794	32.9714	259.789	46.9307	190.912	54.9309	224.463	17.9262	223.959	23.9588	232.686
34.7996	16.9082	34.7996	364.823	61.8834	1356.42	50.7735	296.646	38.7659	812.341	51.8115	312.392	45.9905	289.398
59.9656	24.9484	38.7659	248.924	59.9656	1112.9	50.7735	1130.56	96.8078	5863.23	49.9805	117.461	25.8624	393.809
36.9778	43.968	78.7166	335.698	23.9588	334.944	49.9805	448.669	80.8696	2823.28	41.9401	189.628	31.9496	332.693
41.9401	42.8938	53.9516	1634.74	44.7661	192.636	53.9516	251.173	70.9814	2326.86	16.9082	314.506	39.9158	172.539
44.7661	52.7519	33.8732	295.98	45.9905	296.646	46.9307	316.635	44.7661	172.539	54.9309	260.96	70.9814	614.674
32.9714	32.9714	57.7166	231.121	60.917	407.318	33.8732	1231.41	41.9401	363.186	65.6092	211.241	57.7166	437.707
43.968	30.8205	58.6323	792.495	30	263.911	58.6323	360.744	26.9912	151.102	19.9693	167.945	19.9693	338.732
39.9158	33.8732	26.9912	1061.57	61.8834	1005.8	30.8205	284.879	31.9496	418.459	45.9905	143.486	44.7661	344.88
28.8748	43.968	35.9934	1115.41	53.9516	296.646	38.7659	341.792	38.7659	170.994	43.968	266.895	44.7661	343.333
52.7519	43.968	59.9656	347.214	51.8115	1245.33	34.7996	288.748	45.9905	744.136	41.9401	251.173	33.8732	172.539
21.8979	44.7661	56.9432	360.744	54.9309	423.19	44.7661	372.281	62.8652	248.924	54.9309	1075.99	34.7996	355.91
46.9307	52.7519	35.9934	942.305	53.9516	160.56	41.9401	810.517	37.9892	987.869	33.8732	159.839	42.8938	393.809
28.8748	68.6272	68.6272	1552.35	42.8938	771.396	33.8732	319.496	48.7594	1044.99	34.7996	269.306	81.6003	2926.71
35.9934	82.8948	31.9496	180.882	88.4806	507.735	58.6323	232.686	56.9432	452.723	45.9905	403.671	83.4559	2687.01
41.9401	23.9588	68.6272	236.909	50.7735	324.564	42.8938	590.292	46.9307	240.127	26.9912	224.463	101.946	4308.72
17.9262	40.9154	36.9778	255.732	57.7166	274.812	59.9656	226.491	40.9154	284.879	50.7735	218.979	49.9805	243.937
46.9307	76.9664	39.9158	1517.83	58.6323	300	36.9778	276.672	52.7519	300.675	40.9154	212.67	39.9158	533.484
38.7659	36.9778	75.5942	1030.99	54.9309	194.377	49.9805	1285.16	68.6272	326.761	38.7659	357.514	37.9892	443.653
21.8979	60.917	25.8624	935.97	42.8938	118.789	42.8938	1190.57	31.9496	300.675	25.8624	255.732	54.9309	270.52
33.8732	60.917	51.8115	261.548	49.9805	142.521	33.8732	732.515	59.9656	1451.08	45.9905	311.69	51.8115	322.382
41.9401	23.9588	51.8115	832.685	36.9778	326.761	42.8938	255.732	38.7659	305.446	35.9934	263.911	61.8834	360.744
61.8834	14.9077	33.8732	981.227	42.8938	198.797	45.9905	300.675	62.8652	296.646	22.8537	263.911	31.9496	1080.84
25.8624	23.9588	35.9934	1105.42	33.8732	1223.13	37.9892	179.666	66.9505	1917.72	35.9934	127.939	59.9656	236.909
21.8979	35.9934	35.9934	1344.28	20.8879	159.839	70.9814	356.711	17.9262	255.732	61.8834	207.942	37.9892	1201.32
41.9401	23.9588	38.7659	272.964	47.7826	228.537	32.9714	999.038	53.9516	243.937	52.7519	247.807	33.8732	1296.77
30	44.7661	36.9778	164.951	61.8834	296.646	34.7996	192.636	46.9307	148.742	39.9158	255.732	45.9905	335.698
34.7996	7.99655	49.9805	882.818	73.7473	235.317	16.9082	279.8	61.8834	350.352	71.9456	1253.76	33.8732	456.813
41.9401	71.9456	19.9693	239.05	37.9892	214.592	33.8732	463.018	58.6323	1019.46	56.9432	224.463	50.7735	324.564
54.9309	36.9778	30	228.537	62.8652	207.942	33.8732	239.05	37.9892	376.491	59.9656	527.519	50.7735	218.979
17.9262	47.7826	42.8938	170.994	54.9309	199.693	58.6323	1080.84	37.9892	263.911	36.9778	1245.33	37.9892	212.67
41.9401	32.9714	44.7661	300.675	33.8732	274.812	62.8652	230.602	61.8834	900.866	91.7219	2836.01	35.9934	292.671
33.8732	15.9839	62.8652	1494.12	21.8979	1112.9	38.7659	906.964	42.8938	474.613	51.8115	111.541	70.9814	2165.31
45.9905	19.9693	45.9905	192.636	20.8879	221.953	49.9805	1156.27	21.8979	287.453	15.9839	140.611	33.8732	256.885
48.7594	23.9588	35.9934	319.496	42.8938	216.531	34.7996	263.911	17.9262	175.276	56.9432	1054.43	59.9656	207.942
19.9693	60.917	66.9505	979.024	55.8024	392.924	45.9905	340.258	70.9814	246.141	23.9588	749.173	41.9401	164.951
41.9401	25.8624	34.7996	1102.94	41.9401	531.09	37.9892	465.105	38.7659	128.805	43.968	179.666	34.7996	994.556
42.8938	56.9432	77.4873	1179.91	33.8732	1253.76	31.9496	1209.46	48.7594	1193.25	72.9228	212.67	38.7659	255.732
18.9202	32.9714	21.8979	266.895	61.8834	1487.42	39.9158	416.581	39.9158	1179.91	56.9432	216.531	45.9905	207.942
17.9262	63.576	38.7659	686.272	57.7166	179.666	51.8115	1616.47	41.9401	735.817	38.7659	1140.77	37.9892	228.537
19.9693	40.9154	73.7473	1866.67	70.9814	295.98	24.9484	304.759	33.8732	260.96	54.9309	182.516	43.968	1302.62
21.8979	69.716	46.9307	332.693	61.8834	1019.46	40.9154	972.441	109.799	2615.48	18.9202	376.491	59.9656	1253.76
22.8537	36.9778	53.9516	326.761	54.9309	335.698	68.6272	317.348	41.9401	374.801	37.9892	72.9228	51.8115	435.743
62.8652	44.7661	54.9309	1217.64	53.9516	200.593	43.968	2300.84	45.9905	221.953	54.9309	341.792	77.4873	1335.24
43.968	19.9693	69.716	1531.54	58.6323	578.466	37.9892	378.188	38.7659	308.899	60.917	288.748	72.9228	179.666
45.9905	77.4873	17.9262	305.446	56.9432	771.396	43.968	459.905	25.8624	874.913	58.6323	279.8	45.9905	152.81
36.9778	43.968	45.9905	435.743	58.6323	539.516	31.9496	378.188	41.9401	507.735	38.7659	216.531	57.7166	1093.06
41.9401	16.9082	38.7659	260.96	62.8652	961.569	52.7519	314.506	50.7735	251.173	42.8938	204.694	22.8537	399.158
33.8732	76.9664	18.9202	187.93	37.9892	1130.56	26.9912	159.839	37.9892	263.911	48.7594	139.352	33.8732	388.531
33.8732	56.9432	50.7735	20.8879	41.9401	254.585	34.7996	1231.41	38.7659	832.685	46.9307	312.392	41.9401	232.686
32.9714	39.9158	52.7519	946.552	37.9892	127.939	78.7166	781.874	98.3436	2024.06	49.9805	151.102	98.3436	3973.67
20.8879	20.8879	46.9307	263.911	38.7659	297.983	34.7996	183.339	26.9912	727.59	77.4873	249.484	30.8205	343.333
41.9401	47.7826	24.9484	792.495	36.9778	231.121	89.8843	304.759	45.9905	467.201	61.8834	356.711	38.7659	376.491
40.9154	32.9714	35.9934	447.661	37.9892	136.254	45.9905	387.659	25.8624	197.905	25.8624	211.241	94.8683	2511.73
36.9778	4.99805	35.9934	255.732	38.7659	187.93	38.7659	347.996	45.9905	1156.27	57.7166	400.957	44.7661	843.995
45.9905	23.9588	53.9516	1514.42	42.8938	771.396	50.7735	390.283	37.9892	344.88	34.7996	172.539	45.9905	439.68
31.9496	44.7661	36.9778	340.258	49.9805	220.958	57.7166	256.885	38.7659	243.937	54.9309	212.67	54.9309	396.474
46.9307	20.8879	43.968	1177.26	53.9516	128.805	46.9307	318.778	39.9158	311.69	62.8652	252.873	54.9309	611.916
38.7659	54.9309	42.8938	235.317	41.9401	164.951	22.8537	15.9839	40.9154	288.748	50.7735	234.788	50.7735	259.789
46.9307	76.9664	32.9714	812.341	57.7166	243.937	33.8732	270.52	38.7659	195.693	44.7661	2098.2	18.9202	840.208
35.9934	40.9154	45.9905	292.671	41.9401	339.494	42.8938	338.732	39.9158	256.885	42.8938	167.945	61.8834	1288.05
34.7996	48.7594	34.7996	160.56	62.8652	201.045	38.7659	1012.61	50.7735	456.813	81.6003	1415.63	46.9307	311.69
46.9307	28.8748	47.7826	435.743	42.8938	1080.84	33.8732	1253.76	42.8938	1296.77	58.6323	148.742	33.8732	396.474
34.7996	57.7166	58.6323	371.445	32.9714	195.693	34.7996	464.06	37.9892	243.937	58.6323	156.285	46.9307	297.983
33.8732	65.6092	42.8938	312.392	32.9714	35.9934	36.9778	523.973	34.7996	832.685	34.7996	420.345	34.7996	236.909
46.9307	3	45.9905	961.569	46.9307	1030.99	90.4927	248.924	54.9309	2615.48	61.8834	89.8843	32.9714	216.531
46.9307	44.7661	62.8652	799.655	68.6272	320.215	41.9401	799.655	52.7519	744.136	53.9516	263.911	57.7166	344.88
59.9656	16.9082	51.8115	1406.11	67.7075	721.075	51.8115	540.73	49.9805	447.661	61.8834	187.087	34.7996	957.255
38.7659	52.7519	42.8938	498.683	65.6092	1725.39	37.9892	51.8115	17.9262	380.747	51.8115	202.861	86.5132	586.323
33.8732	60.917	50.7735	1169.34	60.917	857.385	38.7659	1317.34	39.9158	418.459	73.7473	287.453	58.6323	59.9656
33.8732	31.9496	46.9307	24.9484	20.8879	865.132	33.8732	1384.15	44.7661	783.634	57.7166	311.69	40.9154	771.396
39.9158	63.576	50.7735	778.366	52.7519	199.693	34.7996	160.56	48.7594	311.69	54.9309	207.942	39.9158	336.454
37.9892	35.9934	18.9202	328.973	60.917	224.463	42.8938	362.37	33.8732	380.747	64.5846	187.087	35.9934	311.69
42.8938	35.9934	50.7735	1406.11	31.9496	180.882	50.7735	156.99	23.9588	450.691	34.7996	940.189	37.9892	347.214
35.9934	56.9432	37.9892	456.813	43.968	298.654	41.9401	533.484	15.9839	252.873	32.9714	252.873	49.9805	292.671
37.9892	37.9892	33.8732	247.807	47.7826	210.766	38.7659	276.672	32.9714	390.283	40.9154	1080.84	36.9778	187.93
42.8938	32.9714	42.8938	1075.99	38.7659	383.324	42.8938	1609.21	37.9892	344.88	45.9905	119.863	38.7659	1012.61
61.8834	51.8115	62.8652	305.446	36.9778	175.276	54.9309	356.711	34.7996	1201.32	62.8652	316.635	49.9805	316.635
58.6323	72.9228	62.8652	455.787	62.8652	549.309	49.9805	215.559	34.7996	314.506	46.9307	198.797	34.7996	735.817
39.9158	71.9456	46.9307	256.885	23.9588	296.646	46.9307	174.882	41.9401	285.52	46.9307	288.748	44.7661	1494.12
52.7519	75.5942	18.9202	625.831	23.9588	226.491	45.9905	397.367	39.9158	390.283	50.7735	347.214	49.9805	260.96
26.9912	48.7594	15.9839	255.732	54.9309	383.324	41.9401	422.239	38.7659	167.945	34.7996	146.419	21.8979	195.693
42.8938	51.8115	20.8879	996.794	46.9307	112.802	37.9892	955.105	88.4806	961.569	51.8115	111.541	57.7166	3312
57.7166	39.9158	43.968	170.994	41.9401	274.812	66.9505	407.318	45.9905	1566.37	62.8652	259.789	53.9516	220.958
44.7661	22.8537	35.9934	239.05	46.9307	184.165	73.7473	1431.63	50.7735	4091.54	36.9778	282.328	44.7661	79.7859
34.7996	16.9082	56.9432	1001.29	53.9516	160.56	74.5811	900.866	54.9309	727.59	61.8834	740.797	44.7661	773.133
21.8979	19.9693	40.9154	312.392	26.9912	849.708	32.9714	39.9158	90.4927	279.8	57.7166	183.339	45.9905	243.937
42.8938	40.9154	74.5811	296.646	37.9892	184.165	46.9307	243.937	74.5811	439.68	26.9912	216.531	30	228.537
13.9352	44.7661	40.9154	1706.1	57.7166	1250.95	49.9805	240.668	36.9778	314.506	23.9588	203.776	55.8024	363.186
45.9905	27.98	21.8979	266.895	46.9307	1438.09	74.5811	654.619	37.9892	403.671	34.7996	284.879	53.9516	1335.24
13.9352	11.9325	21.8979	314.506	41.9401	179.666	42.8938	1270.79	74.5811	296.646	44.7661	195.693	35.9934	339.494
42.8938	56.9432	37.9892	870.987	41.9401	759.349	24.9484	167.945	37.9892	51.8115	36.9778	107.357	109.799	64.5846
42.8938	58.6323	49.9805	1365.6	41.9401	190.912	30	251.173	30.8205	356.711	41.9401	203.776	84.7799	3216.58
45.9905	27.98	53.9516	243.937	58.6323	260.96	55.8024	874.913	41.9401	247.807	76.9664	4054.9	58.6323	376.491
40.9154	31.9496	53.9516	374.801	54.9309	215.559	54.9309	393.809	33.8732	367.292	47.7826	169.082	59.9656	1317.34
33.8732	40.9154	45.9905	1001.29	45.9905	426.054	33.8732	127.939	36.9778	187.087	42.8938	180.882	32.9714	495.33
48.7594	55.8024	46.9307	207.942	61.8834	669.505	66.9505	1270.79	58.6323	1253.76	61.8834	372.281	46.9307	270.52
37.9892	59.9656	73.7473	1474.1	40.9154	218.979	55.8024	239.05	41.9401	335.698	27.98	79.7859	37.9892	247.807
37.9892	56.9432	54.9309	276.672	38.7659	863.188	31.9496	319.496	50.7735	840.208	50.7735	2042.34	37.9892	456.813
45.9905	27.98	46.9307	151.102	37.9892	459.905	51.8115	187.93	42.8938	236.909	33.8732	163.842	54.9309	422.239
39.9158	31.9496	45.9905	288.748	49.9805	355.91	19.9693	347.214	33.8732	347.214	20.8879	151.102	42.8938	187.087
44.7661	36.9778	65.6092	303.392	50.7735	1145.92	34.7996	263.911	41.9401	223.959	46.9307	136.254	42.8938	268.701
60.917	36.9778	30.8205	347.214	34.7996	404.58	44.7661	443.653	42.8938	175.276	35.9934	692.472	43.968	393.809
15.9839	46.9307	50.7735	1415.63	46.9307	304.759	55.8024	399.158	121.764	5157.9	57.7166	335.698	44.7661	430.872
44.7661	36.9778	74.5811	1329.25	24.9484	212.67	19.9693	347.214	57.7166	279.8	62.8652	410.998	43.968	212.67
20.8879	36.9778	40.9154	1464.19	36.9778	1329.25	59.9656	660.533	38.7659	237.977	32.9714	207.942	51.8115	195.693
32.9714	57.7166	46.9307	335.698	50.7735	218.979	32.9714	295.98	53.9516	143.486	36.9778	211.241	50.7735	2184.87
43.968	27.98	41.9401	1209.46	38.7659	295.98	44.7661	276.672	58.6323	1399.8	25.8624	263.911	34.7996	422.239
44.7661	22.8537	41.9401	1164.1	41.9401	226.491	34.7996	647.3	46.9307	296.646	59.9656	246.141	61.8834	1105.42
43.968	19.9693	46.9307	263.911	36.9778	287.453	31.9496	414.712	57.7166	226.491	51.8115	376.491	39.9158	660.533
16.9082	39.9158	25.8624	316.635	37.9892	1209.46	69.716	1438.09	57.7166	422.239	35.9934	184.165	19.9693	430.872
43.968	35.9934	61.8834	243.937	38.7659	1001.29	42.8938	1645.81	24.9484	246.141	39.9158	255.732	33.8732	218.979
59.9656	59.9656	26.9912	1234.18	45.9905	199.693	44.7661	276.672	24.9484	1494.12	39.9158	103.797	42.8938	252.873
34.7996	42.8938	16.9082	148.742	22.8537	265.697	37.9892	1344.28	37.9892	243.937	36.9778	455.787	34.7996	232.686
23.9588	81.6003	49.9805	266.895	37.9892	186.667	34.7996	434.764	74.5811	3859.19	40.9154	144.782	63.576	243.937
18.9202	48.7594	22.8537	489.792	45.9905	239.05	45.9905	426.054	36.9778	279.8	38.7659	817.84	53.9516	287.453
39.9158	49.9805	34.7996	1250.95	38.7659	270.52	25.8624	64.5846	60.917	164.951	31.9496	126.225	50.7735	383.324
42.8938	34.7996	46.9307	247.807	30.8205	274.812	57.7166	350.352	30.8205	38.7659	22.8537	103.797	38.7659	1112.9
46.9307	30	25.8624	695.594	32.9714	11.9325	41.9401	647.3	42.8938	305.446	32.9714	156.99	45.9905	214.592
18.9202	48.7594	53.9516	393.809	57.7166	274.812	46.9307	347.214	39.9158	531.09	40.9154	136.254	62.8652	1317.34
60.917	12.9969	42.8938	666.501	37.9892	376.491	66.9505	304.759	48.7594	1474.1	43.968	209.349	59.9656	199.693
21.8979	44.7661	38.7659	380.747	66.9505	300	66.9505	416.581	56.9432	288.748	76.9664	1201.32	66.9505	647.3
30	43.968	36.9778	368.948	50.7735	379.892	36.9778	473.547	59.9656	251.173	36.9778	455.787	36.9778	420.345
34.7996	80.8696	35.9934	270.52	61.8834	1399.8	61.8834	523.973	44.7661	452.723	59.9656	305.446	72.9228	187.93
62.8652	60.917	44.7661	238.513	42.8938	198.797	33.8732	67.7075	20.8879	935.97	35.9934	206.544	34.7996	498.683
45.9905	43.968	35.9934	865.132	53.9516	367.292	41.9401	448.669	40.9154	192.636	87.6883	2900.5	38.7659	376.491
36.9778	59.9656	24.9484	312.392	39.9158	1052.07	50.7735	295.98	64.5846	2264.91	40.9154	248.924	57.7166	1024.06
34.7996	48.7594	20.8879	274.812	45.9905	359.934	51.8115	428.938	39.9158	563.065	35.9934	919.283	37.9892	911.052
33.8732	79.7859	17.9262	51.8115	41.9401	167.945	34.7996	464.06	53.9516	207.942	39.9158	311.69	25.8624	148.742
26.9912	40.9154	41.9401	1012.61	33.8732	388.531	52.7519	459.905	98.3436	3123.92	15.9839	211.241	46.9307	367.292
34.7996	48.7594	34.7996	900.866	50.7735	1447.82	72.9228	320.215	53.9516	226.491	52.7519	347.214	37.9892	374.801
44.7661	44.7661	73.7473	1531.54	37.9892	279.8	45.9905	347.214	49.9805	514.631	102.867	173.317	28.8748	346.435
41.9401	23.9588	46.9307	744.136	54.9309	204.694	15.9839	300.675	53.9516	3364.54	47.7826	111.541	37.9892	355.91
54.9309	36.9778	33.8732	343.333	19.9693	145.762	28.8748	195.693	70.9814	1179.91	38.7659	331.945	27.98	343.333
38.7659	84.7799	18.9202	888.794	39.9158	172.539	56.9432	272.964	53.9516	323.835	78.7166	656.092	48.7594	148.742
21.8979	24.9484	45.9905	999.038	39.9158	216.531	33.8732	399.158	38.7659	320.215	46.9307	132.925	39.9158	495.33
61.8834	27.98	26.9912	344.88	43.968	200.593	18.9202	320.215	78.7166	232.686	46.9307	282.328	39.9158	220.958
26.9912	16.9082	36.9778	1381.04	39.9158	154.191	42.8938	1698.44	37.9892	159.839	41.9401	190.912	94.8683	3591.26
46.9307	44.7661	53.9516	326.761	51.8115	240.127	43.968	291.357	36.9778	282.328	53.9516	154.191	44.7661	443.653
21.8979	35.9934	31.9496	232.686	43.968	187.93	66.9505	1156.27	49.9805	2926.71	41.9401	159.839	39.9158	439.68
53.9516	51.8115	55.8024	347.214	63.576	1190.57	61.8834	300.675	35.9934	376.491	20.8879	159.839	57.7166	123.418
33.8732	39.9158	54.9309	1209.46	40.9154	1399.8	34.7996	368.948	42.8938	428.938	41.9401	195.693	57.7166	632.907
21.8979	51.8115	42.8938	700.302	36.9778	190.912	39.9158	1005.8	30.8205	204.694	16.9082	190.912	44.7661	372.281
34.7996	16.9082	53.9516	2098.2	52.7519	654.619	53.9516	179.666	43.968	207.942	65.6092	187.93	38.7659	755.942
33.8732	40.9154	45.9905	297.983	59.9656	197.905	37.9892	172.539	49.9805	1080.84	26.9912	224.463	60.917	2385.13
28.8748	12.9969	42.8938	1332.24	43.968	202.861	37.9892	291.357	44.7661	176.066	33.8732	260.96	49.9805	2353.17
44.7661	60.917	41.9401	332.693	51.8115	162.375	38.7659	189.628	42.8938	332.693	50.7735	201.045	41.9401	387.659
20.8879	27.98	37.9892	306.133	40.9154	266.895	67.7075	360.744	73.7473	2332.09	30.8205	755.942	58.6323	238.513
27.98	69.716	22.8537	170.994	49.9805	1721.51	42.8938	368.948	34.7996	843.995	26.9912	817.84	35.9934	339.494
30.8205	28.8748	17.9262	279.8	56.9432	861.25	73.7473	1837.51	54.9309	112.802	54.9309	212.67	44.7661	332.693
47.7826	46.9307	21.8979	127.939	43.968	279.8	74.5811	336.454	33.8732	255.732	49.9805	195.693	34.7996	228.537
36.9778	43.968	33.8732	1387.27	60.917	199.693	71.9456	385.919	135.948	6329.07	62.8652	100.806	57.7166	199.693
34.7996	39.9158	30.8205	732.515	39.9158	1262.25	42.8938	520.45	130.849	4714.23	50.7735	135.948	30.8205	192.636
31.9496	44.7661	33.8732	274.812	57.7166	387.659	42.8938	520.45	21.8979	154.191	55.8024	347.214	49.9805	266.895
23.9588	60.917	82.8948	1187.89	32.9714	268.701	54.9309	340.258	43.968	886.797	26.9912	64.5846	88.4806	560.539
22.8537	59.9656	45.9905	581.073	34.7996	251.173	25.8624	279.8	65.6092	944.426	62.8652	996.794	46.9307	292.671
44.7661	36.9778	57.7166	1323.28	33.8732	130.849	51.8115	396.474	46.9307	232.686	42.8938	182.516	26.9912	156.285
25.8624	3	19.9693	316.635	46.9307	215.559	17.9262	1080.84	37.9892	408.235	33.8732	156.285	45.9905	167.568
45.9905	19.9693	31.9496	218.979	34.7996	91.7219	43.968	1217.64	41.9401	159.839	42.8938	231.121	46.9307	300.675
21.8979	20.8879	32.9714	218.979	41.9401	179.666	44.7661	372.281	41.9401	1399.8	42.8938	80.8696	37.9892	359.934
40.9154	39.9158	30	669.505	46.9307	55.8024	59.9656	390.283	33.8732	263.911	34.7996	280.43	42.8938	180.882
40.9154	25.8624	43.968	1279.39	37.9892	276.672	52.7519	1299.69	34.7996	288.748	21.8979	248.924	36.9778	489.792
57.7166	17.9262	45.9905	293.329	51.8115	1552.35	32.9714	1270.79	41.9401	331.945	42.8938	252.873	60.917	221.953
42.8938	72.9228	48.7594	1209.46	39.9158	761.059	42.8938	1209.46	19.9693	938.077	39.9158	1153.67	76.9664	1145.92
56.9432	39.9158	35.9934	44.7661	41.9401	488.692	44.7661	1128.02	76.9664	464.06	37.9892	195.693	46.9307	1694.63
37.9892	32.9714	44.7661	4.99805	54.9309	1115.41	35.9934	252.873	76.9664	1517.83	64.5846	350.352	34.7996	1396.66
37.9892	99.6795	36.9778	1415.63	38.7659	383.324	36.9778	266.895	36.9778	279.8	54.9309	359.934	45.9905	331.945
49.9805	16.9082	32.9714	1474.1	41.9401	152.81	31.9496	252.873	59.9656	1201.32	60.917	183.339	44.7661	416.581
35.9934	34.7996	18.9202	207.942	15.9839	311.69	60.917	324.564	31.9496	270.52	46.9307	237.977	32.9714	84.7799
45.9905	35.9934	42.8938	408.235	35.9934	459.905	39.9158	223.959	60.917	459.905	60.917	2300.84	62.8652	570.714
24.9484	64.5846	41.9401	669.505	37.9892	305.446	16.9082	550.545	50.7735	981.227	42.8938	200.593	22.8537	304.759
50.7735	87.6883	41.9401	2145.92	41.9401	306.133	41.9401	423.19	56.9432	340.258	40.9154	167.568	41.9401	43.968
56.9432	23.9588	38.7659	961.569	26.9912	203.776	33.8732	199.693	36.9778	324.564	57.7166	367.292	42.8938	408.235
44.7661	20.8879	45.9905	799.655	53.9516	155.584	26.9912	176.066	70.9814	326.761	66.9505	379.892	36.9778	455.787
40.9154	47.7826	37.9892	1164.1	43.968	326.761	38.7659	420.345	47.7826	243.937	70.9814	931.77	58.6323	279.8
54.9309	44.7661	33.8732	495.33	60.917	151.102	57.7166	295.98	57.7166	463.018	78.7166	160.56	30.8205	352.723
43.968	51.8115	58.6323	1220.38	68.6272	270.52	49.9805	874.913	41.9401	293.329	58.6323	276.672	21.8979	1228.64
62.8652	44.7661	20.8879	155.584	34.7996	1406.11	34.7996	352.723	37.9892	2680.98	53.9516	232.686	52.7519	287.453
46.9307	28.8748	30.8205	303.392	22.8537	204.694	26.9912	1042.65	40.9154	1105.42	46.9307	1447.82	36.9778	363.186
42.8938	72.9228	34.7996	251.173	48.7594	1562.85	34.7996	295.98	50.7735	52.7519	25.8624	302.031	32.9714	767.935
46.9307	46.9307	49.9805	255.732	45.9905	180.882	61.8834	473.547	26.9912	282.328	54.9309	249.484	24.9484	329.714
72.9228	32.9714	36.9778	247.807	45.9905	312.392	34.7996	279.8	22.8537	631.486	20.8879	206.544	31.9496	176.066
44.7661	20.8879	42.8938	243.937	60.917	145.762	33.8732	225.475	36.9778	213.629	62.8652	338.732	61.8834	1177.26
16.9082	23.9588	60.917	527.519	57.7166	298.654	42.8938	1344.28	49.9805	1093.06	34.7996	300	42.8938	326.761
45.9905	35.9934	45.9905	270.52	38.7659	303.392	37.9892	1112.9	49.9805	329.714	62.8652	2557.32	33.8732	346.435
37.9892	67.7075	58.6323	870.987	54.9309	1262.25	44.7661	420.345	58.6323	297.983	50.7735	484.316	42.8938	324.564
38.7659	20.8879	43.968	830.815	37.9892	105.443	59.9656	274.812	65.6092	1323.28	32.9714	355.91	37.9892	269.306
41.9401	16.9082	55.8024	230.602	38.7659	175.276	37.9892	642.948	67.7075	1808.82	30	99.6795	37.9892	252.873
38.7659	84.7799	46.9307	312.392	41.9401	216.531	34.7996	207.942	45.9905	705.042	69.716	2046.94	45.9905	1145.92
36.9778	43.968	59.9656	2597.89	41.9401	172.539	34.7996	176.066	33.8732	398.261	47.7826	2428.42	32.9714	371.445
36.9778	8.96824	45.9905	224.463	21.8979	695.594	49.9805	303.392	41.9401	159.839	38.7659	93.8077	18.9202	52.7519
44.7661	52.7519	58.6323	302.031	62.8652	455.787	34.7996	520.45	41.9401	1548.86	22.8537	263.911	55.8024	578.466
25.8624	15.9839	31.9496	1156.27	18.9202	1507.62	38.7659	1120.44	53.9516	488.692	45.9905	180.882	41.9401	403.671
68.6272	77.4873	35.9934	1467.49	35.9934	173.317	31.9496	414.712	96.8078	4416.62	15.9839	148.742	25.8624	352.723
17.9262	76.9664	48.7594	390.283	61.8834	859.315	39.9158	255.732	35.9934	240.127	79.7859	810.517	49.9805	104.499
60.917	36.9778	32.9714	759.349	30	136.254	51.8115	488.692	46.9307	20.8879	70.9814	229.567	41.9401	49.9805
39.9158	15.9839	39.9158	339.494	36.9778	248.924	37.9892	546.844	33.8732	888.794	56.9432	187.087	74.5811	3145.06
19.9693	28.8748	43.968	374.801	60.917	303.392	53.9516	284.879	58.6323	403.671	38.7659	203.776	39.9158	3123.92
72.9228	40.9154	43.968	1117.92	45.9905	1128.02	35.9934	825.229	37.9892	439.68	33.8732	187.93	15.9839	708.22
39.9158	71.9456	35.9934	531.09	61.8834	176.066	52.7519	332.693	46.9307	282.328	62.8652	201.045	62.8652	495.33
41.9401	34.7996	33.8732	306.133	43.968	641.504	42.8938	504.321	38.7659	404.58	55.8024	302.031	37.9892	1415.63
24.9484	48.7594	37.9892	236.909	48.7594	412.851	61.8834	218.979	37.9892	160.56	17.9262	210.766	26.9912	352.723
44.7661	54.9309	50.7735	900.866	35.9934	314.506	46.9307	1329.25	37.9892	120.674	17.9262	243.937	48.7594	1130.56
39.9158	17.9262	36.9778	825.229	25.8624	166.816	22.8537	187.087	62.8652	276.672	60.917	332.693	43.968	316.635
16.9082	122.588	45.9905	759.349	41.9401	216.531	38.7659	347.214	20.8879	189.628	37.9892	81.6003	75.5942	430.872
20.8879	59.9656	38.7659	276.672	46.9307	423.19	65.6092	559.28	15.9839	326.761	49.9805	364.823	52.7519	352.723
32.9714	39.9158	41.9401	1447.82	59.9656	202.861	41.9401	192.636	109.799	4027.64	33.8732	180.882	50.7735	550.545
46.9307	20.8879	30.8205	1105.42	34.7996	1026.36	28.8748	282.328	53.9516	360.744	32.9714	1494.12	53.9516	443.653
43.968	19.9693	45.9905	1253.76	57.7166	312.392	50.7735	184.165	38.7659	1195.93	36.9778	207.942	33.8732	759.349
15.9839	60.917	81.6003	1514.42	61.8834	248.924	41.9401	374.801	37.9892	1497.49	37.9892	232.686	38.7659	183.339
17.9262	24.9484	34.7996	380.747	71.9456	204.694	41.9401	422.239	34.7996	252.873	52.7519	1866.67	44.7661	235.317
33.8732	46.9307	57.7166	946.552	42.8938	1323.28	58.6323	216.531	70.9814	266.895	38.7659	198.797	31.9496	146.419
26.9912	34.7996	33.8732	787.166	60.917	810.517	68.6272	203.776	86.5132	1825.16	41.9401	177.657	37.9892	740.797
50.7735	71.9456	33.8732	195.693	60.917	1115.41	53.9516	244.486	41.9401	213.629	22.8537	167.568	37.9892	212.67
40.9154	23.9588	60.917	324.564	57.7166	1190.57	58.6323	968.078	76.9664	705.042	57.7166	303.392	54.9309	3448.8
18.9202	39.9158	65.6092	2131.49	41.9401	224.463	54.9309	284.879	21.8979	1164.1	77.4873	200.593	18.9202	757.644
21.8979	15.9839	62.8652	178.859	43.968	156.285	61.8834	523.973	43.968	446.656	38.7659	151.102	66.9505	1892.02
37.9892	60.917	58.6323	931.77	26.9912	180.882	57.7166	249.484	41.9401	274.812	66.9505	207.942	61.8834	259.789
45.9905	115.887	37.9892	213.629	60.917	1531.54	34.7996	368.948	37.9892	1250.95	39.9158	221.953	46.9307	308.899
42.8938	32.9714	44.7661	243.937	41.9401	248.924	41.9401	647.3	37.9892	266.895	52.7519	320.215	43.968	270.52
21.8979	51.8115	37.9892	1451.08	58.6323	938.077	62.8652	683.193	30.8205	235.317	26.9912	215.559	40.9154	810.517
35.9934	44.7661	50.7735	243.937	35.9934	203.776	59.9656	435.743	39.9158	1209.46	94.8683	3319.45	27.98	492
42.8938	48.7594	42.8938	810.517	64.5846	1075.99	49.9805	716.227	44.7661	314.506	45.9905	218.979	42.8938	215.559
42.8938	16.9082	46.9307	190.912	39.9158	356.711	59.9656	363.186	41.9401	410.998	52.7519	169.082	138.415	4810.6
15.9839	48.7594	22.8537	279.8	34.7996	136.254	36.9778	759.349	41.9401	948.683	46.9307	276.672	46.9307	287.453
33.8732	82.8948	45.9905	708.22	44.7661	414.712	43.968	498.683	52.7519	193.07	37.9892	167.945	49.9805	471.423
34.7996	39.9158	21.8979	287.453	51.8115	280.43	72.9228	192.636	64.5846	674.037	41.9401	187.087	59.9656	243.937
30.8205	52.7519	31.9496	298.654	37.9892	347.214	56.9432	379.892	31.9496	220.958	39.9158	341.792	53.9516	420.345
21.8979	40.9154	36.9778	215.559	39.9158	210.766	43.968	195.693	45.9905	328.973	50.7735	306.133	38.7659	211.241
41.9401	15.9839	43.968	632.907	40.9154	179.666	31.9496	252.873	46.9307	388.531	37.9892	167.945	45.9905	1190.57
56.9432	20.8879	42.8938	240.127	62.8652	1223.13	40.9154	392.924	40.9154	555.52	45.9905	281.694	52.7519	398.261
33.8732	42.8938	35.9934	316.635	35.9934	173.317	31.9496	332.693	84.7799	4588.72	50.7735	128.805	25.8624	263.911
45.9905	19.9693	85.5459	428.938	37.9892	192.636	39.9158	431.841	32.9714	175.276	60.917	135.948	58.6323	273.579
33.8732	31.9496	55.8024	527.519	62.8652	439.68	60.917	230.602	18.9202	343.333	32.9714	223.959	118.789	3567.11
45.9905	35.9934	38.7659	955.105	34.7996	259.789	18.9202	343.333	39.9158	348.779	38.7659	207.942	33.8732	128.805
30.8205	68.6272	71.9456	1752.76	54.9309	222.453	39.9158	207.942	68.6272	2098.2	40.9154	218.979	34.7996	32.9714
46.9307	20.8879	47.7826	1193.25	33.8732	207.942	56.9432	843.995	57.7166	195.693	30	200.593	54.9309	140.611
30	51.8115	59.9656	374.801	42.8938	292.671	37.9892	968.078	46.9307	308.899	56.9432	195.693	58.6323	840.208
41.9401	15.9839	45.9905	393.809	50.7735	195.693	59.9656	211.241	53.9516	637.191	71.9456	367.292	77.4873	414.712
50.7735	55.8024	50.7735	173.317	49.9805	503.188	16.9082	455.787	117.461	4609.4	50.7735	164.951	43.968	404.58
39.9158	47.7826	18.9202	359.934	47.7826	356.711	19.9693	692.472	36.9778	111.541	60.917	232.686	49.9805	400.957
30	53.9516	60.917	368.948	57.7166	156.285	52.7519	660.533	54.9309	295.98	64.5846	243.937	39.9158	479.98
49.9805	42.8938	39.9158	459.905	42.8938	1209.46	50.7735	149.077	38.7659	203.776	46.9307	162.375	56.9432	1112.9
36.9778	86.5132	48.7594	422.239	21.8979	1164.1	42.8938	368.948	37.9892	296.646	42.8938	218.979	53.9516	797.859
18.9202	64.5846	34.7996	498.683	21.8979	228.537	26.9912	265.697	54.9309	311.69	53.9516	296.646	34.7996	1105.42
26.9912	39.9158	45.9905	1075.99	57.7166	332.693	30	179.666	45.9905	305.446	54.9309	145.762	54.9309	714.619
45.9905	59.9656	46.9307	1019.46	46.9307	239.05	17.9262	392.924	50.7735	155.584	39.9158	60.917	34.7996	430.872
35.9934	21.8979	40.9154	561.801	42.8938	179.666	65.6092	957.255	62.8652	304.759	31.9496	412.851	34.7996	430.872
17.9262	60.917	42.8938	328.973	26.9912	195.693	30	1112.9	26.9912	843.995	25.8624	209.349	49.9805	757.644
45.9905	67.7075	37.9892	243.937	49.9805	410.998	41.9401	366.467	46.9307	1164.1	46.9307	228.537	33.8732	272.964
22.8537	45.9905	30	179.666	37.9892	215.559	34.7996	224.463	49.9805	766.21	19.9693	256.885	31.9496	414.712
46.9307	59.9656	72.9228	340.258	46.9307	256.885	38.7659	595.625	65.6092	972.441	53.9516	304.759	21.8979	586.323
37.9892	56.9432	49.9805	1296.77	49.9805	347.214	32.9714	1262.25	75.5942	408.235	49.9805	300	58.6323	865.132
62.8652	4.99805	16.9082	230.602	61.8834	1071.16	62.8652	156.285	47.7826	260.96	56.9432	235.317	152.81	5630.65
50.7735	23.9588	61.8834	412.851	30.8205	175.276	60.917	269.306	50.7735	426.054	45.9905	159.839	54.9309	236.909
52.7519	35.9934	40.9154	288.748	51.8115	151.102	37.9892	218.979	61.8834	527.519	91.7219	207.942	33.8732	230.602
53.9516	68.6272	38.7659	1133.1	37.9892	300.675	34.7996	295.98	36.9778	523.973	42.8938	212.67	39.9158	1115.41
32.9714	15.9839	30	1128.02	43.968	288.748	37.9892	744.136	34.7996	390.283	30.8205	195.693	61.8834	581.073
31.9496	60.917	34.7996	1012.61	61.8834	167.945	54.9309	308.899	76.9664	379.892	33.8732	159.839	38.7659	236.909
35.9934	52.7519	41.9401	1406.11	44.7661	289.398	53.9516	220.958	21.8979	266.895	61.8834	149.077	21.8979	141.882
42.8938	23.9588	38.7659	352.723	43.968	160.56	33.8732	160.56	37.9892	1808.82	56.9432	851.621	62.8652	1939.4
42.8938	48.7594	47.7826	328.973	48.7594	238.513	53.9516	296.646	61.8834	546.844	30.8205	151.102	57.7166	304.759
42.8938	40.9154	25.8624	340.258	18.9202	211.241	49.9805	698.729	31.9496	387.659	37.9892	590.292	50.7735	1245.33
45.9905	43.968	30	923.427	45.9905	238.513	39.9158	888.794	42.8938	336.454	30	223.959	34.7996	40.9154
46.9307	47.7826	26.9912	204.694	41.9401	332.693	70.9814	357.514	65.6092	204.694	45.9905	136.254	59.9656	1049.7
22.8537	91.7219	46.9307	207.942	30.8205	279.8	35.9934	674.037	53.9516	136.254	35.9934	836.438	66.9505	2024.06
50.7735	88.4806	45.9905	167.568	31.9496	678.599	42.8938	224.463	77.4873	3095.94	31.9496	187.087	77.4873	2264.91
17.9262	8.96824	41.9401	490.895	78.7166	1326.26	33.8732	152.81	38.7659	272.964	45.9905	335.698	54.9309	211.241
33.8732	31.9496	78.7166	1288.05	46.9307	948.683	33.8732	1140.77	65.6092	2523.05	27.98	103.797	58.6323	279.8
38.7659	51.8115	70.9814	1250.95	77.4873	231.121	25.8624	207.942	30.8205	304.759	33.8732	228.537	35.9934	213.629
42.8938	34.7996	43.968	771.396	43.968	224.463	43.968	243.937	42.8938	560.539	40.9154	170.994	50.7735	1190.57
43.968	35.9934	36.9778	340.258	30.8205	151.102	38.7659	147.742	27.98	186.667	60.917	314.506	39.9158	288.748
43.968	23.9588	56.9432	372.281	50.7735	131.439	50.7735	304.759	53.9516	234.788	34.7996	1030.99	44.7661	270.52
45.9905	24.9484	23.9588	749.173	66.9505	170.994	48.7594	119.863	51.8115	669.505	40.9154	201.045	41.9401	880.835
40.9154	32.9714	40.9154	352.723	41.9401	197.905	33.8732	412.851	35.9934	256.885	43.968	247.807	35.9934	229.567
26.9912	18.9202	51.8115	1323.28	17.9262	183.339	33.8732	200.593	53.9516	248.924	51.8115	176.066	30.8205	291.357
25.8624	15.9839	51.8115	428.938	42.8938	266.895	49.9805	1605.6	33.8732	888.794	61.8834	439.68	36.9778	252.873
37.9892	24.9484	37.9892	380.747	69.716	356.711	34.7996	1239.74	58.6323	1444.57	36.9778	246.141	80.8696	836.438
57.7166	15.9839	62.8652	1236.96	54.9309	828.948	36.9778	435.743	34.7996	352.723	54.9309	143.486	79.7859	2369.09
45.9905	83.4559	36.9778	300	73.7473	248.924	74.5811	192.636	68.6272	1234.18	54.9309	163.842	43.968	443.653
46.9307	20.8879	45.9905	847.799	26.9912	187.087	58.6323	383.324	38.7659	203.776	33.8732	228.537	32.9714	338.732
33.8732	28.8748	59.9656	1892.02	42.8938	282.328	40.9154	263.911	40.9154	298.654	34.7996	145.762	57.7166	2933.29
33.8732	15.9839	56.9432	422.239	62.8652	311.69	47.7826	533.484	56.9432	326.761	93.8077	293.329	49.9805	374.801
38.7659	43.968	37.9892	364.823	56.9432	197.905	58.6323	240.127	43.968	442.656	40.9154	308.899	37.9892	269.306
43.968	24.9484	33.8732	279.8	56.9432	211.241	57.7166	319.496	45.9905	152.81	32.9714	263.911	33.8732	151.102
42.8938	32.9714	54.9309	368.948	56.9432	705.042	45.9905	291.357	42.8938	331.945	31.9496	243.937	62.8652	1080.84
41.9401	31.9496	73.7473	311.69	59.9656	263.911	44.7661	931.77	41.9401	284.879	40.9154	393.809	39.9158	1808.82
54.9309	3.98261	70.9814	1415.63	59.9656	1377.94	56.9432	359.934	61.8834	773.133	40.9154	282.328	71.9456	870.987
21.8979	36.9778	46.9307	1474.1	44.7661	727.59	61.8834	1112.9	46.9307	243.937	42.8938	203.776	26.9912	190.912
31.9496	34.7996	94.8683	3448.8	52.7519	1634.74	64.5846	193.07	65.6092	828.948	34.7996	177.657	82.8948	1279.39
18.9202	48.7594	39.9158	1296.77	77.4873	385.919	39.9158	187.93	37.9892	403.671	51.8115	272.964	68.6272	1329.25
38.7659	52.7519	50.7735	767.935	59.9656	236.909	56.9432	199.693	72.9228	1709.94	84.7799	767.935	21.8979	1105.42
42.8938	32.9714	31.9496	312.392	60.917	783.634	60.917	372.281	34.7996	350.352	35.9934	372.281	44.7661	187.93
32.9714	15.9839	78.7166	268.701	15.9839	107.357	31.9496	981.227	54.9309	311.69	45.9905	231.121	55.8024	767.935
32.9714	31.9496	40.9154	416.581	17.9262	266.895	54.9309	274.812	53.9516	1054.43	71.9456	332.693	38.7659	243.937
45.9905	19.9693	76.9664	1239.74	43.968	340.258	17.9262	199.693	52.7519	473.547	39.9158	79.7859	64.5846	882.818
40.9154	25.8624	42.8938	439.68	69.716	393.809	48.7594	207.942	36.9778	1494.12	27.98	319.496	58.6323	573.286
18.9202	73.7473	56.9432	1377.94	36.9778	248.924	44.7661	314.506	31.9496	396.474	32.9714	199.693	49.9805	350.352
37.9892	16.9082	69.716	252.873	58.6323	865.132	45.9905	268.701	46.9307	484.316	45.9905	1879.3	42.8938	308.899
41.9401	28.8748	57.7166	266.895	25.8624	187.93	50.7735	439.68	53.9516	207.942	87.6883	632.907	55.8024	279.8
46.9307	52.7519	46.9307	759.349	34.7996	323.835	35.9934	240.127	50.7735	367.292	33.8732	204.694	42.8938	186.667
21.8979	48.7594	37.9892	243.937	20.8879	175.276	46.9307	1156.27	54.9309	164.951	38.7659	231.121	37.9892	312.392
61.8834	19.9693	61.8834	400.957	35.9934	455.787	74.5811	328.973	33.8732	316.635	46.9307	148.742	47.7826	2717.39
33.8732	44.7661	53.9516	1311.43	87.6883	260.96	54.9309	1044.99	30.8205	915.158	38.7659	295.98	37.9892	331.945
22.8537	27.98	57.7166	332.693	34.7996	435.743	38.7659	365.644	35.9934	240.127	43.968	152.81	30	243.937
41.9401	63.576	37.9892	416.581	57.7166	752.55	62.8652	578.466	51.8115	1130.56	42.8938	184.995	37.9892	266.895
23.9588	60.917	40.9154	220.958	52.7519	1177.26	58.6323	247.807	55.8024	195.693	62.8652	560.539	21.8979	164.951
36.9778	19.9693	58.6323	1112.9	37.9892	279.8	41.9401	1601.99	61.8834	1140.77	45.9905	159.839	63.576	2979.83
36.9778	35.9934	37.9892	1821.06	76.9664	215.559	34.7996	518.115	74.5811	1566.37	59.9656	260.96	42.8938	392.924
43.968	44.7661	34.7996	880.835	42.8938	461.978	34.7996	961.569	36.9778	972.441	44.7661	347.214	22.8537	1054.43
39.9158	31.9496	61.8834	139.352	46.9307	1616.47	44.7661	269.306	50.7735	409.154	46.9307	199.693	43.968	1317.34
36.9778	37.9892	55.8024	1005.8	77.4873	957.255	48.7594	295.98	32.9714	1253.76	74.5811	2545.85	20.8879	379.892
32.9714	15.9839	65.6092	863.188	37.9892	240.127	48.7594	215.559	54.9309	637.191	49.9805	284.879	100.806	3173.48
33.8732	16.9082	37.9892	1548.86	45.9905	184.165	47.7826	1037.97	62.8652	1974.61	33.8732	140.611	48.7594	935.97
39.9158	72.9228	57.7166	870.987	45.9905	58.6323	33.8732	955.105	41.9401	268.701	69.716	146.419	33.8732	609.17
37.9892	62.8652	26.9912	332.693	47.7826	1883.53	46.9307	180.882	81.6003	474.613	33.8732	252.873	73.7473	874.913
28.8748	36.9778	83.4559	140.611	45.9905	175.276	49.9805	1279.39	42.8938	1323.28	42.8938	160.56	24.9484	210.766
25.8624	56.9432	36.9778	2428.42	33.8732	372.281	34.7996	247.807	66.9505	2033.18	71.9456	284.879	46.9307	187.93
36.9778	35.9934	40.9154	452.723	42.8938	331.945	42.8938	376.491	41.9401	683.193	31.9496	150.762	46.9307	332.693
42.8938	58.6323	44.7661	1576.97	37.9892	288.748	45.9905	487.594	21.8979	320.215	48.7594	886.797	39.9158	143.486
30	28.8748	46.9307	388.531	45.9905	240.127	58.6323	207.942	17.9262	570.714	17.9262	276.672	47.7826	268.701
54.9309	59.9656	44.7661	1517.83	46.9307	199.693	38.7659	1140.77	65.6092	2842.39	34.7996	215.559	42.8938	162.375
42.8938	18.9202	40.9154	320.215	33.8732	183.339	33.8732	284.879	42.8938	404.58	45.9905	152.81	55.8024	455.787
34.7996	23.9588	60.917	514.631	61.8834	238.513	54.9309	347.214	30	218.979	32.9714	294.652	31.9496	177.657
46.9307	20.8879	35.9934	1288.05	26.9912	540.73	38.7659	1444.57	38.7659	611.916	58.6323	128.805	46.9307	270.52
34.7996	55.8024	32.9714	1075.99	50.7735	163.842	68.6272	284.879	44.7661	842.1	54.9309	251.173	37.9892	147.742
37.9892	46.9307	43.968	471.423	34.7996	274.812	58.6323	495.33	62.8652	422.239	30	216.531	25.8624	247.807
46.9307	38.7659	59.9656	1105.42	41.9401	104.499	62.8652	260.96	54.9309	773.133	38.7659	151.102	30	404.58
18.9202	23.9588	60.917	292.671	45.9905	248.924	37.9892	383.324	74.5811	1030.99	38.7659	564.333	32.9714	581.073
62.8652	43.968	36.9778	1792.62	37.9892	236.909	70.9814	870.987	46.9307	1487.42	16.9082	49.9805	55.8024	320.215
34.7996	23.9588	52.7519	192.636	38.7659	225.475	22.8537	269.306	25.8624	207.942	58.6323	52.7519	26.9912	727.59
25.8624	33.8732	42.8938	1083.27	45.9905	1037.97	35.9934	416.581	41.9401	972.441	33.8732	228.537	42.8938	1209.46
45.9905	40.9154	33.8732	408.235	42.8938	285.52	59.9656	418.459	23.9588	284.879	40.9154	263.911	37.9892	226.491
74.5811	23.9588	53.9516	172.539	53.9516	374.801	22.8537	203.776	39.9158	328.973	61.8834	167.945	15.9839	202.861
37.9892	72.9228	40.9154	282.328	54.9309	215.559	57.7166	1177.26	46.9307	183.339	33.8732	1198.63	71.9456	160.921
38.7659	61.8834	50.7735	727.59	37.9892	242.842	42.8938	495.33	31.9496	550.545	36.9778	200.593	42.8938	202.861
26.9912	32.9714	62.8652	1187.89	31.9496	347.214	37.9892	131.439	49.9805	164.951	34.7996	900.866	39.9158	127.939
33.8732	68.6272	45.9905	270.52	42.8938	91.7219	78.7166	410.998	56.9432	827.087	73.7473	435.743	33.8732	666.501
22.8537	19.9693	53.9516	523.973	25.8624	200.593	49.9805	439.68	17.9262	300.675	45.9905	131.439	59.9656	244.486
18.9202	15.9839	31.9496	304.759	38.7659	143.486	58.6323	1075.99	31.9496	420.345	23.9588	243.937	32.9714	1359.48
30	35.9934	61.8834	508.878	62.8652	151.102	34.7996	167.568	36.9778	209.349	30.8205	180.882	38.7659	276.672
34.7996	55.8024	39.9158	755.942	57.7166	418.459	62.8652	1080.84	44.7661	205.617	76.9664	251.173	38.7659	243.937
32.9714	31.9496	54.9309	740.797	25.8624	276.672	20.8879	205.617	76.9664	279.8	37.9892	1250.95	33.8732	279.8
45.9905	67.7075	28.8748	886.797	34.7996	485.407	32.9714	258.624	33.8732	268.701	34.7996	103.797	55.8024	335.698
37.9892	46.9307	62.8652	1112.9	17.9262	180.882	58.6323	207.942	46.9307	308.899	62.8652	532.286	30.8205	44.7661
62.8652	52.7519	70.9814	1474.1	50.7735	274.812	39.9158	332.693	45.9905	197.905	38.7659	388.531	50.7735	1262.25
42.8938	48.7594	82.8948	447.661	57.7166	206.544	62.8652	260.96	36.9778	367.292	59.9656	660.533	40.9154	16.9082
46.9307	75.5942	45.9905	828.948	21.8979	140.611	26.9912	192.636	50.7735	326.761	34.7996	121.764	21.8979	220.958
35.9934	36.9778	43.968	332.693	61.8834	1262.25	39.9158	184.165	57.7166	268.701	31.9496	112.802	61.8834	393.809
25.8624	44.7661	59.9656	749.173	38.7659	767.935	41.9401	808.696	37.9892	637.191	31.9496	356.711	56.9432	176.066
30	51.8115	44.7661	409.154	40.9154	213.629	42.8938	272.964	69.716	1296.77	78.7166	4337.88	61.8834	708.22
17.9262	63.576	21.8979	261.548	39.9158	383.324	45.9905	987.869	86.5132	3894.06	70.9814	295.98	89.8843	5567.7
18.9202	48.7594	25.8624	256.885	62.8652	119.863	37.9892	263.911	54.9309	1892.02	30	190.912	42.8938	360.744
46.9307	43.968	46.9307	167.568	45.9905	870.987	33.8732	578.466	50.7735	266.895	42.8938	215.559	51.8115	979.024
55.8024	15.9839	34.7996	371.445	22.8537	923.427	51.8115	430.872	45.9905	563.065	37.9892	263.911	39.9158	239.05
17.9262	46.9307	33.8732	296.646	37.9892	195.693	64.5846	414.712	41.9401	729.228	34.7996	435.743	35.9934	957.255
61.8834	21.8979	49.9805	296.646	67.7075	215.559	83.4559	372.281	34.7996	410.998	58.6323	151.102	40.9154	256.885
21.8979	35.9934	78.7166	340.258	48.7594	285.52	48.7594	843.995	46.9307	276.672	37.9892	176.066	54.9309	282.328
41.9401	28.8748	58.6323	882.818	32.9714	1112.9	40.9154	297.983	37.9892	296.646	37.9892	195.693	49.9805	900.866
35.9934	24.9484	58.6323	236.909	82.8948	396.474	45.9905	641.504	32.9714	363.186	46.9307	1166.72	50.7735	295.98
17.9262	22.8537	50.7735	610.541	51.8115	187.087	52.7519	306.133	26.9912	407.318	73.7473	320.215	72.9228	360.744
38.7659	37.9892	21.8979	651.681	20.8879	184.165	25.8624	200.593	45.9905	686.272	38.7659	243.937	20.8879	291.357
39.9158	56.9432	37.9892	364.823	31.9496	251.173	32.9714	1262.25	18.9202	1001.29	38.7659	218.979	18.9202	422.239
32.9714	55.8024	46.9307	276.672	41.9401	755.942	45.9905	344.88	38.7659	305.446	38.7659	265.697	53.9516	955.105
39.9158	62.8652	70.9814	1049.7	39.9158	128.805	39.9158	252.873	77.4873	1080.84	34.7996	9.96795	33.8732	296.646
31.9496	38.7659	50.7735	215.559	61.8834	195.693	60.917	1253.76	42.8938	2121.93	65.6092	381.604	61.8834	771.396
39.9158	44.7661	25.8624	456.813	62.8652	223.959	37.9892	678.599	46.9307	882.818	42.8938	182.516	49.9805	318.778
42.8938	39.9158	32.9714	319.496	43.968	368.948	43.968	708.22	41.9401	364.823	38.7659	319.496	41.9401	276.672
42.8938	32.9714	41.9401	279.8	31.9496	251.173	52.7519	570.714	89.8843	1010.33	50.7735	900.866	36.9778	1225.88
40.9154	39.9158	48.7594	346.435	43.968	198.797	17.9262	420.345	52.7519	350.352	41.9401	1061.57	31.9496	1415.63
43.968	24.9484	31.9496	288.748	52.7519	236.909	54.9309	251.173	32.9714	243.937	33.8732	212.67	45.9905	443.653
59.9656	44.7661	55.8024	1250.95	54.9309	296.646	38.7659	195.693	55.8024	727.59	47.7826	2254.75	55.8024	428.938
46.9307	27.98	64.5846	1709.94	36.9778	232.686	61.8834	248.924	35.9934	256.885	37.9892	1569.9	43.968	771.396
17.9262	46.9307	41.9401	744.136	42.8938	195.693	22.8537	147.742	16.9082	127.939	41.9401	255.732	33.8732	220.958
44.7661	27.98	39.9158	744.136	35.9934	192.636	42.8938	194.377	87.6883	603.715	73.7473	430.872	53.9516	284.879
18.9202	87.6883	26.9912	203.776	52.7519	364.823	58.6323	1130.56	43.968	886.797	46.9307	1428.42	40.9154	981.227
37.9892	44.7661	43.968	1177.26	60.917	207.942	60.917	292.671	36.9778	251.173	62.8652	102.867	45.9905	323.835
42.8938	72.9228	52.7519	1190.57	33.8732	368.948	61.8834	533.484	52.7519	546.844	44.7661	251.173	18.9202	23.9588
27.98	56.9432	48.7594	447.661	42.8938	282.328	41.9401	270.52	79.7859	2290.52	16.9082	211.241	30	408.235
62.8652	84.7799	36.9778	305.446	34.7996	164.951	59.9656	465.105	35.9934	178.859	123.418	2574.63	44.7661	906.964
33.8732	40.9154	16.9082	771.396	47.7826	996.794	50.7735	518.115	42.8938	251.173	51.8115	144.782	36.9778	316.635
30	62.8652	25.8624	749.173	34.7996	197.905	43.968	195.693	50.7735	135.948	51.8115	972.441	47.7826	144.782
25.8624	60.917	71.9456	1709.94	45.9905	28.8748	41.9401	1231.41	41.9401	209.349	28.8748	1288.05	17.9262	190.483
37.9892	44.7661	42.8938	900.866	61.8834	184.165	33.8732	258.624	46.9307	198.797	51.8115	248.924	78.7166	388.531
17.9262	28.8748	45.9905	252.873	78.7166	247.807	18.9202	374.801	33.8732	1030.99	52.7519	319.496	38.7659	251.173
21.8979	19.9693	37.9892	255.732	41.9401	379.892	34.7996	1145.92	40.9154	1105.42	55.8024	254.585	46.9307	324.564
41.9401	56.9432	22.8537	266.895	76.9664	336.454	34.7996	224.463	43.968	251.173	52.7519	350.352	77.4873	2680.98
30	20.8879	49.9805	408.235	38.7659	383.324	40.9154	215.559	42.8938	98.3436	40.9154	231.121	56.9432	550.545
58.6323	23.9588	42.8938	204.694	42.8938	235.317	37.9892	422.239	64.5846	226.491	38.7659	147.742	48.7594	1037.97
33.8732	14.9077	58.6323	1808.82	60.917	403.671	32.9714	226.491	106.876	2037.76	40.9154	927.589	71.9456	3672.92
30	83.4559	73.7473	202.861	66.9505	291.357	58.6323	527.519	44.7661	148.742	24.9484	347.214	60.917	221.953
41.9401	63.576	23.9588	154.191	33.8732	716.227	41.9401	193.07	57.7166	450.691	35.9934	144.782	54.9309	211.241
25.8624	47.7826	42.8938	1195.93	32.9714	200.593	49.9805	1085.71	38.7659	218.979	51.8115	272.964	37.9892	565.603
33.8732	36.9778	57.7166	660.533	38.7659	350.352	32.9714	380.747	32.9714	721.075	59.9656	232.686	54.9309	1729.27
28.8748	43.968	27.98	284.879	34.7996	218.979	49.9805	312.392	42.8938	1190.57	40.9154	564.333	45.9905	187.93
61.8834	40.9154	38.7659	863.188	59.9656	288.748	42.8938	880.835	78.7166	383.324	32.9714	223.959	37.9892	2079.42
30.8205	20.8879	40.9154	186.667	42.8938	282.328	57.7166	390.283	59.9656	329.714	31.9496	484.316	54.9309	1538.45
22.8537	59.9656	38.7659	300.675	43.968	212.67	42.8938	178.859	25.8624	383.324	55.8024	269.306	60.917	452.723
34.7996	44.7661	30.8205	300	54.9309	255.732	20.8879	507.735	49.9805	364.823	30	159.839	60.917	226.491
57.7166	81.6003	43.968	252.873	41.9401	1030.99	44.7661	203.776	89.8843	352.723	32.9714	270.52	43.968	435.743
41.9401	23.9588	77.4873	1120.44	60.917	799.655	17.9262	1209.46	38.7659	311.69	40.9154	218.979	57.7166	270.52
30	19.9693	21.8979	243.937	56.9432	133.224	37.9892	180.882	41.9401	961.569	40.9154	279.8	69.716	1447.82
31.9496	28.8748	25.8624	274.812	33.8732	243.937	57.7166	255.732	49.9805	124.533	55.8024	206.544	61.8834	328.973
22.8537	51.8115	22.8537	270.52	16.9082	184.165	48.7594	1052.07	37.9892	360.744	55.8024	252.873	41.9401	961.569
37.9892	44.7661	65.6092	281.694	56.9432	865.132	42.8938	799.655	40.9154	280.43	32.9714	187.087	33.8732	276.672
18.9202	63.576	33.8732	368.948	53.9516	148.742	26.9912	1133.1	53.9516	678.599	38.7659	179.666	46.9307	300
39.9158	30.8205	45.9905	1332.24	46.9307	279.8	50.7735	1317.34	58.6323	242.842	16.9082	287.453	62.8652	218.979
18.9202	71.9456	17.9262	447.661	36.9778	300.675	41.9401	240.668	62.8652	344.88	19.9693	229.567	62.8652	203.776
42.8938	32.9714	33.8732	304.759	50.7735	229.567	33.8732	396.474	52.7519	518.115	40.9154	266.895	92.7589	1649.51
17.9262	12.9969	45.9905	239.05	45.9905	72.9228	56.9432	374.801	62.8652	288.748	43.968	120.674	35.9934	212.67
34.7996	24.9484	34.7996	282.328	45.9905	184.165	33.8732	236.909	30.8205	555.52	31.9496	132.925	18.9202	47.7826
37.9892	19.9693	42.8938	1231.41	42.8938	155.584	34.7996	232.686	38.7659	455.787	35.9934	376.491	45.9905	1645.81
42.8938	88.4806	41.9401	389.406	43.968	164.951	58.6323	422.239	42.8938	180.882	44.7661	1030.99	32.9714	216.531
37.9892	36.9778	39.9158	1019.46	37.9892	308.899	61.8834	251.173	58.6323	957.255	38.7659	324.564	42.8938	265.697
42.8938	16.9082	42.8938	247.807	42.8938	1005.8	62.8652	276.672	61.8834	1500.86	38.7659	343.333	41.9401	360.744
35.9934	54.9309	33.8732	256.885	37.9892	1030.99	21.8979	279.8	46.9307	347.214	37.9892	312.392	50.7735	1270.79
22.8537	93.8077	19.9693	886.797	49.9805	1012.61	51.8115	430.872	73.7473	316.635	54.9309	213.629	55.8024	1130.56
46.9307	52.7519	36.9778	223.959	33.8732	266.895	53.9516	284.879	47.7826	212.67	93.8077	2506.09	36.9778	298.654
9.96795	56.9432	38.7659	303.392	54.9309	668.002	58.6323	258.624	40.9154	199.693	30	248.924	21.8979	296.646
40.9154	55.8024	40.9154	295.98	33.8732	260.96	49.9805	302.031	54.9309	3123.92	56.9432	169.082	34.7996	1198.63
50.7735	15.9839	48.7594	426.054	30	223.959	41.9401	508.878	43.968	328.973	36.9778	247.807	39.9158	167.568
46.9307	20.8879	44.7661	279.8	58.6323	226.491	41.9401	316.635	45.9905	1377.94	33.8732	187.93	40.9154	303.392
20.8879	19.9693	43.968	380.747	36.9778	220.958	44.7661	443.653	62.8652	284.879	46.9307	180.882	57.7166	732.515
32.9714	15.9839	19.9693	957.255	25.8624	147.742	37.9892	1164.1	42.8938	314.506	61.8834	207.942	34.7996	1399.8
44.7661	20.8879	61.8834	979.024	33.8732	236.909	31.9496	304.759	58.6323	1005.8	55.8024	187.93	73.7473	2868.07
28.8748	61.8834	46.9307	292.671	39.9158	422.239	38.7659	1054.43	25.8624	300.675	30.8205	485.407	53.9516	356.711
37.9892	76.9664	34.7996	946.552	72.9228	341.792	72.9228	183.339	22.8537	306.133	62.8652	336.454	65.6092	1664.42
37.9892	24.9484	46.9307	1474.1	58.6323	870.987	40.9154	374.801	45.9905	240.127	42.8938	595.625	41.9401	319.496
43.968	26.9912	54.9309	695.594	37.9892	266.895	76.9664	251.173	25.8624	632.907	44.7661	183.339	35.9934	439.68
46.9307	6.98729	41.9401	1474.1	21.8979	961.569	47.7826	320.215	53.9516	192.636	62.8652	1374.85	76.9664	387.659
30	35.9934	24.9484	300	36.9778	1270.79	55.8024	1948.14	103.797	1242.54	77.4873	2160.44	59.9656	390.283
37.9892	116.672	38.7659	260.96	69.716	1679.45	45.9905	456.813	54.9309	416.581	45.9905	147.742	34.7996	175.276
22.8537	32.9714	22.8537	282.328	35.9934	311.69	46.9307	1849.95	37.9892	543.167	32.9714	143.486	41.9401	570.714
38.7659	75.5942	65.6092	296.646	60.917	175.276	48.7594	1112.9	34.7996	323.835	41.9401	117.461	46.9307	285.52
37.9892	24.9484	18.9202	266.895	41.9401	216.531	43.968	167.945	33.8732	276.672	50.7735	352.723	62.8652	243.937
42.8938	32.9714	28.8748	400.957	41.9401	400.957	36.9778	211.241	38.7659	371.445	34.7996	1356.42	97.6825	4406.7
42.8938	39.9158	46.9307	266.895	63.576	407.318	32.9714	255.732	34.7996	1187.89	38.7659	252.873	45.9905	236.909
30.8205	52.7519	37.9892	1242.54	44.7661	287.453	40.9154	374.801	43.968	1245.33	51.8115	1332.24	34.7996	240.668
50.7735	16.9082	41.9401	250.609	60.917	255.732	44.7661	393.809	74.5811	834.559	25.8624	133.224	42.8938	343.333
30	107.357	37.9892	387.659	51.8115	87.6883	40.9154	343.333	45.9905	248.924	18.9202	160.56	32.9714	1326.26
33.8732	8.96824	67.7075	1209.46	62.8652	1061.57	35.9934	1075.99	37.9892	383.324	61.8834	291.357	53.9516	260.96
34.7996	39.9158	51.8115	340.258	45.9905	256.885	51.8115	1311.43	37.9892	819.681	58.6323	212.67	59.9656	767.935
49.9805	52.7519	33.8732	1201.32	32.9714	216.531	47.7826	260.96	45.9905	232.686	45.9905	175.276	37.9892	258.624
25.8624	47.7826	33.8732	410.998	46.9307	160.921	36.9778	690.917	22.8537	610.541	32.9714	190.912	30.8205	228.537
53.9516	35.9934	41.9401	296.646	44.7661	1005.8	64.5846	337.212	53.9516	776.618	41.9401	259.789	42.8938	400.957
30.8205	4.99805	25.8624	721.075	39.9158	288.748	54.9309	323.835	38.7659	343.333	57.7166	1768.6	64.5846	1019.46
36.9778	59.9656	50.7735	263.911	63.576	287.453	71.9456	239.05	58.6323	314.506	41.9401	187.087	90.4927	280.43
15.9839	31.9496	34.7996	148.742	43.968	214.592	42.8938	448.669	38.7659	266.895	52.7519	832.685	55.8024	1093.06
32.9714	47.7826	67.7075	1356.42	54.9309	232.686	50.7735	439.68	72.9228	3216.58	77.4873	961.569	34.7996	167.945
23.9588	60.917	30	1406.11	19.9693	263.911	38.7659	339.494	45.9905	376.491	39.9158	152.81	37.9892	218.979
33.8732	44.7661	41.9401	303.392	41.9401	305.446	74.5811	162.375	38.7659	211.241	46.9307	132.925	78.7166	371.445
34.7996	41.9401	61.8834	911.052	39.9158	180.882	50.7735	1317.34	54.9309	2478.07	33.8732	180.882	58.6323	359.934
41.9401	31.9496	46.9307	590.292	38.7659	287.453	30.8205	230.602	42.8938	426.054	38.7659	443.653	22.8537	323.835
46.9307	44.7661	50.7735	874.913	25.8624	266.895	62.8652	348.779	62.8652	2385.13	58.6323	224.463	130.849	5580.24
33.8732	44.7661	67.7075	404.58	33.8732	160.56	30	326.761	54.9309	1573.43	58.6323	96.8078	48.7594	341.792
38.7659	35.9934	57.7166	383.324	73.7473	266.895	42.8938	473.547	28.8748	252.873	62.8652	103.797	49.9805	686.272
46.9307	4.99805	38.7659	1317.34	77.4873	279.8	62.8652	132.925	57.7166	355.91	34.7996	167.568	23.9588	1145.92
25.8624	7.99655	59.9656	142.521	33.8732	228.537	42.8938	383.324	50.7735	2311.21	38.7659	295.98	42.8938	287.453
17.9262	72.9228	46.9307	216.531	49.9805	304.759	49.9805	287.453	30.8205	892.8	34.7996	243.937	41.9401	246.141
50.7735	57.7166	38.7659	347.214	41.9401	232.686	32.9714	383.324	34.7996	320.215	45.9905	1130.56	50.7735	1326.26
17.9262	44.7661	15.9839	400.957	77.4873	268.701	73.7473	1245.33	38.7659	418.459	22.8537	218.979	78.7166	371.445
45.9905	67.7075	85.5459	1166.72	46.9307	215.559	33.8732	1335.24	32.9714	223.959	90.4927	374.801	20.8879	224.463
40.9154	87.6883	34.7996	1145.92	56.9432	163.842	52.7519	355.91	34.7996	195.693	45.9905	504.321	34.7996	332.693
30	59.9656	44.7661	637.191	42.8938	203.776	50.7735	359.934	119.863	6023.59	45.9905	248.924	31.9496	335.698
33.8732	16.9082	36.9778	1112.9	75.5942	1059.19	73.7473	397.367	44.7661	410.998	61.8834	870.987	35.9934	279.8
41.9401	15.9839	31.9496	1001.29	37.9892	304.759	41.9401	1384.15	52.7519	143.486	78.7166	274.812	55.8024	698.729
49.9805	16.9082	35.9934	308.899	50.7735	570.714	42.8938	291.357	51.8115	727.59	62.8652	295.98	52.7519	356.711
40.9154	7.99655	23.9588	678.599	22.8537	223.959	34.7996	279.8	30.8205	1112.9	30.8205	84.7799	46.9307	610.541
53.9516	54.9309	40.9154	955.105	31.9496	240.127	32.9714	242.842	38.7659	149.077	31.9496	156.285	50.7735	316.635
44.7661	11.9325	55.8024	783.634	54.9309	273.579	42.8938	1497.49	33.8732	236.909	34.7996	187.087	68.6272	1288.05
60.917	43.968	44.7661	331.945	35.9934	331.945	46.9307	507.735	37.9892	2615.48	26.9912	214.592	41.9401	1282.27
44.7661	75.5942	28.8748	207.942	34.7996	1362.54	54.9309	1605.6	32.9714	586.323	49.9805	285.52	41.9401	247.807
40.9154	23.9588	39.9158	329.714	41.9401	268.701	46.9307	292.671	57.7166	412.851	33.8732	300.675	38.7659	488.692
36.9778	43.968	74.5811	2656.97	58.6323	187.087	17.9262	849.708	42.8938	686.272	33.8732	190.912	45.9905	1220.38
20.8879	27.98	53.9516	332.693	65.6092	1156.27	60.917	1484.08	91.7219	755.942	34.7996	256.885	57.7166	1415.63
32.9714	39.9158	31.9496	565.603	22.8537	273.579	27.98	506.594	50.7735	243.937	41.9401	347.214	48.7594	216.531
43.968	40.9154	57.7166	890.794	42.8938	372.281	59.9656	300.675	53.9516	232.686	45.9905	197.905	40.9154	412.851
46.9307	36.9778	34.7996	946.552	43.968	660.533	77.4873	632.907	50.7735	414.712	42.8938	1344.28	59.9656	1253.76
46.9307	39.9158	55.8024	1223.13	41.9401	1362.54	41.9401	202.861	41.9401	335.698	61.8834	200.593	41.9401	372.281
42.8938	41.9401	37.9892	590.292	37.9892	176.066	57.7166	248.924	57.7166	586.323	106.876	2439.37	61.8834	1721.51
61.8834	42.8938	46.9307	1061.57	58.6323	180.882	34.7996	843.995	59.9656	767.935	36.9778	705.042	41.9401	716.227
16.9082	24.9484	45.9905	143.486	42.8938	489.792	17.9262	172.539	72.9228	274.812	47.7826	228.537	48.7594	613.293
52.7519	28.8748	33.8732	218.979	47.7826	326.761	37.9892	880.835	33.8732	563.065	19.9693	176.066	25.8624	260.96
17.9262	30	42.8938	232.686	42.8938	189.628	49.9805	1005.8	31.9496	141.882	44.7661	207.942	35.9934	203.776
21.8979	52.7519	25.8624	312.392	74.5811	523.973	20.8879	187.087	33.8732	1262.25	47.7826	1930.7	50.7735	1356.42
30	40.9154	38.7659	1649.51	45.9905	1377.94	48.7594	1030.99	42.8938	387.659	63.576	847.799	62.8652	2042.34
46.9307	27.98	49.9805	312.392	46.9307	292.671	46.9307	420.345	49.9805	946.552	35.9934	224.463	39.9158	721.075
41.9401	26.9912	30.8205	812.341	59.9656	488.692	50.7735	359.934	46.9307	247.807	46.9307	195.693	42.8938	190.912
26.9912	15.9839	25.8624	15.9839	30.8205	359.934	37.9892	148.742	31.9496	489.792	43.968	200.593	38.7659	651.681
33.8732	50.7735	42.8938	336.454	39.9158	248.924	37.9892	1311.43	54.9309	163.842	52.7519	355.91	61.8834	368.948
41.9401	20.8879	42.8938	266.895	77.4873	240.127	57.7166	1288.05	32.9714	334.944	35.9934	144.782	55.8024	39.9158
16.9082	56.9432	37.9892	443.653	42.8938	155.584	34.7996	183.339	33.8732	372.281	59.9656	152.81	21.8979	359.934
59.9656	48.7594	39.9158	1112.9	45.9905	284.879	78.7166	1296.77	42.8938	843.995	44.7661	308.899	54.9309	200.593
32.9714	31.9496	33.8732	336.454	46.9307	160.921	57.7166	463.018	41.9401	2074.75	44.7661	173.317	52.7519	1721.51
57.7166	88.4806	44.7661	285.52	58.6323	1177.26	21.8979	312.392	41.9401	276.672	17.9262	268.701	36.9778	148.742
37.9892	84.7799	37.9892	223.959	33.8732	755.942	37.9892	586.323	62.8652	280.43	37.9892	112.802	39.9158	990.093
18.9202	47.7826	43.968	620.227	54.9309	240.668	77.4873	282.328	38.7659	131.439	38.7659	143.486	42.8938	319.496
37.9892	39.9158	68.6272	543.167	37.9892	281.694	41.9401	488.692	33.8732	443.653	24.9484	251.173	41.9401	886.797
45.9905	44.7661	41.9401	248.924	49.9805	224.463	42.8938	272.964	81.6003	2450.36	69.716	328.973	56.9432	632.907
30.8205	35.9934	67.7075	1190.57	46.9307	623.023	26.9912	224.463	82.8948	159.839	37.9892	135.948	76.9664	396.474
41.9401	48.7594	39.9158	376.491	61.8834	1377.94	38.7659	331.945	42.8938	300	45.9905	127.939	42.8938	942.305
30.8205	36.9778	62.8652	1080.84	49.9805	240.127	52.7519	1262.25	36.9778	216.531	34.7996	263.911	30	291.357
33.8732	52.7519	58.6323	1645.81	36.9778	251.173	40.9154	231.121	61.8834	1169.34	44.7661	329.714	42.8938	223.959
30	24.9484	30	1296.77	49.9805	195.693	35.9934	1005.8	70.9814	3312	37.9892	2656.97	86.5132	363.186
45.9905	40.9154	46.9307	430.872	26.9912	276.672	55.8024	1063.96	30.8205	312.392	61.8834	289.398	33.8732	263.911
33.8732	32.9714	65.6092	1447.82	53.9516	1545.38	40.9154	390.283	31.9496	331.945	37.9892	126.225	40.9154	550.545
22.8537	27.98	38.7659	653.148	34.7996	211.241	56.9432	1317.34	46.9307	500.931	33.8732	252.873	45.9905	263.911
36.9778	40.9154	33.8732	708.22	38.7659	167.568	43.968	344.88	27.98	272.964	46.9307	356.711	62.8652	430.872
33.8732	60.917	38.7659	1296.77	49.9805	184.165	31.9496	304.759	72.9228	1279.39	49.9805	206.544	56.9432	1001.29
38.7659	69.716	62.8652	416.581	39.9158	192.636	43.968	339.494	50.7735	172.539	72.9228	331.945	38.7659	388.531
25.8624	26.9912	61.8834	755.942	47.7826	2184.87	32.9714	481.06	32.9714	204.694	53.9516	2204.61	61.8834	291.357
38.7659	51.8115	36.9778	787.166	40.9154	274.812	60.917	282.328	39.9158	979.024	17.9262	206.544	47.7826	1406.11
65.6092	32.9714	34.7996	1296.77	22.8537	183.339	44.7661	1415.63	19.9693	153.154	77.4873	817.84	32.9714	2042.34
51.8115	52.7519	46.9307	882.818	35.9934	727.59	33.8732	285.52	59.9656	2580.43	49.9805	1302.62	43.968	708.22
38.7659	88.4806	31.9496	919.283	56.9432	403.671	34.7996	336.454	37.9892	488.692	50.7735	151.102	41.9401	1153.67
42.8938	32.9714	39.9158	312.392	32.9714	380.747	49.9805	274.812	36.9778	1359.48	38.7659	251.173	81.6003	690.917
32.9714	57.7166	23.9588	870.987	36.9778	155.584	26.9912	178.859	34.7996	285.52	53.9516	647.3	42.8938	378.188
22.8537	28.8748	36.9778	463.018	43.968	1961.33	33.8732	248.924	49.9805	266.895	61.8834	1234.18	38.7659	1080.84
37.9892	32.9714	40.9154	1480.75	36.9778	1242.54	41.9401	303.392	65.6092	1729.27	46.9307	203.776	69.716	234.788
41.9401	40.9154	51.8115	300.675	58.6323	244.486	39.9158	1270.79	31.9496	237.977	46.9307	167.568	54.9309	1679.45
42.8938	28.8748	51.8115	326.761	36.9778	1019.46	46.9307	1093.06	28.8748	1071.16	41.9401	343.333	50.7735	1311.43
46.9307	36.9778	75.5942	555.52	58.6323	243.937	73.7473	248.924	55.8024	404.58	41.9401	832.685	49.9805	259.789
31.9496	57.7166	49.9805	1311.43	44.7661	159.839	43.968	252.873	47.7826	603.715	17.9262	232.686	48.7594	187.087
35.9934	45.9905	36.9778	282.328	53.9516	443.653	37.9892	780.118	47.7826	235.317	61.8834	131.439	44.7661	324.564
31.9496	64.5846	56.9432	923.427	35.9934	1059.19	42.8938	1441.32	41.9401	347.214	37.9892	1112.9	73.7473	799.655
36.9778	60.917	53.9516	1288.05	61.8834	1253.76	33.8732	220.958	41.9401	729.228	18.9202	212.67	44.7661	927.589
23.9588	56.9432	32.9714	459.905	45.9905	755.942	78.7166	1209.46	106.876	5287.07	45.9905	533.484	45.9905	1156.27
38.7659	63.576	45.9905	674.037	62.8652	374.801	36.9778	195.693	46.9307	304.759	40.9154	217.996	43.968	37.9892
44.7661	56.9432	33.8732	919.283	18.9202	204.694	61.8834	226.491	62.8652	167.568	54.9309	390.283	61.8834	931.77
44.7661	35.9934	44.7661	708.22	19.9693	207.942	33.8732	695.594	62.8652	163.842	34.7996	834.559	21.8979	296.646
56.9432	3	33.8732	312.392	25.8624	300.675	60.917	810.517	62.8652	412.851	42.8938	156.285	21.8979	1474.1
31.9496	61.8834	37.9892	797.859	46.9307	207.942	45.9905	1012.61	37.9892	232.686	38.7659	410.998	27.98	1019.46
75.5942	20.8879	41.9401	1093.06	33.8732	336.454	42.8938	167.945	53.9516	863.188	70.9814	1487.42	56.9432	388.531
40.9154	31.9496	38.7659	981.227	22.8537	192.636	69.716	1332.24	56.9432	259.789	51.8115	176.066	57.7166	3245.64
31.9496	39.9158	33.8732	248.924	34.7996	296.646	71.9456	392.924	57.7166	246.141	58.6323	167.945	110.294	4082.35
42.8938	63.576	30	714.619	46.9307	252.873	54.9309	116.672	27.98	224.463	41.9401	187.087	53.9516	1854.12
26.9912	32.9714	61.8834	367.292	54.9309	1231.41	46.9307	404.58	37.9892	176.066	42.8938	248.924	35.9934	234.788
36.9778	56.9432	45.9905	1030.99	18.9202	124.533	50.7735	1296.77	38.7659	2401.27	45.9905	259.789	46.9307	172.539
42.8938	23.9588	46.9307	1169.34	38.7659	24.9484	45.9905	379.892	33.8732	578.466	38.7659	135.948	32.9714	215.559
41.9401	24.9484	57.7166	598.31	45.9905	176.066	46.9307	326.761	34.7996	291.357	35.9934	279.8	58.6323	915.158
32.9714	28.8748	75.5942	285.52	45.9905	247.807	45.9905	674.037	23.9588	220.958	34.7996	203.776	43.968	266.895
15.9839	26.9912	46.9307	324.564	64.5846	320.215	57.7166	529.897	53.9516	488.692	39.9158	334.944	45.9905	303.392
32.9714	31.9496	62.8652	360.744	33.8732	144.782	46.9307	546.844	49.9805	292.671	37.9892	1080.84	34.7996	160.56
45.9905	76.9664	66.9505	173.317	34.7996	379.892	34.7996	518.115	38.7659	160.921	54.9309	518.115	74.5811	641.504
33.8732	4.99805	54.9309	573.286	20.8879	226.491	51.8115	383.324	34.7996	287.453	47.7826	212.67	44.7661	220.958
70.9814	35.9934	65.6092	387.659	60.917	1276.52	46.9307	475.682	49.9805	1332.24	46.9307	176.066	34.7996	1044.99
34.7996	7.99655	44.7661	363.186	61.8834	268.701	33.8732	388.531	33.8732	518.115	34.7996	235.317	76.9664	435.743
62.8652	52.7519	38.7659	160.56	33.8732	340.258	82.8948	447.661	45.9905	360.744	62.8652	140.611	50.7735	1075.99
37.9892	32.9714	28.8748	187.087	46.9307	113.821	62.8652	252.873	45.9905	942.305	38.7659	1634.74	40.9154	923.427
30.8205	53.9516	57.7166	355.91	42.8938	414.712	41.9401	177.657	57.7166	287.453	46.9307	372.281	30	99.6795
58.6323	55.8024	37.9892	1362.54	50.7735	940.189	27.98	266.895	35.9934	1044.99	45.9905	239.05	60.917	439.68
34.7996	63.576	18.9202	270.52	45.9905	186.667	37.9892	24.9484	23.9588	1428.42	23.9588	254.585	46.9307	214.592
52.7519	60.917	46.9307	1177.26	67.7075	1772.58	45.9905	220.958	39.9158	228.537	42.8938	235.317	50.7735	1075.99
30.8205	45.9905	57.7166	799.655	54.9309	1239.74	66.9505	518.115	18.9202	172.539	42.8938	176.066	52.7519	1177.26
30.8205	43.968	30.8205	409.154	54.9309	332.693	57.7166	183.339	15.9839	300.675	38.7659	184.995	61.8834	223.959
35.9934	25.8624	56.9432	1156.27	32.9714	1311.43	52.7519	211.241	48.7594	1209.46	62.8652	128.805	88.4806	4396.8
30	35.9934	74.5811	1467.49	53.9516	213.629	44.7661	347.214	32.9714	206.544	59.9656	186.667	32.9714	255.732
18.9202	60.917	39.9158	344.88	51.8115	207.942	23.9588	202.861	43.968	368.948	23.9588	173.317	30	306.133
46.9307	30	42.8938	364.823	33.8732	187.087	36.9778	625.831	48.7594	236.909	61.8834	263.911	37.9892	296.646
45.9905	54.9309	39.9158	248.924	57.7166	292.671	43.968	1030.99	47.7826	1594.8	56.9432	1381.04	81.6003	284.879
50.7735	31.9496	39.9158	1594.8	46.9307	263.911	39.9158	316.635	73.7473	259.789	62.8652	52.7519	38.7659	1262.25
50.7735	56.9432	43.968	1288.05	38.7659	212.67	38.7659	341.792	63.576	1460.9	32.9714	163.842	33.8732	222.453
42.8938	64.5846	51.8115	931.77	58.6323	465.105	60.917	1156.27	64.5846	318.778	31.9496	193.07	37.9892	240.127
37.9892	20.8879	34.7996	498.683	42.8938	355.91	55.8024	200.593	53.9516	242.842	41.9401	175.276	48.7594	291.357
36.9778	39.9158	52.7519	15.9839	34.7996	316.635	36.9778	226.491	55.8024	340.258	70.9814	379.892	30	367.292
33.8732	16.9082	32.9714	337.212	43.968	328.973	39.9158	362.37	39.9158	300.675	39.9158	1080.84	53.9516	1507.62
58.6323	16.9082	54.9309	553.027	46.9307	207.942	37.9892	240.127	22.8537	1001.29	15.9839	206.544	45.9905	300
18.9202	15.9839	21.8979	1145.92	65.6092	266.895	32.9714	399.158	45.9905	1153.67	53.9516	200.593	46.9307	473.547
32.9714	15.9839	31.9496	1253.76	45.9905	560.539	64.5846	1415.63	51.8115	231.121	38.7659	1690.82	75.5942	312.392
30.8205	43.968	37.9892	339.494	55.8024	266.895	45.9905	1112.9	39.9158	996.794	58.6323	383.324	87.6883	2326.86
41.9401	44.7661	43.968	252.873	46.9307	151.102	58.6323	1145.92	39.9158	359.934	21.8979	248.924	25.8624	367.292
40.9154	47.7826	23.9588	312.392	57.7166	187.087	78.7166	404.58	33.8732	324.564	49.9805	127.939	30	422.239
18.9202	79.7859	65.6092	1733.17	41.9401	708.22	18.9202	79.7859	34.7996	767.935	31.9496	996.794	62.8652	412.851
34.7996	28.8748	54.9309	1329.25	34.7996	252.873	42.8938	160.56	58.6323	1288.05	46.9307	187.087	32.9714	323.835
42.8938	31.9496	40.9154	487.594	21.8979	195.693	22.8537	237.977	46.9307	314.506	33.8732	243.937	45.9905	203.776
32.9714	15.9839	26.9912	290.703	61.8834	240.127	47.7826	232.686	65.6092	396.474	38.7659	300	51.8115	383.324
39.9158	36.9778	33.8732	200.593	71.9456	170.994	44.7661	410.998	59.9656	1854.12	54.9309	242.842	18.9202	247.807
43.968	32.9714	46.9307	1201.32	17.9262	295.98	30	180.882	44.7661	195.693	40.9154	231.121	42.8938	1381.04
72.9228	49.9805	27.98	1100.46	37.9892	203.776	57.7166	127.939	53.9516	1594.8	27.98	184.165	68.6272	293.329
28.8748	3.98261	45.9905	1201.32	33.8732	266.895	42.8938	1005.8	36.9778	296.646	48.7594	678.599	48.7594	211.241
37.9892	23.9588	60.917	218.979	35.9934	163.842	66.9505	279.8	30	344.88	27.98	200.593	35.9934	1245.33
52.7519	28.8748	18.9202	52.7519	52.7519	167.945	38.7659	197.905	37.9892	320.215	51.8115	990.093	37.9892	368.948
32.9714	37.9892	42.8938	331.945	58.6323	344.88	42.8938	256.885	46.9307	218.979	36.9778	175.276	42.8938	578.466
16.9082	28.8748	50.7735	426.054	39.9158	232.686	58.6323	176.066	54.9309	755.942	34.7996	147.742	54.9309	1444.57
32.9714	15.9839	57.7166	1075.99	43.968	1347.3	33.8732	430.872	34.7996	243.937	56.9432	523.973	61.8834	159.839
25.8624	110.294	53.9516	214.592	42.8938	729.228	58.6323	352.723	56.9432	595.625	34.7996	109.799	49.9805	204.694
38.7659	51.8115	44.7661	363.186	77.4873	1415.63	34.7996	359.934	72.9228	402.764	74.5811	611.916	81.6003	1866.67
25.8624	94.8683	38.7659	806.88	40.9154	1080.84	53.9516	211.241	57.7166	2165.31	56.9432	311.69	44.7661	27.98
15.9839	68.6272	73.7473	1262.25	51.8115	1037.97	65.6092	159.839	48.7594	957.255	36.9778	660.533	51.8115	258.624
30	24.9484	77.4873	416.581	27.98	217.996	45.9905	244.486	58.6323	1145.92	40.9154	139.352	36.9778	323.835
46.9307	19.9693	33.8732	338.732	44.7661	296.646	46.9307	324.564	46.9307	1620.1	52.7519	422.239	34.7996	316.635
33.8732	56.9432	46.9307	404.58	60.917	332.693	37.9892	187.93	84.7799	2079.42	36.9778	218.979	33.8732	284.879
39.9158	40.9154	30	339.494	36.9778	304.759	17.9262	236.909	45.9905	836.438	32.9714	156.285	99.6795	1377.94
58.6323	31.9496	44.7661	285.52	44.7661	300.675	54.9309	237.977	73.7473	302.031	32.9714	368.948	51.8115	423.19
41.9401	60.917	62.8652	1605.6	32.9714	243.937	43.968	158.052	32.9714	252.873	35.9934	162.375	21.8979	354.313
41.9401	26.9912	61.8834	847.799	56.9432	1156.27	58.6323	296.646	34.7996	335.698	94.8683	203.776	74.5811	628.652
33.8732	39.9158	34.7996	1399.8	44.7661	156.285	40.9154	311.69	52.7519	263.911	34.7996	213.629	26.9912	203.776
22.8537	59.9656	22.8537	303.392	24.9484	238.513	50.7735	637.191	41.9401	172.539	65.6092	116.672	58.6323	360.744
21.8979	16.9082	58.6323	226.491	60.917	296.646	37.9892	236.909	66.9505	2478.07	21.8979	248.924	17.9262	356.711
37.9892	20.8879	44.7661	390.283	37.9892	228.537	33.8732	210.766	58.6323	1231.41	21.8979	832.685	26.9912	341.792
61.8834	12.9969	48.7594	207.942	31.9496	190.912	42.8938	178.859	55.8024	300.675	45.9905	160.56	51.8115	326.761
58.6323	87.6883	53.9516	243.937	43.968	151.102	57.7166	1153.67	52.7519	418.459	57.7166	668.002	32.9714	204.694
40.9154	63.576	40.9154	365.644	38.7659	174.882	34.7996	367.292	52.7519	344.88	23.9588	180.882	57.7166	1447.82
53.9516	44.7661	59.9656	332.693	33.8732	235.317	34.7996	231.121	55.8024	996.794	40.9154	240.127	53.9516	183.339
53.9516	20.8879	31.9496	290.703	45.9905	316.635	25.8624	1112.9	39.9158	1112.9	49.9805	218.979	57.7166	1438.09
61.8834	44.7661	35.9934	308.899	48.7594	144.782	40.9154	212.67	56.9432	303.392	61.8834	422.239	42.8938	300
6.98729	3.98261	17.9262	1024.06	57.7166	200.593	37.9892	207.942	70.9814	1706.1	37.9892	184.165	75.5942	510.023
46.9307	27.98	50.7735	931.77	50.7735	284.879	45.9905	1514.42	56.9432	229.567	43.968	152.81	47.7826	603.715
57.7166	26.9912	35.9934	356.711	50.7735	259.789	62.8652	1896.28	63.576	886.797	30.8205	248.924	35.9934	518.115
45.9905	83.4559	36.9778	274.812	42.8938	799.655	36.9778	450.691	88.4806	2306.02	62.8652	260.96	44.7661	1195.93
45.9905	44.7661	47.7826	336.454	39.9158	207.942	46.9307	500.931	86.5132	360.744	39.9158	184.995	54.9309	705.042
18.9202	31.9496	56.9432	418.459	45.9905	263.911	32.9714	830.815	43.968	3	38.7659	170.994	42.8938	363.186
41.9401	28.8748	59.9656	163.842	62.8652	319.496	33.8732	701.878	40.9154	287.453	30	190.912	58.6323	1377.94
33.8732	20.8879	35.9934	304.759	38.7659	300.675	35.9934	1282.27	32.9714	1063.96	35.9934	421.291	60.917	898.843
58.6323	39.9158	67.7075	1311.43	55.8024	1804.75	50.7735	311.69	77.4873	1245.33	61.8834	239.05	42.8938	1415.63
44.7661	35.9934	48.7594	931.77	30.8205	631.486	37.9892	426.054	50.7735	529.897	53.9516	408.235	42.8938	721.075
45.9905	8.96824	58.6323	318.778	37.9892	1156.27	62.8652	1428.42	60.917	1961.33	73.7473	156.285	66.9505	2439.37
43.968	68.6272	31.9496	207.942	17.9262	167.568	60.917	274.812	71.9456	2705.2	60.917	215.559	33.8732	412.851
33.8732	16.9082	41.9401	1317.34	58.6323	849.708	62.8652	546.844	33.8732	60.917	44.7661	236.909	37.9892	183.339
19.9693	7.99655	51.8115	797.859	62.8652	223.959	34.7996	359.934	41.9401	563.065	33.8732	156.285	39.9158	292.671
35.9934	30	50.7735	1329.25	53.9516	247.807	33.8732	474.613	32.9714	284.879	36.9778	125.376	17.9262	285.52
32.9714	63.576	17.9262	224.463	62.8652	337.212	36.9778	1133.1	46.9307	207.942	65.6092	3417.92	38.7659	999.038
36.9778	60.917	46.9307	1153.67	43.968	263.911	43.968	1276.52	41.9401	865.132	33.8732	1276.52	41.9401	284.879
40.9154	3	37.9892	900.866	62.8652	1467.49	47.7826	985.65	37.9892	863.188	70.9814	135.948	53.9516	343.333
54.9309	56.9432	41.9401	263.911	41.9401	336.454	59.9656	316.635	18.9202	127.939	24.9484	173.317	34.7996	261.548
20.8879	67.7075	33.8732	1052.07	44.7661	999.038	40.9154	343.333	54.9309	408.235	33.8732	198.797	38.7659	430.872
73.7473	20.8879	46.9307	163.842	62.8652	1262.25	59.9656	323.835	55.8024	1566.37	62.8652	946.552	61.8834	1059.19
32.9714	58.6323	78.7166	1245.33	30.8205	247.807	41.9401	328.973	53.9516	2321.63	37.9892	216.531	59.9656	258.624
37.9892	55.8024	74.5811	523.973	45.9905	247.807	39.9158	364.823	57.7166	324.564	58.6323	260.96	53.9516	1037.97
44.7661	51.8115	65.6092	272.964	61.8834	192.636	32.9714	1209.46	44.7661	310.291	41.9401	270.52	35.9934	423.19
53.9516	75.5942	37.9892	365.644	61.8834	166.816	19.9693	277.919	64.5846	222.453	45.9905	115.887	61.8834	112.802
59.9656	22.8537	41.9401	335.698	46.9307	319.496	32.9714	326.761	49.9805	228.537	33.8732	1573.43	50.7735	199.693
36.9778	42.8938	39.9158	232.686	27.98	252.873	35.9934	352.723	49.9805	1228.64	36.9778	306.133	57.7166	610.541
39.9158	32.9714	53.9516	915.158	46.9307	957.255	35.9934	282.328	101.946	2523.05	41.9401	252.873	42.8938	735.817
49.9805	32.9714	73.7473	1649.51	35.9934	418.459	56.9432	423.19	52.7519	304.759	62.8652	215.559	65.6092	616.057
42.8938	59.9656	17.9262	495.33	45.9905	212.67	32.9714	463.018	35.9934	1517.83	52.7519	843.995	70.9814	1209.46
20.8879	56.9432	43.968	260.96	32.9714	254.585	39.9158	300.675	71.9456	452.723	42.8938	1326.26	23.9588	292.671
37.9892	39.9158	40.9154	300	45.9905	228.537	41.9401	354.313	38.7659	339.494	38.7659	139.352	36.9778	312.392
15.9839	23.9588	34.7996	293.329	37.9892	183.339	16.9082	232.686	141.882	3731.19	53.9516	1052.07	43.968	305.446
21.8979	73.7473	45.9905	900.866	54.9309	1323.28	46.9307	1406.11	38.7659	244.486	94.8683	89.8843	45.9905	320.215
42.8938	57.7166	86.5132	1381.04	53.9516	792.495	62.8652	164.951	53.9516	1406.11	67.7075	543.167	57.7166	326.761
25.8624	24.9484	82.8948	1601.99	46.9307	911.052	41.9401	346.435	37.9892	216.531	48.7594	1634.74	33.8732	1093.06
41.9401	74.5811	42.8938	792.495	50.7735	1302.62	38.7659	1302.62	53.9516	418.459	33.8732	356.711	31.9496	226.491
24.9484	31.9496	41.9401	263.911	44.7661	1169.34	45.9905	961.569	48.7594	332.693	27.98	279.8	37.9892	295.98
26.9912	23.9588	42.8938	152.81	42.8938	235.317	51.8115	174.882	24.9484	374.801	53.9516	114.592	33.8732	347.214
34.7996	4.99805	45.9905	489.792	49.9805	247.807	61.8834	380.747	25.8624	276.672	31.9496	180.882	46.9307	403.671
46.9307	20.8879	33.8732	1169.34	34.7996	187.93	49.9805	1117.92	41.9401	946.552	32.9714	135.948	36.9778	783.634
17.9262	36.9778	28.8748	1117.92	41.9401	280.43	42.8938	1120.44	64.5846	651.681	106.876	2574.63	40.9154	220.958
15.9839	64.5846	31.9496	1198.63	33.8732	137.176	32.9714	202.861	58.6323	1037.97	39.9158	570.714	83.4559	1120.44
39.9158	38.7659	21.8979	203.776	59.9656	484.316	41.9401	799.655	32.9714	252.873	91.7219	836.438	43.968	207.942
33.8732	39.9158	32.9714	312.392	43.968	987.869	18.9202	239.05	19.9693	304.759	44.7661	119.863	57.7166	428.938
37.9892	32.9714	31.9496	1415.63	27.98	266.895	77.4873	236.909	75.5942	1115.41	64.5846	1709.94	40.9154	220.958
46.9307	30	35.9934	1566.37	43.968	153.154	50.7735	206.544	44.7661	431.841	44.7661	192.636	37.9892	231.121
46.9307	45.9905	21.8979	466.152	72.9228	948.683	45.9905	532.286	34.7996	256.885	41.9401	459.905	34.7996	187.93
57.7166	40.9154	38.7659	287.453	35.9934	430.872	36.9778	173.317	57.7166	2155.59	74.5811	678.599	49.9805	266.895
30	51.8115	49.9805	1474.1	51.8115	513.475	70.9814	314.506	34.7996	326.761	39.9158	204.694	22.8537	328.973
34.7996	31.9496	61.8834	174.882	39.9158	235.317	57.7166	459.905	33.8732	292.671	41.9401	1195.93	30.8205	329.714
21.8979	80.8696	57.7166	981.227	46.9307	252.873	57.7166	972.441	33.8732	2074.75	31.9496	310.291	26.9912	355.91
30	40.9154	46.9307	1709.94	62.8652	443.653	41.9401	1484.08	71.9456	454.763	84.7799	518.115	31.9496	418.459
57.7166	56.9432	32.9714	1177.26	55.8024	235.317	54.9309	581.073	43.968	344.88	46.9307	189.628	32.9714	356.711
69.716	16.9082	34.7996	1573.43	44.7661	216.531	63.576	631.486	65.6092	692.472	39.9158	175.276	37.9892	231.121
61.8834	24.9484	46.9307	308.899	59.9656	628.652	45.9905	408.235	41.9401	316.635	39.9158	187.93	30	464.06
38.7659	35.9934	38.7659	863.188	60.917	222.453	22.8537	332.693	41.9401	874.913	33.8732	260.96	145.762	6785.99
57.7166	31.9496	41.9401	1415.63	44.7661	296.646	26.9912	231.121	57.7166	1276.52	46.9307	944.426	66.9505	3387.32
38.7659	75.5942	55.8024	1374.85	65.6092	416.581	110.294	314.506	49.9805	721.075	38.7659	683.193	37.9892	1326.26
26.9912	23.9588	39.9158	1052.07	38.7659	466.152	42.8938	1374.85	53.9516	1374.85	50.7735	1311.43	41.9401	294.652
18.9202	31.9496	70.9814	942.305	32.9714	132.925	35.9934	727.59	62.8652	347.214	73.7473	620.227	50.7735	252.873
32.9714	30.8205	33.8732	40.9154	48.7594	1311.43	15.9839	269.306	50.7735	159.839	63.576	443.653	36.9778	215.559
31.9496	41.9401	38.7659	291.357	43.968	151.102	48.7594	385.919	45.9905	296.646	73.7473	1250.95	65.6092	355.91
42.8938	33.8732	30	316.635	35.9934	274.812	37.9892	247.807	78.7166	3000	42.8938	170.994	80.8696	555.52
44.7661	35.9934	48.7594	200.593	74.5811	531.09	39.9158	915.158	25.8624	1311.43	50.7735	218.979	105.443	2160.44
39.9158	32.9714	57.7166	1504.24	22.8537	167.945	42.8938	304.759	32.9714	332.693	45.9905	319.496	15.9839	581.073
20.8879	58.6323	66.9505	1566.37	50.7735	300.675	18.9202	392.924	67.7075	533.484	45.9905	136.254	43.968	463.018
21.8979	55.8024	49.9805	272.964	35.9934	143.486	42.8938	231.121	66.9505	1115.41	42.8938	223.959	44.7661	240.127
55.8024	38.7659	32.9714	281.694	57.7166	134.126	78.7166	218.979	30	1279.39	45.9905	134.126	45.9905	312.392
40.9154	15.9839	34.7996	1153.67	21.8979	137.176	44.7661	347.214	42.8938	598.31	64.5846	113.821	33.8732	195.693
40.9154	49.9805	22.8537	380.747	61.8834	692.472	39.9158	578.466	40.9154	303.392	45.9905	176.066	25.8624	324.564
51.8115	27.98	43.968	660.533	22.8537	220.958	16.9082	1270.79	49.9805	740.797	33.8732	187.087	50.7735	324.564
62.8652	37.9892	38.7659	371.445	46.9307	287.453	31.9496	218.979	41.9401	268.701	17.9262	721.075	41.9401	235.317
48.7594	28.8748	59.9656	1085.71	42.8938	204.694	32.9714	1080.84	53.9516	336.454	30.8205	817.84	45.9905	336.454
30.8205	53.9516	46.9307	859.315	23.9588	135.948	31.9496	1209.46	45.9905	1145.92	30	232.686	45.9905	207.942
35.9934	7.99655	62.8652	1849.95	22.8537	187.087	40.9154	359.934	53.9516	443.653	50.7735	371.445	54.9309	400.957
42.8938	3	56.9432	430.872	61.8834	276.672	40.9154	929.677	45.9905	1239.74	16.9082	207.942	42.8938	148.742
18.9202	41.9401	42.8938	170.994	39.9158	212.67	35.9934	1329.25	43.968	288.748	42.8938	127.939	50.7735	981.227
16.9082	31.9496	42.8938	305.446	49.9805	1332.24	33.8732	882.818	37.9892	216.531	36.9778	131.439	33.8732	507.735
60.917	37.9892	46.9307	211.241	49.9805	288.748	20.8879	268.701	33.8732	3145.06	58.6323	117.461	92.7589	1156.27
18.9202	15.9839	24.9484	972.441	50.7735	398.261	39.9158	256.885	41.9401	398.261	51.8115	374.801	41.9401	235.317
21.8979	68.6272	77.4873	422.239	26.9912	200.593	51.8115	276.672	37.9892	561.801	73.7473	300.675	45.9905	487.594
41.9401	47.7826	60.917	792.495	17.9262	1195.93	37.9892	183.339	49.9805	212.67	42.8938	340.258	20.8879	1080.84
53.9516	32.9714	62.8652	1231.41	37.9892	251.173	36.9778	316.635	43.968	1005.8	42.8938	183.339	66.9505	459.905
31.9496	75.5942	57.7166	1059.19	31.9496	847.799	50.7735	187.93	46.9307	559.28	16.9082	187.93	37.9892	175.276
41.9401	28.8748	39.9158	1438.09	41.9401	276.672	53.9516	247.807	35.9934	1005.8	49.9805	190.483	38.7659	224.463
21.8979	64.5846	59.9656	356.711	42.8938	147.742	32.9714	216.531	56.9432	1250.95	69.716	201.045	55.8024	226.491
37.9892	34.7996	55.8024	1105.42	49.9805	407.318	48.7594	347.214	39.9158	1808.82	58.6323	184.995	15.9839	504.321
40.9154	47.7826	39.9158	207.942	38.7659	184.165	31.9496	1044.99	69.716	1974.61	46.9307	87.6883	52.7519	1105.42
42.8938	55.8024	36.9778	1130.56	46.9307	473.547	30	428.938	39.9158	203.776	46.9307	109.799	41.9401	341.792
37.9892	52.7519	31.9496	272.964	33.8732	226.491	57.7166	300.675	45.9905	368.948	46.9307	374.801	58.6323	284.879
42.8938	39.9158	23.9588	1209.46	30	203.776	41.9401	463.018	70.9814	421.291	47.7826	155.584	54.9309	1153.67
42.8938	32.9714	44.7661	1177.26	30.8205	350.352	45.9905	158.052	47.7826	404.58	34.7996	95.941	49.9805	308.899
33.8732	16.9082	48.7594	1223.13	61.8834	155.584	62.8652	314.506	61.8834	886.797	38.7659	186.667	61.8834	311.69
49.9805	48.7594	77.4873	356.711	25.8624	199.693	26.9912	503.188	70.9814	1030.99	37.9892	380.747	34.7996	36.9778
30	32.9714	33.8732	1093.06	42.8938	482.143	58.6323	320.215	33.8732	792.495	38.7659	202.861	39.9158	347.214
25.8624	76.9664	41.9401	482.143	37.9892	170.994	64.5846	332.693	67.7075	177.657	18.9202	156.285	38.7659	1541.91
37.9892	20.8879	50.7735	274.812	49.9805	155.584	45.9905	184.165	58.6323	508.878	30	146.419	60.917	656.092
40.9154	31.9496	34.7996	1026.36	45.9905	799.655	22.8537	387.659	53.9516	1326.26	55.8024	1140.77	34.7996	356.711
40.9154	49.9805	64.5846	1201.32	37.9892	3.98261	41.9401	216.531	46.9307	961.569	45.9905	224.463	17.9262	274.812
33.8732	32.9714	38.7659	1026.36	43.968	247.807	32.9714	380.747	38.7659	255.732	73.7473	398.261	34.7996	404.58
37.9892	20.8879	33.8732	946.552	77.4873	886.797	41.9401	1323.28	34.7996	414.712	43.968	274.812	62.8652	838.321
42.8938	16.9082	45.9905	1431.63	19.9693	211.241	42.8938	169.082	55.8024	363.186	21.8979	232.686	37.9892	111.541
46.9307	61.8834	37.9892	324.564	15.9839	1744.9	50.7735	783.634	48.7594	357.514	41.9401	92.7589	30.8205	243.937
44.7661	69.716	38.7659	1037.97	52.7519	1075.99	21.8979	1093.06	51.8115	335.698	42.8938	235.317	76.9664	3326.93
49.9805	54.9309	62.8652	1195.93	41.9401	304.759	43.968	118.789	41.9401	326.761	58.6323	212.67	39.9158	1377.94
34.7996	16.9082	34.7996	154.191	43.968	455.787	58.6323	407.318	33.8732	461.978	41.9401	174.882	33.8732	46.9307
35.9934	32.9714	45.9905	308.899	34.7996	360.744	38.7659	387.659	50.7735	412.851	78.7166	266.895	39.9158	721.075
30	46.9307	49.9805	1112.9	58.6323	979.024	44.7661	1026.36	49.9805	296.646	73.7473	204.694	18.9202	651.681
30.8205	36.9778	33.8732	288.748	41.9401	240.127	41.9401	263.911	45.9905	207.942	45.9905	314.506	32.9714	616.057
23.9588	64.5846	60.917	404.58	31.9496	225.475	34.7996	390.283	53.9516	439.68	46.9307	169.082	42.8938	1019.46
40.9154	65.6092	16.9082	371.445	46.9307	957.255	42.8938	473.547	70.9814	1494.12	38.7659	1075.99	64.5846	616.057
32.9714	28.8748	37.9892	260.96	30	151.102	57.7166	1377.94	43.968	343.333	62.8652	263.911	21.8979	806.88
39.9158	32.9714	49.9805	1133.1	52.7519	243.937	21.8979	464.06	37.9892	518.115	53.9516	543.167	37.9892	1270.79
32.9714	24.9484	46.9307	390.283	17.9262	193.07	37.9892	164.951	45.9905	167.568	50.7735	1317.34	34.7996	44.7661
50.7735	60.917	46.9307	274.812	45.9905	203.776	53.9516	1026.36	42.8938	1042.65	45.9905	184.165	42.8938	507.735
32.9714	40.9154	17.9262	1037.97	41.9401	320.215	33.8732	1187.89	60.917	439.68	33.8732	230.602	46.9307	216.531
52.7519	44.7661	62.8652	1511.02	38.7659	340.258	43.968	484.316	47.7826	1792.62	42.8938	224.463	22.8537	288.748
19.9693	52.7519	49.9805	1037.97	44.7661	287.453	35.9934	247.807	40.9154	76.9664	54.9309	226.491	62.8652	2042.34
44.7661	35.9934	67.7075	2102.93	74.5811	328.973	48.7594	279.8	48.7594	435.743	34.7996	225.475	50.7735	1500.86
23.9588	36.9778	42.8938	311.69	37.9892	195.693	44.7661	291.357	27.98	2369.09	32.9714	156.285	42.8938	292.671
40.9154	56.9432	52.7519	972.441	69.716	520.45	39.9158	1329.25	33.8732	435.743	30	1140.77	74.5811	2680.98
35.9934	59.9656	58.6323	1279.39	59.9656	221.953	74.5811	503.188	31.9496	418.459	33.8732	236.909	37.9892	234.788
31.9496	60.917	43.968	603.715	74.5811	376.491	65.6092	2005.93	19.9693	263.911	40.9154	151.102	57.7166	482.143
43.968	20.8879	24.9484	247.807	51.8115	213.629	59.9656	288.748	55.8024	698.729	45.9905	184.165	42.8938	198.797
39.9158	54.9309	23.9588	288.748	44.7661	269.306	28.8748	243.937	30	192.636	45.9905	235.317	61.8834	47.7826
43.968	32.9714	55.8024	354.313	41.9401	429.904	38.7659	195.693	33.8732	300	125.376	24.9484	54.9309	263.911
46.9307	27.98	40.9154	1075.99	32.9714	360.744	34.7996	1052.07	34.7996	1253.76	46.9307	177.657	41.9401	131.439
41.9401	42.8938	71.9456	248.924	43.968	1804.75	40.9154	223.959	31.9496	243.937	54.9309	250.609	21.8979	1415.63
33.8732	36.9778	69.716	1105.42	76.9664	1288.05	59.9656	12.9969	33.8732	387.659	37.9892	1156.27	54.9309	430.872
54.9309	35.9934	70.9814	446.656	31.9496	147.742	23.9588	243.937	41.9401	300	45.9905	430.872	37.9892	399.158
30.8205	21.8979	41.9401	686.272	44.7661	540.73	48.7594	1467.49	49.9805	827.087	60.917	590.292	41.9401	388.531
30	40.9154	38.7659	229.567	43.968	372.281	55.8024	276.672	37.9892	851.621	24.9484	147.742	28.8748	1623.75
58.6323	47.7826	33.8732	295.98	43.968	312.392	68.6272	398.261	53.9516	39.9158	39.9158	340.258	47.7826	443.653
38.7659	24.9484	36.9778	76.9664	31.9496	243.937	47.7826	266.895	53.9516	287.453	40.9154	210.766	35.9934	279.8
30.8205	51.8115	37.9892	1500.86	23.9588	407.318	36.9778	252.873	37.9892	2065.44	46.9307	223.959	50.7735	300
53.9516	52.7519	30	220.958	50.7735	302.031	31.9496	1019.46	64.5846	2401.27	44.7661	343.333	37.9892	28.8748
28.8748	19.9693	72.9228	383.324	17.9262	280.43	52.7519	456.813	61.8834	448.669	32.9714	204.694	35.9934	466.152
37.9892	134.126	58.6323	1329.25	30	242.842	44.7661	306.133	30	390.283	43.968	1497.49	46.9307	880.835
38.7659	35.9934	64.5846	550.545	27.98	116.672	39.9158	340.258	54.9309	647.3	36.9778	176.066	47.7826	184.165
43.968	38.7659	30.8205	840.208	54.9309	507.735	31.9496	985.65	17.9262	331.945	43.968	352.723	66.9505	532.286
49.9805	80.8696	34.7996	1566.37	44.7661	412.851	36.9778	279.8	58.6323	289.398	32.9714	111.541	66.9505	1145.92
47.7826	87.6883	53.9516	1332.24	28.8748	714.619	33.8732	981.227	42.8938	287.453	70.9814	129.969	37.9892	300.675
33.8732	52.7519	30.8205	471.423	37.9892	310.291	62.8652	27.98	37.9892	297.983	44.7661	1311.43	49.9805	443.653
23.9588	36.9778	57.7166	192.636	45.9905	268.701	35.9934	1061.57	46.9307	175.276	79.7859	251.173	30.8205	637.191
54.9309	35.9934	62.8652	314.506	49.9805	224.463	18.9202	239.05	66.9505	316.635	35.9934	288.748	33.8732	332.693
31.9496	31.9496	38.7659	1329.25	69.716	229.567	62.8652	300.675	41.9401	834.559	20.8879	200.593	46.9307	288.748
22.8537	19.9693	68.6272	1594.8	38.7659	1497.49	43.968	373.959	78.7166	2042.34	39.9158	86.5132	45.9905	1030.99
62.8652	35.9934	60.917	1201.32	56.9432	170.994	62.8652	1347.3	40.9154	347.214	56.9432	259.789	35.9934	479.98
17.9262	32.9714	18.9202	274.812	51.8115	226.491	38.7659	1080.84	50.7735	828.948	48.7594	1326.26	38.7659	343.333
36.9778	32.9714	47.7826	946.552	74.5811	302.031	38.7659	218.979	42.8938	1438.09	23.9588	326.761	31.9496	200.593
30	32.9714	78.7166	243.937	25.8624	228.537	37.9892	292.671	44.7661	473.547	61.8834	1344.28	51.8115	284.879
33.8732	48.7594	49.9805	207.942	58.6323	683.193	31.9496	1406.11	60.917	376.491	34.7996	422.239	62.8652	543.167
53.9516	45.9905	37.9892	324.564	62.8652	1406.11	46.9307	347.214	31.9496	293.329	55.8024	243.937	46.9307	359.934
26.9912	15.9839	46.9307	323.835	25.8624	256.885	32.9714	223.959	83.4559	3312	40.9154	252.873	61.8834	295.98
49.9805	55.8024	68.6272	1100.46	31.9496	209.349	34.7996	533.484	31.9496	187.087	49.9805	261.548	46.9307	368.948
36.9778	16.9082	22.8537	1311.43	32.9714	1105.42	33.8732	288.748	49.9805	1344.28	21.8979	232.686	61.8834	367.292
39.9158	39.9158	38.7659	418.459	58.6323	211.241	38.7659	1262.25	62.8652	1541.91	33.8732	180.882	93.8077	2369.09
45.9905	34.7996	40.9154	175.276	38.7659	204.694	69.716	1156.27	59.9656	1511.02	41.9401	187.93	24.9484	221.953
37.9892	67.7075	18.9202	403.671	30	160.56	32.9714	368.948	50.7735	666.501	62.8652	116.672	32.9714	274.812
41.9401	48.7594	52.7519	398.261	44.7661	1049.7	68.6272	632.907	20.8879	272.964	110.294	3282.34	84.7799	2121.93
37.9892	43.968	15.9839	329.714	19.9693	882.818	21.8979	328.973	20.8879	495.33	35.9934	215.559	32.9714	308.899
34.7996	64.5846	33.8732	1209.46	34.7996	872.948	69.716	180.882	46.9307	143.486	38.7659	259.789	39.9158	252.873
33.8732	43.968	36.9778	284.879	38.7659	1279.39	46.9307	434.764	46.9307	463.018	41.9401	284.879	38.7659	678.599
19.9693	35.9934	52.7519	1262.25	70.9814	198.797	54.9309	1866.67	30	192.636	46.9307	137.176	31.9496	518.115
40.9154	40.9154	64.5846	1093.06	31.9496	389.406	46.9307	555.52	30.8205	300	45.9905	250.609	34.7996	435.743
72.9228	28.8748	64.5846	981.227	49.9805	393.809	46.9307	266.895	77.4873	383.324	30.8205	139.352	60.917	280.43
16.9082	70.9814	36.9778	940.189	32.9714	320.215	41.9401	999.038	132.925	7491.73	22.8537	195.693	34.7996	300
16.9082	4.99805	35.9934	1399.8	15.9839	365.644	17.9262	365.644	34.7996	204.694	33.8732	1431.63	36.9778	399.158
27.98	16.9082	56.9432	226.491	62.8652	223.959	73.7473	1521.25	44.7661	216.531	30	120.674	35.9934	336.454
16.9082	50.7735	60.917	927.589	54.9309	159.839	74.5811	422.239	42.8938	270.52	49.9805	404.58	45.9905	289.398
41.9401	39.9158	38.7659	380.747	45.9905	948.683	42.8938	249.484	58.6323	239.05	51.8115	151.102	45.9905	1177.26
17.9262	39.9158	73.7473	368.948	22.8537	238.513	50.7735	376.491	51.8115	2079.42	66.9505	131.439	73.7473	306.133
38.7659	52.7519	51.8115	228.537	35.9934	319.496	45.9905	836.438	36.9778	195.693	34.7996	200.593	41.9401	298.654
62.8652	12.9969	68.6272	1128.02	55.8024	311.69	37.9892	272.964	30	845.895	31.9496	222.453	62.8652	320.215
21.8979	88.4806	32.9714	1010.33	49.9805	923.427	33.8732	260.96	39.9158	300	38.7659	179.666	37.9892	744.136
45.9905	45.9905	30.8205	125.376	39.9158	176.066	34.7996	383.324	40.9154	127.939	41.9401	207.942	55.8024	647.3
38.7659	71.9456	42.8938	350.352	52.7519	368.948	26.9912	553.027	50.7735	555.52	58.6323	443.653	49.9805	708.22
30.8205	16.9082	38.7659	350.352	30.8205	716.227	41.9401	1145.92	58.6323	555.52	45.9905	3448.8	35.9934	314.506
38.7659	20.8879	53.9516	610.541	54.9309	935.97	78.7166	363.186	39.9158	266.895	44.7661	178.859	37.9892	560.539
31.9496	60.917	57.7166	263.911	41.9401	352.723	56.9432	223.959	41.9401	485.407	65.6092	972.441	50.7735	339.494
38.7659	48.7594	58.6323	961.569	26.9912	300	31.9496	326.761	56.9432	249.484	34.7996	195.693	40.9154	1042.65
17.9262	51.8115	74.5811	459.905	38.7659	393.809	36.9778	1245.33	37.9892	1329.25	32.9714	232.686	32.9714	40.9154
25.8624	52.7519	41.9401	392.924	26.9912	755.942	48.7594	1317.34	39.9158	555.52	44.7661	339.494	50.7735	387.659
25.8624	27.98	48.7594	1156.27	41.9401	170.994	39.9158	148.742	94.8683	387.659	31.9496	347.214	37.9892	291.357
30.8205	56.9432	35.9934	314.506	78.7166	223.959	28.8748	243.937	38.7659	1145.92	33.8732	116.672	30.8205	266.895
46.9307	53.9516	53.9516	849.708	32.9714	1145.92	20.8879	136.254	61.8834	767.935	46.9307	199.693	42.8938	1344.28
50.7735	40.9154	45.9905	383.324	31.9496	218.979	81.6003	43.968	49.9805	683.193	41.9401	204.694	35.9934	356.711
27.98	43.968	45.9905	187.93	37.9892	300	58.6323	414.712	103.797	397.367	46.9307	139.352	37.9892	195.693
38.7659	44.7661	53.9516	1371.76	62.8652	190.912	54.9309	284.879	46.9307	832.685	62.8652	1112.9	25.8624	316.635
40.9154	40.9154	62.8652	1399.8	45.9905	1012.61	31.9496	288.748	74.5811	1992.45	40.9154	175.276	62.8652	1365.6
32.9714	49.9805	38.7659	1428.42	62.8652	399.158	39.9158	212.67	25.8624	1080.84	43.968	96.8078	40.9154	331.945
41.9401	22.8537	37.9892	230.602	53.9516	1270.79	34.7996	550.545	52.7519	383.324	44.7661	555.52	34.7996	931.77
30	48.7594	46.9307	385.919	52.7519	228.537	34.7996	503.188	36.9778	320.215	39.9158	243.937	42.8938	429.904
19.9693	20.8879	53.9516	1406.11	33.8732	859.315	34.7996	1071.16	32.9714	228.537	57.7166	294.652	32.9714	254.585
54.9309	60.917	42.8938	749.173	58.6323	373.959	54.9309	371.445	52.7519	322.382	38.7659	211.241	32.9714	216.531
37.9892	43.968	42.8938	1187.89	38.7659	1262.25	42.8938	566.876	35.9934	239.05	42.8938	129.969	50.7735	1026.36
34.7996	15.9839	44.7661	218.979	38.7659	248.924	46.9307	282.328	52.7519	320.215	53.9516	374.801	26.9912	218.979
46.9307	51.8115	47.7826	1201.32	20.8879	305.446	33.8732	236.909	35.9934	263.911	50.7735	163.842	50.7735	1494.12
40.9154	56.9432	34.7996	1566.37	58.6323	1105.42	35.9934	523.973	91.7219	2848.79	27.98	144.782	22.8537	199.693
45.9905	39.9158	36.9778	222.453	41.9401	322.382	62.8652	291.357	40.9154	443.653	61.8834	1093.06	59.9656	660.533
61.8834	28.8748	59.9656	1195.93	75.5942	776.618	42.8938	254.585	43.968	184.995	61.8834	1112.9	50.7735	298.654
42.8938	24.9484	45.9905	218.979	34.7996	172.539	53.9516	326.761	32.9714	870.987	17.9262	243.937	25.8624	360.744
41.9401	60.917	34.7996	152.81	37.9892	1299.69	42.8938	352.723	61.8834	320.215	67.7075	455.787	61.8834	698.729
42.8938	55.8024	41.9401	1605.6	53.9516	144.782	17.9262	1494.12	34.7996	832.685	59.9656	112.802	52.7519	154.191
37.9892	43.968	42.8938	368.948	38.7659	938.077	57.7166	472.484	37.9892	239.05	26.9912	170.994	31.9496	429.904
42.8938	47.7826	30.8205	300.675	33.8732	365.644	57.7166	335.698	46.9307	255.732	65.6092	1220.38	40.9154	1153.67
22.8537	72.9228	6.98729	380.747	51.8115	226.491	58.6323	195.693	72.9228	412.851	274.812	96.8078	23.9588	36.9778
38.7659	56.9432	32.9714	160.56	39.9158	727.59	42.8938	247.807	62.8652	1317.34	47.7826	276.672	53.9516	120.674
21.8979	47.7826	69.716	1451.08	79.7859	206.544	58.6323	439.68	49.9805	546.844	34.7996	1140.77	50.7735	1808.82
31.9496	51.8115	55.8024	1511.02	60.917	218.979	18.9202	328.973	16.9082	422.239	26.9912	1052.07	25.8624	256.885
15.9839	47.7826	15.9839	701.878	47.7826	830.815	46.9307	356.711	46.9307	293.329	45.9905	152.81	45.9905	260.96
34.7996	64.5846	54.9309	221.953	48.7594	198.797	33.8732	304.759	69.716	2699.12	77.4873	488.692	19.9693	507.735
66.9505	16.9082	22.8537	316.635	43.968	1317.34	42.8938	303.392	33.8732	886.797	33.8732	396.474	40.9154	827.087
26.9912	28.8748	22.8537	124.533	47.7826	303.392	46.9307	236.909	38.7659	399.158	41.9401	254.585	31.9496	2729.64
39.9158	32.9714	58.6323	183.339	47.7826	175.276	34.7996	303.392	58.6323	277.919	44.7661	305.446	18.9202	1166.72
41.9401	57.7166	47.7826	479.98	45.9905	911.052	36.9778	248.924	86.5132	2295.67	15.9839	212.67	54.9309	303.392
43.968	23.9588	34.7996	1854.12	28.8748	328.973	50.7735	255.732	74.5811	656.092	22.8537	211.241	25.8624	243.937
24.9484	44.7661	46.9307	383.324	25.8624	250.609	63.576	1128.02	41.9401	1187.89	27.98	304.759	30.8205	23.9588
32.9714	44.7661	26.9912	825.229	44.7661	252.873	50.7735	408.235	68.6272	529.897	58.6323	173.317	31.9496	295.98
21.8979	15.9839	66.9505	503.188	47.7826	1156.27	37.9892	446.656	60.917	2439.37	40.9154	239.05	60.917	972.441
55.8024	23.9588	33.8732	1344.28	34.7996	324.564	32.9714	281.694	46.9307	195.693	48.7594	239.05	48.7594	1616.47
47.7826	51.8115	56.9432	232.686	42.8938	133.224	53.9516	532.286	71.9456	2074.75	37.9892	295.98	50.7735	243.937
43.968	57.7166	38.7659	1438.09	62.8652	1317.34	53.9516	1052.07	34.7996	1279.39	54.9309	195.693	25.8624	226.491
45.9905	48.7594	50.7735	178.859	45.9905	212.67	38.7659	371.445	45.9905	561.801	32.9714	268.701	56.9432	339.494
55.8024	62.8652	40.9154	422.239	41.9401	338.732	56.9432	1387.27	38.7659	948.683	35.9934	409.154	37.9892	311.69
59.9656	6.98729	53.9516	331.945	41.9401	1209.46	50.7735	326.761	58.6323	380.747	32.9714	270.52	53.9516	654.619
32.9714	48.7594	62.8652	367.292	33.8732	279.8	50.7735	497.563	60.917	598.31	44.7661	207.942	36.9778	312.392
62.8652	53.9516	34.7996	387.659	65.6092	288.748	45.9905	259.789	54.9309	968.078	23.9588	180.882	53.9516	3356.98
30.8205	43.968	36.9778	340.258	37.9892	1359.48	25.8624	332.693	58.6323	270.52	40.9154	263.911	47.7826	1054.43
42.8938	56.9432	41.9401	295.98	46.9307	911.052	42.8938	343.333	35.9934	127.939	43.968	176.066	94.8683	3282.34
42.8938	31.9496	61.8834	628.652	18.9202	1195.93	37.9892	212.67	60.917	399.158	43.968	669.505	45.9905	167.945
44.7661	44.7661	46.9307	1153.67	45.9905	272.964	41.9401	252.873	36.9778	288.748	63.576	1768.6	58.6323	426.054
36.9778	32.9714	35.9934	291.357	17.9262	1105.42	36.9778	152.81	58.6323	383.324	35.9934	96.8078	32.9714	357.514
44.7661	60.917	23.9588	263.911	18.9202	204.694	44.7661	403.671	49.9805	2472.5	59.9656	128.805	30	892.8
40.9154	15.9839	32.9714	1311.43	34.7996	216.531	32.9714	248.924	34.7996	332.693	61.8834	167.945	41.9401	288.748
44.7661	72.9228	59.9656	865.132	46.9307	159.839	44.7661	164.951	56.9432	396.474	60.917	473.547	120.674	4931.07
38.7659	72.9228	39.9158	272.964	36.9778	1236.96	45.9905	563.065	77.4873	2037.76	16.9082	156.285	53.9516	961.569
37.9892	43.968	57.7166	550.545	50.7735	172.539	46.9307	403.671	50.7735	1220.38	52.7519	886.797	36.9778	240.127
26.9912	71.9456	28.8748	239.05	32.9714	277.919	75.5942	284.879	28.8748	935.97	72.9228	111.541	56.9432	999.038
33.8732	45.9905	57.7166	360.744	42.8938	300	44.7661	355.91	119.863	8105.17	39.9158	116.672	50.7735	338.732
46.9307	43.968	61.8834	243.937	50.7735	202.861	23.9588	292.671	50.7735	740.797	61.8834	296.646	22.8537	170.994
30.8205	51.8115	42.8938	339.494	53.9516	263.911	34.7996	376.491	17.9262	266.895	35.9934	322.382	45.9905	240.127
25.8624	59.9656	58.6323	935.97	58.6323	1166.72	21.8979	410.998	77.4873	755.942	57.7166	156.285	33.8732	209.349
22.8537	35.9934	32.9714	240.127	38.7659	1531.54	35.9934	329.714	44.7661	232.686	33.8732	172.539	57.7166	220.958
39.9158	39.9158	34.7996	488.692	77.4873	1245.33	62.8652	150.762	71.9456	507.735	76.9664	555.52	34.7996	919.283
24.9484	44.7661	70.9814	1511.02	42.8938	211.241	39.9158	1467.49	38.7659	239.05	41.9401	252.873	45.9905	180.882
30.8205	35.9934	20.8879	1323.28	70.9814	302.031	36.9778	263.911	30.8205	341.792	25.8624	332.693	15.9839	218.979
25.8624	18.9202	58.6323	1198.63	57.7166	260.96	37.9892	164.951	35.9934	1384.15	43.968	130.849	34.7996	336.454
21.8979	20.8879	62.8652	399.158	55.8024	195.693	36.9778	328.973	22.8537	456.813	38.7659	1195.93	43.968	1415.63
33.8732	55.8024	49.9805	1296.77	30.8205	239.05	42.8938	471.423	78.7166	2369.09	50.7735	1311.43	15.9839	35.9934
30	16.9082	32.9714	1270.79	37.9892	260.96	45.9905	1102.94	62.8652	350.352	40.9154	300.675	45.9905	2079.42
36.9778	76.9664	28.8748	284.879	54.9309	169.082	18.9202	1335.24	38.7659	176.066	38.7659	207.942	33.8732	410.998
33.8732	49.9805	33.8732	1497.49	17.9262	249.484	49.9805	360.744	35.9934	209.349	33.8732	316.635	77.4873	488.692
37.9892	39.9158	42.8938	318.778	45.9905	230.602	46.9307	317.348	38.7659	948.683	20.8879	136.254	50.7735	414.712
55.8024	61.8834	62.8652	994.556	57.7166	396.474	36.9778	1490.77	40.9154	459.905	37.9892	128.805	63.576	1005.8
45.9905	40.9154	34.7996	1198.63	50.7735	228.537	52.7519	248.924	78.7166	1438.09	51.8115	201.045	46.9307	332.693
44.7661	51.8115	30.8205	531.09	38.7659	374.801	33.8732	277.919	54.9309	362.37	38.7659	163.842	28.8748	204.694
35.9934	3.98261	42.8938	190.912	34.7996	284.879	46.9307	507.735	62.8652	143.486	49.9805	243.937	40.9154	316.635
33.8732	63.576	21.8979	251.173	33.8732	115.887	57.7166	488.692	37.9892	295.98	36.9778	281.694	45.9905	176.066
22.8537	20.8879	27.98	331.945	42.8938	259.789	30	252.873	24.9484	489.792	38.7659	163.842	58.6323	404.58
35.9934	15.9839	41.9401	408.235	62.8652	367.292	41.9401	170.994	65.6092	149.077	51.8115	295.98	38.7659	254.585
35.9934	85.5459	46.9307	1133.1	22.8537	1093.06	59.9656	216.531	15.9839	211.241	40.9154	256.885	34.7996	316.635
45.9905	42.8938	30	200.593	34.7996	1166.72	42.8938	288.748	41.9401	363.186	36.9778	266.895	71.9456	359.934
34.7996	42.8938	38.7659	180.882	46.9307	343.333	49.9805	252.873	41.9401	466.152	62.8652	226.491	40.9154	2042.34
34.7996	78.7166	45.9905	1428.42	49.9805	209.349	53.9516	1044.99	53.9516	199.693	41.9401	160.921	31.9496	1752.76
37.9892	27.98	44.7661	882.818	42.8938	428.938	36.9778	316.635	41.9401	473.547	33.8732	118.789	19.9693	284.879
16.9082	16.9082	33.8732	701.878	30.8205	273.579	47.7826	1049.7	36.9778	863.188	21.8979	176.066	37.9892	832.685
21.8979	16.9082	52.7519	1177.26	39.9158	112.802	15.9839	1010.33	57.7166	3145.06	32.9714	204.694	34.7996	340.258
25.8624	64.5846	65.6092	287.453	38.7659	239.05	42.8938	263.911	40.9154	459.905	42.8938	320.215	33.8732	931.77
40.9154	44.7661	22.8537	817.84	33.8732	260.96	49.9805	332.693	53.9516	311.69	62.8652	322.382	42.8938	184.165
18.9202	6.98729	44.7661	158.052	57.7166	142.521	16.9082	613.293	109.799	2534.42	65.6092	260.96	45.9905	727.59
16.9082	3	39.9158	1012.61	17.9262	1164.1	62.8652	489.792	66.9505	1768.6	45.9905	792.495	60.917	1612.84
23.9588	52.7519	56.9432	1616.47	33.8732	183.339	61.8834	404.58	44.7661	360.744	41.9401	284.879	60.917	792.495
40.9154	55.8024	19.9693	1019.46	44.7661	872.948	61.8834	570.714	43.968	773.133	41.9401	140.611	44.7661	598.31
16.9082	52.7519	59.9656	1649.51	35.9934	175.276	69.716	452.723	44.7661	339.494	45.9905	223.959	42.8938	1105.42
30	7.99655	38.7659	212.67	40.9154	306.133	33.8732	1164.1	56.9432	156.285	35.9934	231.121	41.9401	205.617
39.9158	80.8696	46.9307	319.496	20.8879	246.141	68.6272	504.321	60.917	58.6323	33.8732	218.979	25.8624	183.339
36.9778	56.9432	21.8979	339.494	39.9158	892.8	46.9307	164.951	60.917	42.8938	37.9892	385.919	42.8938	439.68
36.9778	32.9714	45.9905	2184.87	38.7659	140.611	41.9401	207.942	68.6272	3535.17	38.7659	184.165	54.9309	40.9154
44.7661	94.8683	30	260.96	54.9309	248.924	37.9892	356.711	75.5942	886.797	31.9496	115.887	41.9401	215.559
36.9778	32.9714	46.9307	1326.26	56.9432	366.467	47.7826	329.714	40.9154	570.714	65.6092	292.671	91.7219	1566.37
37.9892	73.7473	33.8732	1140.77	39.9158	666.501	54.9309	251.173	49.9805	236.909	82.8948	426.054	47.7826	312.392
46.9307	67.7075	36.9778	931.77	40.9154	439.68	76.9664	243.937	57.7166	886.797	49.9805	363.186	50.7735	2760.5
43.968	39.9158	47.7826	1326.26	52.7519	1359.48	16.9082	383.324	73.7473	363.186	61.8834	167.945	77.4873	660.533
5.9831	32.9714	42.8938	229.567	55.8024	125.376	49.9805	898.843	77.4873	631.486	26.9912	123.418	66.9505	260.96
18.9202	56.9432	33.8732	487.594	45.9905	923.427	60.917	179.666	33.8732	211.241	56.9432	1209.46	42.8938	767.935
34.7996	47.7826	46.9307	49.9805	24.9484	1005.8	33.8732	166.816	54.9309	2428.42	62.8652	159.839	34.7996	212.67
38.7659	30.8205	30	308.899	37.9892	199.693	43.968	207.942	57.7166	365.644	33.8732	172.539	46.9307	269.306
42.8938	40.9154	37.9892	404.58	30.8205	209.349	46.9307	139.352	37.9892	1179.91	65.6092	840.208	57.7166	994.556
41.9401	20.8879	54.9309	1326.26	41.9401	263.911	58.6323	392.924	57.7166	2417.53	53.9516	176.066	48.7594	183.339
58.6323	31.9496	39.9158	957.255	52.7519	212.67	27.98	900.866	33.8732	147.742	21.8979	160.56	26.9912	140.611
33.8732	55.8024	51.8115	1992.45	61.8834	207.942	43.968	256.885	37.9892	503.188	30.8205	166.816	41.9401	199.693
35.9934	27.98	41.9401	176.066	38.7659	170.994	63.576	2042.34	45.9905	231.121	41.9401	324.564	76.9664	288.748
37.9892	61.8834	26.9912	341.792	36.9778	1130.56	20.8879	408.235	46.9307	1399.8	41.9401	156.285	58.6323	443.653
26.9912	55.8024	46.9307	223.959	45.9905	767.935	40.9154	225.475	57.7166	243.937	46.9307	160.921	61.8834	343.333
26.9912	40.9154	78.7166	236.909	30.8205	240.668	20.8879	1329.25	57.7166	3495.65	42.8938	268.701	24.9484	194.377
41.9401	32.9714	35.9934	226.491	57.7166	886.797	19.9693	259.789	20.8879	288.748	46.9307	131.439	30.8205	248.924
22.8537	28.8748	59.9656	1085.71	37.9892	226.491	40.9154	359.934	50.7735	302.031	25.8624	220.958	41.9401	274.812
30.8205	11.9325	50.7735	279.8	49.9805	279.8	33.8732	865.132	57.7166	906.964	60.917	167.568	61.8834	295.98
58.6323	31.9496	39.9158	240.127	36.9778	564.333	21.8979	295.98	41.9401	632.907	50.7735	207.942	42.8938	172.539
25.8624	20.8879	26.9912	143.486	34.7996	610.541	28.8748	147.742	41.9401	578.466	55.8024	540.73	53.9516	740.797
53.9516	39.9158	25.8624	192.636	53.9516	251.173	36.9778	872.948	41.9401	443.653	34.7996	840.208	31.9496	328.973
45.9905	55.8024	50.7735	1909.12	55.8024	263.911	37.9892	660.533	125.376	6755.54	49.9805	203.776	28.8748	48.7594
33.8732	20.8879	62.8652	195.693	37.9892	170.994	50.7735	911.052	46.9307	295.98	65.6092	218.979	49.9805	362.37
45.9905	52.7519	50.7735	1030.99	49.9805	919.283	45.9905	260.96	30.8205	326.761	17.9262	212.67	36.9778	203.776
30	56.9432	17.9262	156.99	46.9307	159.839	42.8938	143.486	44.7661	439.68	68.6272	3885.31	33.8732	371.445
40.9154	40.9154	42.8938	31.9496	17.9262	946.552	53.9516	792.495	49.9805	340.258	20.8879	154.191	49.9805	488.692
36.9778	38.7659	70.9814	383.324	34.7996	987.869	54.9309	398.261	59.9656	184.995	40.9154	143.486	49.9805	1896.28
21.8979	51.8115	33.8732	343.333	44.7661	527.519	30.8205	306.133	75.5942	326.761	47.7826	180.882	38.7659	243.937
41.9401	39.9158	33.8732	247.807	43.968	256.885	34.7996	392.924	55.8024	381.604	48.7594	140.611	60.917	295.98
42.8938	39.9158	93.8077	1740.98	58.6323	218.979	41.9401	573.286	51.8115	422.239	53.9516	128.805	33.8732	378.188
28.8748	24.9484	52.7519	1377.94	36.9778	527.519	25.8624	231.121	31.9496	886.797	47.7826	211.241	31.9496	900.866
21.8979	57.7166	51.8115	799.655	57.7166	304.759	28.8748	403.671	58.6323	396.474	40.9154	187.087	22.8537	1133.1
46.9307	67.7075	21.8979	698.729	42.8938	683.193	35.9934	363.186	47.7826	274.812	59.9656	176.066	20.8879	399.158
45.9905	93.8077	53.9516	955.105	57.7166	231.121	34.7996	383.324	38.7659	224.463	31.9496	195.693	55.8024	422.239
41.9401	49.9805	62.8652	1329.25	38.7659	204.694	30	243.937	20.8879	263.911	45.9905	138.415	41.9401	226.491
17.9262	43.968	44.7661	300.675	41.9401	312.392	56.9432	523.973	39.9158	4.99805	40.9154	238.513	53.9516	443.653
44.7661	44.7661	19.9693	211.241	37.9892	365.644	39.9158	232.686	45.9905	215.559	31.9496	266.895	18.9202	339.494
60.917	40.9154	35.9934	314.506	22.8537	651.681	49.9805	390.283	16.9082	180.882	32.9714	166.816	66.9505	2455.88
21.8979	80.8696	31.9496	1037.97	36.9778	1044.99	43.968	252.873	42.8938	140.611	27.98	137.176	37.9892	316.635
37.9892	39.9158	67.7075	882.818	50.7735	495.33	53.9516	487.594	55.8024	1169.34	55.8024	314.506	42.8938	1054.43
21.8979	33.8732	27.98	282.328	38.7659	708.22	50.7735	367.292	33.8732	243.937	90.4927	3982.61	54.9309	466.152
38.7659	30.8205	52.7519	292.671	30.8205	302.031	52.7519	832.685	32.9714	443.653	48.7594	204.694	65.6092	2165.31
28.8748	88.4806	50.7735	272.964	35.9934	256.885	50.7735	532.286	75.5942	354.313	58.6323	95.941	31.9496	957.255
54.9309	76.9664	31.9496	1037.97	42.8938	131.439	34.7996	279.8	59.9656	223.959	41.9401	164.951	17.9262	430.872
19.9693	21.8979	44.7661	603.715	41.9401	216.531	34.7996	206.544	34.7996	324.564	90.4927	3356.98	48.7594	159.839
30.8205	38.7659	31.9496	303.392	44.7661	200.593	38.7659	259.789	41.9401	459.905	39.9158	291.357	38.7659	2472.5
19.9693	19.9693	36.9778	484.316	65.6092	199.693	75.5942	218.979	42.8938	269.306	47.7826	99.6795	37.9892	124.533
16.9082	36.9778	62.8652	1063.96	50.7735	570.714	52.7519	611.916	46.9307	886.797	45.9905	416.581	38.7659	326.761
40.9154	44.7661	18.9202	1190.57	53.9516	231.121	46.9307	1365.6	57.7166	266.895	17.9262	282.328	45.9905	303.392
36.9778	6.98729	54.9309	156.285	90.4927	1566.37	33.8732	870.987	57.7166	266.895	33.8732	300	50.7735	422.239
43.968	91.7219	35.9934	235.317	41.9401	120.674	42.8938	488.692	41.9401	1195.93	26.9912	252.873	33.8732	1242.54
37.9892	35.9934	34.7996	1012.61	41.9401	374.801	54.9309	156.285	40.9154	212.67	25.8624	116.672	39.9158	2494.84
39.9158	43.968	38.7659	412.851	38.7659	284.879	45.9905	326.761	37.9892	590.292	22.8537	112.802	51.8115	586.323
19.9693	37.9892	38.7659	1356.42	37.9892	387.659	15.9839	371.445	26.9912	347.214	54.9309	263.911	35.9934	212.67
46.9307	44.7661	15.9839	207.942	37.9892	987.869	74.5811	256.885	39.9158	1917.72	52.7519	296.646	57.7166	1005.8
34.7996	31.9496	37.9892	473.547	41.9401	272.964	28.8748	294.652	45.9905	343.333	53.9516	247.807	42.8938	961.569
33.8732	55.8024	34.7996	1166.72	17.9262	163.842	37.9892	297.983	54.9309	288.748	78.7166	613.293	34.7996	1105.42
42.8938	65.6092	57.7166	1209.46	71.9456	1821.06	19.9693	559.28	50.7735	260.96	15.9839	147.742	45.9905	1335.24
17.9262	61.8834	38.7659	1460.9	35.9934	163.842	71.9456	160.56	30	280.43	34.7996	412.851	62.8652	865.132
39.9158	73.7473	34.7996	598.31	35.9934	874.913	37.9892	187.087	45.9905	240.127	42.8938	695.594	50.7735	620.227
38.7659	52.7519	57.7166	288.748	45.9905	162.375	37.9892	666.501	38.7659	1854.12	34.7996	236.909	45.9905	371.445
43.968	41.9401	45.9905	292.671	50.7735	376.491	52.7519	291.357	47.7826	300.675	53.9516	581.073	64.5846	1883.53
43.968	46.9307	33.8732	981.227	41.9401	194.377	47.7826	319.496	17.9262	226.491	30.8205	215.559	46.9307	1587.65
25.8624	20.8879	37.9892	701.878	30	1347.3	46.9307	291.357	38.7659	336.454	17.9262	799.655	39.9158	226.491
30.8205	58.6323	37.9892	923.427	25.8624	279.8	35.9934	713.014	25.8624	429.904	62.8652	207.942	45.9905	364.823
40.9154	57.7166	58.6323	179.666	15.9839	961.569	30.8205	306.133	38.7659	240.127	25.8624	243.937	45.9905	420.345
59.9656	30.8205	58.6323	610.541	41.9401	256.885	41.9401	783.634	46.9307	288.748	37.9892	103.797	54.9309	3982.61
34.7996	8.96824	37.9892	347.214	52.7519	338.732	32.9714	312.392	60.917	160.921	38.7659	200.593	26.9912	940.189
60.917	40.9154	44.7661	906.964	60.917	254.585	19.9693	827.087	66.9505	1620.1	30	148.742	43.968	212.67
27.98	36.9778	26.9912	160.921	31.9496	270.52	60.917	344.88	42.8938	474.613	25.8624	243.937	17.9262	503.188
70.9814	15.9839	31.9496	942.305	32.9714	80.8696	36.9778	172.539	60.917	416.581	21.8979	183.339	55.8024	533.484
46.9307	27.98	25.8624	256.885	32.9714	256.885	60.917	344.88	62.8652	399.158	50.7735	134.126	43.968	164.951
37.9892	43.968	46.9307	243.937	20.8879	96.8078	42.8938	987.869	46.9307	258.624	38.7659	506.594	60.917	735.817
39.9158	30	57.7166	1231.41	59.9656	827.087	55.8024	228.537	77.4873	665.004	33.8732	91.7219	56.9432	249.484
25.8624	34.7996	50.7735	605.074	44.7661	376.491	28.8748	200.593	49.9805	1282.27	57.7166	2165.31	46.9307	317.348
41.9401	27.98	33.8732	882.818	44.7661	124.533	47.7826	359.934	46.9307	192.636	21.8979	226.491	59.9656	51.8115
38.7659	78.7166	40.9154	362.37	39.9158	418.459	22.8537	412.851	58.6323	669.505	47.7826	642.948	42.8938	231.121
35.9934	35.9934	64.5846	192.636	72.9228	459.905	43.968	251.173	34.7996	314.506	18.9202	780.118	57.7166	350.352
35.9934	31.9496	40.9154	312.392	52.7519	207.942	71.9456	1460.9	62.8652	708.22	50.7735	332.693	31.9496	1825.16
46.9307	19.9693	60.917	243.937	33.8732	352.723	37.9892	422.239	40.9154	961.569	34.7996	347.214	42.8938	251.173
44.7661	44.7661	27.98	170.994	56.9432	981.227	37.9892	443.653	15.9839	1012.61	30	184.165	45.9905	332.693
30.8205	59.9656	39.9158	304.759	55.8024	1329.25	38.7659	268.701	31.9496	180.882	54.9309	1288.05	62.8652	539.516
25.8624	32.9714	36.9778	164.951	16.9082	266.895	64.5846	242.842	30	678.599	30	152.81	70.9814	2711.29
34.7996	74.5811	59.9656	324.564	42.8938	211.241	40.9154	555.52	47.7826	1112.9	33.8732	266.895	35.9934	235.317
31.9496	19.9693	27.98	886.797	46.9307	200.593	61.8834	312.392	71.9456	203.776	38.7659	90.4927	21.8979	310.291
45.9905	20.8879	51.8115	259.789	46.9307	443.653	53.9516	360.744	54.9309	231.121	55.8024	139.352	42.8938	306.133
31.9496	33.8732	36.9778	180.882	46.9307	319.496	39.9158	139.352	38.7659	387.659	46.9307	448.669	41.9401	296.646
21.8979	57.7166	32.9714	1010.33	37.9892	231.121	50.7735	598.31	39.9158	226.491	22.8537	216.531	44.7661	211.241
26.9912	33.8732	44.7661	1356.42	66.9505	251.173	31.9496	339.494	47.7826	1270.79	30.8205	674.037	44.7661	311.69
44.7661	19.9693	43.968	420.345	33.8732	211.241	53.9516	179.666	55.8024	1195.93	49.9805	347.214	46.9307	143.486
31.9496	17.9262	36.9778	243.937	33.8732	482.143	53.9516	416.581	36.9778	199.693	32.9714	100.806	38.7659	195.693
58.6323	95.941	66.9505	376.491	41.9401	240.127	35.9934	287.453	52.7519	487.594	43.968	176.066	46.9307	570.714
15.9839	33.8732	37.9892	203.776	45.9905	735.817	41.9401	316.635	33.8732	890.794	91.7219	3000	53.9516	214.592
40.9154	47.7826	41.9401	529.897	45.9905	199.693	33.8732	237.977	35.9934	200.593	31.9496	91.7219	45.9905	570.714
43.968	36.9778	16.9082	344.88	65.6092	239.05	38.7659	378.188	15.9839	472.484	40.9154	2060.8	59.9656	886.797
48.7594	40.9154	62.8652	303.392	49.9805	163.842	56.9432	870.987	58.6323	1140.77	21.8979	176.066	38.7659	277.919
19.9693	36.9778	51.8115	274.812	40.9154	112.802	69.716	103.797	32.9714	426.054	89.8843	2244.63	46.9307	326.761
20.8879	20.8879	50.7735	418.459	25.8624	183.339	53.9516	981.227	31.9496	637.191	41.9401	139.352	17.9262	911.052
30.8205	35.9934	41.9401	336.454	34.7996	260.96	42.8938	399.158	38.7659	1001.29	53.9516	319.496	58.6323	1198.63
45.9905	62.8652	37.9892	872.948	31.9496	371.445	57.7166	489.792	46.9307	1024.06	34.7996	443.653	32.9714	919.283
35.9934	31.9496	34.7996	304.759	18.9202	60.917	41.9401	357.514	28.8748	1071.16	37.9892	201.045	55.8024	383.324
40.9154	31.9496	37.9892	1538.45	45.9905	439.68	34.7996	120.674	31.9496	204.694	64.5846	214.592	22.8537	156.285
57.7166	71.9456	43.968	714.619	34.7996	340.258	34.7996	1112.9	21.8979	175.276	47.7826	1500.86	59.9656	292.671
65.6092	33.8732	37.9892	1075.99	62.8652	200.593	37.9892	792.495	54.9309	439.68	48.7594	140.611	15.9839	263.911
18.9202	20.8879	40.9154	362.37	41.9401	123.418	51.8115	197.905	42.8938	428.938	28.8748	223.959	41.9401	216.531
21.8979	39.9158	70.9814	923.427	38.7659	1282.27	62.8652	323.835	46.9307	200.593	23.9588	195.693	38.7659	961.569
33.8732	27.98	17.9262	808.696	39.9158	187.087	74.5811	843.995	22.8537	178.859	51.8115	255.732	38.7659	430.872
26.9912	39.9158	61.8834	489.792	33.8732	163.842	36.9778	1198.63	77.4873	3282.34	31.9496	324.564	41.9401	778.366
32.9714	16.9082	18.9202	851.621	34.7996	402.764	51.8115	182.516	41.9401	859.315	30.8205	83.4559	44.7661	1399.8
30	68.6272	65.6092	359.934	16.9082	195.693	18.9202	167.945	60.917	400.957	55.8024	317.348	41.9401	167.945
31.9496	53.9516	56.9432	362.37	22.8537	200.593	45.9905	288.748	58.6323	428.938	36.9778	304.759	37.9892	1012.61
22.8537	94.8683	38.7659	204.694	17.9262	183.339	33.8732	195.693	30.8205	266.895	30.8205	104.499	33.8732	242.842
42.8938	63.576	34.7996	200.593	45.9905	374.801	31.9496	211.241	46.9307	259.789	44.7661	104.499	38.7659	308.899
33.8732	53.9516	45.9905	300.675	46.9307	202.861	54.9309	332.693	22.8537	288.748	60.917	186.667	34.7996	399.158
42.8938	39.9158	26.9912	135.948	53.9516	1231.41	33.8732	448.669	23.9588	393.809	61.8834	215.559	42.8938	443.653
32.9714	36.9778	46.9307	1177.26	58.6323	520.45	53.9516	367.292	45.9905	806.88	37.9892	961.569	19.9693	266.895
42.8938	24.9484	51.8115	324.564	45.9905	218.979	85.5459	1177.26	44.7661	256.885	21.8979	167.568	34.7996	352.723
46.9307	35.9934	62.8652	666.501	46.9307	195.693	41.9401	564.333	78.7166	1140.77	30	416.581	41.9401	408.235
21.8979	30	37.9892	1500.86	78.7166	328.973	50.7735	352.723	45.9905	817.84	48.7594	251.173	45.9905	214.592
30.8205	3.98261	46.9307	285.52	37.9892	183.339	31.9496	422.239	70.9814	799.655	21.8979	183.339	57.7166	2748.12
42.8938	15.9839	38.7659	771.396	46.9307	239.05	63.576	314.506	42.8938	1164.1	61.8834	439.68	58.6323	695.594
30	22.8537	34.7996	263.911	38.7659	216.531	20.8879	320.215	33.8732	211.241	39.9158	308.899	30.8205	291.357
30	68.6272	33.8732	360.744	51.8115	187.087	60.917	300.675	19.9693	24.9484	42.8938	147.742	53.9516	356.711
38.7659	34.7996	43.968	132.925	69.716	223.959	39.9158	308.899	38.7659	210.766	51.8115	418.459	56.9432	279.8
41.9401	84.7799	18.9202	808.696	35.9934	300.675	42.8938	265.697	53.9516	1201.32	45.9905	207.942	42.8938	781.874
38.7659	56.9432	36.9778	721.075	34.7996	1145.92	36.9778	112.802	17.9262	291.357	31.9496	277.919	66.9505	705.042
18.9202	44.7661	63.576	207.942	38.7659	279.8	45.9905	284.879	38.7659	258.624	60.917	263.911	51.8115	347.214
39.9158	20.8879	51.8115	347.214	54.9309	243.937	41.9401	343.333	34.7996	212.67	39.9158	187.087	37.9892	740.797
18.9202	56.9432	78.7166	332.693	54.9309	155.584	45.9905	408.235	58.6323	238.513	30	176.066	37.9892	744.136
30.8205	19.9693	44.7661	1080.84	69.716	167.945	33.8732	347.214	35.9934	1480.75	41.9401	260.96	56.9432	287.453
46.9307	19.9693	71.9456	374.801	54.9309	182.516	35.9934	799.655	31.9496	172.539	42.8938	187.087	62.8652	350.352
18.9202	58.6323	37.9892	437.707	76.9664	284.879	72.9228	840.208	37.9892	279.8	41.9401	195.693	46.9307	167.568
30	38.7659	55.8024	201.045	39.9158	367.292	73.7473	708.22	45.9905	383.324	38.7659	184.165	57.7166	981.227
42.8938	49.9805	77.4873	721.075	33.8732	350.352	51.8115	426.054	46.9307	393.809	46.9307	243.937	39.9158	368.948
17.9262	43.968	41.9401	265.697	81.6003	508.878	33.8732	231.121	57.7166	292.671	42.8938	340.258	53.9516	251.173
38.7659	40.9154	34.7996	1552.35	45.9905	311.69	57.7166	260.96	42.8938	284.879	30.8205	123.418	35.9934	164.951
46.9307	51.8115	54.9309	1201.32	42.8938	610.541	38.7659	1415.63	79.7859	513.475	44.7661	296.646	31.9496	279.8
46.9307	59.9656	47.7826	167.945	62.8652	290.703	54.9309	324.564	33.8732	179.666	73.7473	252.873	40.9154	455.787
31.9496	19.9693	37.9892	115.887	46.9307	324.564	58.6323	1517.83	38.7659	224.463	26.9912	255.732	57.7166	1083.27
51.8115	53.9516	36.9778	1250.95	75.5942	660.533	39.9158	170.994	57.7166	1788.59	33.8732	221.953	42.8938	152.81
30.8205	19.9693	35.9934	540.73	46.9307	170.994	30.8205	379.892	25.8624	27.98	32.9714	246.141	89.8843	504.321
15.9839	47.7826	37.9892	27.98	54.9309	251.173	25.8624	272.964	34.7996	269.306	41.9401	140.611	54.9309	435.743
26.9912	15.9839	57.7166	1052.07	41.9401	111.541	45.9905	250.609	45.9905	1702.27	30	167.945	44.7661	60.917
38.7659	67.7075	22.8537	1302.62	32.9714	189.628	41.9401	1075.99	70.9814	518.115	53.9516	160.56	27.98	938.077
33.8732	45.9905	54.9309	507.735	38.7659	240.127	41.9401	359.934	70.9814	632.907	42.8938	1311.43	21.8979	1709.94
34.7996	33.8732	33.8732	367.292	38.7659	176.066	38.7659	674.037	46.9307	439.68	35.9934	186.667	34.7996	360.744
32.9714	52.7519	57.7166	408.235	23.9588	287.453	46.9307	915.158	37.9892	220.958	22.8537	305.446	49.9805	1145.92
46.9307	3.98261	55.8024	1504.24	56.9432	260.96	82.8948	368.948	94.8683	2121.93	61.8834	240.127	33.8732	190.912
40.9154	44.7661	61.8834	1276.52	61.8834	463.018	34.7996	439.68	44.7661	416.581	37.9892	336.454	37.9892	282.328
40.9154	18.9202	37.9892	356.711	44.7661	134.126	76.9664	318.778	61.8834	495.33	45.9905	159.839	39.9158	263.911
17.9262	23.9588	39.9158	1616.47	55.8024	435.743	45.9905	326.761	47.7826	1054.43	58.6323	224.463	34.7996	279.8
21.8979	32.9714	41.9401	207.942	37.9892	268.701	33.8732	266.895	52.7519	1223.13	37.9892	263.911	46.9307	247.807
33.8732	39.9158	50.7735	1511.02	32.9714	189.628	42.8938	231.121	44.7661	216.531	58.6323	218.979	43.968	237.977
34.7996	16.9082	17.9262	422.239	47.7826	650.218	37.9892	195.693	32.9714	203.776	78.7166	314.506	47.7826	320.215
15.9839	43.968	54.9309	872.948	48.7594	135.948	39.9158	426.054	20.8879	176.066	33.8732	1140.77	42.8938	488.692
44.7661	28.8748	78.7166	2300.84	31.9496	296.646	33.8732	305.446	51.8115	284.879	54.9309	314.506	62.8652	220.958
59.9656	59.9656	51.8115	946.552	57.7166	690.917	66.9505	686.272	47.7826	1601.99	48.7594	1201.32	73.7473	1531.54
55.8024	55.8024	47.7826	163.842	36.9778	1552.35	20.8879	383.324	119.863	3722.81	56.9432	235.317	34.7996	232.686
23.9588	77.4873	33.8732	272.964	32.9714	228.537	31.9496	880.835	43.968	773.133	66.9505	2321.63	62.8652	151.102
16.9082	36.9778	57.7166	322.382	67.7075	851.621	36.9778	292.671	56.9432	1344.28	69.716	339.494	24.9484	533.484
39.9158	43.968	38.7659	324.564	59.9656	1130.56	32.9714	340.258	41.9401	3.98261	48.7594	184.165	51.8115	690.917
40.9154	24.9484	22.8537	1209.46	55.8024	882.818	35.9934	735.817	60.917	1052.07	90.4927	4517.06	52.7519	2098.2
22.8537	52.7519	57.7166	637.191	40.9154	1262.25	32.9714	243.937	18.9202	262.727	31.9496	319.496	58.6323	296.646
65.6092	55.8024	37.9892	266.895	24.9484	226.491	58.6323	830.815	22.8537	792.495	33.8732	260.96	36.9778	2401.27
33.8732	12.9969	54.9309	223.959	33.8732	1075.99	36.9778	1024.06	41.9401	523.973	18.9202	239.05	59.9656	555.52
22.8537	20.8879	55.8024	1377.94	62.8652	1326.26	36.9778	296.646	74.5811	332.693	45.9905	263.911	36.9778	251.173
38.7659	61.8834	33.8732	1668.16	42.8938	252.873	43.968	203.776	65.6092	549.309	33.8732	132.925	46.9307	255.732
26.9912	40.9154	62.8652	1052.07	51.8115	268.701	47.7826	426.054	62.8652	563.065	26.9912	187.087	58.6323	1242.54
46.9307	56.9432	47.7826	990.093	43.968	143.486	45.9905	946.552	69.716	1460.9	15.9839	203.776	42.8938	35.9934
30.8205	15.9839	44.7661	334.944	39.9158	979.024	56.9432	350.352	46.9307	207.942	15.9839	380.747	60.917	1833.39
26.9912	70.9814	44.7661	172.539	34.7996	263.911	31.9496	127.939	42.8938	204.694	41.9401	176.066	52.7519	420.345
25.8624	41.9401	39.9158	678.599	61.8834	215.559	39.9158	347.214	15.9839	236.909	38.7659	319.496	18.9202	216.531
15.9839	60.917	38.7659	987.869	62.8652	279.8	33.8732	1071.16	40.9154	332.693	34.7996	251.173	42.8938	383.324
27.98	59.9656	72.9228	2385.13	77.4873	270.52	40.9154	1441.32	47.7826	1105.42	30	167.945	38.7659	364.823
46.9307	28.8748	39.9158	1531.54	40.9154	260.96	48.7594	372.281	33.8732	781.874	37.9892	123.418	37.9892	459.905
42.8938	40.9154	50.7735	272.964	59.9656	224.463	50.7735	164.951	46.9307	239.05	38.7659	255.732	57.7166	224.463
50.7735	64.5846	35.9934	226.491	45.9905	319.496	53.9516	1156.27	35.9934	328.973	40.9154	319.496	38.7659	364.823
38.7659	20.8879	41.9401	383.324	55.8024	331.945	46.9307	435.743	45.9905	215.559	49.9805	86.5132	41.9401	312.392
46.9307	35.9934	49.9805	383.324	62.8652	348.779	57.7166	272.964	33.8732	323.835	35.9934	1329.25	45.9905	404.58
18.9202	34.7996	46.9307	474.613	37.9892	225.475	42.8938	279.8	46.9307	248.924	94.8683	3790.39	46.9307	268.701
26.9912	46.9307	46.9307	381.604	46.9307	1005.8	53.9516	439.68	41.9401	1381.04	36.9778	408.235	61.8834	385.919
24.9484	4.99805	45.9905	179.666	34.7996	314.506	32.9714	543.167	30.8205	232.686	41.9401	252.873	42.8938	727.59
62.8652	24.9484	67.7075	538.304	36.9778	203.776	31.9496	47.7826	32.9714	379.892	43.968	240.127	56.9432	279.8
41.9401	11.9325	62.8652	1100.46	41.9401	603.715	56.9432	721.075	34.7996	300	32.9714	204.694	42.8938	244.486
46.9307	32.9714	41.9401	263.911	66.9505	252.873	46.9307	293.329	62.8652	919.283	51.8115	284.879	16.9082	863.188
37.9892	56.9432	42.8938	248.924	36.9778	96.8078	53.9516	426.054	78.7166	2417.53	75.5942	812.341	15.9839	239.05
31.9496	94.8683	18.9202	304.759	42.8938	167.945	49.9805	183.339	26.9912	172.539	38.7659	281.694	37.9892	2369.09
34.7996	75.5942	35.9934	355.91	50.7735	276.672	57.7166	256.885	46.9307	240.127	43.968	167.945	38.7659	22.8537
17.9262	43.968	46.9307	388.531	43.968	350.352	35.9934	504.321	57.7166	1399.8	46.9307	175.276	17.9262	81.6003
34.7996	24.9484	49.9805	329.714	42.8938	328.973	32.9714	595.625	50.7735	300	39.9158	260.96	55.8024	654.619
34.7996	50.7735	41.9401	1566.37	37.9892	129.969	73.7473	248.924	34.7996	1311.43	43.968	176.066	41.9401	279.8
45.9905	48.7594	30.8205	212.67	25.8624	810.517	46.9307	355.91	41.9401	1399.8	19.9693	215.559	34.7996	1075.99
54.9309	56.9432	46.9307	1956.93	46.9307	212.67	65.6092	1100.46	18.9202	324.564	42.8938	207.942	17.9262	1190.57
34.7996	64.5846	32.9714	215.559	22.8537	705.042	26.9912	248.924	60.917	232.686	31.9496	123.418	40.9154	479.98
62.8652	32.9714	58.6323	1740.98	38.7659	98.3436	44.7661	1209.46	55.8024	1987.97	39.9158	300.675	69.716	1323.28
33.8732	3	70.9814	1166.72	50.7735	258.624	63.576	215.559	43.968	326.761	30	280.43	47.7826	316.635
45.9905	87.6883	34.7996	192.636	36.9778	390.283	54.9309	900.866	52.7519	1253.76	61.8834	448.669	39.9158	1052.07
30.8205	35.9934	40.9154	160.56	46.9307	243.937	37.9892	218.979	51.8115	318.778	42.8938	131.439	57.7166	23.9588
40.9154	40.9154	37.9892	387.659	54.9309	216.531	44.7661	248.924	43.968	287.453	33.8732	91.7219	89.8843	2401.27
46.9307	72.9228	45.9905	187.087	60.917	771.396	42.8938	383.324	43.968	255.732	54.9309	1059.19	37.9892	906.964
45.9905	28.8748	50.7735	226.491	59.9656	1209.46	46.9307	226.491	61.8834	335.698	33.8732	139.352	31.9496	236.909
45.9905	52.7519	58.6323	495.33	45.9905	231.121	36.9778	368.948	44.7661	1447.82	52.7519	1511.02	25.8624	1270.79
62.8652	19.9693	44.7661	882.818	50.7735	1001.29	34.7996	701.878	32.9714	2074.75	18.9202	1001.29	61.8834	170.994
38.7659	40.9154	30	291.357	46.9307	1201.32	22.8537	507.735	51.8115	410.998	57.7166	218.979	52.7519	300
33.8732	75.5942	49.9805	408.235	43.968	263.911	44.7661	755.942	20.8879	1329.25	53.9516	175.276	35.9934	212.67
42.8938	31.9496	50.7735	847.799	45.9905	788.938	41.9401	256.885	31.9496	317.348	22.8537	296.646	41.9401	2121.93
33.8732	52.7519	19.9693	1085.71	44.7661	239.05	69.716	1631.07	40.9154	341.792	61.8834	256.885	57.7166	390.283
28.8748	30.8205	38.7659	1323.28	37.9892	163.842	73.7473	292.671	44.7661	1037.97	55.8024	123.418	46.9307	364.823
19.9693	35.9934	37.9892	378.188	32.9714	216.531	59.9656	218.979	48.7594	235.317	31.9496	123.418	38.7659	882.818
43.968	16.9082	42.8938	352.723	42.8938	448.669	39.9158	336.454	72.9228	260.96	42.8938	126.225	44.7661	443.653
16.9082	6.98729	44.7661	641.504	58.6323	1362.54	31.9496	279.8	31.9496	316.635	42.8938	159.839	77.4873	1514.42
20.8879	16.9082	44.7661	274.812	30	288.748	40.9154	507.735	54.9309	240.127	37.9892	207.942	40.9154	708.22
45.9905	39.9158	37.9892	261.548	37.9892	143.486	32.9714	210.766	53.9516	263.911	49.9805	332.693	37.9892	692.472
35.9934	35.9934	31.9496	1262.25	17.9262	255.732	46.9307	291.357	41.9401	306.133	32.9714	129.969	118.789	3599.34
45.9905	64.5846	34.7996	272.964	55.8024	666.501	44.7661	259.789	54.9309	336.454	33.8732	830.815	58.6323	304.759
34.7996	20.8879	38.7659	1792.62	45.9905	1012.61	34.7996	456.813	53.9516	367.292	37.9892	326.761	44.7661	507.735
44.7661	28.8748	58.6323	392.924	81.6003	695.594	61.8834	312.392	26.9912	236.909	41.9401	100.806	25.8624	255.732
20.8879	32.9714	62.8652	725.956	25.8624	247.807	35.9934	175.276	33.8732	243.937	35.9934	744.136	50.7735	288.748
27.98	43.968	20.8879	651.681	32.9714	1332.24	16.9082	180.882	30.8205	1156.27	35.9934	158.052	54.9309	968.078
36.9778	32.9714	30	195.693	3	139.352	39.9158	215.559	53.9516	455.787	57.7166	308.899	45.9905	263.911
20.8879	36.9778	37.9892	195.693	37.9892	319.496	27.98	426.054	41.9401	203.776	51.8115	263.911	55.8024	940.189
45.9905	27.98	16.9082	808.696	49.9805	218.979	44.7661	761.059	35.9934	422.239	47.7826	243.937	39.9158	279.8
25.8624	35.9934	46.9307	269.306	56.9432	1415.63	24.9484	176.066	37.9892	957.255	53.9516	215.559	48.7594	416.581
22.8537	52.7519	34.7996	744.136	36.9778	187.087	33.8732	1075.99	45.9905	192.636	40.9154	285.52	57.7166	632.907
18.9202	36.9778	42.8938	287.453	40.9154	1130.56	61.8834	341.792	40.9154	266.895	23.9588	123.418	42.8938	990.093
37.9892	49.9805	37.9892	211.241	66.9505	507.735	33.8732	343.333	37.9892	287.453	57.7166	828.948	33.8732	834.559
58.6323	24.9484	57.7166	326.761	35.9934	300.675	58.6323	987.869	38.7659	263.911	18.9202	187.93	34.7996	247.807
45.9905	59.9656	42.8938	1451.08	52.7519	311.69	33.8732	563.065	35.9934	236.909	46.9307	323.835	34.7996	407.318
58.6323	20.8879	66.9505	1359.48	35.9934	187.93	37.9892	187.087	35.9934	190.483	31.9496	83.4559	93.8077	3824.64
45.9905	45.9905	39.9158	641.504	26.9912	390.283	53.9516	155.584	69.716	270.52	61.8834	192.636	42.8938	232.686
43.968	39.9158	40.9154	250.609	52.7519	232.686	33.8732	148.742	42.8938	396.474	46.9307	139.352	54.9309	235.317
60.917	37.9892	49.9805	320.215	25.8624	223.959	62.8652	393.809	50.7735	1992.45	90.4927	1866.67	51.8115	347.214
49.9805	51.8115	33.8732	305.446	52.7519	851.621	44.7661	389.406	49.9805	729.228	41.9401	356.711	43.968	1190.57
18.9202	16.9082	41.9401	1156.27	23.9588	199.693	21.8979	252.873	61.8834	320.215	41.9401	300.675	106.876	5719.98
57.7166	13.9352	45.9905	1371.76	31.9496	167.945	38.7659	412.851	26.9912	435.743	42.8938	207.942	40.9154	343.333
30	39.9158	34.7996	352.723	43.968	1112.9	49.9805	221.953	30.8205	232.686	34.7996	1080.84	32.9714	1441.32
41.9401	43.968	34.7996	336.454	37.9892	268.701	73.7473	1552.35	58.6323	316.635	44.7661	344.88	45.9905	498.683
37.9892	40.9154	34.7996	929.677	42.8938	292.671	34.7996	1399.8	22.8537	1044.99	39.9158	366.467	61.8834	641.504
30.8205	12.9969	54.9309	218.979	17.9262	296.646	57.7166	1112.9	82.8948	3551.1	65.6092	1166.72	57.7166	359.934
46.9307	68.6272	45.9905	1311.43	32.9714	119.863	34.7996	287.453	74.5811	642.948	22.8537	186.667	61.8834	613.293
38.7659	55.8024	53.9516	1156.27	42.8938	192.636	62.8652	323.835	60.917	320.215	32.9714	164.951	68.6272	1217.64
15.9839	44.7661	38.7659	282.328	45.9905	1344.28	57.7166	1201.32	52.7519	651.681	20.8879	176.066	38.7659	1140.77
20.8879	103.797	34.7996	256.885	38.7659	628.652	22.8537	274.812	16.9082	347.996	39.9158	123.418	33.8732	1709.94
37.9892	55.8024	22.8537	269.306	49.9805	755.942	38.7659	236.909	19.9693	238.513	61.8834	383.324	23.9588	159.839
21.8979	72.9228	42.8938	865.132	34.7996	144.782	40.9154	279.8	35.9934	232.686	33.8732	179.666	36.9778	187.087
43.968	47.7826	30	243.937	38.7659	388.531	49.9805	439.68	34.7996	410.998	54.9309	192.636	25.8624	570.714
58.6323	60.917	36.9778	347.214	34.7996	279.8	53.9516	218.979	74.5811	708.22	37.9892	195.693	38.7659	379.892
34.7996	18.9202	45.9905	293.329	38.7659	489.792	42.8938	311.69	17.9262	167.945	27.98	151.102	33.8732	296.646
61.8834	21.8979	44.7661	284.879	18.9202	237.977	34.7996	298.654	32.9714	189.628	70.9814	981.227	58.6323	224.463
46.9307	52.7519	43.968	955.105	37.9892	981.227	46.9307	380.747	28.8748	207.942	41.9401	182.516	33.8732	442.656
41.9401	91.7219	39.9158	207.942	30	180.882	42.8938	270.52	71.9456	755.942	32.9714	316.635	23.9588	840.208
34.7996	43.968	15.9839	332.693	41.9401	123.418	34.7996	1262.25	78.7166	1992.45	62.8652	195.693	45.9905	19.9693
38.7659	48.7594	46.9307	300.675	52.7519	1080.84	37.9892	418.459	33.8732	1225.88	38.7659	880.835	42.8938	263.911
37.9892	31.9496	74.5811	1480.75	52.7519	312.392	26.9912	225.475	61.8834	812.341	39.9158	155.584	55.8024	263.911
17.9262	62.8652	73.7473	435.743	37.9892	252.873	44.7661	174.882	37.9892	207.942	50.7735	212.67	22.8537	507.735
18.9202	3	62.8652	335.698	22.8537	240.127	37.9892	1438.09	53.9516	1105.42	45.9905	207.942	17.9262	18.9202
33.8732	55.8024	54.9309	426.054	46.9307	136.254	46.9307	570.714	61.8834	1223.13	44.7661	328.973	61.8834	243.937
42.8938	16.9082	78.7166	268.701	48.7594	390.283	54.9309	1694.63	38.7659	304.759	50.7735	140.611	43.968	236.909
33.8732	31.9496	45.9905	729.228	26.9912	300.675	45.9905	326.761	38.7659	416.581	21.8979	87.6883	46.9307	228.537
55.8024	37.9892	65.6092	1019.46	48.7594	331.945	45.9905	311.69	46.9307	1140.77	42.8938	323.835	37.9892	274.812
43.968	15.9839	30.8205	324.564	58.6323	186.667	37.9892	179.666	30	263.911	62.8652	247.807	49.9805	880.835
26.9912	62.8652	41.9401	167.568	46.9307	198.797	18.9202	284.879	41.9401	1620.1	61.8834	368.948	58.6323	400.957
38.7659	48.7594	61.8834	187.087	36.9778	566.876	53.9516	412.851	50.7735	443.653	46.9307	186.667	31.9496	674.037
41.9401	27.98	37.9892	366.467	34.7996	176.066	38.7659	291.357	44.7661	385.919	55.8024	379.892	55.8024	1504.24
59.9656	99.6795	33.8732	223.959	78.7166	287.453	61.8834	1545.38	18.9202	180.882	43.968	192.636	62.8652	1415.63
39.9158	31.9496	33.8732	749.173	43.968	291.357	58.6323	270.52	62.8652	279.8	36.9778	216.531	74.5811	376.491
38.7659	40.9154	41.9401	430.872	62.8652	1012.61	50.7735	446.656	105.443	1061.57	44.7661	218.979	41.9401	443.653
37.9892	8.96824	39.9158	159.839	41.9401	195.693	34.7996	1344.28	57.7166	2385.13	33.8732	300	50.7735	459.905
31.9496	60.917	41.9401	279.8	34.7996	356.711	45.9905	272.964	57.7166	300	32.9714	164.951	36.9778	888.794
46.9307	36.9778	45.9905	331.945	94.8683	360.744	42.8938	843.995	97.6825	2926.71	71.9456	365.644	32.9714	620.227
15.9839	60.917	57.7166	946.552	42.8938	347.214	37.9892	404.58	44.7661	944.426	46.9307	263.911	37.9892	448.669
54.9309	78.7166	46.9307	666.501	39.9158	291.357	33.8732	788.938	45.9905	311.69	25.8624	243.937	45.9905	167.945
72.9228	36.9778	42.8938	473.547	20.8879	212.67	55.8024	906.964	66.9505	701.878	27.98	183.339	44.7661	2597.89
24.9484	36.9778	33.8732	1541.91	51.8115	207.942	66.9505	364.823	57.7166	282.328	35.9934	167.945	34.7996	335.698
44.7661	48.7594	42.8938	336.454	41.9401	1517.83	19.9693	832.685	37.9892	270.52	44.7661	248.924	45.9905	338.732
46.9307	12.9969	15.9839	396.474	45.9905	199.693	34.7996	513.475	54.9309	1344.28	42.8938	172.539	22.8537	332.693
27.98	27.98	42.8938	266.895	41.9401	201.045	34.7996	284.879	60.917	248.924	52.7519	1849.95	42.8938	207.942
44.7661	32.9714	8.96824	272.964	55.8024	285.52	50.7735	178.859	38.7659	448.669	35.9934	159.839	71.9456	2046.94
15.9839	44.7661	62.8652	1105.42	34.7996	183.339	15.9839	843.995	21.8979	183.339	26.9912	319.496	45.9905	1374.85
18.9202	32.9714	58.6323	288.748	37.9892	403.671	41.9401	359.934	55.8024	371.445	59.9656	167.568	34.7996	31.9496
43.968	65.6092	54.9309	316.635	41.9401	847.799	39.9158	1792.62	34.7996	578.466	43.968	247.807	34.7996	1005.8
34.7996	52.7519	35.9934	200.593	38.7659	435.743	36.9778	332.693	34.7996	1201.32	26.9912	159.839	26.9912	385.919
30.8205	24.9484	31.9496	316.635	61.8834	226.491	35.9934	159.839	49.9805	2126.7	18.9202	206.544	36.9778	332.693
41.9401	27.98	43.968	1201.32	33.8732	159.839	35.9934	266.895	54.9309	304.759	58.6323	179.666	68.6272	252.873
48.7594	55.8024	31.9496	972.441	54.9309	1056.81	31.9496	931.77	53.9516	533.484	38.7659	314.506	33.8732	164.951
30	47.7826	32.9714	1037.97	30.8205	206.544	57.7166	331.945	58.6323	1311.43	17.9262	1299.69	33.8732	195.693
42.8938	48.7594	33.8732	312.392	49.9805	291.357	39.9158	1892.02	25.8624	251.173	42.8938	304.759	45.9905	393.809
58.6323	8.96824	59.9656	404.58	46.9307	923.427	55.8024	1296.77	38.7659	479.98	50.7735	339.494	37.9892	404.58
34.7996	36.9778	37.9892	1601.99	43.968	1105.42	42.8938	206.544	45.9905	686.272	34.7996	291.357	69.716	192.636
12.9969	52.7519	54.9309	235.317	38.7659	686.272	40.9154	184.165	18.9202	331.945	40.9154	236.909	53.9516	347.214
42.8938	42.8938	44.7661	1566.37	37.9892	147.742	43.968	232.686	37.9892	344.88	45.9905	258.624	43.968	1044.99
21.8979	39.9158	49.9805	1063.96	53.9516	1323.28	43.968	379.892	37.9892	256.885	50.7735	260.96	51.8115	195.693
62.8652	35.9934	36.9778	155.584	67.7075	316.635	39.9158	447.661	26.9912	260.96	33.8732	429.904	46.9307	163.842
54.9309	52.7519	44.7661	452.723	55.8024	314.506	24.9484	164.951	54.9309	336.454	50.7735	254.585	42.8938	288.748
15.9839	60.917	44.7661	404.58	60.917	692.472	41.9401	266.895	46.9307	1156.27	36.9778	216.531	58.6323	463.018
25.8624	75.5942	51.8115	1282.27	28.8748	218.979	49.9805	311.69	34.7996	581.073	36.9778	114.592	69.716	404.58
18.9202	32.9714	45.9905	847.799	27.98	239.05	62.8652	368.948	35.9934	632.907	42.8938	156.285	33.8732	1012.61
22.8537	32.9714	57.7166	272.964	51.8115	840.208	34.7996	1052.07	31.9496	276.672	38.7659	80.8696	42.8938	383.324
18.9202	20.8879	61.8834	218.979	44.7661	214.592	48.7594	1344.28	32.9714	235.317	38.7659	836.438	26.9912	199.693
37.9892	19.9693	45.9905	115.887	62.8652	326.761	41.9401	207.942	31.9496	360.744	37.9892	256.885	33.8732	260.96
33.8732	33.8732	45.9905	295.98	60.917	194.377	41.9401	1396.66	60.917	913.103	37.9892	1825.16	26.9912	1201.32
33.8732	67.7075	49.9805	236.909	20.8879	266.895	20.8879	479.98	76.9664	2848.79	50.7735	1883.53	22.8537	243.937
34.7996	32.9714	37.9892	387.659	35.9934	268.701	40.9154	252.873	55.8024	323.835	42.8938	300.675	41.9401	422.239
41.9401	43.968	33.8732	422.239	75.5942	143.486	46.9307	437.707	32.9714	666.501	38.7659	216.531	55.8024	408.235
45.9905	11.9325	42.8938	229.567	37.9892	284.879	46.9307	755.942	32.9714	393.809	62.8652	235.317	39.9158	195.693
33.8732	35.9934	30	218.979	34.7996	484.316	34.7996	683.193	55.8024	898.843	55.8024	123.418	34.7996	570.714
34.7996	28.8748	33.8732	332.693	69.716	231.121	46.9307	306.133	31.9496	44.7661	65.6092	211.241	58.6323	270.52
42.8938	12.9969	37.9892	263.911	37.9892	226.491	66.9505	654.619	48.7594	500.931	42.8938	1892.02	39.9158	331.945
35.9934	61.8834	30	314.506	32.9714	311.69	38.7659	808.696	111.541	2353.17	33.8732	195.693	30	281.694
10.9799	28.8748	33.8732	806.88	22.8537	1201.32	58.6323	207.942	50.7735	170.994	17.9262	155.584	36.9778	598.31
45.9905	33.8732	61.8834	195.693	53.9516	347.214	45.9905	224.463	66.9505	420.345	42.8938	291.357	39.9158	356.711
30	39.9158	85.5459	1675.68	23.9588	123.418	105.443	56.9432	38.7659	311.69	37.9892	247.807	24.9484	399.158
34.7996	44.7661	30.8205	260.96	30	207.942	54.9309	1042.65	61.8834	1288.05	53.9516	611.916	43.968	392.924
22.8537	36.9778	62.8652	324.564	55.8024	193.07	34.7996	222.453	34.7996	1620.1	34.7996	236.909	34.7996	175.276
26.9912	44.7661	38.7659	1415.63	40.9154	322.382	45.9905	368.948	45.9905	368.948	72.9228	172.539	58.6323	202.861
42.8938	56.9432	41.9401	1311.43	54.9309	1276.52	50.7735	288.748	121.764	5758.7	64.5846	1054.43	49.9805	2037.76
23.9588	37.9892	42.8938	290.703	46.9307	366.467	46.9307	581.073	158.052	5630.65	35.9934	143.486	37.9892	215.559
22.8537	36.9778	37.9892	1302.62	54.9309	203.776	53.9516	339.494	31.9496	340.258	57.7166	308.899	16.9082	282.328
18.9202	40.9154	61.8834	139.352	38.7659	471.423	25.8624	195.693	37.9892	240.127	59.9656	1772.58	54.9309	274.812
44.7661	50.7735	54.9309	683.193	42.8938	167.945	39.9158	80.8696	62.8652	448.669	61.8834	151.102	46.9307	195.693
28.8748	56.9432	17.9262	886.797	28.8748	996.794	40.9154	190.912	53.9516	184.165	49.9805	155.584	67.7075	456.813
26.9912	36.9778	49.9805	430.872	60.917	207.942	38.7659	368.948	46.9307	573.286	46.9307	1431.63	49.9805	218.979
21.8979	72.9228	41.9401	350.352	38.7659	279.8	62.8652	1217.64	45.9905	1552.35	53.9516	836.438	46.9307	236.909
33.8732	28.8748	62.8652	308.899	31.9496	296.646	38.7659	488.692	58.6323	243.937	43.968	167.568	25.8624	387.659
62.8652	90.4927	46.9307	1044.99	62.8652	955.105	54.9309	430.872	38.7659	2224.53	19.9693	669.505	38.7659	610.541
33.8732	37.9892	33.8732	270.52	34.7996	343.333	35.9934	323.835	86.5132	985.65	38.7659	1105.42	42.8938	972.441
58.6323	15.9839	40.9154	231.121	46.9307	1381.04	33.8732	1105.42	127.939	4147.12	34.7996	828.948	54.9309	474.613
45.9905	48.7594	19.9693	452.723	58.6323	284.879	45.9905	240.127	58.6323	435.743	46.9307	374.801	61.8834	52.7519
44.7661	48.7594	37.9892	946.552	45.9905	388.531	41.9401	243.937	32.9714	229.567	37.9892	948.683	45.9905	247.807
49.9805	19.9693	41.9401	755.942	32.9714	151.102	53.9516	1317.34	38.7659	312.392	42.8938	300.675	67.7075	2674.96
30	39.9158	59.9656	200.593	61.8834	295.98	42.8938	247.807	38.7659	256.885	46.9307	159.839	25.8624	416.581
60.917	44.7661	56.9432	320.215	46.9307	211.241	46.9307	979.024	47.7826	216.531	50.7735	236.909	45.9905	1279.39
40.9154	36.9778	32.9714	701.878	53.9516	273.579	22.8537	347.214	49.9805	443.653	41.9401	996.794	37.9892	289.398
32.9714	32.9714	44.7661	555.52	77.4873	771.396	49.9805	1649.51	34.7996	1075.99	37.9892	95.941	17.9262	27.98
44.7661	32.9714	24.9484	263.911	59.9656	235.317	30	204.694	62.8652	1679.45	70.9814	1480.75	38.7659	184.165
31.9496	60.917	45.9905	473.547	37.9892	143.486	37.9892	266.895	25.8624	378.188	39.9158	269.306	46.9307	243.937
16.9082	28.8748	45.9905	243.937	33.8732	243.937	60.917	1253.76	46.9307	263.911	46.9307	213.629	50.7735	268.701
19.9693	72.9228	62.8652	252.873	30	215.559	31.9496	371.445	72.9228	393.809	43.968	192.636	78.7166	2145.92
39.9158	37.9892	41.9401	732.515	34.7996	388.531	39.9158	199.693	37.9892	533.484	33.8732	107.357	40.9154	252.873
40.9154	28.8748	54.9309	979.024	28.8748	256.885	70.9814	1169.34	43.968	207.942	37.9892	169.082	46.9307	1490.77
20.8879	39.9158	46.9307	641.504	25.8624	363.186	66.9505	372.281	76.9664	1059.19	22.8537	132.925	21.8979	295.98
16.9082	27.98	38.7659	729.228	38.7659	125.376	22.8537	222.453	30	346.435	52.7519	368.948	42.8938	303.392
15.9839	32.9714	45.9905	195.693	38.7659	209.349	50.7735	1012.61	44.7661	503.188	61.8834	135.948	60.917	581.073
23.9588	17.9262	41.9401	448.669	18.9202	372.281	44.7661	366.467	31.9496	284.879	39.9158	109.799	39.9158	343.333
30	31.9496	30.8205	498.683	38.7659	215.559	58.6323	248.924	44.7661	487.594	31.9496	692.472	59.9656	1093.06
36.9778	36.9778	33.8732	326.761	74.5811	206.544	34.7996	1441.32	60.917	312.392	50.7735	164.951	62.8652	1909.12
42.8938	68.6272	25.8624	247.807	58.6323	1768.6	24.9484	303.392	75.5942	360.744	31.9496	291.357	54.9309	296.646
42.8938	15.9839	55.8024	263.911	38.7659	915.158	37.9892	218.979	32.9714	465.105	31.9496	426.054	15.9839	164.951
38.7659	36.9778	34.7996	296.646	45.9905	256.885	31.9496	293.329	83.4559	788.938	35.9934	383.324	77.4873	631.486
42.8938	46.9307	58.6323	787.166	60.917	507.735	28.8748	387.659	43.968	428.938	44.7661	152.81	57.7166	1001.29
47.7826	35.9934	46.9307	1010.33	37.9892	263.911	31.9496	403.671	25.8624	204.694	34.7996	220.958	57.7166	314.506
41.9401	75.5942	38.7659	235.317	42.8938	314.506	47.7826	279.8	41.9401	226.491	33.8732	1887.77	33.8732	279.8
54.9309	20.8879	44.7661	755.942	41.9401	642.948	33.8732	244.486	41.9401	1217.64	36.9778	176.066	41.9401	708.22
34.7996	31.9496	36.9778	810.517	56.9432	243.937	33.8732	322.382	25.8624	314.506	18.9202	701.878	33.8732	311.69
33.8732	31.9496	21.8979	595.625	38.7659	284.879	55.8024	1037.97	34.7996	306.133	22.8537	304.759	42.8938	254.585
41.9401	3	27.98	498.683	41.9401	363.186	40.9154	1399.8	91.7219	651.681	38.7659	242.842	34.7996	318.778
40.9154	52.7519	45.9905	429.904	49.9805	430.872	34.7996	91.7219	19.9693	923.427	47.7826	389.406	43.968	955.105
30.8205	35.9934	36.9778	443.653	37.9892	213.629	58.6323	292.671	78.7166	1102.94	16.9082	140.611	49.9805	656.092
38.7659	87.6883	42.8938	1399.8	31.9496	1010.33	57.7166	430.872	78.7166	295.98	32.9714	252.873	36.9778	243.937
41.9401	20.8879	21.8979	946.552	33.8732	190.912	26.9912	360.744	46.9307	347.996	39.9158	235.317	15.9839	485.407
20.8879	39.9158	25.8624	374.801	63.576	439.68	56.9432	448.669	59.9656	328.973	40.9154	236.909	53.9516	1415.63
42.8938	44.7661	47.7826	316.635	34.7996	276.672	37.9892	303.392	22.8537	1270.79	36.9778	160.56	56.9432	1329.25
34.7996	32.9714	32.9714	1296.77	58.6323	1276.52	34.7996	336.454	22.8537	215.559	27.98	280.43	41.9401	944.426
39.9158	33.8732	36.9778	331.945	39.9158	177.657	38.7659	243.937	38.7659	487.594	43.968	176.066	53.9516	248.924
28.8748	32.9714	47.7826	408.235	35.9934	190.483	53.9516	383.324	45.9905	255.732	46.9307	1198.63	38.7659	276.672
38.7659	64.5846	39.9158	892.8	45.9905	374.801	28.8748	623.023	41.9401	282.328	41.9401	518.115	47.7826	380.747
61.8834	45.9905	43.968	1474.1	36.9778	695.594	41.9401	368.948	69.716	255.732	24.9484	156.285	15.9839	398.261
42.8938	15.9839	28.8748	262.727	32.9714	393.809	50.7735	484.316	62.8652	1374.85	60.917	200.593	84.7799	744.136
45.9905	43.968	51.8115	1223.13	68.6272	243.937	41.9401	1019.46	41.9401	306.133	38.7659	200.593	79.7859	2494.84
44.7661	3	77.4873	204.694	51.8115	487.594	58.6323	268.701	40.9154	296.646	42.8938	810.517	34.7996	1792.62
45.9905	32.9714	46.9307	292.671	45.9905	247.807	63.576	268.701	31.9496	290.703	62.8652	339.494	88.4806	466.152
46.9307	51.8115	42.8938	1075.99	33.8732	319.496	31.9496	296.646	47.7826	1145.92	34.7996	142.521	42.8938	248.924
39.9158	43.968	41.9401	1245.33	30	215.559	73.7473	274.812	33.8732	1242.54	45.9905	240.127	33.8732	195.693
44.7661	48.7594	45.9905	263.911	37.9892	306.133	30	1115.41	49.9805	234.788	41.9401	230.602	40.9154	336.454
25.8624	87.6883	52.7519	968.078	22.8537	1223.13	65.6092	175.276	81.6003	422.239	62.8652	184.165	42.8938	52.7519
34.7996	32.9714	37.9892	236.909	55.8024	1451.08	41.9401	564.333	42.8938	357.514	90.4927	3816.04	54.9309	828.948
49.9805	44.7661	61.8834	938.077	45.9905	179.666	60.917	605.074	49.9805	248.924	39.9158	139.352	17.9262	1037.97
37.9892	35.9934	37.9892	183.339	15.9839	218.979	66.9505	240.127	57.7166	1438.09	45.9905	288.748	39.9158	247.807
17.9262	3	25.8624	783.634	16.9082	192.636	54.9309	308.899	41.9401	170.994	46.9307	387.659	47.7826	923.427
21.8979	19.9693	45.9905	360.744	20.8879	314.506	17.9262	190.912	61.8834	300.675	32.9714	388.531	36.9778	1075.99
19.9693	24.9484	33.8732	252.873	35.9934	222.453	42.8938	981.227	30	654.619	38.7659	320.215	78.7166	448.669
27.98	15.9839	49.9805	1444.57	68.6272	701.878	58.6323	439.68	41.9401	735.817	33.8732	314.506	113.821	3033.92
43.968	27.98	65.6092	1253.76	43.968	147.742	41.9401	300	38.7659	870.987	15.9839	131.439	73.7473	2074.75
32.9714	39.9158	41.9401	312.392	43.968	209.349	41.9401	266.895	121.764	4289.38	46.9307	371.445	35.9934	248.924
24.9484	20.8879	34.7996	192.636	42.8938	276.672	36.9778	1253.76	73.7473	1514.42	65.6092	1679.45	35.9934	573.286
44.7661	56.9432	65.6092	159.839	52.7519	266.895	33.8732	324.564	58.6323	268.701	82.8948	3495.65	43.968	81.6003
39.9158	47.7826	42.8938	224.463	32.9714	987.869	37.9892	727.59	45.9905	311.69	62.8652	500.931	58.6323	240.127
30	51.8115	37.9892	560.539	31.9496	202.861	35.9934	312.392	54.9309	533.484	45.9905	240.127	42.8938	488.692
44.7661	48.7594	41.9401	156.285	35.9934	347.214	25.8624	205.617	54.9309	1601.99	75.5942	2005.93	33.8732	287.453
45.9905	16.9082	51.8115	1012.61	60.917	305.446	54.9309	692.472	49.9805	372.281	52.7519	714.619	54.9309	224.463
22.8537	48.7594	62.8652	996.794	21.8979	268.701	57.7166	304.759	23.9588	296.646	33.8732	938.077	61.8834	151.102
30.8205	60.917	48.7594	1451.08	32.9714	199.693	43.968	243.937	35.9934	543.167	53.9516	550.545	39.9158	1365.6
61.8834	39.9158	45.9905	220.958	59.9656	1164.1	46.9307	187.93	62.8652	258.624	50.7735	603.715	51.8115	248.924
41.9401	39.9158	35.9934	368.948	50.7735	474.613	41.9401	948.683	50.7735	393.809	23.9588	251.173	56.9432	586.323
38.7659	68.6272	36.9778	306.133	41.9401	218.979	78.7166	1054.43	57.7166	293.329	75.5942	103.797	18.9202	364.823
17.9262	14.9077	40.9154	23.9588	34.7996	228.537	38.7659	207.942	37.9892	324.564	54.9309	256.885	41.9401	251.173
57.7166	59.9656	52.7519	595.625	77.4873	164.951	63.576	268.701	45.9905	239.05	57.7166	292.671	46.9307	376.491
45.9905	32.9714	59.9656	252.873	46.9307	220.958	48.7594	1317.34	44.7661	187.93	101.946	647.3	30	295.98
24.9484	20.8879	78.7166	365.644	58.6323	236.909	65.6092	199.693	34.7996	266.895	37.9892	190.912	37.9892	346.435
20.8879	27.98	36.9778	308.899	66.9505	990.093	41.9401	489.792	21.8979	302.031	31.9496	306.133	37.9892	1952.53
26.9912	24.9484	61.8834	131.439	36.9778	1329.25	44.7661	228.537	56.9432	1605.6	37.9892	176.066	36.9778	381.604
22.8537	20.8879	46.9307	2121.93	45.9905	133.224	39.9158	306.133	33.8732	296.646	42.8938	668.002	49.9805	295.98
21.8979	3	15.9839	272.964	34.7996	116.672	46.9307	1587.65	75.5942	700.302	50.7735	180.882	52.7519	1317.34
42.8938	16.9082	42.8938	439.68	36.9778	1052.07	46.9307	312.392	91.7219	3859.19	42.8938	1242.54	52.7519	426.054
46.9307	104.499	42.8938	235.317	42.8938	323.835	31.9496	195.693	67.7075	2748.12	37.9892	199.693	33.8732	211.241
24.9484	20.8879	63.576	927.589	46.9307	207.942	32.9714	304.759	38.7659	359.934	30.8205	1239.74	33.8732	1514.42
54.9309	55.8024	50.7735	263.911	54.9309	341.792	31.9496	269.306	61.8834	1764.63	53.9516	151.102	33.8732	368.948
30.8205	60.917	66.9505	374.801	27.98	159.839	32.9714	263.911	50.7735	2353.17	40.9154	173.317	44.7661	290.703
45.9905	71.9456	43.968	461.978	44.7661	336.454	46.9307	226.491	31.9496	258.624	70.9814	152.81	42.8938	332.693
62.8652	51.8115	34.7996	223.959	53.9516	347.214	73.7473	343.333	42.8938	228.537	33.8732	123.418	41.9401	240.127
38.7659	20.8879	44.7661	957.255	46.9307	232.686	50.7735	428.938	52.7519	892.8	45.9905	240.127	48.7594	489.792
46.9307	34.7996	41.9401	311.69	37.9892	1359.48	35.9934	360.744	73.7473	2079.42	33.8732	211.241	31.9496	1063.96
30	39.9158	54.9309	1282.27	70.9814	260.96	37.9892	911.052	65.6092	320.215	34.7996	187.93	54.9309	228.537
30	45.9905	35.9934	288.748	21.8979	151.102	70.9814	1377.94	62.8652	263.911	16.9082	268.701	23.9588	339.494
46.9307	42.8938	78.7166	1956.93	58.6323	316.635	33.8732	339.494	37.9892	352.723	38.7659	96.8078	75.5942	810.517
17.9262	71.9456	34.7996	1044.99	30	270.52	55.8024	1093.06	46.9307	416.581	35.9934	1245.33	42.8938	404.58
19.9693	40.9154	54.9309	300	42.8938	1145.92	32.9714	1052.07	74.5811	2224.53	31.9496	228.537	33.8732	1660.68
33.8732	7.99655	19.9693	197.905	36.9778	304.759	51.8115	255.732	42.8938	435.743	22.8537	263.911	33.8732	489.792
20.8879	43.968	31.9496	238.513	42.8938	248.924	41.9401	300.675	38.7659	732.515	46.9307	99.6795	73.7473	1569.9
34.7996	50.7735	17.9262	430.872	61.8834	251.173	27.98	319.496	37.9892	268.701	37.9892	192.636	31.9496	228.537
28.8748	52.7519	36.9778	323.835	62.8652	183.339	41.9401	771.396	62.8652	368.948	78.7166	195.693	16.9082	350.352
20.8879	55.8024	30.8205	172.539	53.9516	371.445	35.9934	274.812	42.8938	260.96	30	128.805	30.8205	1377.94
33.8732	19.9693	38.7659	1737.07	50.7735	207.942	59.9656	1344.28	41.9401	232.686	58.6323	240.668	45.9905	430.872
41.9401	59.9656	39.9158	250.609	56.9432	435.743	51.8115	360.744	37.9892	274.812	50.7735	2651	62.8652	150.762
44.7661	52.7519	46.9307	262.727	43.968	242.842	33.8732	331.945	87.6883	886.797	65.6092	356.711	38.7659	175.276
30.8205	60.917	46.9307	262.727	45.9905	311.69	30.8205	226.491	46.9307	385.919	16.9082	1201.32	60.917	314.506
41.9401	67.7075	77.4873	935.97	33.8732	282.328	53.9516	1562.85	59.9656	285.52	46.9307	184.165	34.7996	300
30	39.9158	37.9892	605.074	50.7735	372.281	49.9805	508.878	38.7659	799.655	41.9401	156.99	26.9912	329.714
42.8938	31.9496	22.8537	235.317	61.8834	1128.02	33.8732	172.539	47.7826	248.924	30	137.176	53.9516	200.593
34.7996	3	35.9934	248.924	25.8624	159.839	62.8652	408.235	87.6883	312.392	42.8938	368.948	33.8732	1507.62
15.9839	46.9307	32.9714	1024.06	42.8938	160.56	46.9307	263.911	68.6272	1019.46	41.9401	1566.37	45.9905	329.714
39.9158	19.9693	54.9309	1117.92	42.8938	498.683	32.9714	232.686	47.7826	1344.28	47.7826	147.742	54.9309	727.59
32.9714	59.9656	34.7996	935.97	30.8205	223.959	26.9912	252.873	21.8979	243.937	38.7659	152.81	33.8732	306.133
48.7594	43.968	72.9228	1517.83	55.8024	418.459	35.9934	362.37	39.9158	1030.99	73.7473	294.652	51.8115	290.703
43.968	87.6883	76.9664	1177.26	54.9309	155.584	40.9154	368.948	35.9934	248.924	61.8834	224.463	31.9496	564.333
57.7166	35.9934	59.9656	759.349	53.9516	207.942	38.7659	178.859	39.9158	403.671	40.9154	1209.46	32.9714	209.349
43.968	19.9693	57.7166	239.05	66.9505	674.037	37.9892	472.484	36.9778	1494.12	35.9934	239.05	33.8732	159.839
36.9778	59.9656	36.9778	1026.36	38.7659	224.463	34.7996	260.96	27.98	605.074	36.9778	200.593	41.9401	251.173
31.9496	62.8652	56.9432	1164.1	53.9516	1177.26	16.9082	944.426	53.9516	660.533	62.8652	263.911	46.9307	1220.38
17.9262	28.8748	60.917	632.907	53.9516	1061.57	42.8938	923.427	60.917	1253.76	25.8624	721.075	34.7996	471.423
31.9496	51.8115	53.9516	396.474	42.8938	474.613	42.8938	220.958	28.8748	249.484	15.9839	339.494	62.8652	1825.16
47.7826	19.9693	17.9262	288.748	30.8205	167.945	39.9158	239.05	34.7996	810.517	48.7594	216.531	30.8205	504.321
37.9892	72.9228	62.8652	1195.93	34.7996	1406.11	37.9892	184.165	41.9401	443.653	80.8696	404.58	33.8732	277.919
44.7661	52.7519	17.9262	252.873	53.9516	1117.92	61.8834	503.188	61.8834	1130.56	39.9158	300	74.5811	603.715
43.968	47.7826	61.8834	1026.36	42.8938	306.133	58.6323	1093.06	18.9202	314.506	51.8115	223.959	104.499	3472.14
41.9401	23.9588	38.7659	1323.28	52.7519	187.087	45.9905	147.742	46.9307	464.06	40.9154	268.701	32.9714	164.951
61.8834	43.968	37.9892	1438.09	33.8732	211.241	61.8834	223.959	61.8834	335.698	60.917	716.227	34.7996	570.714
33.8732	47.7826	25.8624	279.8	37.9892	213.629	33.8732	229.567	73.7473	817.84	35.9934	225.475	34.7996	817.84
61.8834	84.7799	61.8834	563.065	50.7735	272.964	38.7659	357.514	57.7166	563.065	61.8834	232.686	66.9505	651.681
32.9714	59.9656	45.9905	1399.8	33.8732	179.666	62.8652	200.593	49.9805	206.544	41.9401	180.882	69.716	1399.8
47.7826	23.9588	38.7659	1201.32	33.8732	205.617	42.8938	270.52	34.7996	314.506	59.9656	344.88	31.9496	260.96
30	27.98	78.7166	1166.72	31.9496	296.646	44.7661	352.723	54.9309	390.283	16.9082	195.693	40.9154	32.9714
30.8205	40.9154	51.8115	296.646	78.7166	277.919	41.9401	319.496	34.7996	218.979	80.8696	1992.45	75.5942	1415.63
37.9892	47.7826	46.9307	1377.94	47.7826	344.88	42.8938	268.701	33.8732	364.823	60.917	314.506	46.9307	263.911
77.4873	59.9656	41.9401	1169.34	15.9839	184.165	57.7166	426.054	40.9154	1080.84	75.5942	215.559	47.7826	228.537
46.9307	16.9082	54.9309	404.58	35.9934	282.328	38.7659	194.377	38.7659	359.934	43.968	201.045	38.7659	221.953
22.8537	61.8834	45.9905	1042.65	36.9778	1299.69	41.9401	285.52	74.5811	308.899	38.7659	207.942	41.9401	156.285
45.9905	61.8834	44.7661	1044.99	43.968	426.054	45.9905	390.283	62.8652	533.484	53.9516	144.782	21.8979	184.165
30.8205	50.7735	17.9262	1145.92	44.7661	527.519	45.9905	317.348	54.9309	1030.99	50.7735	228.537	33.8732	111.541
30.8205	19.9693	53.9516	332.693	59.9656	190.912	45.9905	473.547	62.8652	247.807	42.8938	243.937	23.9588	269.306
34.7996	18.9202	41.9401	247.807	76.9664	150.762	62.8652	269.306	141.882	4517.06	46.9307	399.158	34.7996	211.241
21.8979	61.8834	33.8732	1112.9	58.6323	164.951	31.9496	284.879	92.7589	1645.81	35.9934	1201.32	42.8938	282.328
25.8624	39.9158	34.7996	843.995	36.9778	277.919	45.9905	518.115	60.917	439.68	42.8938	270.52	31.9496	203.776
46.9307	60.917	50.7735	359.934	42.8938	767.935	53.9516	1140.77	32.9714	244.486	25.8624	228.537	66.9505	931.77
37.9892	31.9496	37.9892	938.077	41.9401	418.459	37.9892	447.661	45.9905	810.517	31.9496	99.6795	77.4873	488.692
41.9401	43.968	42.8938	819.681	50.7735	240.127	48.7594	56.9432	69.716	1317.34	32.9714	148.742	39.9158	236.909
15.9839	12.9969	37.9892	504.321	61.8834	180.882	42.8938	223.959	34.7996	251.173	50.7735	243.937	45.9905	186.667
22.8537	38.7659	34.7996	1245.33	30.8205	166.816	61.8834	994.556	62.8652	240.127	27.98	249.484	58.6323	249.484
46.9307	44.7661	45.9905	1026.36	45.9905	1166.72	38.7659	279.8	46.9307	304.759	53.9516	239.05	22.8537	1059.19
50.7735	20.8879	42.8938	1059.19	44.7661	27.98	62.8652	204.694	60.917	343.333	70.9814	344.88	60.917	452.723
44.7661	50.7735	65.6092	1660.68	33.8732	200.593	25.8624	266.895	58.6323	187.93	40.9154	331.945	50.7735	430.872
44.7661	20.8879	46.9307	1329.25	67.7075	1105.42	34.7996	456.813	57.7166	256.885	40.9154	156.285	46.9307	1012.61
28.8748	36.9778	41.9401	625.831	38.7659	1447.82	34.7996	489.792	62.8652	352.723	45.9905	320.215	49.9805	218.979
16.9082	48.7594	33.8732	222.453	61.8834	399.158	41.9401	266.895	45.9905	410.998	43.968	134.126	89.8843	2385.13
18.9202	20.8879	38.7659	578.466	61.8834	1075.99	16.9082	678.599	41.9401	872.948	37.9892	1487.42	58.6323	1190.57
18.9202	48.7594	70.9814	1399.8	17.9262	200.593	42.8938	306.133	68.6272	1487.42	34.7996	204.694	48.7594	207.942
30	27.98	39.9158	1100.46	38.7659	708.22	52.7519	631.486	31.9496	326.761	50.7735	380.747	46.9307	1044.99
59.9656	35.9934	35.9934	430.872	33.8732	200.593	48.7594	1169.34	109.799	3551.1	28.8748	250.609	17.9262	277.919
25.8624	19.9693	39.9158	414.712	34.7996	306.133	44.7661	388.531	45.9905	266.895	71.9456	218.979	35.9934	215.559
37.9892	75.5942	69.716	320.215	33.8732	1105.42	44.7661	374.801	43.968	206.544	41.9401	243.937	33.8732	357.514
46.9307	19.9693	52.7519	308.899	34.7996	199.693	73.7473	1428.42	86.5132	2511.73	78.7166	319.496	46.9307	251.173
34.7996	23.9588	39.9158	632.907	70.9814	456.813	20.8879	269.306	44.7661	1024.06	34.7996	195.693	42.8938	1190.57
17.9262	47.7826	36.9778	259.789	33.8732	190.912	62.8652	1387.27	41.9401	300.675	31.9496	898.843	61.8834	880.835
22.8537	36.9778	43.968	1019.46	34.7996	189.628	59.9656	323.835	49.9805	372.281	54.9309	632.907	49.9805	170.994
35.9934	8.96824	44.7661	285.52	42.8938	195.693	46.9307	1234.18	65.6092	2102.93	50.7735	287.453	38.7659	31.9496
44.7661	64.5846	20.8879	306.133	74.5811	251.173	34.7996	356.711	22.8537	256.885	54.9309	296.646	78.7166	1381.04
61.8834	47.7826	44.7661	443.653	33.8732	296.646	19.9693	263.911	45.9905	1019.46	45.9905	256.885	35.9934	808.696
49.9805	67.7075	49.9805	1623.75	62.8652	240.127	54.9309	362.37	34.7996	274.812	86.5132	678.599	35.9934	224.463
22.8537	34.7996	57.7166	1804.75	44.7661	263.911	53.9516	320.215	73.7473	3364.54	38.7659	167.945	21.8979	18.9202
34.7996	23.9588	46.9307	1030.99	58.6323	300.675	44.7661	674.037	37.9892	193.07	34.7996	300.675	33.8732	420.345
40.9154	52.7519	26.9912	216.531	44.7661	329.714	45.9905	212.67	50.7735	2385.13	15.9839	163.842	62.8652	832.685
21.8979	33.8732	41.9401	1344.28	38.7659	170.994	45.9905	642.948	44.7661	900.866	40.9154	175.276	78.7166	830.815
45.9905	43.968	49.9805	972.441	39.9158	418.459	57.7166	243.937	51.8115	282.328	42.8938	266.895	38.7659	306.133
39.9158	15.9839	45.9905	1026.36	38.7659	450.691	33.8732	223.959	31.9496	331.945	42.8938	204.694	54.9309	379.892
41.9401	31.9496	50.7735	961.569	38.7659	326.761	41.9401	263.911	51.8115	1024.06	37.9892	215.559	37.9892	338.732
35.9934	40.9154	53.9516	172.539	41.9401	117.461	26.9912	163.842	33.8732	216.531	66.9505	1467.49	37.9892	296.646
16.9082	39.9158	22.8537	1019.46	35.9934	316.635	15.9839	284.879	61.8834	350.352	27.98	247.807	57.7166	1019.46
62.8652	52.7519	22.8537	1484.08	74.5811	242.842	33.8732	341.792	46.9307	1115.41	49.9805	282.328	54.9309	447.661
34.7996	64.5846	54.9309	603.715	41.9401	339.494	33.8732	213.629	45.9905	159.839	25.8624	443.653	39.9158	308.899
52.7519	75.5942	16.9082	111.541	42.8938	228.537	69.716	367.292	109.799	1752.76	45.9905	184.165	42.8938	1209.46
51.8115	42.8938	54.9309	1140.77	22.8537	103.797	55.8024	1037.97	38.7659	1080.84	41.9401	1112.9	52.7519	581.073
36.9778	61.8834	44.7661	314.506	34.7996	203.776	34.7996	1030.99	31.9496	781.874	54.9309	263.911	45.9905	279.8
23.9588	35.9934	57.7166	527.519	48.7594	306.133	20.8879	217.996	37.9892	200.593	57.7166	164.951	60.917	898.843
24.9484	4.99805	74.5811	1531.54	36.9778	335.698	52.7519	788.938	66.9505	2563.08	38.7659	360.744	70.9814	573.286
43.968	47.7826	33.8732	252.873	33.8732	281.694	42.8938	1019.46	58.6323	236.909	50.7735	195.693	69.716	1531.54
40.9154	48.7594	53.9516	1377.94	41.9401	216.531	42.8938	598.31	37.9892	200.593	65.6092	946.552	35.9934	631.486
46.9307	43.968	38.7659	1049.7	45.9905	420.345	61.8834	243.937	46.9307	280.43	53.9516	311.69	41.9401	603.715
37.9892	63.576	57.7166	955.105	34.7996	371.445	40.9154	806.88	42.8938	459.905	46.9307	1010.33	50.7735	403.671
54.9309	57.7166	17.9262	216.531	38.7659	347.214	43.968	306.133	32.9714	170.994	45.9905	167.568	53.9516	297.983
27.98	56.9432	74.5811	1605.6	41.9401	231.121	54.9309	475.682	39.9158	810.517	30	192.636	40.9154	403.671
17.9262	28.8748	22.8537	243.937	42.8938	1169.34	37.9892	274.812	40.9154	282.328	17.9262	187.087	54.9309	1026.36
26.9912	20.8879	60.917	1030.99	56.9432	170.994	41.9401	955.105	60.917	312.392	17.9262	235.317	33.8732	1054.43
34.7996	19.9693	44.7661	300	44.7661	319.496	19.9693	232.686	66.9505	355.91	50.7735	252.873	47.7826	1044.99
26.9912	39.9158	28.8748	269.306	42.8938	231.121	37.9892	1093.06	31.9496	994.556	30.8205	300	41.9401	218.979
42.8938	86.5132	32.9714	289.398	61.8834	261.548	54.9309	882.818	51.8115	156.285	36.9778	120.674	78.7166	1425.21
41.9401	31.9496	43.968	279.8	26.9912	435.743	60.917	400.957	47.7826	294.652	77.4873	368.948	71.9456	459.905
38.7659	36.9778	18.9202	282.328	45.9905	1500.86	32.9714	1276.52	36.9778	295.98	78.7166	468.253	58.6323	450.691
41.9401	35.9934	43.968	1112.9	74.5811	374.801	32.9714	393.809	55.8024	276.672	34.7996	1329.25	52.7519	1115.41
38.7659	55.8024	57.7166	1377.94	58.6323	1262.25	21.8979	495.33	54.9309	2472.5	33.8732	292.671	73.7473	570.714
46.9307	36.9778	33.8732	972.441	63.576	122.588	37.9892	463.018	34.7996	1054.43	19.9693	247.807	58.6323	335.698
42.8938	22.8537	34.7996	207.942	41.9401	390.283	41.9401	352.723	67.7075	379.892	31.9496	259.789	75.5942	2010.45
18.9202	49.9805	64.5846	1201.32	34.7996	961.569	24.9484	306.133	54.9309	287.453	34.7996	220.958	33.8732	213.629
37.9892	51.8115	48.7594	159.839	38.7659	212.67	44.7661	229.567	37.9892	773.133	46.9307	151.102	20.8879	192.636
30.8205	22.8537	52.7519	226.491	41.9401	240.668	49.9805	159.839	53.9516	1179.91	48.7594	404.58	34.7996	1948.14
33.8732	36.9778	23.9588	408.235	44.7661	356.711	49.9805	387.659	15.9839	331.945	36.9778	272.964	46.9307	287.453
54.9309	55.8024	154.191	112.802	74.5811	376.491	34.7996	223.959	35.9934	430.872	31.9496	778.366	37.9892	463.018
45.9905	19.9693	46.9307	1140.77	36.9778	944.426	58.6323	232.686	49.9805	288.748	35.9934	223.959	61.8834	2065.44
41.9401	39.9158	54.9309	994.556	37.9892	347.214	54.9309	258.624	37.9892	256.885	57.7166	456.813	19.9693	660.533
18.9202	43.968	42.8938	799.655	38.7659	226.491	38.7659	243.937	31.9496	30.8205	44.7661	202.861	48.7594	356.711
57.7166	31.9496	38.7659	1117.92	56.9432	263.911	56.9432	1396.66	74.5811	1302.62	27.98	121.764	30	614.674
26.9912	3	34.7996	215.559	27.98	156.285	52.7519	388.531	41.9401	216.531	31.9496	1026.36	42.8938	323.835
34.7996	36.9778	74.5811	1344.28	40.9154	326.761	53.9516	1030.99	71.9456	595.625	42.8938	220.958	35.9934	605.074
40.9154	71.9456	21.8979	279.8	53.9516	187.93	38.7659	216.531	45.9905	428.938	60.917	216.531	57.7166	203.776
21.8979	58.6323	53.9516	1377.94	52.7519	337.212	45.9905	195.693	62.8652	1497.49	39.9158	148.742	62.8652	320.215
54.9309	19.9693	40.9154	598.31	38.7659	147.742	28.8748	744.136	37.9892	352.723	54.9309	295.98	58.6323	279.8
33.8732	28.8748	39.9158	348.779	108.816	215.559	49.9805	380.747	21.8979	311.69	59.9656	439.68	45.9905	690.917
18.9202	59.9656	38.7659	355.91	36.9778	957.255	46.9307	1019.46	40.9154	274.812	35.9934	263.911	38.7659	263.911
53.9516	40.9154	28.8748	632.907	21.8979	243.937	36.9778	1225.88	73.7473	727.59	35.9934	239.05	34.7996	1019.46
41.9401	19.9693	32.9714	832.685	33.8732	625.831	32.9714	282.328	90.4927	2010.45	35.9934	190.912	57.7166	260.96
17.9262	44.7661	49.9805	472.484	46.9307	263.911	60.917	900.866	34.7996	179.666	33.8732	179.666	50.7735	1112.9
39.9158	44.7661	45.9905	387.659	26.9912	1377.94	36.9778	698.729	42.8938	379.892	41.9401	170.994	31.9496	695.594
45.9905	31.9496	42.8938	304.759	39.9158	1569.9	52.7519	892.8	42.8938	231.121	32.9714	230.602	50.7735	435.743
15.9839	36.9778	33.8732	489.792	40.9154	295.98	35.9934	344.88	54.9309	344.88	60.917	239.05	58.6323	252.873
15.9839	36.9778	60.917	1253.76	60.917	297.983	44.7661	466.152	46.9307	258.624	35.9934	183.339	46.9307	344.88
31.9496	54.9309	41.9401	287.453	41.9401	143.486	36.9778	1270.79	17.9262	230.602	15.9839	274.812	37.9892	1517.83
15.9839	68.6272	53.9516	727.59	42.8938	212.67	45.9905	159.839	45.9905	343.333	32.9714	148.742	42.8938	651.681
40.9154	39.9158	61.8834	347.214	43.968	923.427	43.968	223.959	41.9401	238.513	39.9158	340.258	60.917	968.078
24.9484	55.8024	43.968	216.531	32.9714	447.661	41.9401	255.732	37.9892	2042.34	16.9082	228.537	52.7519	1270.79
32.9714	35.9934	33.8732	176.066	41.9401	247.807	39.9158	549.309	34.7996	107.357	66.9505	448.669	41.9401	221.953
28.8748	20.8879	41.9401	1438.09	21.8979	666.501	36.9778	665.004	21.8979	288.748	15.9839	147.742	23.9588	1415.63
31.9496	52.7519	31.9496	224.463	53.9516	220.958	54.9309	1612.84	53.9516	700.302	52.7519	146.419	45.9905	311.69
33.8732	36.9778	37.9892	915.158	35.9934	357.514	45.9905	308.899	45.9905	399.158	51.8115	414.712	52.7519	1344.28
20.8879	31.9496	31.9496	308.899	38.7659	131.439	30.8205	404.58	34.7996	371.445	19.9693	1085.71	37.9892	248.924
62.8652	32.9714	53.9516	1010.33	49.9805	863.188	50.7735	479.98	39.9158	131.439	45.9905	232.686	26.9912	222.453
45.9905	43.968	45.9905	1311.43	42.8938	347.214	42.8938	31.9496	43.968	268.701	41.9401	203.776	163.842	6971.6
21.8979	64.5846	45.9905	371.445	37.9892	348.779	21.8979	359.934	60.917	344.88	37.9892	695.594	35.9934	481.06
20.8879	17.9262	33.8732	399.158	37.9892	187.93	67.7075	1494.12	68.6272	623.023	45.9905	259.789	25.8624	276.672
69.716	47.7826	22.8537	666.501	59.9656	364.823	46.9307	1153.67	20.8879	190.912	33.8732	170.994	42.8938	300.675
26.9912	72.9228	46.9307	300	77.4873	339.494	48.7594	379.892	53.9516	256.885	46.9307	400.957	50.7735	284.879
22.8537	27.98	42.8938	215.559	62.8652	263.911	47.7826	439.68	31.9496	352.723	61.8834	240.127	41.9401	1209.46
53.9516	24.9484	65.6092	2102.93	43.968	260.96	41.9401	611.916	43.968	207.942	62.8652	159.839	18.9202	228.537
41.9401	51.8115	27.98	755.942	98.3436	335.698	30	295.98	49.9805	305.446	36.9778	892.8	88.4806	2121.93
25.8624	31.9496	41.9401	701.878	40.9154	1030.99	43.968	295.98	26.9912	393.809	41.9401	1282.27	30	159.839
28.8748	55.8024	31.9496	279.8	56.9432	1480.75	39.9158	211.241	36.9778	761.059	61.8834	623.023	41.9401	212.67
37.9892	90.4927	52.7519	243.937	46.9307	263.911	49.9805	1145.92	62.8652	1044.99	54.9309	207.942	30.8205	248.924
22.8537	73.7473	63.576	1538.45	50.7735	195.693	21.8979	266.895	62.8652	265.697	42.8938	412.851	17.9262	284.879
49.9805	60.917	32.9714	295.98	46.9307	1044.99	34.7996	755.942	33.8732	408.235	45.9905	304.759	36.9778	927.589
41.9401	12.9969	40.9154	167.568	53.9516	308.899	70.9814	500.931	45.9905	479.98	33.8732	187.087	56.9432	292.671
69.716	32.9714	31.9496	1117.92	42.8938	212.67	40.9154	276.672	42.8938	1332.24	33.8732	381.604	24.9484	466.152
44.7661	6.98729	44.7661	886.797	46.9307	164.951	38.7659	176.066	63.576	3448.8	42.8938	111.541	45.9905	279.8
41.9401	39.9158	35.9934	1128.02	70.9814	994.556	33.8732	543.167	41.9401	1253.76	21.8979	217.996	49.9805	220.958
26.9912	68.6272	42.8938	231.121	30.8205	145.762	45.9905	1444.57	42.8938	187.087	22.8537	224.463	38.7659	1326.26
33.8732	28.8748	43.968	1270.79	33.8732	360.744	41.9401	1431.63	58.6323	252.873	22.8537	170.994	50.7735	164.951
50.7735	8.96824	55.8024	1145.92	25.8624	170.994	34.7996	372.281	37.9892	203.776	76.9664	156.285	31.9496	279.8
41.9401	60.917	33.8732	740.797	20.8879	331.945	46.9307	300.675	33.8732	468.253	57.7166	116.672	48.7594	252.873
41.9401	53.9516	37.9892	259.789	28.8748	1190.57	44.7661	799.655	41.9401	220.958	17.9262	347.214	57.7166	251.173
38.7659	31.9496	50.7735	416.581	58.6323	221.953	53.9516	259.789	17.9262	164.951	46.9307	143.486	36.9778	343.333
57.7166	15.9839	46.9307	1209.46	70.9814	251.173	33.8732	335.698	50.7735	389.406	33.8732	2337.34	65.6092	485.407
41.9401	15.9839	49.9805	1220.38	37.9892	198.797	44.7661	180.882	30	220.958	37.9892	1494.12	56.9432	246.141
41.9401	62.8652	41.9401	364.823	43.968	489.792	53.9516	520.45	40.9154	1112.9	51.8115	371.445	47.7826	352.723
45.9905	44.7661	61.8834	1733.17	62.8652	817.84	66.9505	240.127	47.7826	518.115	61.8834	388.531	78.7166	312.392
50.7735	27.98	61.8834	1825.16	69.716	810.517	45.9905	235.317	38.7659	350.352	25.8624	292.671	34.7996	388.531
42.8938	36.9778	17.9262	812.341	47.7826	272.964	46.9307	335.698	42.8938	443.653	74.5811	195.693	37.9892	175.276
42.8938	52.7519	58.6323	343.333	31.9496	314.506	60.917	26.9912	45.9905	1431.63	44.7661	344.88	53.9516	1744.9
54.9309	25.8624	62.8652	1177.26	19.9693	212.67	62.8652	430.872	53.9516	304.759	43.968	240.127	65.6092	1262.25
42.8938	32.9714	37.9892	1317.34	65.6092	613.293	34.7996	260.96	43.968	1012.61	41.9401	164.951	32.9714	292.671
49.9805	76.9664	45.9905	179.666	49.9805	422.239	42.8938	1228.64	56.9432	1311.43	46.9307	207.942	54.9309	1992.45
31.9496	39.9158	34.7996	360.744	36.9778	164.951	46.9307	418.459	18.9202	226.491	37.9892	201.045	24.9484	308.899
44.7661	59.9656	34.7996	836.438	49.9805	314.506	53.9516	1239.74	17.9262	464.06	46.9307	647.3	39.9158	847.799
46.9307	30	46.9307	331.945	42.8938	383.324	18.9202	1187.89	38.7659	1177.26	15.9839	371.445	42.8938	1128.02
17.9262	60.917	57.7166	263.911	32.9714	1085.71	37.9892	1374.85	60.917	303.392	38.7659	851.621	62.8652	263.911
41.9401	78.7166	42.8938	422.239	53.9516	780.118	14.9077	371.445	43.968	326.761	58.6323	874.913	37.9892	623.023
40.9154	23.9588	37.9892	174.882	35.9934	276.672	38.7659	215.559	51.8115	360.744	33.8732	205.617	30.8205	900.866
30	40.9154	22.8537	251.173	34.7996	412.851	57.7166	332.693	45.9905	396.474	57.7166	252.873	45.9905	23.9588
33.8732	28.8748	61.8834	360.744	42.8938	435.743	31.9496	403.671	33.8732	192.636	38.7659	192.636	41.9401	260.96
23.9588	47.7826	19.9693	430.872	30	255.732	20.8879	374.801	53.9516	1270.79	34.7996	222.453	33.8732	306.133
40.9154	39.9158	54.9309	1480.75	31.9496	224.463	59.9656	418.459	38.7659	159.839	65.6092	332.693	34.7996	1601.99
32.9714	51.8115	30	163.842	44.7661	266.895	43.968	180.882	58.6323	331.945	45.9905	192.636	46.9307	456.813
52.7519	55.8024	41.9401	350.352	76.9664	981.227	58.6323	228.537	34.7996	578.466	37.9892	214.592	42.8938	243.937
72.9228	27.98	42.8938	1026.36	41.9401	328.973	41.9401	817.84	17.9262	43.968	36.9778	137.176	19.9693	268.701
43.968	56.9432	20.8879	625.831	60.917	459.905	36.9778	311.69	47.7826	695.594	46.9307	127.939	33.8732	500.931
16.9082	15.9839	41.9401	1552.35	45.9905	252.873	36.9778	265.697	31.9496	359.934	73.7473	1187.89	34.7996	946.552
34.7996	81.6003	53.9516	3252.95	69.716	134.126	33.8732	1253.76	60.917	239.05	47.7826	324.564	40.9154	598.31
31.9496	20.8879	41.9401	295.98	40.9154	426.054	32.9714	343.333	49.9805	282.328	19.9693	810.517	50.7735	331.945
60.917	32.9714	41.9401	364.823	40.9154	221.953	32.9714	365.644	27.98	277.919	41.9401	198.797	41.9401	243.937
3	23.9588	88.4806	2264.91	36.9778	335.698	52.7519	407.318	43.968	207.942	35.9934	273.579	73.7473	755.942
44.7661	71.9456	27.98	248.924	32.9714	422.239	35.9934	755.942	57.7166	1044.99	52.7519	224.463	61.8834	1415.63
31.9496	36.9778	36.9778	324.564	32.9714	832.685	41.9401	350.352	45.9905	1083.27	57.7166	1837.51	33.8732	178.859
31.9496	4.99805	41.9401	808.696	41.9401	88.4806	36.9778	297.983	49.9805	308.899	46.9307	159.839	49.9805	466.152
45.9905	40.9154	57.7166	987.869	42.8938	228.537	51.8115	243.937	69.716	294.652	57.7166	195.693	41.9401	19.9693
30	42.8938	42.8938	287.453	57.7166	296.646	61.8834	1037.97	57.7166	263.911	33.8732	304.759	44.7661	39.9158
30	31.9496	61.8834	232.686	61.8834	282.328	32.9714	356.711	70.9814	825.229	37.9892	352.723	37.9892	383.324
31.9496	20.8879	57.7166	250.609	48.7594	1326.26	58.6323	874.913	18.9202	259.789	38.7659	328.973	60.917	834.559
48.7594	51.8115	27.98	140.611	31.9496	224.463	62.8652	372.281	42.8938	1128.02	37.9892	1253.76	52.7519	223.959
18.9202	31.9496	41.9401	1668.16	62.8652	316.635	24.9484	248.924	74.5811	2597.89	30	1344.28	27.98	216.531
73.7473	60.917	45.9905	202.861	37.9892	220.958	53.9516	306.133	46.9307	1285.16	57.7166	252.873	80.8696	792.495
45.9905	35.9934	62.8652	195.693	62.8652	276.672	41.9401	906.964	16.9082	232.686	33.8732	187.087	33.8732	430.872
57.7166	15.9839	40.9154	1253.76	45.9905	117.461	34.7996	752.55	74.5811	252.873	32.9714	292.671	38.7659	297.983
45.9905	51.8115	37.9892	927.589	21.8979	204.694	54.9309	1517.83	38.7659	1548.86	18.9202	223.959	41.9401	387.659
18.9202	7.99655	53.9516	240.127	25.8624	690.917	31.9496	906.964	52.7519	701.878	49.9805	218.979	53.9516	335.698
49.9805	20.8879	53.9516	520.45	44.7661	199.693	66.9505	317.348	30.8205	297.983	37.9892	239.05	37.9892	2010.45
34.7996	61.8834	30.8205	1063.96	19.9693	195.693	36.9778	356.711	49.9805	2332.09	59.9656	280.43	53.9516	476.753
17.9262	42.8938	42.8938	701.878	18.9202	252.873	32.9714	1140.77	41.9401	368.948	37.9892	135.948	49.9805	263.911
32.9714	54.9309	58.6323	1190.57	43.968	1253.76	37.9892	598.31	62.8652	374.801	52.7519	160.56	61.8834	319.496
57.7166	55.8024	34.7996	207.942	62.8652	218.979	50.7735	400.957	30.8205	240.127	37.9892	834.559	55.8024	88.4806
34.7996	39.9158	59.9656	207.942	37.9892	239.05	46.9307	228.537	48.7594	284.879	17.9262	115.887	52.7519	255.732
38.7659	55.8024	44.7661	331.945	43.968	332.693	32.9714	266.895	52.7519	407.318	46.9307	282.328	43.968	851.621
50.7735	11.9325	62.8652	744.136	42.8938	570.714	30.8205	212.67	73.7473	428.938	42.8938	180.882	42.8938	1566.37
40.9154	52.7519	38.7659	389.406	53.9516	252.873	26.9912	148.742	48.7594	274.812	22.8537	170.994	33.8732	412.851
30	15.9839	33.8732	324.564	31.9496	224.463	33.8732	289.398	25.8624	316.635	50.7735	268.701	57.7166	266.895
37.9892	51.8115	42.8938	1231.41	73.7473	1845.8	58.6323	250.609	97.6825	4027.64	43.968	167.568	34.7996	578.466
33.8732	44.7661	46.9307	1228.64	57.7166	355.91	61.8834	343.333	57.7166	1253.76	62.8652	209.349	34.7996	1262.25
31.9496	24.9484	33.8732	1296.77	53.9516	142.521	34.7996	272.964	24.9484	259.789	62.8652	184.165	56.9432	539.516
38.7659	48.7594	32.9714	347.214	37.9892	126.225	46.9307	266.895	42.8938	282.328	73.7473	595.625	34.7996	308.899
33.8732	44.7661	58.6323	1120.44	58.6323	1071.16	44.7661	581.073	38.7659	318.778	34.7996	180.882	70.9814	1344.28
44.7661	45.9905	38.7659	1311.43	44.7661	175.276	33.8732	1075.99	43.968	292.671	33.8732	291.357	26.9912	1166.72
46.9307	24.9484	54.9309	378.188	40.9154	183.339	44.7661	320.215	60.917	207.942	43.968	256.885	50.7735	306.133
27.98	62.8652	48.7594	380.747	55.8024	274.812	61.8834	1075.99	40.9154	27.98	36.9778	392.924	33.8732	232.686
17.9262	28.8748	62.8652	1075.99	34.7996	279.8	54.9309	886.797	54.9309	1105.42	39.9158	218.979	42.8938	262.727
31.9496	76.9664	41.9401	732.515	42.8938	247.807	53.9516	1010.33	47.7826	1605.6	34.7996	256.885	83.4559	1792.62
46.9307	59.9656	47.7826	1371.76	37.9892	412.851	106.876	1169.34	35.9934	347.214	91.7219	295.98	34.7996	292.671
17.9262	52.7519	49.9805	1164.1	50.7735	300	40.9154	595.625	47.7826	857.385	35.9934	167.568	30.8205	272.964
34.7996	16.9082	55.8024	880.835	21.8979	172.539	55.8024	322.382	42.8938	1706.1	40.9154	127.939	70.9814	390.283
30	27.98	60.917	578.466	38.7659	341.792	56.9432	1080.84	44.7661	350.352	36.9778	279.8	62.8652	408.235
27.98	40.9154	57.7166	1250.95	34.7996	218.979	45.9905	570.714	31.9496	43.968	56.9432	252.873	43.968	603.715
15.9839	60.917	26.9912	332.693	16.9082	1145.92	62.8652	312.392	56.9432	817.84	46.9307	186.667	17.9262	380.747
67.7075	34.7996	37.9892	788.938	56.9432	632.907	72.9228	352.723	23.9588	212.67	42.8938	223.959	54.9309	265.697
47.7826	52.7519	55.8024	1209.46	34.7996	252.873	34.7996	1061.57	39.9158	2084.1	38.7659	430.872	57.7166	274.812
76.9664	55.8024	35.9934	948.683	37.9892	260.96	33.8732	274.812	37.9892	435.743	51.8115	367.292	55.8024	408.235
59.9656	31.9496	82.8948	1262.25	38.7659	173.317	34.7996	332.693	42.8938	443.653	66.9505	1668.16	50.7735	269.306
51.8115	48.7594	15.9839	900.866	46.9307	167.945	21.8979	455.787	25.8624	298.654	99.6795	4661.52	59.9656	232.686
32.9714	31.9496	15.9839	961.569	24.9484	247.807	38.7659	543.167	46.9307	326.761	37.9892	127.939	16.9082	195.693
39.9158	63.576	40.9154	1005.8	32.9714	240.668	60.917	272.964	54.9309	183.339	58.6323	1164.1	19.9693	279.8
16.9082	37.9892	59.9656	372.281	45.9905	332.693	39.9158	817.84	33.8732	420.345	42.8938	300.675	46.9307	439.68
32.9714	55.8024	77.4873	439.68	33.8732	817.84	31.9496	164.951	109.799	4476.61	3	100.806	34.7996	817.84
39.9158	44.7661	39.9158	258.624	25.8624	232.686	40.9154	326.761	34.7996	197.905	53.9516	1384.15	17.9262	561.801
40.9154	43.968	41.9401	1253.76	43.968	766.21	48.7594	282.328	34.7996	961.569	53.9516	1804.75	61.8834	473.547
44.7661	59.9656	37.9892	23.9588	33.8732	136.254	51.8115	1105.42	52.7519	392.924	85.5459	410.998	42.8938	243.937
46.9307	52.7519	33.8732	464.06	18.9202	266.895	37.9892	392.924	66.9505	332.693	66.9505	1490.77	19.9693	56.9432
41.9401	60.917	26.9912	249.484	34.7996	199.693	60.917	827.087	62.8652	439.68	69.716	383.324	50.7735	632.907
44.7661	91.7219	44.7661	374.801	36.9778	788.938	44.7661	141.882	89.8843	2816.94	46.9307	368.948	89.8843	1866.67
41.9401	37.9892	45.9905	1059.19	33.8732	120.674	40.9154	366.467	30.8205	247.807	61.8834	270.52	69.716	888.794
41.9401	27.98	37.9892	955.105	45.9905	180.882	23.9588	324.564	53.9516	292.671	46.9307	186.667	37.9892	243.937
45.9905	67.7075	40.9154	305.446	54.9309	1631.07	40.9154	443.653	54.9309	175.276	34.7996	1054.43	33.8732	212.67
53.9516	16.9082	53.9516	1187.89	57.7166	256.885	36.9778	223.959	81.6003	886.797	61.8834	527.519	70.9814	1052.07
34.7996	25.8624	24.9484	1093.06	78.7166	1262.25	24.9484	266.895	41.9401	279.8	46.9307	298.654	56.9432	1049.7
46.9307	38.7659	37.9892	1808.82	62.8652	1052.07	36.9778	323.835	25.8624	761.059	60.917	194.377	45.9905	314.506
58.6323	28.8748	45.9905	238.513	58.6323	403.671	39.9158	890.794	41.9401	236.909	28.8748	285.52	34.7996	248.924
37.9892	3.98261	36.9778	347.996	26.9912	260.96	31.9496	172.539	78.7166	911.052	50.7735	721.075	46.9307	263.911
37.9892	56.9432	30.8205	331.945	30.8205	128.805	36.9778	159.839	109.799	3040.75	57.7166	282.328	44.7661	732.515
20.8879	20.8879	46.9307	744.136	38.7659	177.657	44.7661	240.127	26.9912	266.895	48.7594	420.345	49.9805	422.239
37.9892	24.9484	41.9401	316.635	39.9158	783.634	31.9496	243.937	49.9805	195.693	53.9516	335.698	23.9588	238.513
30.8205	72.9228	40.9154	383.324	55.8024	296.646	53.9516	304.759	49.9805	404.58	26.9912	145.762	61.8834	1279.39
23.9588	60.917	22.8537	450.691	27.98	172.539	26.9912	632.907	57.7166	371.445	50.7735	207.942	38.7659	761.059
34.7996	36.9778	31.9496	1377.94	36.9778	363.186	42.8938	439.68	59.9656	3356.98	53.9516	1784.58	39.9158	581.073
18.9202	39.9158	42.8938	1270.79	16.9082	1231.41	74.5811	1169.34	76.9664	289.398	42.8938	306.133	61.8834	810.517
44.7661	23.9588	49.9805	251.173	31.9496	352.723	50.7735	228.537	45.9905	422.239	33.8732	59.9656	26.9912	698.729
35.9934	32.9714	53.9516	1145.92	36.9778	143.486	38.7659	1001.29	37.9892	898.843	31.9496	67.7075	125.376	3739.59
42.8938	36.9778	33.8732	237.977	44.7661	205.617	52.7519	504.321	59.9656	276.672	42.8938	111.541	36.9778	700.302
35.9934	66.9505	41.9401	1288.05	26.9912	295.98	26.9912	136.254	28.8748	255.732	46.9307	243.937	43.968	944.426
46.9307	38.7659	89.8843	520.45	43.968	156.285	55.8024	292.671	48.7594	222.453	61.8834	224.463	43.968	304.759
21.8979	40.9154	62.8652	403.671	55.8024	378.188	40.9154	669.505	63.576	819.681	32.9714	243.937	46.9307	319.496
34.7996	43.968	48.7594	284.879	67.7075	246.141	38.7659	243.937	47.7826	788.938	57.7166	243.937	40.9154	1517.83
43.968	58.6323	50.7735	216.531	36.9778	164.951	18.9202	1425.21	81.6003	343.333	46.9307	115.887	21.8979	75.5942
37.9892	80.8696	43.968	812.341	39.9158	1270.79	25.8624	268.701	46.9307	1217.64	31.9496	403.671	31.9496	251.173
41.9401	31.9496	44.7661	1128.02	31.9496	176.066	42.8938	489.792	51.8115	404.58	43.968	263.911	57.7166	266.895
17.9262	46.9307	71.9456	396.474	41.9401	243.937	46.9307	812.341	49.9805	393.809	44.7661	259.789	36.9778	127.939
30.8205	22.8537	42.8938	279.8	42.8938	404.58	41.9401	555.52	31.9496	251.173	47.7826	166.816	97.6825	5784.66
30.8205	98.3436	57.7166	1012.61	61.8834	242.842	5.9831	184.995	20.8879	232.686	34.7996	190.483	33.8732	473.547
27.98	56.9432	41.9401	416.581	25.8624	595.625	17.9262	212.67	43.968	368.948	30	112.802	33.8732	400.957
21.8979	8.96824	35.9934	1323.28	19.9693	220.958	42.8938	365.644	57.7166	422.239	44.7661	90.4927	42.8938	187.087
38.7659	30	41.9401	940.189	43.968	252.873	51.8115	380.747	54.9309	287.453	50.7735	204.694	50.7735	124.533
57.7166	83.4559	42.8938	1164.1	45.9905	254.585	37.9892	290.703	37.9892	305.446	38.7659	263.911	45.9905	446.656
42.8938	100.806	42.8938	311.69	45.9905	364.823	38.7659	274.812	46.9307	1344.28	37.9892	167.568	46.9307	326.761
22.8537	55.8024	58.6323	1384.15	62.8652	847.799	34.7996	355.91	37.9892	1169.34	44.7661	1080.84	19.9693	331.945
18.9202	35.9934	54.9309	1117.92	33.8732	248.924	42.8938	164.951	33.8732	272.964	47.7826	99.6795	57.7166	1052.07
31.9496	36.9778	54.9309	291.357	18.9202	167.568	52.7519	422.239	45.9905	783.634	42.8938	187.93	28.8748	337.212
16.9082	47.7826	1177.26	410.998	41.9401	886.797	22.8537	581.073	39.9158	500.931	74.5811	961.569	36.9778	1190.57
19.9693	32.9714	58.6323	439.68	45.9905	306.133	41.9401	366.467	18.9202	1166.72	26.9912	167.568	30.8205	23.9588
30	42.8938	37.9892	426.054	38.7659	314.506	37.9892	224.463	58.6323	420.345	42.8938	266.895	37.9892	224.463
16.9082	31.9496	77.4873	281.694	45.9905	355.91	26.9912	439.68	40.9154	306.133	41.9401	167.945	49.9805	674.037
15.9839	52.7519	58.6323	1030.99	41.9401	744.136	44.7661	259.789	37.9892	192.636	86.5132	2204.61	44.7661	479.98
44.7661	39.9158	34.7996	752.55	94.8683	2102.93	3	799.655	61.8834	923.427	37.9892	119.863	39.9158	328.973
27.98	56.9432	32.9714	1627.41	44.7661	359.934	78.7166	363.186	33.8732	260.96	18.9202	180.882	32.9714	279.8
28.8748	16.9082	37.9892	778.366	32.9714	167.568	25.8624	350.352	34.7996	359.934	60.917	154.191	38.7659	184.165
44.7661	103.797	16.9082	344.88	34.7996	317.348	33.8732	335.698	38.7659	223.959	49.9805	132.925	33.8732	231.121
34.7996	81.6003	42.8938	255.732	34.7996	127.939	42.8938	767.935	52.7519	641.504	54.9309	255.732	45.9905	968.078
40.9154	27.98	51.8115	1892.02	38.7659	203.776	16.9082	195.693	51.8115	376.491	82.8948	226.491	34.7996	792.495
51.8115	24.9484	42.8938	422.239	49.9805	26.9912	46.9307	1733.17	61.8834	3095.94	62.8652	197.905	32.9714	248.924
33.8732	28.8748	40.9154	335.698	37.9892	316.635	63.576	507.735	49.9805	300.675	17.9262	300	38.7659	1242.54
18.9202	55.8024	30	1030.99	45.9905	226.491	16.9082	247.807	39.9158	1223.13	43.968	39.9158	66.9505	272.964
46.9307	48.7594	34.7996	1231.41	51.8115	485.407	34.7996	713.014	51.8115	1494.12	40.9154	1253.76	60.917	380.747
45.9905	31.9496	31.9496	708.22	45.9905	549.309	46.9307	414.712	30	771.396	31.9496	1706.1	34.7996	456.813
26.9912	32.9714	40.9154	1279.39	26.9912	755.942	49.9805	285.52	42.8938	365.644	30	119.863	44.7661	232.686
41.9401	49.9805	72.9228	573.286	38.7659	247.807	43.968	200.593	41.9401	507.735	32.9714	292.671	75.5942	379.892
26.9912	38.7659	21.8979	203.776	58.6323	360.744	44.7661	218.979	34.7996	163.842	56.9432	1164.1	21.8979	331.945
45.9905	51.8115	46.9307	979.024	47.7826	701.878	34.7996	199.693	25.8624	184.165	43.968	167.568	58.6323	2199.66
39.9158	19.9693	58.6323	367.292	30.8205	284.879	20.8879	473.547	76.9664	367.292	124.533	4703.64	50.7735	651.681
42.8938	39.9158	45.9905	274.812	38.7659	239.05	56.9432	379.892	24.9484	2597.89	22.8537	200.593	54.9309	190.912
53.9516	42.8938	32.9714	200.593	54.9309	240.127	59.9656	328.973	36.9778	1262.25	33.8732	235.317	45.9905	390.283
37.9892	3	31.9496	1225.88	41.9401	239.05	44.7661	487.594	40.9154	373.959	58.6323	302.031	41.9401	239.05
26.9912	52.7519	39.9158	3	57.7166	957.255	46.9307	282.328	60.917	1145.92	51.8115	159.839	44.7661	239.05
37.9892	8.96824	36.9778	979.024	26.9912	357.514	53.9516	320.215	75.5942	510.023	63.576	396.474	65.6092	287.453
53.9516	72.9228	59.9656	468.253	44.7661	212.67	49.9805	388.531	39.9158	464.06	45.9905	390.283	33.8732	311.69
17.9262	60.917	43.968	1854.12	60.917	207.942	28.8748	263.911	24.9484	371.445	15.9839	195.693	50.7735	58.6323
39.9158	44.7661	21.8979	320.215	42.8938	550.545	44.7661	461.978	50.7735	533.484	42.8938	156.285	49.9805	487.594
37.9892	40.9154	38.7659	1387.27	19.9693	160.921	40.9154	459.905	61.8834	248.924	36.9778	242.842	33.8732	352.723
38.7659	27.98	37.9892	972.441	17.9262	279.8	31.9496	243.937	36.9778	1164.1	40.9154	1005.8	50.7735	1444.57
26.9912	36.9778	62.8652	139.352	25.8624	339.494	55.8024	316.635	59.9656	220.958	16.9082	228.537	42.8938	459.905
45.9905	33.8732	21.8979	276.672	46.9307	162.375	49.9805	195.693	48.7594	412.851	57.7166	2597.89	49.9805	218.979
25.8624	37.9892	49.9805	1660.68	25.8624	1441.32	43.968	1709.94	31.9496	235.317	95.941	2848.79	38.7659	1012.61
53.9516	40.9154	34.7996	273.579	44.7661	170.994	40.9154	259.789	43.968	268.701	37.9892	193.07	39.9158	272.964
17.9262	100.806	36.9778	1044.99	61.8834	446.656	60.917	1059.19	56.9432	1845.8	51.8115	113.821	32.9714	276.672
73.7473	28.8748	34.7996	1052.07	45.9905	291.357	58.6323	1332.24	42.8938	371.445	41.9401	792.495	56.9432	714.619
34.7996	27.98	42.8938	757.644	42.8938	260.96	49.9805	237.977	55.8024	1974.61	33.8732	1054.43	42.8938	641.504
25.8624	51.8115	54.9309	882.818	33.8732	296.646	60.917	376.491	58.6323	347.214	26.9912	126.225	18.9202	252.873
55.8024	62.8652	32.9714	1156.27	37.9892	260.96	38.7659	603.715	38.7659	573.286	194.377	8289.48	33.8732	337.212
43.968	40.9154	45.9905	422.239	19.9693	195.693	45.9905	270.52	33.8732	243.937	46.9307	152.81	45.9905	195.693
46.9307	71.9456	17.9262	20.8879	34.7996	156.99	17.9262	381.604	33.8732	336.454	46.9307	184.165	42.8938	179.666
16.9082	17.9262	30.8205	331.945	54.9309	410.998	61.8834	435.743	66.9505	179.666	32.9714	125.376	44.7661	316.635
39.9158	62.8652	46.9307	195.693	37.9892	396.474	53.9516	1431.63	62.8652	199.693	38.7659	135.948	38.7659	269.306
43.968	40.9154	56.9432	1071.16	55.8024	216.531	49.9805	238.513	30.8205	32.9714	34.7996	84.7799	57.7166	1177.26
19.9693	32.9714	41.9401	222.453	61.8834	167.568	34.7996	203.776	34.7996	332.693	49.9805	882.818	41.9401	1344.28
46.9307	35.9934	41.9401	1302.62	36.9778	159.839	59.9656	226.491	41.9401	412.851	66.9505	3402.58	42.8938	170.994
23.9588	28.8748	30.8205	331.945	17.9262	184.165	60.917	268.701	62.8652	2254.75	34.7996	246.141	22.8537	463.018
39.9158	46.9307	44.7661	294.652	27.98	259.789	46.9307	224.463	62.8652	273.579	42.8938	318.778	38.7659	523.973
59.9656	40.9154	35.9934	1030.99	46.9307	247.807	50.7735	1217.64	45.9905	334.944	46.9307	423.19	17.9262	350.352
28.8748	27.98	57.7166	1080.84	63.576	946.552	69.716	218.979	30.8205	430.872	37.9892	248.924	35.9934	3.98261
35.9934	16.9082	45.9905	393.809	34.7996	1270.79	42.8938	240.127	41.9401	140.611	61.8834	1270.79	37.9892	235.317
31.9496	52.7519	30.8205	279.8	38.7659	295.98	46.9307	381.604	30.8205	249.484	77.4873	311.69	33.8732	343.333
19.9693	16.9082	31.9496	553.027	32.9714	255.732	38.7659	1019.46	17.9262	324.564	52.7519	740.797	93.8077	996.794
40.9154	43.968	30	184.165	40.9154	237.977	49.9805	347.214	18.9202	261.548	19.9693	332.693	32.9714	595.625
38.7659	27.98	75.5942	1112.9	60.917	727.59	34.7996	260.96	17.9262	380.747	33.8732	344.88	46.9307	508.878
34.7996	36.9778	62.8652	987.869	56.9432	407.318	41.9401	586.323	53.9516	2494.84	41.9401	203.776	62.8652	1467.49
22.8537	43.968	41.9401	354.313	34.7996	263.911	33.8732	284.879	42.8938	170.994	37.9892	79.7859	58.6323	1236.96
62.8652	28.8748	49.9805	1177.26	32.9714	239.05	34.7996	235.317	118.789	4289.38	70.9814	151.102	38.7659	296.646
73.7473	47.7826	70.9814	931.77	32.9714	979.024	42.8938	300.675	26.9912	435.743	46.9307	279.8	44.7661	364.823
49.9805	28.8748	61.8834	1302.62	36.9778	143.486	77.4873	1085.71	57.7166	573.286	57.7166	642.948	43.968	279.8
17.9262	55.8024	30.8205	1250.95	28.8748	103.797	57.7166	955.105	40.9154	725.956	34.7996	116.672	38.7659	372.281
17.9262	20.8879	49.9805	443.653	44.7661	1080.84	47.7826	1323.28	49.9805	263.911	37.9892	92.7589	33.8732	255.732
46.9307	20.8879	36.9778	412.851	43.968	293.329	45.9905	190.912	46.9307	336.454	49.9805	179.666	17.9262	559.28
54.9309	39.9158	43.968	1209.46	37.9892	195.693	26.9912	260.96	18.9202	195.693	49.9805	2428.42	41.9401	1193.25
46.9307	20.8879	35.9934	420.345	36.9778	274.812	70.9814	269.306	58.6323	179.666	39.9158	179.666	17.9262	514.631
46.9307	32.9714	43.968	374.801	16.9082	159.839	45.9905	273.579	69.716	2417.53	53.9516	190.912	45.9905	226.491
53.9516	32.9714	40.9154	1231.41	60.917	187.087	30.8205	272.964	54.9309	701.878	37.9892	287.453	43.968	1428.42
41.9401	15.9839	44.7661	403.671	43.968	479.98	34.7996	422.239	50.7735	2046.94	35.9934	172.539	24.9484	279.8
41.9401	55.8024	34.7996	348.779	54.9309	300.675	31.9496	374.801	46.9307	900.866	50.7735	435.743	45.9905	300
46.9307	32.9714	49.9805	400.957	41.9401	346.435	66.9505	1552.35	41.9401	204.694	42.8938	187.93	42.8938	232.686
39.9158	60.917	72.9228	573.286	35.9934	260.96	74.5811	214.592	76.9664	1438.09	70.9814	279.8	43.968	367.292
30	67.7075	38.7659	323.835	47.7826	272.964	67.7075	1387.27	41.9401	328.973	52.7519	151.102	33.8732	371.445
54.9309	47.7826	73.7473	364.823	62.8652	204.694	61.8834	359.934	15.9839	886.797	57.7166	195.693	45.9905	390.283
25.8624	36.9778	49.9805	472.484	56.9432	443.653	45.9905	232.686	48.7594	1080.84	43.968	223.959	60.917	336.454
18.9202	15.9839	57.7166	1276.52	48.7594	195.693	53.9516	207.942	22.8537	761.059	48.7594	300	48.7594	363.186
21.8979	32.9714	41.9401	1071.16	46.9307	192.636	25.8624	631.486	19.9693	1140.77	36.9778	248.924	51.8115	319.496
37.9892	32.9714	45.9905	328.973	35.9934	828.948	60.917	487.594	56.9432	226.491	34.7996	203.776	44.7661	240.127
30	51.8115	54.9309	140.611	41.9401	1311.43	31.9496	420.345	43.968	1024.06	43.968	167.568	38.7659	300.675
37.9892	35.9934	57.7166	1415.63	21.8979	163.842	32.9714	259.789	36.9778	302.031	18.9202	276.672	54.9309	783.634
45.9905	24.9484	53.9516	198.797	22.8537	666.501	36.9778	503.188	46.9307	1415.63	30	247.807	58.6323	792.495
33.8732	46.9307	26.9912	199.693	21.8979	163.842	55.8024	204.694	67.7075	632.907	37.9892	239.05	41.9401	308.899
26.9912	38.7659	66.9505	1514.42	35.9934	1117.92	35.9934	240.127	44.7661	319.496	17.9262	131.439	59.9656	450.691
44.7661	32.9714	33.8732	304.759	41.9401	216.531	40.9154	215.559	31.9496	981.227	62.8652	120.674	38.7659	316.635
38.7659	43.968	33.8732	1329.25	18.9202	347.214	81.6003	660.533	32.9714	921.353	37.9892	428.938	39.9158	387.659
42.8938	20.8879	39.9158	972.441	38.7659	284.879	56.9432	1296.77	56.9432	339.494	45.9905	201.045	55.8024	306.133
17.9262	20.8879	33.8732	817.84	34.7996	167.568	42.8938	523.973	35.9934	859.315	49.9805	759.349	71.9456	1438.09
38.7659	35.9934	22.8537	243.937	34.7996	183.339	36.9778	467.201	55.8024	2102.93	86.5132	240.127	39.9158	295.98
42.8938	4.99805	34.7996	543.167	33.8732	288.748	31.9496	514.631	47.7826	1323.28	69.716	447.661	19.9693	414.712
30	55.8024	36.9778	773.133	34.7996	1061.57	22.8537	931.77	52.7519	923.427	54.9309	329.714	75.5942	1664.42
22.8537	35.9934	34.7996	1145.92	57.7166	1083.27	35.9934	422.239	42.8938	314.506	57.7166	1145.92	62.8652	252.873
31.9496	20.8879	33.8732	243.937	33.8732	232.686	28.8748	228.537	30.8205	335.698	58.6323	518.115	37.9892	481.06
37.9892	32.9714	45.9905	1605.6	40.9154	968.078	19.9693	224.463	50.7735	216.531	62.8652	1329.25	53.9516	3312
40.9154	75.5942	17.9262	272.964	45.9905	260.96	53.9516	921.353	45.9905	332.693	46.9307	152.81	37.9892	996.794
34.7996	23.9588	41.9401	1112.9	70.9814	266.895	32.9714	1285.16	50.7735	216.531	41.9401	324.564	102.867	870.987
41.9401	60.917	46.9307	1195.93	31.9496	240.127	58.6323	1694.63	34.7996	999.038	32.9714	187.087	21.8979	270.52
41.9401	35.9934	21.8979	402.764	37.9892	140.611	33.8732	1296.77	37.9892	272.964	18.9202	252.873	42.8938	248.924
40.9154	63.576	46.9307	221.953	50.7735	678.599	34.7996	266.895	81.6003	389.406	47.7826	192.636	67.7075	4986.83
32.9714	19.9693	62.8652	314.506	41.9401	232.686	50.7735	1253.76	74.5811	865.132	38.7659	274.812	23.9588	399.158
36.9778	31.9496	50.7735	508.878	52.7519	324.564	52.7519	508.878	39.9158	251.173	39.9158	147.742	55.8024	735.817
43.968	16.9082	69.716	1253.76	51.8115	996.794	49.9805	300.675	61.8834	2244.63	55.8024	287.453	53.9516	179.666
44.7661	43.968	30.8205	314.506	50.7735	1019.46	38.7659	265.697	41.9401	1198.63	89.8843	282.328	49.9805	240.127
45.9905	89.8843	42.8938	773.133	18.9202	239.05	46.9307	226.491	42.8938	323.835	50.7735	308.899	33.8732	279.8
33.8732	44.7661	17.9262	343.333	58.6323	1166.72	46.9307	1130.56	34.7996	942.305	66.9505	143.486	34.7996	195.693
55.8024	68.6272	50.7735	1311.43	37.9892	578.466	50.7735	295.98	30.8205	232.686	45.9905	249.484	45.9905	806.88
34.7996	15.9839	38.7659	211.241	25.8624	543.167	37.9892	507.735	45.9905	38.7659	34.7996	172.539	45.9905	236.909
60.917	37.9892	55.8024	1179.91	33.8732	281.694	43.968	200.593	43.968	201.045	32.9714	107.357	46.9307	404.58
42.8938	75.5942	53.9516	312.392	25.8624	129.969	34.7996	289.398	75.5942	1854.12	61.8834	247.807	48.7594	1649.51
30	24.9484	37.9892	729.228	61.8834	204.694	54.9309	247.807	35.9934	303.392	49.9805	1406.11	19.9693	260.96
26.9912	45.9905	46.9307	489.792	36.9778	374.801	72.9228	1177.26	46.9307	376.491	42.8938	260.96	33.8732	1179.91
27.98	48.7594	30	234.788	63.576	226.491	38.7659	347.214	42.8938	339.494	32.9714	235.317	37.9892	212.67
27.98	27.98	38.7659	306.133	26.9912	176.066	30	465.105	30	647.3	33.8732	172.539	34.7996	266.895
37.9892	23.9588	37.9892	1001.29	41.9401	915.158	45.9905	1177.26	15.9839	430.872	74.5811	226.491	19.9693	404.58
45.9905	32.9714	30	637.191	58.6323	297.983	45.9905	226.491	65.6092	3095.94	26.9912	164.951	23.9588	1201.32
59.9656	56.9432	32.9714	255.732	30	190.912	25.8624	259.789	47.7826	1387.27	53.9516	136.254	46.9307	2010.45
30	56.9432	24.9484	207.942	31.9496	832.685	41.9401	287.453	64.5846	2165.31	38.7659	207.942	62.8652	448.669
41.9401	27.98	51.8115	1044.99	41.9401	136.254	45.9905	981.227	40.9154	328.973	72.9228	1764.63	38.7659	1223.13
34.7996	47.7826	42.8938	830.815	42.8938	198.797	38.7659	402.764	55.8024	300	45.9905	160.921	37.9892	318.778
60.917	49.9805	37.9892	295.98	21.8979	124.533	34.7996	555.52	55.8024	870.987	45.9905	281.694	42.8938	352.723
44.7661	70.9814	16.9082	222.453	34.7996	112.802	33.8732	268.701	72.9228	390.283	36.9778	1253.76	37.9892	412.851
37.9892	57.7166	48.7594	248.924	38.7659	409.154	19.9693	304.759	43.968	292.671	60.917	256.885	44.7661	900.866
58.6323	27.98	28.8748	19.9693	26.9912	184.165	25.8624	318.778	43.968	603.715	41.9401	131.439	43.968	586.323
30	35.9934	40.9154	31.9496	46.9307	64.5846	58.6323	435.743	50.7735	262.727	43.968	463.018	42.8938	990.093
60.917	35.9934	44.7661	373.959	19.9693	260.96	30.8205	207.942	52.7519	176.066	35.9934	350.352	41.9401	487.594
49.9805	36.9778	72.9228	1231.41	38.7659	295.98	34.7996	277.919	56.9432	220.958	55.8024	131.439	33.8732	1024.06
33.8732	52.7519	53.9516	1239.74	41.9401	179.666	46.9307	1474.1	76.9664	744.136	64.5846	308.899	46.9307	252.873
46.9307	55.8024	52.7519	1217.64	41.9401	186.667	46.9307	66.9505	59.9656	1282.27	35.9934	204.694	59.9656	187.93
50.7735	35.9934	34.7996	186.667	46.9307	420.345	33.8732	300.675	169.082	6314.86	60.917	232.686	32.9714	239.05
32.9714	44.7661	53.9516	266.895	31.9496	207.942	77.4873	287.453	21.8979	326.761	59.9656	255.732	41.9401	529.897
32.9714	92.7589	34.7996	461.978	54.9309	311.69	49.9805	1431.63	34.7996	243.937	44.7661	244.486	41.9401	1262.25
17.9262	52.7519	41.9401	1299.69	42.8938	1497.49	23.9588	316.635	57.7166	961.569	31.9496	140.611	40.9154	326.761
62.8652	20.8879	40.9154	213.629	42.8938	162.375	36.9778	1541.91	52.7519	1209.46	41.9401	1253.76	75.5942	1302.62
18.9202	49.9805	17.9262	194.377	44.7661	120.674	61.8834	479.98	18.9202	248.924	50.7735	266.895	55.8024	216.531
45.9905	56.9432	66.9505	1365.6	46.9307	336.454	52.7519	911.052	18.9202	291.357	23.9588	163.842	44.7661	927.589
41.9401	67.7075	61.8834	418.459	38.7659	632.907	54.9309	455.787	50.7735	1359.48	44.7661	336.454	43.968	206.544
22.8537	51.8115	33.8732	311.69	17.9262	160.56	34.7996	331.945	38.7659	248.924	36.9778	1317.34	45.9905	1262.25
30	56.9432	37.9892	1849.95	31.9496	130.849	34.7996	383.324	54.9309	268.701	45.9905	383.324	35.9934	212.67
42.8938	43.968	41.9401	1005.8	35.9934	262.727	39.9158	347.214	30.8205	223.959	34.7996	276.672	45.9905	749.173
34.7996	60.917	36.9778	292.671	63.576	112.802	36.9778	239.05	38.7659	328.973	47.7826	250.609	50.7735	1733.17
40.9154	3.98261	61.8834	364.823	48.7594	147.742	26.9912	139.352	45.9905	392.924	61.8834	177.657	45.9905	865.132
34.7996	28.8748	41.9401	1156.27	56.9432	1296.77	23.9588	430.872	49.9805	1282.27	89.8843	300	59.9656	291.357
58.6323	35.9934	62.8652	1075.99	40.9154	183.339	51.8115	258.624	58.6323	339.494	42.8938	172.539	44.7661	851.621
18.9202	79.7859	54.9309	268.701	31.9496	1209.46	32.9714	305.446	33.8732	946.552	46.9307	755.942	40.9154	231.121
21.8979	16.9082	58.6323	1311.43	44.7661	144.782	67.7075	176.066	54.9309	156.285	20.8879	119.863	57.7166	312.392
41.9401	60.917	32.9714	1044.99	27.98	172.539	39.9158	474.613	42.8938	235.317	46.9307	154.191	35.9934	379.892
36.9778	72.9228	64.5846	287.453	37.9892	291.357	35.9934	304.759	38.7659	270.52	61.8834	183.339	18.9202	414.712
31.9496	43.968	33.8732	1080.84	42.8938	160.56	33.8732	817.84	45.9905	455.787	54.9309	128.805	25.8624	1012.61
26.9912	35.9934	42.8938	236.909	40.9154	183.339	48.7594	255.732	37.9892	459.905	38.7659	767.935	61.8834	268.701
55.8024	22.8537	28.8748	1377.94	43.968	220.958	42.8938	217.996	46.9307	426.054	53.9516	236.909	34.7996	755.942
39.9158	36.9778	46.9307	147.742	48.7594	874.913	60.917	251.173	7.99655	167.568	34.7996	116.672	62.8652	276.672
40.9154	37.9892	30.8205	1085.71	34.7996	180.882	36.9778	559.28	40.9154	870.987	37.9892	190.912	59.9656	292.671
44.7661	33.8732	50.7735	1332.24	51.8115	357.514	45.9905	270.52	49.9805	326.761	57.7166	243.937	54.9309	179.666
43.968	48.7594	42.8938	184.165	32.9714	31.9496	46.9307	678.599	53.9516	203.776	33.8732	1026.36	62.8652	459.905
15.9839	75.5942	37.9892	190.912	53.9516	882.818	38.7659	203.776	46.9307	200.593	37.9892	186.667	63.576	2779.19
23.9588	28.8748	46.9307	412.851	41.9401	749.173	47.7826	324.564	41.9401	268.701	38.7659	136.254	46.9307	326.761
17.9262	70.9814	59.9656	314.506	42.8938	180.882	46.9307	276.672	47.7826	564.333	46.9307	152.81	41.9401	216.531
28.8748	51.8115	39.9158	666.501	37.9892	781.874	42.8938	420.345	33.8732	331.945	34.7996	84.7799	46.9307	374.801
25.8624	30.8205	39.9158	666.501	46.9307	164.951	82.8948	1311.43	22.8537	439.68	45.9905	832.685	62.8652	363.186
27.98	48.7594	28.8748	886.797	46.9307	368.948	31.9496	598.31	37.9892	605.074	37.9892	788.938	46.9307	504.321
23.9588	54.9309	45.9905	761.059	57.7166	660.533	46.9307	187.087	26.9912	755.942	46.9307	163.842	53.9516	700.302
45.9905	88.4806	57.7166	289.398	49.9805	392.924	90.4927	452.723	57.7166	226.491	17.9262	211.241	45.9905	372.281
38.7659	71.9456	36.9778	228.537	33.8732	288.748	45.9905	131.439	54.9309	2295.67	41.9401	203.776	50.7735	783.634
33.8732	36.9778	61.8834	452.723	46.9307	310.291	33.8732	236.909	26.9912	256.885	43.968	190.912	45.9905	452.723
38.7659	24.9484	30.8205	373.959	41.9401	1080.84	41.9401	1326.26	46.9307	422.239	61.8834	360.744	18.9202	31.9496
35.9934	3	37.9892	365.644	45.9905	243.937	41.9401	303.392	44.7661	167.945	38.7659	1494.12	42.8938	207.942
22.8537	7.99655	45.9905	288.748	23.9588	184.165	74.5811	308.899	41.9401	305.446	58.6323	1044.99	20.8879	204.694
26.9912	59.9656	85.5459	359.934	61.8834	263.911	66.9505	637.191	44.7661	252.873	45.9905	400.957	27.98	1075.99
45.9905	16.9082	35.9934	270.52	34.7996	265.697	46.9307	443.653	47.7826	339.494	38.7659	144.782	68.6272	2779.19
33.8732	52.7519	34.7996	332.693	38.7659	1490.77	49.9805	443.653	67.7075	931.77	40.9154	228.537	46.9307	243.937
41.9401	86.5132	45.9905	808.696	17.9262	886.797	54.9309	488.692	56.9432	454.763	45.9905	740.797	32.9714	263.911
18.9202	31.9496	39.9158	1725.39	58.6323	274.812	38.7659	251.173	15.9839	355.91	41.9401	324.564	30.8205	527.519
73.7473	28.8748	38.7659	1195.93	61.8834	127.939	58.6323	1145.92	43.968	155.584	62.8652	836.438	46.9307	195.693
24.9484	49.9805	57.7166	817.84	18.9202	184.995	57.7166	335.698	60.917	1356.42	21.8979	343.333	21.8979	195.693
44.7661	35.9934	47.7826	1030.99	57.7166	190.912	53.9516	263.911	62.8652	350.352	18.9202	123.418	34.7996	1415.63
34.7996	15.9839	30	240.127	46.9307	231.121	34.7996	247.807	57.7166	915.158	41.9401	170.994	37.9892	324.564
44.7661	37.9892	20.8879	1664.42	45.9905	595.625	46.9307	418.459	85.5459	3425.61	45.9905	128.805	34.7996	1288.05
22.8537	56.9432	49.9805	755.942	32.9714	207.942	50.7735	921.353	41.9401	146.419	54.9309	242.842	24.9484	1145.92
17.9262	44.7661	47.7826	273.579	58.6323	1059.19	53.9516	1190.57	49.9805	463.018	30	269.306	45.9905	195.693
42.8938	35.9934	73.7473	1177.26	36.9778	243.937	53.9516	1164.1	31.9496	314.506	37.9892	159.839	54.9309	303.392
41.9401	30.8205	74.5811	7.99655	50.7735	326.761	34.7996	1130.56	53.9516	383.324	30.8205	274.812	44.7661	287.453
33.8732	36.9778	63.576	1587.65	44.7661	906.964	23.9588	334.944	42.8938	412.851	59.9656	152.81	47.7826	240.127
21.8979	7.99655	53.9516	1649.51	22.8537	266.895	34.7996	247.807	25.8624	381.604	71.9456	1494.12	50.7735	319.496
34.7996	69.716	26.9912	270.52	21.8979	603.715	43.968	346.435	17.9262	131.439	75.5942	1112.9	47.7826	1441.32
42.8938	77.4873	46.9307	355.91	55.8024	488.692	45.9905	277.919	31.9496	305.446	41.9401	306.133	35.9934	744.136
33.8732	75.5942	34.7996	296.646	75.5942	207.942	44.7661	174.882	66.9505	3166.35	45.9905	263.911	72.9228	1788.59
46.9307	61.8834	41.9401	870.987	34.7996	360.744	37.9892	167.945	22.8537	220.958	46.9307	167.945	86.5132	3387.32
50.7735	46.9307	42.8938	273.579	38.7659	282.328	44.7661	205.617	38.7659	1201.32	40.9154	193.07	45.9905	204.694
23.9588	20.8879	59.9656	1075.99	45.9905	167.568	56.9432	177.657	45.9905	489.792	42.8938	1198.63	49.9805	336.454
38.7659	42.8938	23.9588	1005.8	67.7075	1190.57	50.7735	374.801	19.9693	239.05	17.9262	243.937	44.7661	306.133
65.6092	22.8537	32.9714	732.515	31.9496	104.499	62.8652	1725.39	50.7735	372.281	44.7661	167.945	45.9905	364.823
47.7826	43.968	55.8024	475.682	38.7659	183.339	46.9307	686.272	54.9309	304.759	20.8879	167.945	42.8938	276.672
31.9496	63.576	19.9693	293.329	46.9307	1511.02	53.9516	328.973	38.7659	610.541	66.9505	326.761	45.9905	420.345
44.7661	51.8115	32.9714	1326.26	50.7735	1195.93	22.8537	279.8	60.917	374.801	30.8205	232.686	41.9401	1344.28
26.9912	23.9588	44.7661	1054.43	39.9158	200.593	46.9307	464.06	46.9307	332.693	18.9202	420.345	43.968	266.895
30	56.9432	44.7661	1145.92	32.9714	240.668	38.7659	263.911	42.8938	148.742	42.8938	172.539	42.8938	352.723
47.7826	14.9077	45.9905	201.045	59.9656	1302.62	45.9905	190.912	54.9309	226.491	37.9892	289.398	22.8537	396.474
42.8938	27.98	52.7519	324.564	71.9456	263.911	54.9309	255.732	38.7659	752.55	52.7519	825.229	25.8624	320.215
39.9158	20.8879	51.8115	513.475	32.9714	180.882	40.9154	455.787	39.9158	314.506	37.9892	216.531	49.9805	961.569
25.8624	92.7589	36.9778	256.885	53.9516	187.93	37.9892	232.686	18.9202	359.934	62.8652	104.499	41.9401	886.797
30	50.7735	38.7659	340.258	42.8938	226.491	37.9892	266.895	35.9934	1030.99	34.7996	203.776	53.9516	363.186
19.9693	41.9401	62.8652	274.812	46.9307	96.8078	61.8834	323.835	44.7661	356.711	33.8732	147.742	37.9892	714.619
28.8748	35.9934	33.8732	243.937	45.9905	692.472	47.7826	740.797	44.7661	832.685	34.7996	116.672	41.9401	207.942
32.9714	31.9496	37.9892	423.19	58.6323	695.594	50.7735	1059.19	56.9432	244.486	46.9307	200.593	34.7996	832.685
36.9778	20.8879	42.8938	255.732	26.9912	163.842	45.9905	403.671	47.7826	581.073	90.4927	156.285	34.7996	279.8
39.9158	52.7519	41.9401	660.533	33.8732	112.802	34.7996	363.186	38.7659	135.948	33.8732	99.6795	46.9307	226.491
28.8748	67.7075	33.8732	1242.54	33.8732	312.392	40.9154	295.98	18.9202	231.121	52.7519	359.934	46.9307	403.671
46.9307	3.98261	58.6323	344.88	46.9307	778.366	28.8748	269.306	49.9805	231.121	36.9778	948.683	56.9432	371.445
15.9839	43.968	38.7659	792.495	43.968	239.05	44.7661	266.895	30	1706.1	36.9778	1075.99	67.7075	1406.11
27.98	48.7594	21.8979	1276.52	62.8652	872.948	40.9154	331.945	52.7519	783.634	43.968	127.939	32.9714	32.9714
6.98729	51.8115	58.6323	1177.26	53.9516	828.948	20.8879	414.712	35.9934	270.52	35.9934	216.531	101.946	3946.95
34.7996	60.917	53.9516	300	30	268.701	39.9158	252.873	72.9228	1668.16	47.7826	203.776	53.9516	968.078
20.8879	88.4806	45.9905	272.964	56.9432	232.686	28.8748	308.899	73.7473	2766.72	31.9496	35.9934	53.9516	306.133
[truncated: 48,005 more rows]
