# Supplementary material for: Autoregulation of mazEF expression underlies growth heterogeneity in bacterial populations
Source: Nucleic Acids Res. 2018 Feb 8;46(6):2918–31. doi: 10.1093/nar/gky079 (PMC5888573; doi:10.1093/nar/gky079)
Supplement: Supplementary Data [file gky079_supp.zip › Nikolic_Source Data/SourceData_Figure4CD.xlsx]

## Sheet: Fig4 5A FigS15 S16
TB212 pBAD-mazF								TB212 pBAD-mazFΔACA								Time of experiment
Time at division / min	Cell length before division / µm	Cell elongation rate / per min	Normalized mCherry fluorescence before division (a.u.)	Total mCherry fluorescence before division (a.u.)	Cell cycle duration / min	#channel_#position		Time at division / min	Cell length before division / µm	Cell elongation rate / per min	Normalized mCherry fluorescence before division (a.u.)	Total mCherry fluorescence before division (a.u.)	Cell cycle duration / min	#channel_#position		entry to stress
Time	cellLengthDiv	cellElongRate2	MeanRFP	FR	cellTimeDiv	movie		Time	cellLengthDiv	cellElongRate2	MeanRFP	FR	cellTimeDiv	movie		stress period
60	5.64579	0.016843	5039.68	1794125	30	paraXY1_mov01		80	5.56052	0.024724	3752.56	1227088	20	paraXY7_mov01		exit from stress
95	5.7581	0.020971	4785.89	1694206	30	paraXY1_mov01		110	6.47725	0.027085	3656.53	1349259	25	paraXY7_mov01		non-stressful conditions
140	7.32035	0.02363	4820.41	2149902	40	paraXY1_mov01		135	5.92638	0.024865	3790.69	1266089	20	paraXY7_mov01
160	5.92167	0.024644	4504.6	1621656	15	paraXY1_mov01		165	6.3337	0.025223	4187.34	1536754	25	paraXY7_mov01
190	6.38551	0.024806	4110.31	1516703	25	paraXY1_mov01		190	5.71381	0.022806	3676.44	1183813	20	paraXY7_mov01
245	8.4816	0.018242	4689.86	2363689	50	paraXY1_mov01		235	7.06115	0.019112	4009.03	1607620	40	paraXY7_mov01
280	8.06743	0.019315	4588.71	2133751	30	paraXY1_mov01		275	7.2887	0.018824	4048.4	1599117	35	paraXY7_mov01
315	7.65955	0.018416	4731.68	2081938	30	paraXY1_mov01		310	6.67249	0.017992	4099.96	1492387	30	paraXY7_mov01
370	8.07722	0.013242	5673.91	2882344	50	paraXY1_mov01		365	8.06432	0.017368	4482.65	2111327	50	paraXY7_mov01
430	8.40227	0.011865	6519.35	3383543	55	paraXY1_mov01		445	9.97654	0.010415	5697.1	3583478	75	paraXY7_mov01
510	10.7156	0.010928	6811.76	4604747	75	paraXY1_mov01		485	8.78086	0.013793	5575.65	3016427	35	paraXY7_mov01
550	8.89187	0.012772	6701.02	3672160	35	paraXY1_mov01		520	7.40904	0.01354	5541.35	2476983	30	paraXY7_mov01
595	8.61008	0.014653	5922.79	3038393	40	paraXY1_mov01		575	7.83608	0.012313	6035.89	2879121	50	paraXY7_mov01
620	6.60669	0.017165	5259.97	2004049	20	paraXY1_mov01		610	6.35838	0.014521	5984.26	2375753	30	paraXY7_mov01
650	5.87995	0.017403	5049.41	1671356	25	paraXY1_mov01		640	5.9792	0.020803	5337.25	1852027	25	paraXY7_mov01
690	6.16562	0.020307	4876.3	1779851	35	paraXY1_mov01		675	6.25915	0.020036	5260.63	1925390	30	paraXY7_mov01
725	6.54826	0.022756	4446.79	1760927	30	paraXY1_mov01		705	5.71761	0.021554	4619.84	1510688	25	paraXY7_mov01
760	7.69838	0.025777	3953.53	1684202	30	paraXY1_mov01		740	5.78177	0.022568	4086.61	1356754	30	paraXY7_mov01
775	5.54033	0.024433	3515.49	1086286	10	paraXY1_mov01		770	5.58445	0.022157	4486.73	1485108	25	paraXY7_mov01
815	7.33455	0.024099	3615.56	1446224	35	paraXY1_mov01		800	5.80462	0.025651	3821.61	1249666	25	paraXY7_mov01
840	6.25452	0.02209	3521.56	1207894	20	paraXY1_mov01		830	5.43057	0.020801	3821.07	1195995	25	paraXY7_mov01
865	5.71928	0.023	3510.01	1109163	20	paraXY1_mov01		865	5.97013	0.02018	4347.43	1530297	30	paraXY7_mov01
895	6.01327	0.025357	3220.64	1046709	25	paraXY1_mov01		890	5.23997	0.02373	4532.84	1391581	20	paraXY7_mov01
920	5.84513	0.027629	3222.99	1012018	20	paraXY1_mov01		925	5.34365	0.022263	4746.13	1476045	30	paraXY7_mov01
950	5.51069	0.023943	3194.98	952105	25	paraXY1_mov01		960	5.41299	0.019269	4913.91	1597020	30	paraXY7_mov01
980	5.84405	0.024546	3490.55	1096034	25	paraXY1_mov01		70	6.32755	0.024415	5299.53	2151609	25	paraXY7_mov02
70	6.57739	0.023353	4098.8	1614928	25	paraXY1_mov03		100	6.56731	0.024901	4404.2	1748468	25	paraXY7_mov02
105	6.921	0.024284	4172.63	1669051	30	paraXY1_mov03		125	6.24125	0.028069	4056.9	1472654	20	paraXY7_mov02
130	6.14311	0.026347	3857.34	1338498	20	paraXY1_mov03		145	5.39562	0.029466	3519.92	1059495	15	paraXY7_mov02
160	6.50241	0.02574	3822.11	1410357	25	paraXY1_mov03		175	5.59548	0.024518	3310.68	1026311	25	paraXY7_mov02
180	5.39849	0.023498	3911.48	1212560	15	paraXY1_mov03		210	5.93064	0.021759	3752.24	1275762	30	paraXY7_mov02
265	15.2513	0.018289	5204.94	4819770	80	paraXY1_mov03		260	6.65323	0.01536	4536.61	1769277	45	paraXY7_mov02
285	16.738	0.019702	5090.64	5116092	15	paraXY1_mov03		320	8.3589	0.01599	5252.63	2589548	55	paraXY7_mov02
330	6.60626	0.011319	5248.76	2020774	40	paraXY1_mov03		360	7.3697	0.013599	5397.36	2445005	35	paraXY7_mov02
475	14.1906	0.010224	6635.62	5952155	140	paraXY1_mov03		405	7.34946	0.013677	5503.23	2437929	40	paraXY7_mov02
515	5.77713	0.013235	6612.34	2367219	35	paraXY1_mov03		445	6.27461	0.012827	5500.36	2024131	35	paraXY7_mov02
575	6.53053	0.014295	6570.91	2766353	55	paraXY1_mov03		510	6.94188	0.01205	5450.31	2185573	60	paraXY7_mov02
600	5.59279	0.020003	5796.94	2011537	20	paraXY1_mov03		575	7.44029	0.012058	5937.84	2606712	60	paraXY7_mov02
645	6.35752	0.017872	5493.5	2153452	40	paraXY1_mov03		610	6.30232	0.014614	5537.62	2043383	30	paraXY7_mov02
675	6.20112	0.025133	4843.46	1801768	25	paraXY1_mov03		645	5.905	0.018731	4364.17	1400897	30	paraXY7_mov02
700	6.02683	0.025497	4301.14	1518302	20	paraXY1_mov03		680	6.29909	0.022384	3910.13	1325534	30	paraXY7_mov02
730	6.0588	0.023149	4219.01	1409150	25	paraXY1_mov03		710	5.63049	0.023522	3989.17	1276533	25	paraXY7_mov02
760	6.02227	0.023151	3992.03	1333339	25	paraXY1_mov03		740	5.40861	0.022257	3769	1172160	25	paraXY7_mov02
795	6.74016	0.023719	3937.63	1480550	30	paraXY1_mov03		770	5.65634	0.023328	3430.04	1073603	25	paraXY7_mov02
825	6.57483	0.024005	4249.86	1602196	25	paraXY1_mov03		800	6.12277	0.022574	3599.85	1220348	25	paraXY7_mov02
855	6.52976	0.024652	4094.13	1482075	25	paraXY1_mov03		830	6.74692	0.025628	3646.72	1371167	25	paraXY7_mov02
885	7.16052	0.025828	3870.99	1560008	25	paraXY1_mov03		855	6.2129	0.02305	3584.98	1175874	20	paraXY7_mov02
905	6.32271	0.026738	3558.56	1245497	15	paraXY1_mov03		895	7.95333	0.022818	3753.21	1666425	35	paraXY7_mov02
930	5.81785	0.027941	3245.03	992980	20	paraXY1_mov03		915	6.53524	0.025157	3786.21	1363036	15	paraXY7_mov02
960	5.46032	0.023601	3586.93	1079666	25	paraXY1_mov03		945	6.48406	0.023672	3713.77	1355525	25	paraXY7_mov02
80	6.57905	0.024821	3967.54	1503698	25	paraXY1_mov04		970	5.51562	0.024824	3885.88	1181306	20	paraXY7_mov02
110	7.24487	0.025501	3894.18	1604404	25	paraXY1_mov04		60	6.05676	0.032441	3951.71	1525361	15	paraXY7_mov03
135	6.62558	0.024801	3845.23	1357367	20	paraXY1_mov04		80	5.86877	0.034493	3357.29	1164980	15	paraXY7_mov03
165	6.56566	0.024265	3746.17	1378592	25	paraXY1_mov04		110	5.9787	0.024727	3700.2	1287671	25	paraXY7_mov03
185	5.63079	0.022705	3762.66	1211576	15	paraXY1_mov04		140	6.62029	0.025827	3889.92	1485949	25	paraXY7_mov03
225	6.30238	0.018014	4001.99	1448719	35	paraXY1_mov04		165	6.1788	0.028219	3815.05	1335268	20	paraXY7_mov03
320	13.1275	0.014717	5477.18	4474858	90	paraXY1_mov04		190	5.82674	0.025784	3830.9	1241210	20	paraXY7_mov03
355	16.0286	0.015802	5823.91	5794790	30	paraXY1_mov04		230	5.94782	0.016156	4572.81	1627922	35	paraXY7_mov03
390	18.1628	0.012905	6624.54	7969324	30	paraXY1_mov04		315	8.51493	0.011765	5668.96	2947860	80	paraXY7_mov03
425	7.20995	0.014252	5751.79	2576804	30	paraXY1_mov04		335	5.86419	0.018727	5347.13	1898230	15	paraXY7_mov03
480	8.03148	0.014477	5796.05	2845859	50	paraXY1_mov04		395	7.04833	0.015072	5538.78	2459217	55	paraXY7_mov03
540	8.60495	0.011699	6434.2	3468033	55	paraXY1_mov04		450	7.89887	0.013691	5511.08	2645317	50	paraXY7_mov03
585	8.85271	0.01529	6074.03	3371088	40	paraXY1_mov04		515	9.27435	0.012323	5663.61	3194278	60	paraXY7_mov03
615	5.98459	0.019036	5132.56	1796396	25	paraXY1_mov04		550	7.32763	0.013726	5765.65	2473465	30	paraXY7_mov03
645	4.92316	0.01981	4751.21	1382602	25	paraXY1_mov04		580	6.36951	0.0184	5219.64	1926048	25	paraXY7_mov03
690	6.16944	0.02092	4658.72	1733044	40	paraXY1_mov04		615	6.14547	0.017836	4838.81	1727456	30	paraXY7_mov03
760	13.8605	0.024079	4665.93	3854056	65	paraXY1_mov04		655	6.59327	0.018974	4847.64	1885732	35	paraXY7_mov03
790	6.12832	0.024483	3733.72	1243330	25	paraXY1_mov04		680	5.88814	0.024561	4211.62	1444586	20	paraXY7_mov03
815	5.28092	0.027913	3536.05	1000702	20	paraXY1_mov04		715	6.68144	0.02286	3889.34	1474059	30	paraXY7_mov03
860	5.97168	0.02088	4254.56	1425277	40	paraXY1_mov04		740	5.65975	0.023628	3816.94	1213788	20	paraXY7_mov03
890	5.82144	0.022482	4219.08	1375421	25	paraXY1_mov04		775	5.95422	0.019385	4228.21	1475647	30	paraXY7_mov03
925	6.7413	0.022393	4380.88	1669115	30	paraXY1_mov04		815	7.35496	0.022126	4052.65	1722375	35	paraXY7_mov03
985	7.03833	0.007339	3907.77	1539660	55	paraXY1_mov04		835	6.2235	0.025311	3955.57	1392362	15	paraXY7_mov03
80	6.92264	0.025513	4502.83	1886684	30	paraXY1_mov07		860	5.67455	0.023928	3847.98	1265985	20	paraXY7_mov03
110	6.27298	0.021274	4902.83	1877783	25	paraXY1_mov07		895	6.87365	0.024647	4090.63	1632162	30	paraXY7_mov03
140	6.83284	0.024439	4493.51	1801896	25	paraXY1_mov07		925	7.26025	0.024544	4176.6	1741644	25	paraXY7_mov03
170	6.73943	0.023605	4193.97	1610485	25	paraXY1_mov07		945	6.40517	0.025886	3669.19	1265872	15	paraXY7_mov03
200	6.63198	0.025329	4062.39	1580269	25	paraXY1_mov07		975	6.86524	0.025307	3370.13	1253689	25	paraXY7_mov03
255	9.23577	0.018157	5329.27	2995048	50	paraXY1_mov07		65	5.97256	0.028179	4046.47	1444591	20	paraXY7_mov04
285	8.23982	0.017878	5580.01	2795586	25	paraXY1_mov07		95	6.6835	0.026279	3906.37	1519576	25	paraXY7_mov04
345	9.34427	0.013091	6084.49	3547255	55	paraXY1_mov07		120	5.70509	0.026872	3967.75	1301421	20	paraXY7_mov04
385	7.64391	0.01193	6617.83	3169941	35	paraXY1_mov07		150	5.81357	0.026002	4268.7	1387329	25	paraXY7_mov04
505	14.0342	0.010124	8166.72	7399046	115	paraXY1_mov07		180	5.6189	0.024262	4153.04	1353892	25	paraXY7_mov04
580	7.23605	0.009266	7718.65	3558296	70	paraXY1_mov07		215	6.2887	0.021439	4051.33	1490891	30	paraXY7_mov04
610	6.02777	0.01775	6546.96	2343811	25	paraXY1_mov07		270	7.25856	0.015099	5448.09	2446192	50	paraXY7_mov04
645	6.13244	0.022499	5183.64	1876476	30	paraXY1_mov07		295	6.14572	0.019137	4821.61	1726135	20	paraXY7_mov04
675	5.57487	0.022493	4661.78	1435827	25	paraXY1_mov07		365	8.10971	0.013286	5187.15	2474272	65	paraXY7_mov04
710	5.60466	0.020738	4813.07	1597940	30	paraXY1_mov07		415	6.85619	0.011284	5890.63	2438722	45	paraXY7_mov04
740	5.8437	0.02427	4563.71	1547098	25	paraXY1_mov07		505	8.78234	0.009647	6553.31	3565000	85	paraXY7_mov04
770	5.77453	0.023532	4091.62	1325685	25	paraXY1_mov07		640	15.4048	0.00907	7420.76	7480128	130	paraXY7_mov04
805	6.18918	0.021137	4051.49	1426125	30	paraXY1_mov07		660	6.07854	0.02321	5988.42	2185774	15	paraXY7_mov04
835	6.63499	0.022981	4241.25	1654086	25	paraXY1_mov07		700	6.48293	0.020242	5252.96	2006630	35	paraXY7_mov04
860	6.03241	0.024278	4119.8	1429570	20	paraXY1_mov07		725	5.60001	0.022125	4838.69	1635478	20	paraXY7_mov04
900	8.00275	0.023255	3909.58	1794495	35	paraXY1_mov07		765	6.22584	0.020049	4680.47	1717732	35	paraXY7_mov04
920	6.54939	0.022449	3674.02	1304276	15	paraXY1_mov07		795	6.20065	0.023457	4697.96	1742945	25	paraXY7_mov04
945	5.78385	0.023866	3337.06	1031153	20	paraXY1_mov07		830	6.85189	0.022469	4696.63	1916225	30	paraXY7_mov04
975	6.03207	0.025008	3323.21	1083367	25	paraXY1_mov07		865	7.13141	0.02113	5035.18	2155055	30	paraXY7_mov04
60	7.47522	0.023228	4901.9	2235266	25	paraXY1_mov08		895	6.31122	0.020822	4950.18	1846416	25	paraXY7_mov04
85	6.47986	0.023553	4533.68	1750002	20	paraXY1_mov08		925	6.11632	0.02183	4961.76	1820967	25	paraXY7_mov04
110	6.05103	0.021056	4360.08	1534749	20	paraXY1_mov08		960	6.1087	0.022314	4908.71	1757317	30	paraXY7_mov04
145	6.45114	0.023119	4369.16	1625328	30	paraXY1_mov08		70	6.6054	0.029695	4259.31	1814465	15	paraXY7_mov05
175	6.86746	0.02486	4057.31	1594524	25	paraXY1_mov08		90	5.91859	0.029056	3731.25	1317131	15	paraXY7_mov05
205	6.25638	0.022331	3918.67	1395048	25	paraXY1_mov08		120	5.69598	0.022745	4384.64	1473239	25	paraXY7_mov05
245	6.2948	0.016123	4397.48	1609479	35	paraXY1_mov08		150	5.2888	0.021615	5370.63	1697119	25	paraXY7_mov05
340	15.3651	0.01595	5364.09	5192440	90	paraXY1_mov08		185	5.78591	0.02602	4988.27	1730928	30	paraXY7_mov05
390	8.11722	0.013459	5686.72	2877480	45	paraXY1_mov08		250	7.13649	0.013474	6355.51	2891758	60	paraXY7_mov05
455	8.74226	0.011595	6253.97	3289586	60	paraXY1_mov08		290	7.23923	0.017524	5651.22	2469585	35	paraXY7_mov05
505	8.07757	0.012628	6685.13	3382675	45	paraXY1_mov08		345	8.31864	0.014353	5561.99	2825493	50	paraXY7_mov05
575	8.22301	0.009346	7308.12	3865995	65	paraXY1_mov08		375	6.94136	0.016727	4867.37	2010223	25	paraXY7_mov05
625	7.63769	0.01214	6284.8	2978995	45	paraXY1_mov08		420	7.05038	0.016099	5354.84	2216902	40	paraXY7_mov05
655	6.34349	0.016944	5656.81	2149588	25	paraXY1_mov08		480	7.92446	0.013428	5774.55	2783331	55	paraXY7_mov05
695	6.50212	0.019196	4886.01	1827367	35	paraXY1_mov08		540	8.26557	0.01122	6436.38	3276117	55	paraXY7_mov05
720	5.48688	0.020826	4514.83	1367992	20	paraXY1_mov08		575	7.44081	0.016088	5956.72	2710306	30	paraXY7_mov05
755	5.12889	0.020953	4567.47	1370241	30	paraXY1_mov08		600	5.66324	0.016418	5511.58	1851891	20	paraXY7_mov05
795	6.02849	0.02352	4188.99	1403313	35	paraXY1_mov08		635	6.21527	0.020806	5030.02	1805777	30	paraXY7_mov05
825	5.82291	0.023028	4332.92	1442862	25	paraXY1_mov08		670	6.11942	0.021295	4795.23	1654356	30	paraXY7_mov05
855	6.0566	0.025249	4006.85	1378355	25	paraXY1_mov08		700	6.02047	0.023615	4223.69	1474069	25	paraXY7_mov05
880	5.36274	0.0227	3684.89	1087043	20	paraXY1_mov08		730	6.49053	0.027106	3692.3	1336611	25	paraXY7_mov05
915	6.61079	0.024811	3713.32	1366502	30	paraXY1_mov08		755	5.83239	0.02525	3733.38	1190949	20	paraXY7_mov05
945	6.68406	0.027255	3529.78	1284840	25	paraXY1_mov08		795	6.78976	0.022383	4252.3	1641387	35	paraXY7_mov05
975	7.54462	0.024992	3623	1463691	25	paraXY1_mov08		820	6.40106	0.02499	4107.87	1532236	20	paraXY7_mov05
75	6.05278	0.023682	4870.11	1831161	25	paraXY1_mov09		850	6.38444	0.024023	4099.35	1492163	25	paraXY7_mov05
105	5.86891	0.022415	4929.12	1744908	25	paraXY1_mov09		890	7.56351	0.020998	4622.43	2089339	35	paraXY7_mov05
140	6.48267	0.023662	4918.19	1878750	30	paraXY1_mov09		920	8.48787	0.027063	4502.67	2237827	25	paraXY7_mov05
180	8.32635	0.024342	4771.1	2342611	35	paraXY1_mov09		950	8.45488	0.024246	4023.08	1975333	25	paraXY7_mov05
295	16.6783	0.010429	5947.37	6387477	110	paraXY1_mov09		60	7.29214	0.030317	5727.07	2783358	20	paraXY7_mov07
315	17.8618	0.019772	5462.26	5964790	15	paraXY1_mov09		80	6.32628	0.029203	4984.86	1974005	15	paraXY7_mov07
365	9.57247	0.014814	5116.08	2951981	45	paraXY1_mov09		110	6.33973	0.025141	4453.18	1705567	25	paraXY7_mov07
445	13.6053	0.012486	6159.61	5180232	75	paraXY1_mov09		140	6.46979	0.023926	4221.96	1655008	25	paraXY7_mov07
480	4.31542	0.012545	5722	1476275	30	paraXY1_mov09		165	5.71144	0.024645	3891.15	1264623	20	paraXY7_mov07
595	6.76341	0.009452	6207.16	2638041	110	paraXY1_mov09		200	6.2018	0.02262	4179.02	1483552	30	paraXY7_mov07
635	6.18405	0.014151	6285.02	2375736	35	paraXY1_mov09		265	7.81614	0.015443	5486.48	2671914	60	paraXY7_mov07
675	5.76738	0.016177	5893.31	2074445	35	paraXY1_mov09		335	9.01767	0.011019	6218.75	3619313	65	paraXY7_mov07
715	5.70861	0.017279	5419.1	1875009	35	paraXY1_mov09		375	8.00315	0.014131	6026.45	2983093	35	paraXY7_mov07
750	6.18288	0.023336	4854.82	1762298	30	paraXY1_mov09		475	13.6156	0.011429	6804.31	5804073	95	paraXY7_mov07
780	6.11009	0.023961	4486.85	1570397	25	paraXY1_mov09		500	5.34277	0.016613	5799.44	1844223	20	paraXY7_mov07
825	9.71067	0.026672	4148.36	2331376	40	paraXY1_mov09		555	6.4192	0.016883	5426.88	2040506	50	paraXY7_mov07
840	7.29103	0.022681	4041.73	1721775	10	paraXY1_mov09		610	6.1681	0.012715	6190.5	2364770	50	paraXY7_mov07
865	7.17528	0.023079	4126.69	1671310	20	paraXY1_mov09		645	5.685	0.018636	5421.3	1816135	30	paraXY7_mov07
890	6.60072	0.02505	3928.24	1480948	20	paraXY1_mov09		680	6.32125	0.022333	4584.92	1650570	30	paraXY7_mov07
915	6.0548	0.025943	3900.5	1302768	20	paraXY1_mov09		710	5.69519	0.019903	4302.17	1411111	25	paraXY7_mov07
950	7.40769	0.024249	3753.17	1572578	30	paraXY1_mov09		745	5.92168	0.021507	4142.09	1395885	30	paraXY7_mov07
975	7.08454	0.025004	3902.78	1600138	20	paraXY1_mov09		780	6.63653	0.019563	3908.68	1485299	30	paraXY7_mov07
75	7.38755	0.023107	5304.13	2392164	40	paraXY1_mov10		810	6.49441	0.020809	3960.32	1473239	25	paraXY7_mov07
95	5.7403	0.023876	4716.69	1712157	15	paraXY1_mov10		835	5.62023	0.021744	3928.97	1320135	20	paraXY7_mov07
125	5.97894	0.025248	4381.15	1594739	25	paraXY1_mov10		865	5.81644	0.022279	4035.61	1331751	25	paraXY7_mov07
155	6.34588	0.023028	4469.48	1653707	25	paraXY1_mov10		895	6.00506	0.021239	3721	1294907	25	paraXY7_mov07
185	5.89306	0.021917	4846.71	1710887	25	paraXY1_mov10		930	6.40708	0.022	4373.18	1648688	30	paraXY7_mov07
255	8.33097	0.013503	6281.23	3335331	65	paraXY1_mov10		965	7.03115	0.023713	4859.86	2031423	30	paraXY7_mov07
290	7.30614	0.016364	5996.79	2824489	30	paraXY1_mov10		985	5.78513	0.023462	4187.55	1386079	15	paraXY7_mov07
370	10.0343	0.011811	6298.39	3942792	75	paraXY1_mov10		65	7.19638	0.025986	4139.51	1759293	20	paraXY7_mov09
425	10.7964	0.01448	6401.49	4269797	50	paraXY1_mov10		80	5.53846	0.026138	3597.42	1147577	10	paraXY7_mov09
515	16.5079	0.012347	6558.28	6918987	85	paraXY1_mov10		110	5.42286	0.022989	3721.97	1124036	25	paraXY7_mov09
550	16.8171	0.004524	6415.64	6672268	30	paraXY1_mov10		140	6.27887	0.025433	3706.6	1286191	25	paraXY7_mov09
580	7.25684	0.019104	5655.84	2539472	25	paraXY1_mov10		170	6.19249	0.024648	3915.07	1413341	25	paraXY7_mov09
615	6.53181	0.01657	5534.68	2247080	30	paraXY1_mov10		200	6.15094	0.024834	4142.36	1445685	25	paraXY7_mov09
640	5.83424	0.024436	4938.54	1679104	20	paraXY1_mov10		230	6.0999	0.023652	4033.52	1423834	25	paraXY7_mov09
675	6.10933	0.020227	4649.47	1618016	30	paraXY1_mov10		305	9.06573	0.01267	5502.5	3152931	70	paraXY7_mov09
705	5.97272	0.020612	4271.21	1422313	25	paraXY1_mov10		345	8.97367	0.015721	5519.15	3035535	35	paraXY7_mov09
745	5.92065	0.020665	4309.95	1413665	35	paraXY1_mov10		375	7.86619	0.018095	5404.27	2567028	25	paraXY7_mov09
775	5.94466	0.021492	4275.09	1436429	25	paraXY1_mov10		405	7.37718	0.022247	4770.92	1965619	25	paraXY7_mov09
805	5.54259	0.01984	4417.92	1462330	25	paraXY1_mov10		470	8.86632	0.012563	6003.27	3271782	60	paraXY7_mov09
835	5.82289	0.024312	4488.02	1521440	25	paraXY1_mov10		515	8.64853	0.013968	5680.02	2908172	40	paraXY7_mov09
865	5.93044	0.026897	4083.36	1408760	25	paraXY1_mov10		565	8.03238	0.012242	6252.64	3151330	45	paraXY7_mov09
895	6.33106	0.025779	3877.64	1415337	25	paraXY1_mov10		600	7.28324	0.017238	5589.89	2504269	30	paraXY7_mov09
920	6.02284	0.023757	3518.3	1196223	20	paraXY1_mov10		620	5.51905	0.020176	5026.81	1628686	15	paraXY7_mov09
945	5.3737	0.021322	3495.1	1027559	20	paraXY1_mov10		655	5.82805	0.021963	4630.27	1472427	30	paraXY7_mov09
975	6.19311	0.027202	3697.32	1234906	25	paraXY1_mov10		695	5.79792	0.018084	5135.54	1756355	35	paraXY7_mov09
65	6.50765	0.020309	5429.64	2215292	25	paraXY1_mov11		730	6.07738	0.020661	4938.52	1837130	30	paraXY7_mov09
95	7.6016	0.027454	4955.42	2329048	25	paraXY1_mov11		760	5.93878	0.02312	4223.82	1440321	25	paraXY7_mov09
120	7.83142	0.02697	4205.21	1930191	20	paraXY1_mov11		790	5.70355	0.021286	4096.01	1384452	25	paraXY7_mov09
135	6.03662	0.033404	3635.07	1177763	10	paraXY1_mov11		825	6.67365	0.02461	4067.15	1590254	30	paraXY7_mov09
165	6.17052	0.023178	3635.53	1232443	25	paraXY1_mov11		845	5.53285	0.024142	4005.21	1293682	15	paraXY7_mov09
190	5.87744	0.026595	3829.31	1256015	20	paraXY1_mov11		875	5.8051	0.023712	3959.19	1298614	25	paraXY7_mov09
265	9.82689	0.015773	5093.19	3020260	70	paraXY1_mov11		910	6.3932	0.022984	3775.97	1329140	30	paraXY7_mov09
295	7.97048	0.015256	4724.09	2210874	25	paraXY1_mov11		940	6.24159	0.024331	3817.3	1339874	25	paraXY7_mov09
350	8.25538	0.012824	5862.27	2942859	50	paraXY1_mov11		970	6.02791	0.02212	3958.47	1310252	25	paraXY7_mov09
380	6.47282	0.014171	5596.52	2244206	25	paraXY1_mov11		75	8.26075	0.029955	3949.64	1872129	20	paraXY7_mov10
460	8.0463	0.010817	6479.91	3298275	75	paraXY1_mov11		90	6.00457	0.024629	3564.35	1219009	10	paraXY7_mov10
560	15.6338	0.013344	6536.41	6477583	95	paraXY1_mov11		115	5.80474	0.024924	3369.58	1051309	20	paraXY7_mov10
595	7.34318	0.017071	5688.06	2514121	30	paraXY1_mov11		145	5.79025	0.023827	3725.63	1203377	25	paraXY7_mov10
635	7.3206	0.015064	6160.06	2765865	35	paraXY1_mov11		175	5.55665	0.022539	3986.84	1235919	25	paraXY7_mov10
670	6.63566	0.017297	5679.38	2266071	30	paraXY1_mov11		240	8.54653	0.01666	5734.59	3056538	60	paraXY7_mov10
700	6.04083	0.019413	5339.79	1900964	25	paraXY1_mov11		290	9.35466	0.017025	5593.78	3222020	45	paraXY7_mov10
735	6.08718	0.020536	4793.8	1634686	30	paraXY1_mov11		350	10.991	0.014008	5765.28	3966512	55	paraXY7_mov10
765	5.64278	0.021841	4706.66	1562610	25	paraXY1_mov11		375	7.31024	0.014204	5757.14	2533140	20	paraXY7_mov10
800	6.46932	0.024064	4833.13	1894586	30	paraXY1_mov11		415	6.18635	0.014205	5775.46	2136919	35	paraXY7_mov10
825	5.73563	0.026607	4653.23	1656549	20	paraXY1_mov11		490	7.44269	0.011786	6612.21	3068067	70	paraXY7_mov10
855	6.221	0.027519	4474.18	1686764	25	paraXY1_mov11		540	6.58698	0.010645	7020.94	2899650	45	paraXY7_mov10
880	5.92075	0.029819	4341.23	1497724	20	paraXY1_mov11		605	7.02611	0.011633	6009.27	2499857	60	paraXY7_mov10
905	5.90263	0.028906	4057.65	1379601	20	paraXY1_mov11		630	5.84323	0.019434	5313.02	1763923	20	paraXY7_mov10
940	6.41486	0.022806	4555.9	1708461	30	paraXY1_mov11		670	6.30162	0.019186	4581.97	1640347	35	paraXY7_mov10
965	5.81451	0.022837	4663.77	1595011	20	paraXY1_mov11		700	5.75474	0.019878	3952.81	1276758	25	paraXY7_mov10
60	7.02687	0.02478	4703.23	1980061	25	paraXY1_mov13		730	5.65623	0.020862	3871.28	1231067	25	paraXY7_mov10
90	7.14364	0.027445	4014.31	1661926	25	paraXY1_mov13		765	6.20905	0.020803	3904.6	1382227	30	paraXY7_mov10
115	6.6727	0.024838	3975.13	1470798	20	paraXY1_mov13		800	6.0667	0.021075	4086.48	1389403	30	paraXY7_mov10
145	6.79805	0.02387	3903.97	1487414	25	paraXY1_mov13		845	6.30577	0.016097	4887.03	1857073	40	paraXY7_mov10
195	12.4606	0.026329	3737.54	2504153	45	paraXY1_mov13		875	5.60997	0.019195	5037.92	1707855	25	paraXY7_mov10
245	6.64589	0.014665	4237.64	1631490	45	paraXY1_mov13		915	6.26684	0.019473	4594.73	1681670	35	paraXY7_mov10
315	8.42839	0.013863	5414.28	2745040	65	paraXY1_mov13		945	6.23018	0.025255	4222.94	1516036	25	paraXY7_mov10
365	9.02042	0.013661	5626.69	3055295	45	paraXY1_mov13		985	6.30891	0.020557	4712.39	1720021	35	paraXY7_mov10
435	6.05488	0.009129	6709.41	2516029	65	paraXY1_mov13		50	6.0475	0.027583	4505.8	1698686	15	paraXY7_mov11
570	10.9888	0.009844	6728.84	4582338	130	paraXY1_mov13		85	7.04521	0.025511	3884.76	1573327	30	paraXY7_mov11
605	8.47496	0.013607	6893.03	3611946	30	paraXY1_mov13		105	5.62555	0.023412	4035.18	1307398	15	paraXY7_mov11
630	6.753	0.017965	6133.43	2514708	20	paraXY1_mov13		145	7.72195	0.024218	4209.79	1848099	35	paraXY7_mov11
665	6.44343	0.01906	5323.43	2006933	30	paraXY1_mov13		175	7.96188	0.026484	4142.28	1909592	25	paraXY7_mov11
700	5.72473	0.017108	4937.44	1634291	30	paraXY1_mov13		295	14.8497	0.010378	5869.38	5716779	115	paraXY7_mov11
795	13.5973	0.01773	4333.06	3327790	90	paraXY1_mov13		310	14.4725	0.019358	5436.22	4908903	10	paraXY7_mov11
810	6.8517	0.022689	3958.68	1460753	10	paraXY1_mov13		360	6.56217	0.01385	5263.76	2068656	45	paraXY7_mov11
840	5.78827	0.016623	3911.44	1279041	25	paraXY1_mov13		400	6.42251	0.016883	4933.17	1879538	35	paraXY7_mov11
875	6.72515	0.025624	3636.34	1334537	30	paraXY1_mov13		500	9.60219	0.010714	6344.45	3908183	95	paraXY7_mov11
895	5.64484	0.0269	3476.87	1091737	15	paraXY1_mov13		560	9.06261	0.011545	6042.58	3395931	55	paraXY7_mov11
925	5.55712	0.02269	3521.63	1024795	25	paraXY1_mov13		595	7.34863	0.013545	6160.23	2821387	30	paraXY7_mov11
955	5.74254	0.023299	3787.47	1189265	25	paraXY1_mov13		630	6.8823	0.017996	5385.78	2181240	30	paraXY7_mov11
985	6.03961	0.024642	3688.47	1220883	25	paraXY1_mov13		665	6.85185	0.019379	5231.53	2050758	30	paraXY7_mov11
60	6.6221	0.025441	4024.26	1557390	30	paraXY1_mov14		690	5.13036	0.020542	4757.63	1427289	20	paraXY7_mov11
90	7.24115	0.026397	3793.03	1608243	25	paraXY1_mov14		720	4.73574	0.021554	4360.1	1185946	25	paraXY7_mov11
110	5.87272	0.027021	3765.79	1254007	15	paraXY1_mov14		760	5.61514	0.023488	4288.38	1398012	35	paraXY7_mov11
140	5.93286	0.024914	4041.9	1333827	25	paraXY1_mov14		795	6.19934	0.021519	4622.86	1691968	30	paraXY7_mov11
165	5.80034	0.024213	3977.17	1300533	20	paraXY1_mov14		825	6.59594	0.027607	4159.38	1572246	25	paraXY7_mov11
195	5.83449	0.02439	3662.35	1197589	25	paraXY1_mov14		855	5.72363	0.022927	4119.88	1396641	25	paraXY7_mov11
235	6.9677	0.021531	4172.43	1664799	35	paraXY1_mov14		885	5.37282	0.020508	4506.29	1401455	25	paraXY7_mov11
295	8.50125	0.014634	5085.04	2583200	55	paraXY1_mov14		915	5.8182	0.025543	4261.92	1406435	25	paraXY7_mov11
380	13.671	0.01454	6252.93	5452554	80	paraXY1_mov14		940	5.56989	0.026242	3937.13	1279566	20	paraXY7_mov11
430	8.48701	0.014075	6174.87	3396179	45	paraXY1_mov14		970	5.70343	0.023897	3852.3	1248145	25	paraXY7_mov11
465	7.72158	0.016517	5966.54	2869908	30	paraXY1_mov14		85	6.5081	0.028621	4554.61	1826397	15	paraXY7_mov12
590	22.5306	0.012664	5407.54	7473219	120	paraXY1_mov14		110	6.28941	0.02954	4352.76	1684517	20	paraXY7_mov12
610	6.64592	0.021079	4501.81	1751206	15	paraXY1_mov14		140	6.42941	0.027649	4171.64	1593565	25	paraXY7_mov12
650	6.04788	0.02426	4110.26	1397487	35	paraXY1_mov14		165	6.31472	0.026778	4101.8	1460241	20	paraXY7_mov12
675	5.94214	0.028086	4127.06	1415581	20	paraXY1_mov14		190	5.49291	0.026387	4038.28	1235715	20	paraXY7_mov12
705	5.86667	0.025985	4021.07	1298804	25	paraXY1_mov14		275	8.09414	0.011895	5622.75	2867604	80	paraXY7_mov12
740	6.70804	0.024326	3910.95	1458786	30	paraXY1_mov14		305	6.75677	0.016301	5481.93	2275002	25	paraXY7_mov12
770	6.68431	0.022739	3781.34	1361281	25	paraXY1_mov14		380	9.55522	0.013059	6148.89	3744677	70	paraXY7_mov12
795	6.19011	0.022854	3574.35	1172386	20	paraXY1_mov14		480	17.4706	0.012006	6242.36	6772959	95	paraXY7_mov12
820	5.70368	0.023451	3644.7	1137146	20	paraXY1_mov14		515	18.7118	0.006343	5678.18	6456087	30	paraXY7_mov12
865	8.50158	0.024186	3815.22	1823673	40	paraXY1_mov14		535	6.55099	0.016961	4845.27	1773370	15	paraXY7_mov12
880	6.03171	0.027551	3569.63	1181546	10	paraXY1_mov14		575	6.22105	0.017524	4569.78	1622273	35	paraXY7_mov12
910	6.07775	0.022612	3934.73	1357482	25	paraXY1_mov14		600	5.3024	0.024914	3885.36	1122868	20	paraXY7_mov12
940	6.27501	0.022032	4424.94	1619529	25	paraXY1_mov14		635	5.24919	0.01857	4159.38	1214538	30	paraXY7_mov12
970	5.83011	0.020972	4460.95	1516722	25	paraXY1_mov14		670	5.97498	0.024389	3778.33	1246849	30	paraXY7_mov12
75	6.6249	0.027636	4893.7	1942799	25	paraXY1_mov15		705	6.18239	0.023128	4457.05	1608994	30	paraXY7_mov12
105	7.14417	0.025219	4655.98	2006726	25	paraXY1_mov15		735	5.98503	0.024528	4271.1	1464988	25	paraXY7_mov12
130	7.34984	0.026035	4155.03	1799126	20	paraXY1_mov15		770	7.14405	0.024503	4037.38	1586689	30	paraXY7_mov12
155	6.86564	0.02581	4018.83	1599493	20	paraXY1_mov15		790	6.14787	0.023125	4116.14	1448882	15	paraXY7_mov12
180	6.61253	0.025263	3906.6	1449349	20	paraXY1_mov15		820	6.28938	0.023809	3933.28	1447447	25	paraXY7_mov12
210	6.67241	0.023021	4115.07	1518462	25	paraXY1_mov15		845	5.52517	0.023357	3762.47	1203991	20	paraXY7_mov12
245	6.1675	0.01868	4679.35	1661169	30	paraXY1_mov15		875	5.8023	0.025186	3678.54	1180812	25	paraXY7_mov12
295	7.32211	0.017751	5293.66	2270981	45	paraXY1_mov15		905	5.89923	0.023996	3466.47	1116202	25	paraXY7_mov12
350	7.78742	0.012982	5751.78	2674577	50	paraXY1_mov15		935	6.31211	0.027721	3251.23	1108671	25	paraXY7_mov12
405	8.23494	0.013818	6238.23	3169023	50	paraXY1_mov15		960	5.68613	0.023156	3432.32	1070884	20	paraXY7_mov12
470	8.75185	0.011713	6923.17	3973900	60	paraXY1_mov15		80	5.73504	0.022986	4350.6	1496606	20	paraXY7_mov13
515	7.76135	0.013394	6835.03	3472194	40	paraXY1_mov15		115	6.30941	0.024199	3970.59	1457205	30	paraXY7_mov13
570	8.53639	0.013409	6843.33	3633808	50	paraXY1_mov15		145	6.47639	0.026043	3806.31	1385498	25	paraXY7_mov13
600	7.33033	0.016393	6039.05	2693417	25	paraXY1_mov15		175	6.78864	0.022922	3838.12	1466162	25	paraXY7_mov13
625	5.92377	0.018259	5887.14	2131145	20	paraXY1_mov15		230	9.54741	0.017735	4963.65	2834242	50	paraXY7_mov13
665	6.36068	0.018465	5659.23	2150508	35	paraXY1_mov15		265	8.52167	0.017163	5317.44	2722529	30	paraXY7_mov13
695	6.124	0.020587	5363.67	2022103	25	paraXY1_mov15		320	11.1133	0.01639	4819.41	3180813	50	paraXY7_mov13
720	5.7363	0.022098	4949.9	1717615	20	paraXY1_mov15		400	12.9665	0.011802	5786.18	4501651	75	paraXY7_mov13
750	5.6	0.023252	4324.71	1440129	25	paraXY1_mov15		420	8.88645	0.015989	5704.98	3012228	15	paraXY7_mov13
785	6.40787	0.021993	4490.85	1697543	30	paraXY1_mov15		500	8.51373	0.01105	6139.06	3124782	75	paraXY7_mov13
815	6.14318	0.024075	4439.33	1580403	25	paraXY1_mov15		570	8.70778	0.00879	6458.41	3487539	65	paraXY7_mov13
840	5.92859	0.025856	4271.75	1482298	20	paraXY1_mov15		605	7.2011	0.01292	5617.13	2331109	30	paraXY7_mov13
870	6.08349	0.023295	4504.86	1639768	25	paraXY1_mov15		635	6.20207	0.016041	5328.04	1896781	25	paraXY7_mov13
895	6.18527	0.025706	4248.73	1529541	20	paraXY1_mov15		670	5.69668	0.018444	4985.29	1640159	30	paraXY7_mov13
920	6.19939	0.027021	4197.94	1498666	20	paraXY1_mov15		705	5.96421	0.020601	4696.81	1592218	30	paraXY7_mov13
950	6.64679	0.024707	4048.44	1514116	25	paraXY1_mov15		735	6.15116	0.022962	4441.93	1576886	25	paraXY7_mov13
975	6.43845	0.025031	4020.4	1443325	20	paraXY1_mov15		765	5.7543	0.021298	4253.99	1386800	25	paraXY7_mov13
70	6.84457	0.019487	5230.33	2264732	35	paraXY1_mov17		800	6.11889	0.020041	4062.93	1417961	30	paraXY7_mov13
100	7.12997	0.02512	4915.68	2089162	25	paraXY1_mov17		835	6.25666	0.020193	4315.6	1592457	30	paraXY7_mov13
125	7.13305	0.026172	4280.53	1797824	20	paraXY1_mov17		870	6.65149	0.020302	4198.25	1616328	30	paraXY7_mov13
150	7.1125	0.023665	3907.1	1625353	20	paraXY1_mov17		905	7.57016	0.022636	4256.72	1898497	30	paraXY7_mov13
175	6.62086	0.024584	3687.09	1371596	20	paraXY1_mov17		925	6.02373	0.019977	4021.91	1363426	15	paraXY7_mov13
210	6.75724	0.019031	4357.81	1660327	30	paraXY1_mov17		960	6.38337	0.021919	4024.23	1392382	30	paraXY7_mov13
260	8.26155	0.017335	4891.42	2406581	45	paraXY1_mov17		985	6.03843	0.020787	3933.57	1329548	20	paraXY7_mov13
295	7.39237	0.016443	4800.34	2068946	30	paraXY1_mov17		110	5.88356	0.027029	4109.5	1446544	20	paraXY7_mov14
405	17.3773	0.013446	5944.2	6419731	105	paraXY1_mov17		135	6.07112	0.028546	3942.56	1328643	20	paraXY7_mov14
425	17.7688	0.015272	5853.14	6391624	15	paraXY1_mov17		165	6.14246	0.023161	3782.63	1305006	25	paraXY7_mov14
465	6.88263	0.014802	5579.51	2309918	35	paraXY1_mov17		245	17.3158	0.022079	4741.95	4888946	75	paraXY7_mov14
530	8.07687	0.01293	6394.2	3184311	60	paraXY1_mov17		265	19.5547	0.02121	4752.39	5484254	15	paraXY7_mov14
595	7.99367	0.010391	6257.9	2997534	60	paraXY1_mov17		285	5.7941	0.018597	4403.03	1475015	15	paraXY7_mov14
620	6.03376	0.01758	5730.64	2022915	20	paraXY1_mov17		325	5.89107	0.016367	4677.11	1585540	35	paraXY7_mov14
655	5.8107	0.018922	5257.85	1798185	30	paraXY1_mov17		365	6.03761	0.019735	4466.46	1572194	35	paraXY7_mov14
700	6.78897	0.020263	4713.98	1838451	40	paraXY1_mov17		510	8.59399	0.006508	5953.1	3280160	140	paraXY7_mov14
730	6.22768	0.022022	4752.97	1744339	25	paraXY1_mov17		555	8.87756	0.014693	5886.75	3278920	40	paraXY7_mov14
760	6.10021	0.02189	4384.35	1521371	25	paraXY1_mov17		590	7.69718	0.015616	5484.9	2539509	30	paraXY7_mov14
790	5.8563	0.023266	4166.04	1387290	25	paraXY1_mov17		620	6.46602	0.019724	4902.88	1794453	25	paraXY7_mov14
825	6.15566	0.02064	4340.99	1536711	30	paraXY1_mov17		650	6.12568	0.021138	4466.73	1478487	25	paraXY7_mov14
860	6.51914	0.020771	4650.78	1785898	30	paraXY1_mov17		685	6.25442	0.02161	4238.88	1504801	30	paraXY7_mov14
890	6.46025	0.021297	4654.44	1722144	25	paraXY1_mov17		715	5.93217	0.023582	4070.08	1379757	25	paraXY7_mov14
915	5.8039	0.019945	4678.7	1567366	20	paraXY1_mov17		745	5.86502	0.021106	4205.98	1425826	25	paraXY7_mov14
945	6.01974	0.024753	4303.76	1510621	25	paraXY1_mov17		775	5.83059	0.025485	3910.75	1263173	25	paraXY7_mov14
985	7.79999	0.022632	4193.54	1887091	35	paraXY1_mov17		805	5.64993	0.02274	3456.71	1088863	25	paraXY7_mov14
65	7.18456	0.020496	4578.71	2014633	35	paraXY1_mov18		835	5.87469	0.02181	3444.23	1074599	25	paraXY7_mov14
90	6.71996	0.029607	4270.19	1725157	20	paraXY1_mov18		860	5.41813	0.02394	3450.4	1038571	20	paraXY7_mov14
115	6.23051	0.024591	3916.03	1405856	20	paraXY1_mov18		890	5.51612	0.024314	3369.28	1027630	25	paraXY7_mov14
145	6.30755	0.024834	3758.18	1307846	25	paraXY1_mov18		920	6.07359	0.02264	3204.89	1060817	25	paraXY7_mov14
175	6.58581	0.02506	3623.77	1319052	25	paraXY1_mov18		950	6.73558	0.025348	3463.95	1250487	25	paraXY7_mov14
275	16.2611	0.01415	5232.54	5112193	95	paraXY1_mov18		970	5.88177	0.028423	3416.23	1065865	15	paraXY7_mov14
290	15.8213	0.020617	5051.02	4687351	10	paraXY1_mov18		65	6.52329	0.021396	3950.79	1481545	35	paraXY7_mov15
305	16.2173	0.019891	4790.49	4709049	10	paraXY1_mov18		90	5.69682	0.025543	3728.95	1241742	20	paraXY7_mov15
350	6.96535	0.013647	4762.96	1986156	40	paraXY1_mov18		120	5.66852	0.022552	3778.72	1220526	25	paraXY7_mov15
385	6.10347	0.016703	4428.15	1611846	30	paraXY1_mov18		155	6.67378	0.024783	3600.95	1335951	30	paraXY7_mov15
495	9.58615	0.008787	6485.1	4027247	105	paraXY1_mov18		180	5.57338	0.023142	3727.07	1188934	20	paraXY7_mov15
530	7.5145	0.01208	6591.94	3098214	30	paraXY1_mov18		220	6.89056	0.021096	4442.77	1790438	35	paraXY7_mov15
595	7.76731	0.011144	6289.94	3019173	60	paraXY1_mov18		280	9.31124	0.016193	5613.38	3278215	55	paraXY7_mov15
625	6.32413	0.01554	5902.15	2278229	25	paraXY1_mov18		315	9.3466	0.019421	5245.23	2958308	30	paraXY7_mov15
660	5.98716	0.017972	5187.56	1810458	30	paraXY1_mov18		340	7.16143	0.017132	4998.7	2159439	20	paraXY7_mov15
700	6.53708	0.020243	4550.15	1674456	35	paraXY1_mov18		385	7.19939	0.015814	5181.03	2134584	40	paraXY7_mov15
730	5.94555	0.019016	4306.23	1472729	25	paraXY1_mov18		445	7.92038	0.013774	6084.95	2890351	55	paraXY7_mov15
760	5.83085	0.024158	4107.82	1314502	25	paraXY1_mov18		520	9.42142	0.012215	6499.42	3886653	70	paraXY7_mov15
790	5.94128	0.023901	3787.47	1219565	25	paraXY1_mov18		610	15.4315	0.012818	6370.08	6191713	85	paraXY7_mov15
820	5.82512	0.024179	3845.17	1211229	25	paraXY1_mov18		630	5.99174	0.023542	5071.36	1739475	15	paraXY7_mov15
850	5.89985	0.023277	3666.67	1210001	25	paraXY1_mov18		660	5.92603	0.023258	4475.38	1539529	25	paraXY7_mov15
880	6.02263	0.025155	3614.76	1189255	25	paraXY1_mov18		695	6.26199	0.020996	4170.43	1501355	30	paraXY7_mov15
915	6.65999	0.02346	3810.83	1417630	30	paraXY1_mov18		720	5.738	0.026108	3832.91	1199702	20	paraXY7_mov15
940	5.72898	0.024436	3797.76	1245664	20	paraXY1_mov18		760	7.09034	0.02286	4015.67	1582173	35	paraXY7_mov15
970	6.89639	0.025694	3902.39	1463395	25	paraXY1_mov18		780	5.73789	0.025463	3984.67	1287048	15	paraXY7_mov15
65	5.88627	0.024928	5884.36	2247827	25	paraXY1_mov19		810	5.76557	0.021711	3795.58	1229767	25	paraXY7_mov15
95	6.35202	0.027959	4929.32	1897790	25	paraXY1_mov19		845	6.26492	0.02333	3760.12	1312281	30	paraXY7_mov15
120	5.65832	0.025511	4794.37	1630086	20	paraXY1_mov19		870	5.85193	0.028118	3669.48	1221936	20	paraXY7_mov15
155	6.8262	0.025689	4691.42	1951630	30	paraXY1_mov19		900	5.77172	0.023662	3931.56	1269894	25	paraXY7_mov15
180	6.62128	0.023094	4311.01	1676984	20	paraXY1_mov19		930	5.57709	0.021561	4118.95	1346898	25	paraXY7_mov15
255	13.9996	0.018538	5196.32	4333734	70	paraXY1_mov19		960	6.03456	0.024811	3883.43	1332016	25	paraXY7_mov15
280	16.6428	0.019452	5113.82	5057565	20	paraXY1_mov19		45	6.00188	0.028782	4406.34	1559845	20	paraXY7_mov16
305	22.5333	0.020693	4802.85	6363772	20	paraXY1_mov19		75	5.72099	0.022615	4088.01	1434893	25	paraXY7_mov16
320	14.8058	0.017863	4784.2	4152685	10	paraXY1_mov19		105	6.31027	0.027814	4076.45	1553127	25	paraXY7_mov16
395	8.82144	0.012703	5698.43	3014467	70	paraXY1_mov19		130	5.85069	0.027263	3765.84	1257792	20	paraXY7_mov16
455	9.25512	0.011817	5902.36	3305320	55	paraXY1_mov19		160	6.15111	0.024647	3897.42	1348507	25	paraXY7_mov16
505	8.50581	0.011973	6421.36	3319842	45	paraXY1_mov19		190	6.12172	0.024587	4041.08	1398215	25	paraXY7_mov16
580	9.6401	0.010408	6950.42	4232803	70	paraXY1_mov19		240	8.32285	0.020415	4420.69	2139616	45	paraXY7_mov16
615	7.7695	0.013425	6312.4	2916327	30	paraXY1_mov19		300	9.8751	0.0148	4989.19	2868785	55	paraXY7_mov16
640	5.98794	0.015387	5848.22	2111208	20	paraXY1_mov19		320	7.14843	0.017231	4743.71	1954410	15	paraXY7_mov16
675	6.12066	0.018594	5056.65	1795111	30	paraXY1_mov19		380	8.42624	0.014591	5391.03	2684731	55	paraXY7_mov16
710	6.09454	0.021151	4794.72	1630206	30	paraXY1_mov19		415	7.42384	0.0161	4958.95	2127388	30	paraXY7_mov16
745	6.59367	0.022581	4162.32	1556709	30	paraXY1_mov19		445	6.16054	0.017413	4840.66	1718434	25	paraXY7_mov16
780	7.93781	0.023708	4106.89	1868636	30	paraXY1_mov19		495	6.33696	0.01456	5160.57	1904249	45	paraXY7_mov16
800	6.13222	0.024464	4011.22	1403927	15	paraXY1_mov19		550	7.06425	0.014725	5684.5	2467073	50	paraXY7_mov16
830	5.79325	0.022649	3941.58	1253424	25	paraXY1_mov19		585	6.19408	0.015996	5469.83	2062125	30	paraXY7_mov16
860	5.9518	0.024992	3633.64	1210002	25	paraXY1_mov19		620	6.20324	0.019862	4686.28	1616765	30	paraXY7_mov16
895	7.17163	0.024868	3759.56	1466227	30	paraXY1_mov19		655	6.39971	0.022449	4212.4	1495403	30	paraXY7_mov16
915	5.5943	0.021604	3682.08	1141445	15	paraXY1_mov19		680	5.62912	0.023615	4156.13	1325807	20	paraXY7_mov16
950	7.11925	0.026272	3594.1	1383727	30	paraXY1_mov19		715	6.2821	0.022542	3758.02	1315308	30	paraXY7_mov16
975	6.8813	0.027623	3676.09	1393238	20	paraXY1_mov19		740	5.77252	0.024504	3761.68	1211262	20	paraXY7_mov16
55	6.3578	0.022807	4258.71	1554429	30	paraXY1_mov20		770	5.95434	0.025121	3758.63	1244108	25	paraXY7_mov16
90	7.32537	0.024649	4063.58	1747338	30	paraXY1_mov20		805	6.71511	0.023816	3656.86	1349382	30	paraXY7_mov16
115	6.87546	0.026615	4057.75	1562235	20	paraXY1_mov20		835	6.29913	0.024169	3828.1	1355148	25	paraXY7_mov16
135	5.78232	0.026222	3924.88	1255962	15	paraXY1_mov20		860	5.63451	0.022294	3923.39	1282948	20	paraXY7_mov16
170	6.19835	0.021209	4070.59	1400283	30	paraXY1_mov20		890	6.00865	0.023804	4059.65	1376222	25	paraXY7_mov16
230	9.70765	0.019199	4718.7	2751005	55	paraXY1_mov20		925	6.7795	0.024054	3775.47	1446005	30	paraXY7_mov16
275	9.58485	0.014868	5166.8	3007080	40	paraXY1_mov20		950	6.20688	0.0242	3535.79	1202168	20	paraXY7_mov16
300	7.38333	0.016299	4945.68	2166208	20	paraXY1_mov20		980	6.25502	0.024255	3479.8	1183131	25	paraXY7_mov16
335	6.90152	0.019425	4926.55	1975546	30	paraXY1_mov20		60	7.11938	0.026575	3948.96	1670412	20	paraXY7_mov19
380	6.55	0.014963	5155.8	1995293	40	paraXY1_mov20		80	5.50253	0.021824	3775.85	1196945	15	paraXY7_mov19
445	7.26382	0.01293	5692.99	2510607	60	paraXY1_mov20		110	6.04957	0.0243	3581.39	1185440	25	paraXY7_mov19
525	8.94117	0.010867	6702.17	3800133	75	paraXY1_mov20		140	6.31718	0.025216	3404.99	1195151	25	paraXY7_mov19
575	7.81619	0.011643	6607.08	3164789	45	paraXY1_mov20		170	5.68947	0.023632	3561.25	1100426	25	paraXY7_mov19
605	6.04808	0.016464	6022.61	2150070	25	paraXY1_mov20		200	5.61369	0.023314	3757.9	1123611	25	paraXY7_mov19
645	6.01415	0.019367	5629.58	1981613	35	paraXY1_mov20		255	8.43936	0.021021	4508.99	2213912	50	paraXY7_mov19
675	5.31309	0.021013	5018.02	1600749	25	paraXY1_mov20		290	7.9095	0.017369	4447.41	2019122	30	paraXY7_mov19
715	6.3421	0.023329	4360.19	1552227	35	paraXY1_mov20		330	7.83188	0.01778	4585.02	2035747	35	paraXY7_mov19
745	6.34096	0.025246	4188.92	1520579	25	paraXY1_mov20		395	10.5873	0.014081	5327.59	3260487	60	paraXY7_mov19
775	5.82074	0.022891	4233.11	1401158	25	paraXY1_mov20		425	7.76474	0.010544	5705.24	2635823	25	paraXY7_mov19
810	6.8001	0.022885	3945.97	1487632	30	paraXY1_mov20		450	5.3574	0.012863	5175.03	1573209	20	paraXY7_mov19
835	6.22228	0.025117	3690.83	1269647	20	paraXY1_mov20		550	7.85686	0.010437	6272.26	2979325	95	paraXY7_mov19
860	5.66789	0.023784	3665.3	1125247	20	paraXY1_mov20		610	8.72567	0.013115	6034.63	3125940	55	paraXY7_mov19
890	5.7766	0.021108	3565.25	1105228	25	paraXY1_mov20		630	5.83245	0.017277	5230.15	1757330	15	paraXY7_mov19
920	6.32193	0.025503	3430.8	1135594	25	paraXY1_mov20		665	5.78554	0.018821	4691.74	1534200	30	paraXY7_mov19
945	6.05434	0.024524	3245.37	1057989	20	paraXY1_mov20		695	5.16561	0.020659	4190.62	1160803	25	paraXY7_mov19
970	5.36695	0.026578	3263.44	939871	20	paraXY1_mov20		730	5.86791	0.023741	3826.75	1270480	30	paraXY7_mov19
85	6.24014	0.021919	3943.51	1443325	25	paraXY1_mov21		760	6.26239	0.026047	3625.82	1203771	25	paraXY7_mov19
115	6.28647	0.027181	3914.55	1452299	25	paraXY1_mov21		785	5.38398	0.024161	3647.57	1116157	20	paraXY7_mov19
140	5.89854	0.025819	3751.45	1226723	20	paraXY1_mov21		820	6.0502	0.020995	3969.66	1333806	30	paraXY7_mov19
170	6.01097	0.024807	3498.01	1192821	25	paraXY1_mov21		840	5.26797	0.025564	3775.89	1106336	15	paraXY7_mov19
300	17.3526	0.012154	4799.78	4962969	125	paraXY1_mov21		875	6.98573	0.025815	3651.94	1420605	30	paraXY7_mov19
325	5.86881	0.025048	4078.03	1382452	20	paraXY1_mov21		900	6.22857	0.021988	3541.1	1228762	20	paraXY7_mov19
395	8.11751	0.013674	4865.94	2442702	65	paraXY1_mov21		925	6.12411	0.029382	3205.19	1038480	20	paraXY7_mov19
420	7.03268	0.021425	4345.86	1812224	20	paraXY1_mov21		955	6.63568	0.026923	3230.94	1179292	25	paraXY7_mov19
510	10.4463	0.010477	5342.14	3531156	85	paraXY1_mov21		980	5.83287	0.024924	3139.78	963912	20	paraXY7_mov19
545	8.8603	0.01505	5097.14	2706582	30	paraXY1_mov21		55	6.37236	0.025628	3659.63	1368702	25	paraXY7_mov21
570	7.20647	0.019007	4955.5	2076355	20	paraXY1_mov21		80	5.76845	0.024618	3508.13	1140143	20	paraXY7_mov21
600	6.47795	0.019537	4720.62	1741908	25	paraXY1_mov21		110	5.78133	0.02441	3710.44	1205893	25	paraXY7_mov21
625	5.24792	0.019457	4142.34	1155712	20	paraXY1_mov21		140	5.72637	0.022511	3648.55	1178483	25	paraXY7_mov21
665	5.46924	0.019874	4289.88	1286963	35	paraXY1_mov21		175	6.01045	0.020438	3742.51	1279940	30	paraXY7_mov21
700	5.96347	0.022667	3968.24	1313488	30	paraXY1_mov21		200	5.72158	0.023541	3500.44	1088636	20	paraXY7_mov21
730	5.75513	0.022589	3807.85	1165202	25	paraXY1_mov21		265	9.34847	0.018506	4093.16	2214397	60	paraXY7_mov21
760	5.45792	0.024608	3653.02	1081294	25	paraXY1_mov21		315	9.88551	0.016416	4655.55	2723496	45	paraXY7_mov21
795	5.63521	0.022697	3778.22	1175027	30	paraXY1_mov21		350	7.88178	0.013763	4983.86	2352384	30	paraXY7_mov21
825	5.73166	0.020972	3771.67	1233335	25	paraXY1_mov21		385	6.56362	0.01556	4963.82	1881289	30	paraXY7_mov21
855	6.02641	0.022382	3870.25	1296534	25	paraXY1_mov21		445	7.42937	0.013434	5428.35	2404761	55	paraXY7_mov21
885	6.20086	0.024977	3754.49	1344109	25	paraXY1_mov21		515	10.2865	0.015066	5506.4	3413965	65	paraXY7_mov21
910	5.5426	0.025914	3734.14	1168786	20	paraXY1_mov21		540	7.03304	0.014631	6043.81	2743892	20	paraXY7_mov21
940	6.09337	0.024832	3717.18	1256407	25	paraXY1_mov21		570	6.40464	0.019827	5411.37	2045498	25	paraXY7_mov21
965	5.53899	0.026716	3658.52	1097555	20	paraXY1_mov21		600	5.62844	0.018439	4724.05	1497523	25	paraXY7_mov21
45	6.26335	0.023574	3940.38	1430358	30	paraXY1_mov22		650	6.5419	0.014875	4733.1	1812777	45	paraXY7_mov21
70	6.24812	0.029341	3123.48	1093218	20	paraXY1_mov22		680	5.72406	0.018397	4420.1	1370231	25	paraXY7_mov21
100	6.11825	0.025008	3700.6	1235999	25	paraXY1_mov22		715	5.83797	0.020172	3912.65	1244224	30	paraXY7_mov21
130	6.2407	0.025362	3650.55	1248487	25	paraXY1_mov22		750	5.59592	0.018808	4101.29	1332919	30	paraXY7_mov21
160	6.70113	0.023917	3517.22	1287304	25	paraXY1_mov22		785	6.10448	0.021725	4210.29	1469391	30	paraXY7_mov21
185	5.96148	0.023913	3337.07	1044504	20	paraXY1_mov22		820	6.55765	0.02398	4248.17	1635545	30	paraXY7_mov21
270	12.6724	0.016866	4638.66	3553212	80	paraXY1_mov22		850	6.95667	0.025021	3830.81	1543818	25	paraXY7_mov21
305	5.60541	0.017168	4310.94	1310525	30	paraXY1_mov22		880	7.39685	0.024225	3847.37	1608201	25	paraXY7_mov21
370	6.3327	0.013817	4880.41	1776470	60	paraXY1_mov22		900	6.12779	0.026118	3701.09	1291679	15	paraXY7_mov21
465	8.92707	0.01159	6037.77	3417376	90	paraXY1_mov22		925	5.54134	0.023279	3496.03	1076777	20	paraXY7_mov21
520	8.19342	0.010436	6047.16	3047767	50	paraXY1_mov22		955	5.66771	0.023823	3428.01	1048970	25	paraXY7_mov21
595	9.46636	0.010623	6104.15	3570929	70	paraXY1_mov22		70	6.32589	0.025037	3978.82	1515930	25	paraXY7_mov22
615	7.53378	0.021649	5363.87	2456652	15	paraXY1_mov22		100	6.35167	0.024615	3884.24	1472126	25	paraXY7_mov22
640	5.7944	0.02242	4548.7	1487424	20	paraXY1_mov22		120	5.30177	0.029878	3546.23	1000037	15	paraXY7_mov22
675	5.84789	0.021159	4106.78	1289529	30	paraXY1_mov22		155	6.06664	0.025911	3441.64	1166717	30	paraXY7_mov22
710	6.07601	0.020665	3875.32	1375740	30	paraXY1_mov22		185	6.36055	0.025804	3397.95	1202874	25	paraXY7_mov22
735	5.74963	0.024362	3778.9	1209247	20	paraXY1_mov22		220	6.29433	0.019139	3460.94	1183643	30	paraXY7_mov22
765	5.82573	0.025912	3545.04	1141504	25	paraXY1_mov22		275	7.27736	0.014303	3896.75	1578185	50	paraXY7_mov22
795	6.30876	0.025306	3460.03	1179869	25	paraXY1_mov22		355	9.25708	0.009847	4769.29	2666031	75	paraXY7_mov22
820	6.06173	0.023393	3244.55	1044746	20	paraXY1_mov22		395	8.61339	0.014211	4715.64	2423837	35	paraXY7_mov22
850	5.86657	0.02563	3699.02	1187387	25	paraXY1_mov22		440	7.73796	0.012435	5192.96	2383568	40	paraXY7_mov22
875	5.44512	0.023711	3486.39	1059864	20	paraXY1_mov22		480	6.85459	0.013526	5154.21	2082301	35	paraXY7_mov22
905	5.79503	0.025837	3386.99	1046580	25	paraXY1_mov22		530	6.43205	0.012245	5579.88	2148252	45	paraXY7_mov22
965	13.497	0.025152	3176.66	2245897	55	paraXY1_mov22		595	6.85271	0.01105	5975.75	2479936	60	paraXY7_mov22
985	17.0092	0.021386	3043.48	2730000	15	paraXY1_mov22		625	5.83303	0.016885	5098.89	1754017	25	paraXY7_mov22
65	6.79544	0.022466	4806.85	2023683	30	paraXY2_mov01		670	6.31282	0.017281	4874.45	1749927	40	paraXY7_mov22
90	6.38266	0.029412	4091.34	1550618	20	paraXY2_mov01		705	6.41254	0.021537	4229.95	1522781	30	paraXY7_mov22
120	6.40687	0.023609	4084.35	1535715	25	paraXY2_mov01		730	5.3336	0.022999	3825.06	1166642	20	paraXY7_mov22
145	6.54818	0.023043	3604.17	1329939	20	paraXY2_mov01		765	5.87854	0.023862	3726.25	1229661	30	paraXY7_mov22
170	6.29479	0.024471	3239.61	1114426	20	paraXY2_mov01		795	5.90403	0.026382	3465.1	1056856	25	paraXY7_mov22
195	5.2565	0.021127	3171.05	903748	20	paraXY2_mov01		825	6.16415	0.025781	3130.04	1032914	25	paraXY7_mov22
285	9.64388	0.013138	4879.4	2795899	85	paraXY2_mov01		855	6.06593	0.023527	3329.26	1065363	25	paraXY7_mov22
315	7.60769	0.014184	5220.67	2349300	25	paraXY2_mov01		890	6.24742	0.01973	3665.66	1268320	30	paraXY7_mov22
370	7.84408	0.01232	5988.54	2892466	50	paraXY2_mov01		925	6.09603	0.023658	3712.77	1277194	30	paraXY7_mov22
435	8.43581	0.011281	6295.23	3191681	60	paraXY2_mov01		955	6.05281	0.023051	3754.79	1284139	25	paraXY7_mov22
495	8.28725	0.011085	6369.55	3363123	55	paraXY2_mov01		985	6.08657	0.024388	3677.81	1250455	25	paraXY7_mov22
565	7.47714	0.011133	6149.24	2754859	65	paraXY2_mov01		45	5.64885	0.025036	4231.94	1519267	15	paraXY8_mov01
610	7.20569	0.014615	5765.67	2433111	40	paraXY2_mov01		70	5.73215	0.028779	3674.81	1190640	20	paraXY8_mov01
660	5.5738	0.013407	5343.81	1795519	45	paraXY2_mov01		100	6.26235	0.026456	3571.1	1271313	25	paraXY8_mov01
700	5.50427	0.015702	5505.65	1739785	35	paraXY2_mov01		140	8.05434	0.024372	3620.14	1614583	35	paraXY8_mov01
745	5.77587	0.017677	4836.6	1586405	40	paraXY2_mov01		155	5.8729	0.018156	3561.37	1136078	10	paraXY8_mov01
780	5.78789	0.021384	4324.96	1431561	30	paraXY2_mov01		185	6.19778	0.023773	3507.71	1217175	25	paraXY8_mov01
810	5.68663	0.02269	4030.52	1253491	25	paraXY2_mov01		270	14.2913	0.017501	4730.46	4001973	80	paraXY8_mov01
845	6.21159	0.024155	3888.73	1349389	30	paraXY2_mov01		295	17.1834	0.020357	4578.82	4725343	20	paraXY8_mov01
880	6.05403	0.021442	3823.75	1292429	30	paraXY2_mov01		325	7.49392	0.01919	4503.25	1913883	25	paraXY8_mov01
910	6.31667	0.023595	3781.52	1380254	25	paraXY2_mov01		425	8.39762	0.009825	5629	2943965	95	paraXY8_mov01
940	6.16752	0.021854	3985.25	1358970	25	paraXY2_mov01		460	7.25171	0.014122	5352.26	2312177	30	paraXY8_mov01
970	6.15778	0.023952	4029.68	1426507	25	paraXY2_mov01		555	10.4225	0.01012	6112.8	3826614	90	paraXY8_mov01
75	6.85411	0.022429	5040.64	2187637	35	paraXY2_mov02		590	8.00598	0.014004	5115.13	2368303	30	paraXY8_mov01
100	6.06677	0.02017	5071.58	1856200	20	paraXY2_mov02		615	6.17682	0.017894	4640.26	1638012	20	paraXY8_mov01
130	6.49917	0.025364	4513.01	1755562	25	paraXY2_mov02		650	6.22749	0.018183	4143.71	1421291	30	paraXY8_mov01
160	6.69783	0.024045	4064.23	1572857	25	paraXY2_mov02		690	6.20037	0.019427	4276.82	1462671	35	paraXY8_mov01
180	5.74005	0.026748	3740.3	1185676	15	paraXY2_mov02		725	6.25898	0.021693	4057.44	1424161	30	paraXY8_mov01
235	8.05258	0.018932	4625.29	2220140	50	paraXY2_mov02		760	6.34026	0.022943	4095.73	1482654	30	paraXY8_mov01
285	8.7405	0.01509	5238.66	2734580	45	paraXY2_mov02		795	7.2933	0.023734	4143.5	1698836	30	paraXY8_mov01
330	7.77625	0.011692	5838.68	2884310	40	paraXY2_mov02		825	7.14996	0.022383	4047.19	1667444	25	paraXY8_mov01
380	7.54239	0.013778	5998.56	2867313	45	paraXY2_mov02		850	6.41086	0.022734	3849.11	1389527	20	paraXY8_mov01
425	7.26786	0.014043	5809.19	2556043	40	paraXY2_mov02		880	6.76404	0.022373	4004.94	1525883	25	paraXY8_mov01
480	7.37922	0.011627	6094.02	2778874	50	paraXY2_mov02		910	6.82455	0.023766	4060.74	1599932	25	paraXY8_mov01
520	6.14364	0.012644	5739.67	2072021	35	paraXY2_mov02		935	6.28538	0.025753	3994.95	1446173	20	paraXY8_mov01
600	7.45178	0.010425	6501.48	3023189	75	paraXY2_mov02		965	6.54529	0.024647	3514.47	1254667	25	paraXY8_mov01
630	6.16946	0.016524	5808.98	2131895	25	paraXY2_mov02		70	6.29374	0.025214	4451.23	1776041	20	paraXY8_mov03
665	5.95805	0.0229	5198.73	1777967	30	paraXY2_mov02		95	6.08276	0.025705	4211.13	1570751	20	paraXY8_mov03
685	3.95956	0.018297	4813.25	1092608	15	paraXY2_mov02		120	5.85075	0.025631	3787.26	1268733	20	paraXY8_mov03
735	5.60476	0.020228	4739.38	1516600	45	paraXY2_mov02		150	6.40065	0.022571	3821.78	1379662	25	paraXY8_mov03
770	5.67062	0.022772	4395.65	1441773	30	paraXY2_mov02		185	7.66046	0.024265	3813.02	1719673	30	paraXY8_mov03
800	5.66606	0.023084	4231.95	1396542	25	paraXY2_mov02		255	13.8839	0.018982	4569.1	3737527	65	paraXY8_mov03
830	5.74776	0.023439	4244.23	1392107	25	paraXY2_mov02		280	6.048	0.021477	4166.82	1429220	20	paraXY8_mov03
860	6.2776	0.025665	3990.82	1392797	25	paraXY2_mov02		320	5.71809	0.015747	4733.65	1595239	35	paraXY8_mov03
890	6.26671	0.024304	3575.25	1222736	25	paraXY2_mov02		355	5.79468	0.020678	4423.23	1565824	30	paraXY8_mov03
920	6.18561	0.024514	3646.47	1228859	25	paraXY2_mov02		505	12.162	0.007295	5848.58	4515100	145	paraXY8_mov03
950	6.37477	0.02385	3403.18	1160483	25	paraXY2_mov02		540	9.48966	0.013035	5928.99	3581109	30	paraXY8_mov03
975	6.15466	0.02459	3367.67	1175316	20	paraXY2_mov02		580	8.6199	0.013955	5724.71	2988298	35	paraXY8_mov03
60	6.1906	0.025371	5103.03	2036107	20	paraXY2_mov03		605	6.2922	0.01685	5274.78	2014967	20	paraXY8_mov03
90	6.32237	0.02287	4721.41	1860236	25	paraXY2_mov03		640	6.29498	0.022184	4556.36	1594725	30	paraXY8_mov03
125	6.94545	0.02271	4928.86	2089838	30	paraXY2_mov03		670	5.87576	0.021863	4115.35	1358064	25	paraXY8_mov03
155	6.86979	0.023466	5016.8	2147191	25	paraXY2_mov03		700	5.52794	0.024324	3926.44	1248608	25	paraXY8_mov03
180	6.20993	0.022719	4695.71	1723326	20	paraXY2_mov03		735	6.44496	0.024781	3746.69	1333820	30	paraXY8_mov03
365	15.5479	0.006586	6636.94	6875871	180	paraXY2_mov03		765	6.48045	0.023085	3952.12	1513663	25	paraXY8_mov03
405	20.2624	0.013531	6825.67	9139570	35	paraXY2_mov03		795	6.49794	0.023612	3773.8	1400079	25	paraXY8_mov03
420	18.6813	0.013944	6751.92	8122563	10	paraXY2_mov03		820	5.86472	0.024303	3333.88	1056841	20	paraXY8_mov03
465	8.06609	0.012828	6042.75	3136188	40	paraXY2_mov03		845	5.40204	0.025973	3420.62	1002241	20	paraXY8_mov03
495	6.96722	0.017215	5613.97	2374709	25	paraXY2_mov03		875	6.00505	0.021582	3326.32	1057769	25	paraXY8_mov03
615	15.3602	0.010813	5680.19	5475705	115	paraXY2_mov03		905	6.10822	0.026069	3071.69	998298	25	paraXY8_mov03
635	5.72044	0.020985	4507.98	1447061	15	paraXY2_mov03		935	6.40447	0.02598	3317.72	1171156	25	paraXY8_mov03
665	5.39866	0.020134	4576.54	1368384	25	paraXY2_mov03		960	5.61399	0.019863	3498.84	1081141	20	paraXY8_mov03
705	6.09355	0.021964	4564.23	1583787	35	paraXY2_mov03		125	5.51426	0.016189	5391.81	1811647	30	paraXY8_mov04
735	5.61577	0.02175	4175.38	1319421	25	paraXY2_mov03		160	5.98887	0.024139	5482.12	1995490	30	paraXY8_mov04
775	6.68097	0.021332	4673.61	1920855	35	paraXY2_mov03		190	5.90338	0.024785	4782.41	1683408	25	paraXY8_mov04
810	7.76043	0.024368	4353.52	2033096	30	paraXY2_mov03		230	6.13208	0.020686	4547.6	1637135	35	paraXY8_mov04
830	6.657	0.025231	4231.3	1675595	15	paraXY2_mov03		335	10.4128	0.009822	5896.14	3873762	100	paraXY8_mov04
855	5.71164	0.021285	4084.68	1352029	20	paraXY2_mov03		365	7.87611	0.013464	5790.69	2715832	25	paraXY8_mov04
890	6.37971	0.021299	4062.95	1503290	30	paraXY2_mov03		420	7.4829	0.010964	5999.44	2759744	50	paraXY8_mov04
925	7.44612	0.023729	4140.8	1701869	30	paraXY2_mov03		480	7.58493	0.011575	5827.79	2733234	55	paraXY8_mov04
955	6.66926	0.020468	4092.23	1555049	25	paraXY2_mov03		595	14.3714	0.011496	6821.77	6119126	110	paraXY8_mov04
980	5.80342	0.020168	3961.29	1287419	20	paraXY2_mov03		615	14.2514	0.017136	6566.17	5922689	15	paraXY8_mov04
80	6.50076	0.022901	4337.5	1678613	30	paraXY2_mov04		645	5.26182	0.019864	5311.21	1641163	25	paraXY8_mov04
105	5.96754	0.025998	4411.01	1557086	20	paraXY2_mov04		685	6.59219	0.023425	4503.78	1670902	35	paraXY8_mov04
130	5.73142	0.025215	3954.58	1305012	20	paraXY2_mov04		715	5.88886	0.020982	4271.07	1417996	25	paraXY8_mov04
165	6.61915	0.025999	3540.91	1278269	30	paraXY2_mov04		745	6.02101	0.021904	4588.3	1605904	25	paraXY8_mov04
195	6.36431	0.021732	3822.49	1353161	25	paraXY2_mov04		780	6.31897	0.021477	4437.35	1584134	30	paraXY8_mov04
265	8.64921	0.013414	5529.79	2963969	65	paraXY2_mov04		810	6.26958	0.02216	4161.22	1489718	25	paraXY8_mov04
325	12.7081	0.018045	5579.56	4318583	55	paraXY2_mov04		835	5.75267	0.024026	3850.27	1259039	20	paraXY8_mov04
365	18.0371	0.015724	5959.06	6745656	35	paraXY2_mov04		865	6.27408	0.025254	4096.47	1487017	25	paraXY8_mov04
380	17.4772	0.018418	6058.66	6694819	10	paraXY2_mov04		890	5.55185	0.021532	3910.01	1216013	20	paraXY8_mov04
400	5.92164	0.0167	5213.49	1835147	15	paraXY2_mov04		925	6.46578	0.025248	3972.15	1473668	30	paraXY8_mov04
460	6.57836	0.013609	5818.52	2408867	55	paraXY2_mov04		955	6.23368	0.021158	4103.61	1452679	25	paraXY8_mov04
540	8.31267	0.010851	6668.31	3620894	75	paraXY2_mov04		980	5.9023	0.028497	3972.76	1311010	20	paraXY8_mov04
600	8.91716	0.011125	6611.9	3755557	55	paraXY2_mov04		75	8.62792	0.030949	4292.26	2322113	20	paraXY8_mov08
635	7.74785	0.015042	6442.49	3073067	30	paraXY2_mov04		85	5.96879	0.037332	3815.82	1381326	5	paraXY8_mov08
660	6.01105	0.017569	6062.21	2170272	20	paraXY2_mov04		130	8.15533	0.024434	4180.48	2002449	40	paraXY8_mov08
700	6.34134	0.019896	5040.33	1829638	35	paraXY2_mov04		150	6.73195	0.028783	3984.25	1510031	15	paraXY8_mov08
735	6.77573	0.021372	4036.83	1546106	30	paraXY2_mov04		180	6.43757	0.022559	4007.27	1494713	25	paraXY8_mov08
755	5.50532	0.02165	3707.49	1123369	15	paraXY2_mov04		210	6.2215	0.024479	4102.26	1456302	25	paraXY8_mov08
790	6.04727	0.021768	3402.15	1153330	30	paraXY2_mov04		250	6.85699	0.019757	4618.02	1847207	35	paraXY8_mov08
820	5.79475	0.023981	3718.52	1219673	25	paraXY2_mov04		275	5.57439	0.021271	4487.1	1453822	20	paraXY8_mov08
850	6.18807	0.027699	3724.06	1236388	25	paraXY2_mov04		350	8.61094	0.014014	5671.62	2932226	70	paraXY8_mov08
875	5.74561	0.025514	3727.47	1215155	20	paraXY2_mov04		375	6.43617	0.016307	5411.1	2039985	20	paraXY8_mov08
905	5.72222	0.025118	3699.71	1169107	25	paraXY2_mov04		415	6.0274	0.014922	5419.01	1885815	35	paraXY8_mov08
935	5.97528	0.025481	3519.01	1164792	25	paraXY2_mov04		480	6.40326	0.012443	6102.04	2416408	60	paraXY8_mov08
965	6.2327	0.024469	3628.91	1230200	25	paraXY2_mov04		555	8.35777	0.012444	6990.24	3774728	70	paraXY8_mov08
55	8.2898	0.03091	4100.02	2009009	25	paraXY2_mov05		590	6.90952	0.014791	6218.06	2617804	30	paraXY8_mov08
75	6.19564	0.023825	4047.92	1453204	15	paraXY2_mov05		630	7.65473	0.020974	5145.1	2294713	35	paraXY8_mov08
100	5.87727	0.023569	4200.37	1432327	20	paraXY2_mov05		655	6.55364	0.02205	4389.45	1615319	20	paraXY8_mov08
130	5.95642	0.021609	3996.93	1358956	25	paraXY2_mov05		685	5.74139	0.022639	4632.18	1533252	25	paraXY8_mov08
165	5.88081	0.01953	4591	1547166	30	paraXY2_mov05		725	6.00613	0.017208	5667.14	2045836	35	paraXY8_mov08
195	6.14034	0.024797	4625.96	1660718	25	paraXY2_mov05		755	5.43822	0.022218	5628.22	1857311	25	paraXY8_mov08
255	8.05677	0.016127	5314.57	2529735	55	paraXY2_mov05		790	6.40775	0.023416	4820.66	1884880	30	paraXY8_mov08
290	7.7009	0.018872	5078.56	2310746	30	paraXY2_mov05		820	6.82893	0.024894	4374.27	1775953	25	paraXY8_mov08
340	7.89595	0.015059	5736.72	2759364	45	paraXY2_mov05		845	5.95146	0.026641	4284.09	1452307	20	paraXY8_mov08
385	7.90119	0.015297	5675.16	2701374	40	paraXY2_mov05		870	5.4364	0.024639	4221.73	1300292	20	paraXY8_mov08
495	16.1303	0.012105	5989.24	5905394	105	paraXY2_mov05		900	5.95362	0.02465	4195.65	1451695	25	paraXY8_mov08
550	7.2552	0.011382	5995.78	2608164	50	paraXY2_mov05		930	5.678	0.023387	3440.3	1076813	25	paraXY8_mov08
605	6.45621	0.01482	5553.22	2054693	50	paraXY2_mov05		960	5.92605	0.023283	3471.43	1100442	25	paraXY8_mov08
640	5.7286	0.017964	5238.24	1733858	30	paraXY2_mov05		70	5.84654	0.021602	5368.37	2056084	25	paraXY8_mov09
680	6.03941	0.02134	4537.07	1606123	35	paraXY2_mov05		100	6.54409	0.028788	5058.4	2048653	25	paraXY8_mov09
710	5.79429	0.020531	4055.48	1334252	25	paraXY2_mov05		130	6.98753	0.02964	4523.93	1872905	25	paraXY8_mov09
745	5.91802	0.0209	4042.57	1338090	30	paraXY2_mov05		155	6.39755	0.025879	4569.91	1709148	20	paraXY8_mov09
780	6.28339	0.023243	4152.97	1457691	30	paraXY2_mov05		190	6.80682	0.024418	4396.72	1811450	30	paraXY8_mov09
810	5.64028	0.019023	4224.81	1347713	25	paraXY2_mov05		250	9.73557	0.01838	4671.26	2699990	55	paraXY8_mov09
840	5.55853	0.022431	4443.53	1461923	25	paraXY2_mov05		280	8.01089	0.016471	4951.46	2361847	25	paraXY8_mov09
875	6.63808	0.025778	4073.02	1539600	30	paraXY2_mov05		330	9.92151	0.019283	4845.55	2776501	45	paraXY8_mov09
925	5.66431	0.004992	4024.13	1307841	45	paraXY2_mov05		365	8.87376	0.017003	4986.15	2632687	30	paraXY8_mov09
955	5.80895	0.024552	3859.17	1250372	25	paraXY2_mov05		395	7.74283	0.014595	5524.48	2613078	25	paraXY8_mov09
985	5.82244	0.022849	3692.33	1240623	25	paraXY2_mov05		435	7.42013	0.015851	5486.42	2430486	35	paraXY8_mov09
55	6.27823	0.029537	4321.7	1568776	10	paraXY2_mov06		495	8.30024	0.01188	6224.3	3336225	55	paraXY8_mov09
75	5.85367	0.029804	3534.41	1141616	15	paraXY2_mov06		540	7.8715	0.012298	6022.96	2957273	40	paraXY8_mov09
110	6.62345	0.025018	3546.6	1322881	30	paraXY2_mov06		610	7.82425	0.00904	6986.26	3416283	65	paraXY8_mov09
135	5.9401	0.023638	3586.91	1169332	20	paraXY2_mov06		640	6.18181	0.015398	5874.46	2255793	25	paraXY8_mov09
165	6.53192	0.027046	3710.87	1387867	25	paraXY2_mov06		675	6.20494	0.019666	5363.47	1952304	30	paraXY8_mov09
195	6.28775	0.023177	4011.57	1432130	25	paraXY2_mov06		705	5.09368	0.020178	5219.58	1550216	25	paraXY8_mov09
235	6.45047	0.01972	4338.32	1574810	35	paraXY2_mov06		740	5.53332	0.023715	4531.24	1463592	30	paraXY8_mov09
320	11.9518	0.015548	5807.39	4204553	80	paraXY2_mov06		775	6.10774	0.023266	4427.2	1584937	30	paraXY8_mov09
355	15.1222	0.015873	5662.99	5204292	30	paraXY2_mov06		815	7.99898	0.02474	4309.51	1999613	35	paraXY8_mov09
370	14.388	0.017334	5520.73	4814076	10	paraXY2_mov06		835	6.11681	0.023707	4189.07	1503876	15	paraXY8_mov09
390	15.918	0.017201	5458.28	5310905	15	paraXY2_mov06		870	7.10566	0.024166	4018.3	1631428	30	paraXY8_mov09
415	17.134	0.016074	5595.28	5930998	20	paraXY2_mov06		900	7.80737	0.023053	4265.81	1932414	25	paraXY8_mov09
430	15.9789	0.020231	5872.06	5901419	10	paraXY2_mov06		925	7.754	0.024665	4038.16	1792941	20	paraXY8_mov09
455	17.5791	0.01588	5975.58	6561189	20	paraXY2_mov06		945	6.18953	0.024851	3673.93	1285874	15	paraXY8_mov09
480	6.21746	0.017133	5043.55	1825764	20	paraXY2_mov06		975	6.56421	0.021051	3794.2	1411441	25	paraXY8_mov09
530	6.34073	0.014148	5292.28	1989898	45	paraXY2_mov06		80	6.35048	0.018727	5586.77	2307335	35	paraXY8_mov15
590	7.58657	0.013984	5926.93	2708606	55	paraXY2_mov06		105	5.65729	0.023313	5103.29	1893322	20	paraXY8_mov15
615	6.1796	0.020683	5321	1958128	20	paraXY2_mov06		135	6.10214	0.022246	4733.57	1746689	25	paraXY8_mov15
645	5.66426	0.021636	4816.13	1565241	25	paraXY2_mov06		165	5.81494	0.023027	4552.82	1607146	25	paraXY8_mov15
680	5.83898	0.023076	4528.34	1503408	30	paraXY2_mov06		200	6.11901	0.02214	4289.02	1565491	30	paraXY8_mov15
715	6.27636	0.021901	4554.3	1675983	30	paraXY2_mov06		235	5.70846	0.018439	4576.03	1574155	30	paraXY8_mov15
745	6.36311	0.021738	4639.56	1776950	25	paraXY2_mov06		320	9.17094	0.012726	6801.39	4012818	80	paraXY8_mov15
775	5.87715	0.01911	4404.03	1484157	25	paraXY2_mov06		370	8.88202	0.01302	6811.14	3895970	45	paraXY8_mov15
815	6.19447	0.019641	4710.4	1761690	35	paraXY2_mov06		465	12.8219	0.011409	6966.7	5698758	90	paraXY8_mov15
850	7.0099	0.022749	4569.52	1891783	30	paraXY2_mov06		500	15.9509	0.015187	6965.99	6917233	30	paraXY8_mov15
875	5.90059	0.020046	4279.24	1459222	20	paraXY2_mov06		525	17.2407	0.016208	6764.47	7373267	20	paraXY8_mov15
910	5.94732	0.019662	4237.34	1457644	30	paraXY2_mov06		545	6.19882	0.018212	5860.81	2045424	15	paraXY8_mov15
945	6.40764	0.020511	4591.91	1754108	30	paraXY2_mov06		585	6.1166	0.019247	5406.97	1984358	35	paraXY8_mov15
970	5.70432	0.02212	4381.74	1437211	20	paraXY2_mov06		615	5.26385	0.021028	4340.6	1297840	25	paraXY8_mov15
65	6.25135	0.024951	4813.55	1785828	25	paraXY2_mov08		650	5.55267	0.021625	4245.14	1315993	30	paraXY8_mov15
95	6.16358	0.02316	4707.73	1723030	25	paraXY2_mov08		685	5.97487	0.023337	4101.67	1361755	30	paraXY8_mov15
125	6.72011	0.027274	4195.55	1619484	25	paraXY2_mov08		715	6.33602	0.024346	3668.32	1283911	25	paraXY8_mov15
150	6.51835	0.022993	4250.18	1602318	20	paraXY2_mov08		745	5.96184	0.020803	3863.17	1274846	25	paraXY8_mov15
185	7.28934	0.020681	4404.9	1858868	30	paraXY2_mov08		775	6.47941	0.025365	3923.96	1396930	25	paraXY8_mov15
235	9.44624	0.019729	4785.78	2737466	45	paraXY2_mov08		805	6.25368	0.023839	3774.08	1283188	25	paraXY8_mov15
290	12.1423	0.016284	5420.67	3875781	50	paraXY2_mov08		840	6.43019	0.022213	4377.41	1580245	30	paraXY8_mov15
340	6.31537	0.014119	5162.11	1935793	45	paraXY2_mov08		870	6.1664	0.023768	4266.89	1519012	25	paraXY8_mov15
445	10.2527	0.01072	6619.98	4210306	100	paraXY2_mov08		895	5.74409	0.027434	4206.9	1417726	20	paraXY8_mov15
475	7.5004	0.01273	6323.61	2953127	25	paraXY2_mov08		925	5.83753	0.023083	4050.59	1304291	25	paraXY8_mov15
525	7.11302	0.012602	6324.81	2814540	45	paraXY2_mov08		955	5.99539	0.023976	3955.37	1281541	25	paraXY8_mov15
560	6.23322	0.014225	5880.23	2216848	30	paraXY2_mov08		80	6.27338	0.021324	4974.5	1974878	25	paraXY8_mov16
600	6.07225	0.016538	5912.96	2193707	35	paraXY2_mov08		105	6.10502	0.029449	4442.37	1621465	20	paraXY8_mov16
645	5.84753	0.015919	6019.72	2106901	40	paraXY2_mov08		130	5.97091	0.027922	3928.82	1339729	20	paraXY8_mov16
685	6.00452	0.017833	5397.56	1910735	35	paraXY2_mov08		160	5.93511	0.022224	4024.1	1376243	25	paraXY8_mov16
725	5.91259	0.017251	5596.17	1986642	35	paraXY2_mov08		190	6.00548	0.022618	4182.31	1442896	25	paraXY8_mov16
765	6.41912	0.019875	4656.7	1704351	35	paraXY2_mov08		225	6.23796	0.020723	4235.58	1516338	30	paraXY8_mov16
790	5.75733	0.021559	4318.66	1455388	20	paraXY2_mov08		275	6.97316	0.016405	4434.16	1782533	45	paraXY8_mov16
820	5.62944	0.022914	4313.69	1384695	25	paraXY2_mov08		335	8.90005	0.014834	5247.14	2796724	55	paraXY8_mov16
855	6.08573	0.023466	3959.91	1346370	30	paraXY2_mov08		375	7.83966	0.014086	5312.99	2518359	35	paraXY8_mov16
890	6.43658	0.021533	4589.01	1780535	30	paraXY2_mov08		440	9.70085	0.01366	5521.54	3213539	60	paraXY8_mov16
920	7.12444	0.025753	4676.46	1950084	25	paraXY2_mov08		490	9.42096	0.012332	6088.61	3427885	45	paraXY8_mov16
950	7.69496	0.02588	4341.97	1966911	25	paraXY2_mov08		530	8.32853	0.013554	5772.41	2822708	35	paraXY8_mov16
975	7.51966	0.026291	4141.08	1776522	20	paraXY2_mov08		565	7.64249	0.016254	5208.45	2255258	30	paraXY8_mov16
85	6.41792	0.021735	5373.94	2230187	30	paraXY2_mov09		590	6.1646	0.019565	4827.56	1747576	20	paraXY8_mov16
110	6.26878	0.025306	5108.8	2017975	20	paraXY2_mov09		620	5.69562	0.020543	4400.41	1412533	25	paraXY8_mov16
135	6.06665	0.025764	4564.38	1643178	20	paraXY2_mov09		655	6.04405	0.021371	4568.77	1521401	30	paraXY8_mov16
160	6.00418	0.027583	3861.53	1347673	20	paraXY2_mov09		690	5.92405	0.023686	4102.97	1325260	30	paraXY8_mov16
200	7.9213	0.022791	3720.89	1659516	35	paraXY2_mov09		720	5.82491	0.021706	4134.32	1384996	25	paraXY8_mov16
275	14.9389	0.016306	4913.65	4535302	70	paraXY2_mov09		755	6.56404	0.023388	4189.44	1575230	30	paraXY8_mov16
300	18.0877	0.019166	4916.07	5343772	20	paraXY2_mov09		780	6.14637	0.025441	4037.58	1388926	20	paraXY8_mov16
335	8.87179	0.017569	5044.57	2623177	30	paraXY2_mov09		810	6.42492	0.02698	4200.46	1520567	25	paraXY8_mov16
365	8.22911	0.020256	4616.46	2132804	25	paraXY2_mov09		840	6.72873	0.026302	4193.48	1669007	25	paraXY8_mov16
425	6.12741	0.012811	5369.78	1863315	55	paraXY2_mov09		865	5.58144	0.023433	4184.22	1372424	20	paraXY8_mov16
530	9.26689	0.010379	6667.64	3880565	100	paraXY2_mov09		895	6.09511	0.025382	4222.82	1477987	25	paraXY8_mov16
595	9.37086	0.011278	6313.05	3667880	60	paraXY2_mov09		920	5.86077	0.024912	4090.76	1362222	20	paraXY8_mov16
625	7.44024	0.014111	5827.25	2575646	25	paraXY2_mov09		950	6.10453	0.027206	3646.26	1232437	25	paraXY8_mov16
655	6.65075	0.019233	5049.99	1878598	25	paraXY2_mov09		980	6.25126	0.024426	3587.65	1209038	25	paraXY8_mov16
690	6.47935	0.018847	4930.28	1824202	30	paraXY2_mov09		75	5.37194	0.022492	4547.69	1555310	25	paraXY8_mov17
715	5.82991	0.021136	4536.02	1542248	20	paraXY2_mov09		105	6.00164	0.02583	4069.11	1432326	25	paraXY8_mov17
750	6.0208	0.021576	4719.75	1623594	30	paraXY2_mov09		135	6.8588	0.028627	3738.66	1435646	25	paraXY8_mov17
790	6.91967	0.019915	5265.15	2185036	35	paraXY2_mov09		155	5.98923	0.026353	3591.6	1181637	15	paraXY8_mov17
825	7.80302	0.02568	4990.77	2380596	30	paraXY2_mov09		180	5.70407	0.024509	3352.08	1086073	20	paraXY8_mov17
850	7.6969	0.02617	4373.64	1968140	20	paraXY2_mov09		210	5.51076	0.022426	3249.8	965190	25	paraXY8_mov17
885	8.90986	0.023082	4499.27	2357620	30	paraXY2_mov09		245	6.75675	0.024691	3473.68	1292209	30	paraXY8_mov17
905	7.61053	0.025312	4045.09	1755569	15	paraXY2_mov09		270	5.85919	0.023049	3553.95	1151479	20	paraXY8_mov17
925	6.55023	0.025279	3567.68	1302204	15	paraXY2_mov09		320	7.10885	0.01869	4368.02	1734102	45	paraXY8_mov17
950	6.26232	0.022663	3531.11	1207640	20	paraXY2_mov09		370	8.44287	0.017107	4826.85	2355504	45	paraXY8_mov17
980	7.28529	0.026415	3786.07	1533360	25	paraXY2_mov09		410	7.83447	0.014194	5484.2	2566606	35	paraXY8_mov17
45	6.37729	0.026476	5345.14	2202198	25	paraXY2_mov10		475	9.36041	0.012612	5607.09	3123149	60	paraXY8_mov17
75	6.00657	0.020852	5095.39	2022868	25	paraXY2_mov10		495	6.19418	0.011581	5329.83	1945389	15	paraXY8_mov17
115	9.76404	0.026237	4697.62	2799784	35	paraXY2_mov10		570	7.41762	0.010662	6448.07	2959663	70	paraXY8_mov17
160	14.7106	0.024356	4951.38	4386925	40	paraXY2_mov10		610	6.42595	0.012741	6402.49	2496972	35	paraXY8_mov17
185	6.11726	0.027106	4147.08	1385125	20	paraXY2_mov10		645	6.25287	0.018644	5657.79	2172591	30	paraXY8_mov17
220	5.81637	0.020345	4218.54	1371024	30	paraXY2_mov10		685	6.48982	0.019787	5536.96	2198175	35	paraXY8_mov17
265	6.27669	0.015837	5005.61	1817036	40	paraXY2_mov10		715	6.27967	0.021224	4804.48	1811290	25	paraXY8_mov17
305	5.72715	0.016866	5130.92	1708595	35	paraXY2_mov10		750	6.65554	0.019202	4946.01	1988295	30	paraXY8_mov17
340	5.56026	0.019473	5129.45	1708107	30	paraXY2_mov10		780	6.41679	0.022181	4749.94	1804979	25	paraXY8_mov17
385	6.01592	0.017262	5465.7	2044170	40	paraXY2_mov10		815	7.60634	0.02353	4477.82	2006062	30	paraXY8_mov17
465	8.4519	0.012133	6350.46	3372092	75	paraXY2_mov10		840	7.07762	0.02379	4114.13	1662108	20	paraXY8_mov17
490	6.2045	0.015933	6109.64	2346100	20	paraXY2_mov10		865	6.40091	0.02331	3931.13	1450588	20	paraXY8_mov17
530	5.76531	0.014846	6266.75	2174562	35	paraXY2_mov10		885	5.58215	0.026006	3711.17	1172730	15	paraXY8_mov17
620	7.39853	0.010079	6895.94	3268675	85	paraXY2_mov10		915	5.63793	0.023614	3608.79	1143988	25	paraXY8_mov17
650	6.41206	0.016194	6162.55	2434208	25	paraXY2_mov10		950	7.01478	0.02404	3667.76	1448765	30	paraXY8_mov17
685	6.02322	0.019667	5647.02	1976457	30	paraXY2_mov10		980	6.601	0.022238	3493.56	1289123	25	paraXY8_mov17
715	5.06331	0.019701	5232.12	1606262	25	paraXY2_mov10		80	6.0687	0.020907	5609.07	2238017	25	paraXY8_mov18
755	6.0901	0.020235	5082.95	1870524	35	paraXY2_mov10		110	5.81962	0.022433	5200.69	1903451	25	paraXY8_mov18
785	6.0281	0.023195	4695.43	1704440	25	paraXY2_mov10		135	5.47113	0.027074	4769.22	1535689	20	paraXY8_mov18
815	6.5229	0.02546	4452.38	1718619	25	paraXY2_mov10		165	5.66198	0.024692	4034.7	1347591	25	paraXY8_mov18
840	5.88736	0.024628	4017.24	1385947	20	paraXY2_mov10		195	5.77611	0.021761	3837.71	1258769	25	paraXY8_mov18
875	6.74822	0.022745	4264.02	1662967	30	paraXY2_mov10		230	6.16136	0.02105	4066.45	1459855	30	paraXY8_mov18
900	5.92171	0.021791	4152.54	1474153	20	paraXY2_mov10		280	7.44795	0.017083	4356.5	1873293	45	paraXY8_mov18
925	5.89891	0.027141	3802.16	1277526	20	paraXY2_mov10		315	6.31597	0.016607	4589.36	1638403	30	paraXY8_mov18
955	5.80521	0.022696	3718.34	1182432	25	paraXY2_mov10		385	7.92067	0.012106	5844.97	2881572	65	paraXY8_mov18
985	5.74894	0.025471	3912.09	1244046	25	paraXY2_mov10		445	8.61692	0.011779	6156.98	3404809	55	paraXY8_mov18
70	5.98075	0.024649	4796.08	1731385	20	paraXY2_mov11		500	8.5998	0.01133	6147.8	3375142	50	paraXY8_mov18
105	7.77961	0.026712	4426.68	2093819	30	paraXY2_mov11		530	6.70027	0.015192	5797.7	2359665	25	paraXY8_mov18
120	6.03242	0.026653	3842.88	1333481	10	paraXY2_mov11		570	6.92414	0.017696	5120.67	2109717	35	paraXY8_mov18
145	5.74228	0.025769	3783.61	1271293	20	paraXY2_mov11		600	6.42247	0.020572	4593.39	1763863	25	paraXY8_mov18
175	6.13514	0.025651	3678.17	1261613	25	paraXY2_mov11		630	6.37187	0.023101	4200.69	1508047	25	paraXY8_mov18
205	6.52588	0.024235	3782.08	1372895	25	paraXY2_mov11		655	5.74279	0.024731	4000.12	1272037	20	paraXY8_mov18
275	15.2633	0.020822	4695.35	4155385	65	paraXY2_mov11		685	6.0032	0.024685	4124.66	1435381	25	paraXY8_mov18
345	6.87176	0.010156	6391.36	2767461	65	paraXY2_mov11		720	6.29969	0.019396	4150.53	1490040	30	paraXY8_mov18
390	6.70359	0.016481	6146.98	2600174	40	paraXY2_mov11		745	5.83107	0.022712	3974.78	1339502	20	paraXY8_mov18
470	8.10895	0.009909	7145.66	3844366	75	paraXY2_mov11		780	6.1509	0.019625	3787.4	1321804	30	paraXY8_mov18
540	10.0032	0.012044	6898.36	4394258	65	paraXY2_mov11		815	6.90664	0.025914	3800.45	1497378	30	paraXY8_mov18
625	14.5084	0.012551	7007.27	6453695	80	paraXY2_mov11		840	6.1995	0.024701	3652.29	1223516	20	paraXY8_mov18
640	14.5005	0.021041	6707.28	6130450	10	paraXY2_mov11		870	5.93767	0.024137	3655.39	1209933	25	paraXY8_mov18
675	7.53854	0.019842	5592.92	2561559	30	paraXY2_mov11		900	6.13766	0.022889	3638.01	1222372	25	paraXY8_mov18
715	6.18094	0.019833	4923.39	1752728	35	paraXY2_mov11		925	5.47102	0.02462	3837	1177960	20	paraXY8_mov18
750	5.92586	0.02091	4888.28	1740229	30	paraXY2_mov11		960	6.89563	0.025562	3974.11	1514137	30	paraXY8_mov18
780	6.04622	0.02286	4665.64	1656301	25	paraXY2_mov11		980	5.38401	0.024744	3626.5	1066192	15	paraXY8_mov18
810	6.03395	0.025108	4037.91	1348661	25	paraXY2_mov11		70	6.36223	0.020808	5680.79	2346168	25	paraXY8_mov19
840	6.01937	0.024153	3746.89	1228979	25	paraXY2_mov11		100	6.43569	0.022969	5749.49	2368788	25	paraXY8_mov19
870	6.05573	0.026154	3793.18	1259337	25	paraXY2_mov11		130	6.22332	0.021007	5500.38	2095644	25	paraXY8_mov19
895	5.54536	0.02247	3670.39	1101118	20	paraXY2_mov11		160	6.01124	0.021941	5079.56	1854040	25	paraXY8_mov19
925	5.61616	0.024335	3660.24	1152975	25	paraXY2_mov11		190	5.8	0.022071	4980.22	1772958	25	paraXY8_mov19
955	5.64647	0.022019	3548.12	1096370	25	paraXY2_mov11		295	8.58489	0.009441	6391.85	3509125	100	paraXY8_mov19
95	5.68142	0.024413	5210.69	1891479	25	paraXY2_mov12		320	7.0435	0.021549	5450.31	2278229	20	paraXY8_mov19
130	6.64993	0.025778	4802.93	1978807	30	paraXY2_mov12		380	8.35855	0.014702	5134.24	2592789	55	paraXY8_mov19
155	6.09486	0.025164	4565.44	1689213	20	paraXY2_mov12		410	7.02377	0.016615	4895.84	1992605	25	paraXY8_mov19
180	5.97138	0.027969	4464.34	1625021	20	paraXY2_mov12		500	9.54941	0.009551	6099.35	3732802	85	paraXY8_mov19
230	8.00602	0.020144	5034.75	2391506	45	paraXY2_mov12		530	7.43979	0.013402	5661.77	2615738	25	paraXY8_mov19
275	8.22681	0.017516	5489	2766456	40	paraXY2_mov12		595	8.12938	0.011775	6046.32	2974791	60	paraXY8_mov19
340	9.65612	0.013068	6074.33	3602080	60	paraXY2_mov12		630	7.24015	0.017103	5315.01	2242934	30	paraXY8_mov19
375	8.11608	0.013441	6181.76	3090878	30	paraXY2_mov12		655	5.9436	0.019584	4768.66	1626112	20	paraXY8_mov19
455	10.7415	0.011847	6945.87	4605111	75	paraXY2_mov12		690	5.64627	0.018818	4530.09	1513050	30	paraXY8_mov19
505	10.2063	0.013355	7065.4	4550120	45	paraXY2_mov12		725	5.61913	0.020167	4353.22	1401736	30	paraXY8_mov19
545	8.18968	0.010605	7212.65	3757791	35	paraXY2_mov12		760	5.8551	0.022351	4385.52	1438451	30	paraXY8_mov19
585	7.02813	0.013729	6651.2	2966437	35	paraXY2_mov12		795	6.76088	0.02488	4059.68	1558919	30	paraXY8_mov19
620	6.41977	0.015965	5864.95	2263872	30	paraXY2_mov12		840	9.39061	0.023333	4103.44	2178928	40	paraXY8_mov19
655	6.33223	0.019358	4897.29	1655283	30	paraXY2_mov12		860	7.99029	0.027716	4077.22	1818441	15	paraXY8_mov19
690	5.88352	0.02005	4601.65	1518543	30	paraXY2_mov12		880	5.81465	0.015827	3615.78	1135354	15	paraXY8_mov19
725	6.12863	0.021431	4604.41	1671401	30	paraXY2_mov12		910	6.38289	0.023373	3346.25	1117648	25	paraXY8_mov19
760	6.82695	0.024048	4237.24	1597441	30	paraXY2_mov12		935	5.71303	0.020374	3285.22	1011849	20	paraXY8_mov19
785	5.87558	0.0223	4122.55	1389298	20	paraXY2_mov12		965	6.06061	0.020571	3313.99	1067104	25	paraXY8_mov19
815	6.40073	0.025117	4044.86	1496598	25	paraXY2_mov12		65	6.18918	0.032269	4241.66	1633041	5	paraXY8_mov20
840	5.50637	0.021831	4147.91	1339774	20	paraXY2_mov12		85	5.56904	0.029843	3534.73	1131115	15	paraXY8_mov20
870	5.74745	0.022717	4399.35	1491378	25	paraXY2_mov12		115	5.31779	0.021217	3745.62	1138670	25	paraXY8_mov20
905	6.73128	0.022121	4720.69	1888275	30	paraXY2_mov12		150	6.82348	0.026451	3904.7	1518927	30	paraXY8_mov20
930	6.12282	0.023825	4654.89	1629211	20	paraXY2_mov12		175	5.63932	0.0238	3924.79	1244158	20	paraXY8_mov20
965	6.47549	0.023549	4662.99	1739295	30	paraXY2_mov12		205	5.61307	0.021114	3675.94	1183653	25	paraXY8_mov20
80	5.62454	0.023548	5047.83	1807124	25	paraXY2_mov13		300	11.1445	0.014444	4915.64	3200079	90	paraXY8_mov20
120	6.29753	0.020435	5787.34	2262851	35	paraXY2_mov13		330	9.35901	0.016349	4576.94	2448661	25	paraXY8_mov20
150	6.32802	0.022356	5175.21	2033856	25	paraXY2_mov13		345	6.34072	0.017267	4027.74	1405680	10	paraXY8_mov20
175	5.55733	0.019968	4734.32	1633340	20	paraXY2_mov13		425	8.21219	0.01153	5330.44	2627906	75	paraXY8_mov20
285	11.0918	0.011409	7084.27	5185682	105	paraXY2_mov13		460	6.77018	0.014262	5029.46	1986635	30	paraXY8_mov20
320	9.13743	0.01368	6887.48	4049839	30	paraXY2_mov13		520	7.42393	0.012727	5323.22	2299631	55	paraXY8_mov20
425	13.7024	0.010394	7486.04	6864700	100	paraXY2_mov13		575	7.40183	0.013124	5710.57	2478388	50	paraXY8_mov20
550	10.2581	0.008688	7492.36	4832575	120	paraXY2_mov13		615	7.53894	0.016171	5158.13	2295368	35	paraXY8_mov20
660	15.5485	0.009557	6171.86	5986701	105	paraXY2_mov13		660	8.958	0.019167	4860.03	2556378	40	paraXY8_mov20
690	6.43294	0.020274	4964.72	1841912	25	paraXY2_mov13		675	6.83561	0.026081	4600.05	1812419	10	paraXY8_mov20
725	6.36183	0.018823	4969.02	1878291	30	paraXY2_mov13		700	5.71145	0.021419	3939.17	1244777	20	paraXY8_mov20
760	6.42086	0.019835	4657.83	1714080	30	paraXY2_mov13		735	6.02772	0.021114	3777.49	1284347	30	paraXY8_mov20
790	5.74476	0.018595	4404.24	1422570	25	paraXY2_mov13		765	5.9687	0.024498	3666.63	1173321	25	paraXY8_mov20
820	5.87968	0.022168	4023.7	1323798	25	paraXY2_mov13		795	5.74129	0.022765	3765.73	1174907	25	paraXY8_mov20
850	5.83333	0.022457	3990.76	1273053	25	paraXY2_mov13		830	6.108	0.022655	3818.51	1267745	30	paraXY8_mov20
885	6.37597	0.0225	4190.58	1491845	30	paraXY2_mov13		860	5.86054	0.027383	3824.52	1288864	25	paraXY8_mov20
915	6.0265	0.021656	4005.82	1382007	25	paraXY2_mov13		890	6.21333	0.027389	3549.19	1235118	25	paraXY8_mov20
945	5.82952	0.023058	4176.27	1373993	25	paraXY2_mov13		915	5.63769	0.028106	3380.75	1031129	20	paraXY8_mov20
975	6.09059	0.024179	3865.78	1345293	25	paraXY2_mov13		945	6.25587	0.028481	3127.92	982166	25	paraXY8_mov20
75	6.23894	0.019907	5777.28	2276250	25	paraXY2_mov14		970	6.34226	0.02847	3101.74	1011166	20	paraXY8_mov20
100	6.06606	0.025076	5047.18	1922976	20	paraXY2_mov14		55	6.68592	0.028012	3703.97	1448252	20	paraXY8_mov21
135	6.7766	0.023022	4964.51	2045378	30	paraXY2_mov14		75	6.46554	0.029685	3102.02	1119830	15	paraXY8_mov21
160	6.25052	0.025062	4630.45	1745678	20	paraXY2_mov14		100	6.32104	0.025572	3215.22	1096389	20	paraXY8_mov21
185	5.63662	0.023636	4546.31	1482097	20	paraXY2_mov14		120	5.60912	0.029806	3176.76	943497	15	paraXY8_mov21
270	8.08102	0.011311	6513.01	3510513	80	paraXY2_mov14		150	5.62963	0.026634	3050.43	933431	25	paraXY8_mov21
300	6.83505	0.016908	6216.41	2697923	25	paraXY2_mov14		185	6.43821	0.023714	3204.5	1099144	30	paraXY8_mov21
435	18.4773	0.01204	6436.01	7607364	130	paraXY2_mov14		220	6.61236	0.022432	3482.13	1246603	30	paraXY8_mov21
485	8.1446	0.013548	6099.17	3049583	45	paraXY2_mov14		245	5.91637	0.022699	3525.25	1202109	20	paraXY8_mov21
515	7.1835	0.017727	5624.21	2429660	25	paraXY2_mov14		300	8.21946	0.01761	4423.91	2043848	50	paraXY8_mov21
590	7.4064	0.010989	6259.29	2835458	70	paraXY2_mov14		340	8.18124	0.017596	4115.53	1876680	35	paraXY8_mov21
625	6.73396	0.01779	5340.38	2109452	30	paraXY2_mov14		375	7.28117	0.015491	4655.35	1941280	30	paraXY8_mov21
650	6.00278	0.022261	5006.22	1772202	20	paraXY2_mov14		440	9.61741	0.014156	5179.1	2952088	60	paraXY8_mov21
690	6.66109	0.020214	4551.54	1734138	35	paraXY2_mov14		465	6.86108	0.013212	5171.1	2073612	20	paraXY8_mov21
715	5.90414	0.022943	4228.39	1399596	20	paraXY2_mov14		500	6.03301	0.016874	4804.23	1638242	30	paraXY8_mov21
750	6.62453	0.021859	3999.51	1479818	30	paraXY2_mov14		590	8.86977	0.012042	5528.23	2863625	85	paraXY8_mov21
775	5.5787	0.023126	4040.64	1268761	20	paraXY2_mov14		630	7.86634	0.015574	4990.72	2285748	35	paraXY8_mov21
805	5.83318	0.024115	3702.22	1240243	25	paraXY2_mov14		660	5.72049	0.019228	4054.01	1236474	25	paraXY8_mov21
845	7.58142	0.023269	4040.77	1753694	35	paraXY2_mov14		685	4.68188	0.021878	3857.26	995172	20	paraXY8_mov21
865	6.05394	0.024345	3922.73	1349419	15	paraXY2_mov14		720	4.77416	0.021975	3490.55	914525	30	paraXY8_mov21
900	6.98308	0.023183	3925.38	1589779	30	paraXY2_mov14		760	6.23443	0.023703	3708.16	1197735	35	paraXY8_mov21
930	7.22982	0.025716	4010.5	1668366	25	paraXY2_mov14		795	6.87731	0.022241	3863.06	1510456	30	paraXY8_mov21
955	6.61458	0.025623	3810.35	1428882	20	paraXY2_mov14		815	5.73227	0.026742	3664.51	1168980	15	paraXY8_mov21
980	6.4062	0.025451	3972.93	1402446	20	paraXY2_mov14		845	6.58039	0.026018	3533.75	1321624	25	paraXY8_mov21
80	6.02301	0.019029	6404.92	2517135	30	paraXY2_mov16		870	5.78054	0.022239	3293	1007659	20	paraXY8_mov21
110	6.40507	0.027295	5179.28	2102788	25	paraXY2_mov16		900	5.50973	0.023174	3519.65	1091092	25	paraXY8_mov21
140	6.43168	0.023614	4693.56	1807021	25	paraXY2_mov16		935	6.13931	0.022291	3549.3	1203214	30	paraXY8_mov21
170	5.94111	0.020944	4591.08	1648198	25	paraXY2_mov16		960	5.95229	0.026436	3575.97	1194375	20	paraXY8_mov21
195	5.62333	0.02582	4084.55	1290719	20	paraXY2_mov16		80	6.55529	0.023116	4038.77	1595313	25	paraXY8_mov22
285	9.45727	0.012447	5362.83	3110441	85	paraXY2_mov16		110	6.65799	0.025385	4255.41	1736209	25	paraXY8_mov22
305	7.20391	0.018463	5025.86	2141017	15	paraXY2_mov16		135	5.99378	0.026834	4169.75	1484430	20	paraXY8_mov22
345	7.20091	0.017372	4899.78	2097107	35	paraXY2_mov16		165	6.47095	0.026498	3939.16	1469307	25	paraXY8_mov22
425	8.76892	0.011976	6306.43	3443313	75	paraXY2_mov16		190	5.98804	0.026131	3683.35	1252339	20	paraXY8_mov22
525	15.5874	0.012419	6673.88	6500357	95	paraXY2_mov16		220	5.94552	0.023635	3247.92	1042582	25	paraXY8_mov22
545	15.9792	0.015659	6728.67	6654658	15	paraXY2_mov16		280	7.21303	0.014612	4174.39	1740721	55	paraXY8_mov22
565	15.1336	0.010474	7051.43	6783471	15	paraXY2_mov16		325	8.41572	0.018121	4320.74	2117164	40	paraXY8_mov22
590	4.55046	0.016304	6004.45	1591179	20	paraXY2_mov16		360	6.77686	0.013595	4316.53	1696397	30	paraXY8_mov22
690	6.50144	0.00956	6522.46	2654640	95	paraXY2_mov16		410	7.47223	0.015375	4374.67	1837362	45	paraXY8_mov22
730	6.34677	0.017383	5444.4	2025317	35	paraXY2_mov16		445	6.91122	0.016152	4260.06	1699765	30	paraXY8_mov22
765	6.01431	0.019	4546.09	1532033	30	paraXY2_mov16		500	7.37687	0.014152	4829.05	2115126	50	paraXY8_mov22
805	6.97894	0.020016	4431.16	1785756	35	paraXY2_mov16		535	5.78743	0.013709	4619.11	1547402	30	paraXY8_mov22
830	5.8772	0.023447	4226.41	1394716	20	paraXY2_mov16		585	5.81726	0.013597	4864.03	1663498	45	paraXY8_mov22
860	6.17106	0.022755	4093	1428458	25	paraXY2_mov16		620	5.43462	0.017596	4237.36	1339007	30	paraXY8_mov22
890	5.81468	0.023827	3707.61	1167897	25	paraXY2_mov16		650	5.4822	0.022513	3968.89	1202573	25	paraXY8_mov22
920	6.11689	0.021615	3382.14	1126251	25	paraXY2_mov16		680	5.82592	0.024253	3412.86	1085291	25	paraXY8_mov22
950	6.32813	0.025121	3384.68	1174485	25	paraXY2_mov16		710	6.28909	0.024628	3185.23	1054310	25	paraXY8_mov22
985	6.73444	0.024084	3844.28	1472360	30	paraXY2_mov16		735	5.55953	0.024399	3233	950502	20	paraXY8_mov22
75	5.72894	0.020432	4842.2	1646348	25	paraXY2_mov17		765	6.2396	0.023554	3200.75	1059449	25	paraXY8_mov22
110	7.01254	0.023502	4347.11	1817092	30	paraXY2_mov17		790	5.47711	0.028155	3012.86	879756	20	paraXY8_mov22
130	6.06628	0.025833	3921.64	1368654	15	paraXY2_mov17		820	5.76045	0.024643	3095.73	931816	25	paraXY8_mov22
155	5.79587	0.02347	3947.37	1298684	20	paraXY2_mov17		850	6.08292	0.024183	2965.86	943144	25	paraXY8_mov22
185	5.93675	0.025194	3569.01	1220600	25	paraXY2_mov17		875	5.59055	0.027827	3062.69	860616	20	paraXY8_mov22
250	9.60267	0.016843	4585.12	2627273	60	paraXY2_mov17		900	4.57	0.021517	3299.78	801846	20	paraXY8_mov22
275	7.63869	0.016809	4365.37	1881474	20	paraXY2_mov17		935	5.14011	0.023132	3458.07	989008	30	paraXY8_mov22
345	11.0442	0.01359	5183.23	3509049	65	paraXY2_mov17		975	6.49989	0.023758	3626.14	1272774	35	paraXY8_mov22
395	9.68068	0.014237	5485.38	3176037	45	paraXY2_mov17		70	6.14255	0.027831	3906.34	1441441	10	paraXY8_mov23
435	8.67179	0.014106	5441.01	2867410	35	paraXY2_mov17		95	5.61191	0.029626	3773.87	1264245	20	paraXY8_mov23
575	21.1853	0.011258	7222.49	9793690	135	paraXY2_mov17		125	5.82997	0.021608	3614.68	1174770	25	paraXY8_mov23
590	22.7577	0.01921	6496.43	9374355	10	paraXY2_mov17		155	5.88505	0.027661	3423.89	1136732	25	paraXY8_mov23
600	23.8361	0.01969	6411.33	9892682	5	paraXY2_mov17		185	6.75752	0.02683	3365.04	1245065	25	paraXY8_mov23
625	6.21359	0.015133	5514.9	2018453	20	paraXY2_mov17		205	5.41944	0.026294	3108.29	882754	15	paraXY8_mov23
655	5.95234	0.022454	4743.39	1669672	25	paraXY2_mov17		260	7.29809	0.017106	3507.21	1374825	50	paraXY8_mov23
680	5.98506	0.028142	4062.57	1352836	20	paraXY2_mov17		290	6.44056	0.019552	3635.57	1265178	25	paraXY8_mov23
715	5.73962	0.019591	4207.67	1371699	30	paraXY2_mov17		355	8.80275	0.015239	4702.23	2426349	60	paraXY8_mov23
750	6.37343	0.025814	4329.85	1589055	30	paraXY2_mov17		390	7.66916	0.01583	4494.19	1981939	30	paraXY8_mov23
775	6.21398	0.02728	4086.04	1479147	20	paraXY2_mov17		420	6.5125	0.016756	4346.58	1603889	25	paraXY8_mov23
805	5.93862	0.024647	4055.69	1366766	25	paraXY2_mov17		510	9.49174	0.011242	5237.24	3048075	85	paraXY8_mov23
835	5.98469	0.025347	4108.37	1433821	25	paraXY2_mov17		550	7.90398	0.01225	4887.62	2243419	35	paraXY8_mov23
865	5.68692	0.023724	4068.65	1342654	25	paraXY2_mov17		600	6.11529	0.012542	4615.38	1619997	45	paraXY8_mov23
895	6.20905	0.026808	4105.17	1457337	25	paraXY2_mov17		635	5.93145	0.019302	4029.41	1293440	30	paraXY8_mov23
920	6.06646	0.025626	4010.84	1391763	20	paraXY2_mov17		665	5.25452	0.02222	3581.57	999259	25	paraXY8_mov23
945	5.76441	0.025995	3866.08	1244877	20	paraXY2_mov17		700	5.51871	0.02208	3274.62	946364	30	paraXY8_mov23
980	5.74256	0.021371	4455.37	1523735	30	paraXY2_mov17		735	6.18696	0.024816	3196.05	1035521	30	paraXY8_mov23
65	6.05343	0.024852	4369.63	1599286	25	paraXY2_mov18		760	5.47874	0.0235	3160.48	922860	20	paraXY8_mov23
95	5.94779	0.022216	4286.46	1517406	25	paraXY2_mov18		795	5.84766	0.020178	3380.8	1037905	30	paraXY8_mov23
125	5.9396	0.021524	3971.51	1358258	25	paraXY2_mov18		825	5.66438	0.0237	3307.38	985599	25	paraXY8_mov23
150	5.48933	0.02362	3791.66	1190582	20	paraXY2_mov18		860	5.86943	0.02248	3535.12	1113562	30	paraXY8_mov23
185	5.99755	0.023495	3836.71	1312155	30	paraXY2_mov18		890	5.54519	0.023427	3295.08	965459	25	paraXY8_mov23
245	7.74359	0.014454	4893.24	2260678	55	paraXY2_mov18		920	5.93405	0.027323	3038.31	960106	25	paraXY8_mov23
275	6.60645	0.019096	4330.93	1632761	25	paraXY2_mov18		950	6.40184	0.024565	2905.88	929880	25	paraXY8_mov23
310	5.79938	0.016185	4472.88	1489468	30	paraXY2_mov18		980	6.16477	0.024166	2962.09	930096	25	paraXY8_mov23
410	9.76677	0.011309	6230.76	3894228	95	paraXY2_mov18		75	6.41271	0.024758	4368.75	1686337	25	paraXY9_mov01
470	10.11	0.011442	6650.56	4143296	55	paraXY2_mov18		100	6.05706	0.025587	4163.69	1494763	20	paraXY9_mov01
530	10.5256	0.013255	6282.82	4058699	55	paraXY2_mov18		135	7.09172	0.024078	3965.56	1641743	30	paraXY9_mov01
565	6.59715	0.013649	6051.29	2450774	30	paraXY2_mov18		155	6.51452	0.024853	3853.22	1417984	15	paraXY9_mov01
610	7.51875	0.017029	5539.81	2531695	40	paraXY2_mov18		175	5.46724	0.025932	3563.7	1101183	15	paraXY9_mov01
650	8.0874	0.016736	5631.01	2747933	35	paraXY2_mov18		205	6.10502	0.025108	3445.48	1119782	25	paraXY9_mov01
690	6.57414	0.020371	4637.23	1650855	35	paraXY2_mov18		235	5.67065	0.019136	3527.19	1054630	25	paraXY9_mov01
720	5.58293	0.022198	4037.28	1199073	25	paraXY2_mov18		275	6.23325	0.018856	3744.97	1314484	35	paraXY9_mov01
760	6.01265	0.01996	4302.8	1501676	35	paraXY2_mov18		315	6.51203	0.018824	4075.86	1532525	35	paraXY9_mov01
795	5.61169	0.01711	5299.75	1849612	30	paraXY2_mov18		380	8.47823	0.015535	5238.01	2666147	60	paraXY9_mov01
830	6.07433	0.022387	5427.59	2008210	30	paraXY2_mov18		480	14.3608	0.01143	6020.97	5304473	95	paraXY9_mov01
860	6.0086	0.024282	4506.91	1563897	25	paraXY2_mov18		505	5.32379	0.01682	5510.82	1752442	20	paraXY9_mov01
890	5.83937	0.021464	4344.65	1494559	25	paraXY2_mov18		580	6.82878	0.01213	5768.17	2434167	70	paraXY9_mov01
920	6.25101	0.025013	4032.73	1427586	25	paraXY2_mov18		615	5.91523	0.015754	5447.31	1939243	30	paraXY9_mov01
945	5.99754	0.026798	3609.88	1234578	20	paraXY2_mov18		655	6.36235	0.018397	4853	1839286	35	paraXY9_mov01
975	6.10812	0.023347	3743.81	1310334	25	paraXY2_mov18		685	6.1941	0.020996	4268.88	1515453	25	paraXY9_mov01
75	5.97992	0.023952	4418.87	1617307	25	paraXY2_mov19		720	6.5591	0.020368	4110.09	1528953	30	paraXY9_mov01
100	5.70909	0.026206	3935.43	1275078	20	paraXY2_mov19		750	6.08857	0.018217	4105.58	1465693	25	paraXY9_mov01
130	5.51831	0.02263	3774.71	1204134	25	paraXY2_mov19		775	5.52073	0.020792	4415.35	1443819	20	paraXY9_mov01
160	5.82609	0.025771	3500.7	1120224	25	paraXY2_mov19		805	5.97188	0.024189	3789.96	1250686	25	paraXY9_mov01
195	6.53696	0.022207	3406.45	1199071	30	paraXY2_mov19		840	6.60024	0.022564	3989.21	1527869	30	paraXY9_mov01
270	11.2278	0.015799	4500.53	3015358	70	paraXY2_mov19		870	6.69313	0.023638	3888.53	1497084	25	paraXY9_mov01
340	16.9016	0.016004	5252.47	5404793	65	paraXY2_mov19		890	5.80105	0.026118	3803.58	1217145	15	paraXY9_mov01
360	17.4258	0.017166	5118.08	5425167	15	paraXY2_mov19		920	5.49197	0.020769	3502	1078616	25	paraXY9_mov01
425	8.5408	0.009708	6229.23	3220510	60	paraXY2_mov19		945	5.45186	0.026187	3267.39	957344	20	paraXY9_mov01
460	7.2537	0.014432	5290.95	2306856	30	paraXY2_mov19		980	6.28011	0.025373	3271.72	1086211	30	paraXY9_mov01
525	8.68385	0.01217	6085.48	3316587	60	paraXY2_mov19		70	6.52925	0.020931	4202.87	1622307	30	paraXY9_mov02
575	7.92679	0.01127	6277.1	3176211	45	paraXY2_mov19		105	7.36504	0.025021	4095.51	1777452	30	paraXY9_mov02
605	7.0436	0.019587	5280.62	2238981	25	paraXY2_mov19		125	6.46413	0.024311	3774.05	1403945	15	paraXY9_mov02
630	6.20609	0.024477	4294.09	1507225	20	paraXY2_mov19		150	6.06795	0.025037	3524.79	1142032	20	paraXY9_mov02
665	6.20753	0.021845	4004.98	1381719	30	paraXY2_mov19		180	5.88713	0.025497	3341.28	1035798	25	paraXY9_mov02
695	5.87372	0.021213	4059.24	1335491	25	paraXY2_mov19		210	5.2198	0.020915	3833.73	1081113	25	paraXY9_mov02
725	5.89692	0.025849	3656.62	1166462	25	paraXY2_mov19		280	5.87817	0.011051	4757.52	1703192	65	paraXY9_mov02
755	6.07989	0.024309	3675.91	1242459	25	paraXY2_mov19		350	7.53034	0.013209	5121.08	2376180	65	paraXY9_mov02
785	6.08015	0.022865	3820.58	1306639	25	paraXY2_mov19		400	8.56485	0.014272	5209.36	2724497	45	paraXY9_mov02
810	5.87054	0.024467	3933.07	1270383	20	paraXY2_mov19		420	6.18996	0.01764	4988.84	1776027	15	paraXY9_mov02
845	6.85673	0.022051	3575.47	1340800	30	paraXY2_mov19		470	6.31546	0.01367	5673.18	2184173	45	paraXY9_mov02
870	5.99149	0.018601	3434.55	1112793	20	paraXY2_mov19		525	6.50777	0.013629	5793.99	2381329	50	paraXY9_mov02
900	5.92725	0.021103	3619.27	1190739	25	paraXY2_mov19		575	6.06152	0.012108	5540.34	1988982	45	paraXY9_mov02
940	7.74041	0.022937	3849.96	1674734	35	paraXY2_mov19		620	6.60103	0.017274	5212.49	2027657	40	paraXY9_mov02
965	7.26521	0.024983	3977.04	1594795	20	paraXY2_mov19		660	7.41888	0.020797	4826.83	2104499	35	paraXY9_mov02
65	7.71624	0.025253	3915.85	1750384	30	paraXY2_mov20		690	6.86218	0.022221	4315.36	1708884	25	paraXY9_mov02
80	5.77819	0.030148	3644.88	1159071	10	paraXY2_mov20		720	7.50359	0.0236	4315.36	1881497	25	paraXY9_mov02
110	5.99865	0.025309	3320.83	1112479	25	paraXY2_mov20		745	6.24135	0.024894	4053.9	1422919	20	paraXY9_mov02
140	6.41803	0.027702	3393.07	1180787	25	paraXY2_mov20		780	7.42638	0.024176	3900.88	1618865	30	paraXY9_mov02
170	6.03881	0.023442	3714.99	1251950	25	paraXY2_mov20		800	6.29886	0.02459	3684.2	1329996	15	paraXY9_mov02
195	5.25015	0.022095	3707.02	1071328	20	paraXY2_mov20		830	6.19464	0.021838	3670.19	1288236	25	paraXY9_mov02
230	6.06975	0.022303	3649.02	1229720	30	paraXY2_mov20		860	6.50315	0.023482	3550.82	1232134	25	paraXY9_mov02
295	7.72647	0.013718	4569.47	2120233	60	paraXY2_mov20		890	5.68631	0.020142	3708.91	1149762	25	paraXY9_mov02
320	6.27891	0.0176	4407.19	1586590	20	paraXY2_mov20		925	6.58422	0.024535	3817.47	1488812	30	paraXY9_mov02
415	10.6555	0.012724	5944.68	3929434	90	paraXY2_mov20		950	6.05607	0.025224	3887.69	1298487	20	paraXY9_mov02
460	8.35538	0.013925	5585.96	2781806	40	paraXY2_mov20		980	6.11225	0.025513	3626.06	1240114	25	paraXY9_mov02
520	8.06551	0.010974	5578.61	2705627	55	paraXY2_mov20		70	5.79995	0.021988	4090.04	1415153	25	paraXY9_mov03
590	10.691	0.014217	5906.68	3868874	65	paraXY2_mov20		100	6.17064	0.025797	3900.82	1334080	25	paraXY9_mov03
650	16.5147	0.019457	5190.97	5144248	55	paraXY2_mov20		125	5.54936	0.024961	3757.57	1221210	20	paraXY9_mov03
675	5.35053	0.022759	3986.99	1140280	20	paraXY2_mov20		155	5.8928	0.023661	3401.47	1112281	25	paraXY9_mov03
705	4.92957	0.020771	4146.74	1119619	25	paraXY2_mov20		180	5.54458	0.02601	3460.69	1034747	20	paraXY9_mov03
740	5.40311	0.021173	3863.43	1189936	30	paraXY2_mov20		230	7.81933	0.020825	4047.32	1784867	45	paraXY9_mov03
775	5.98076	0.023799	4064.84	1410500	30	paraXY2_mov20		270	7.1713	0.014401	4603.7	1910537	35	paraXY9_mov03
800	5.79774	0.02627	3937.88	1287688	20	paraXY2_mov20		315	7.57428	0.01624	4838.78	2162936	40	paraXY9_mov03
830	5.66791	0.02388	3817.4	1221569	25	paraXY2_mov20		395	10.2575	0.011862	6519.12	4217871	75	paraXY9_mov03
860	5.87758	0.023892	4162.1	1460896	25	paraXY2_mov20		440	9.47774	0.013465	6084.94	3535351	40	paraXY9_mov03
885	5.42968	0.023044	4167.15	1345991	20	paraXY2_mov20		510	10.6837	0.011179	6163.56	4185060	65	paraXY9_mov03
920	5.89895	0.022003	4194.51	1417746	30	paraXY2_mov20		545	8.22074	0.012315	4943.63	2452039	30	paraXY9_mov03
950	5.89882	0.022938	4269.37	1502818	25	paraXY2_mov20		575	6.52845	0.016035	5515.45	2173088	25	paraXY9_mov03
980	6.39845	0.027466	3726.82	1296933	25	paraXY2_mov20		610	6.02429	0.018984	5122.74	1782715	30	paraXY9_mov03
85	6.99075	0.024714	4004.52	1657871	30	paraXY2_mov21		645	6.15433	0.021878	4527.9	1607404	30	paraXY9_mov03
105	6.20134	0.026952	3722.48	1299144	15	paraXY2_mov21		675	5.84064	0.022379	4626.59	1605425	25	paraXY9_mov03
140	6.69049	0.022983	3776.89	1405004	30	paraXY2_mov21		705	6.35263	0.024578	4633.17	1760606	25	paraXY9_mov03
170	7.20161	0.023928	3488.56	1391937	25	paraXY2_mov21		740	7.87538	0.026065	3883.79	1736052	30	paraXY9_mov03
190	5.77622	0.024467	3482.53	1142271	15	paraXY2_mov21		760	6.19298	0.021727	3511.64	1197469	15	paraXY9_mov03
240	6.8664	0.015349	3690.55	1476219	45	paraXY2_mov21		785	6.03317	0.023956	3748.08	1255608	20	paraXY9_mov03
295	8.62997	0.015944	4650.82	2334712	50	paraXY2_mov21		820	6.48408	0.023425	4241.67	1577901	30	paraXY9_mov03
335	7.8751	0.014592	4750.77	2137848	35	paraXY2_mov21		850	7.08311	0.023693	3905.44	1566080	25	paraXY9_mov03
375	6.94115	0.01367	5028.22	1991177	35	paraXY2_mov21		875	6.24297	0.025042	3627.84	1331419	20	paraXY9_mov03
425	5.35906	0.014177	5172.29	1551688	45	paraXY2_mov21		900	5.59511	0.024481	3472.22	1086804	20	paraXY9_mov03
500	5.98237	0.012559	5961.94	2223802	70	paraXY2_mov21		930	5.76108	0.024859	3519.42	1122694	25	paraXY9_mov03
605	7.76887	0.008657	5921.19	2871778	100	paraXY2_mov21		960	6.11892	0.025846	3503.15	1163045	25	paraXY9_mov03
630	6.08081	0.01897	5435.43	1918707	20	paraXY2_mov21		985	5.88277	0.027551	2986.67	934827	20	paraXY9_mov03
670	6.05733	0.018538	4667.29	1605549	35	paraXY2_mov21		55	7.20568	0.029643	4337.44	1908474	20	paraXY9_mov05
705	6.17147	0.022759	4368.54	1524621	30	paraXY2_mov21		75	6.74667	0.029358	3564.89	1393873	15	paraXY9_mov05
740	6.19909	0.022733	3978.22	1320769	30	paraXY2_mov21		100	5.94157	0.021257	3738.2	1278463	20	paraXY9_mov05
770	6.14116	0.024319	3722.2	1254381	25	paraXY2_mov21		130	6.22874	0.026889	4043.85	1431524	25	paraXY9_mov05
800	5.84437	0.025573	3812.62	1220039	25	paraXY2_mov21		165	5.89889	0.022567	4491.97	1608124	30	paraXY9_mov05
830	6.10097	0.026677	3611.48	1162896	25	paraXY2_mov21		205	6.53898	0.021007	5298.51	2087614	35	paraXY9_mov05
860	5.73178	0.018508	3478.76	1099288	25	paraXY2_mov21		320	7.62665	0.007721	6240	3188642	110	paraXY9_mov05
895	6.04472	0.022353	3612.93	1221170	30	paraXY2_mov21		385	8.79621	0.012008	6446.99	3629658	60	paraXY9_mov05
930	6.20678	0.019368	3735.76	1270159	30	paraXY2_mov21		420	7.35623	0.0144	5773.11	2632536	30	paraXY9_mov05
965	6.48627	0.021169	4027.94	1506450	30	paraXY2_mov21		500	9.10733	0.010193	6477.46	3543169	75	paraXY9_mov05
45	5.96897	0.027279	4129.84	1495002	20	paraXY2_mov22		560	9.88941	0.012878	5890.85	3540402	55	paraXY9_mov05
75	6.55367	0.025285	3897.62	1504481	25	paraXY2_mov22		585	7.98221	0.017012	5351.89	2579613	20	paraXY9_mov05
100	5.58003	0.024852	3801.07	1170729	20	paraXY2_mov22		605	5.90915	0.021775	5161.27	1775476	15	paraXY9_mov05
130	5.77203	0.024424	3416.36	1072738	25	paraXY2_mov22		645	6.21515	0.020025	4213.77	1457965	35	paraXY9_mov05
160	5.86368	0.023088	3190.71	1005075	25	paraXY2_mov22		675	5.87036	0.022028	4446.24	1480599	25	paraXY9_mov05
185	5.4949	0.027961	3331.67	992839	20	paraXY2_mov22		705	5.76064	0.020861	3999.24	1307753	25	paraXY9_mov05
240	7.0837	0.017591	4328.01	1752844	50	paraXY2_mov22		740	6.32192	0.023343	3977.36	1447758	30	paraXY9_mov05
270	6.10228	0.019903	4473	1610279	25	paraXY2_mov22		775	6.1695	0.01905	4410.03	1592022	30	paraXY9_mov05
310	5.98244	0.017475	4571.6	1590918	35	paraXY2_mov22		805	6.01577	0.021305	4198.49	1452676	25	paraXY9_mov05
405	9.16463	0.012043	5557.36	3162136	90	paraXY2_mov22		835	6.05485	0.025031	3744.69	1243238	25	paraXY9_mov05
490	13.9688	0.012963	6267.05	5402196	80	paraXY2_mov22		865	6.02026	0.023135	3296.08	1071227	25	paraXY9_mov05
570	7.21205	0.008136	6384.87	2854036	75	paraXY2_mov22		890	5.29628	0.026864	3121.14	870799	20	paraXY9_mov05
615	6.34202	0.012019	5350.63	2043942	40	paraXY2_mov22		930	6.39393	0.022137	3553.7	1218918	35	paraXY9_mov05
650	6.0246	0.017804	4824.74	1693484	30	paraXY2_mov22		955	5.81356	0.026888	3863.07	1251636	20	paraXY9_mov05
685	5.91061	0.020677	4581.56	1594383	30	paraXY2_mov22		985	5.97097	0.021212	3571.46	1182153	25	paraXY9_mov05
720	6.05799	0.021321	4071.32	1372034	30	paraXY2_mov22		45	5.22459	0.031672	4601.66	1578368	10	paraXY9_mov06
745	5.42997	0.024117	3692.05	1118690	20	paraXY2_mov22		70	5.60815	0.027551	3692.42	1225883	20	paraXY9_mov06
780	6.38746	0.024515	3496.58	1195832	30	paraXY2_mov22		100	6.10365	0.025824	3702.1	1303139	25	paraXY9_mov06
805	5.73138	0.027455	3427.04	1021259	20	paraXY2_mov22		125	5.85403	0.029003	3690.74	1258543	20	paraXY9_mov06
835	6.25564	0.026509	3275.48	1090736	25	paraXY2_mov22		155	5.95473	0.023873	3842.47	1283384	25	paraXY9_mov06
865	6.3232	0.024167	3036.66	1035500	25	paraXY2_mov22		180	5.712	0.027557	3740.04	1208033	20	paraXY9_mov06
895	5.62684	0.021086	3273.58	965706	25	paraXY2_mov22		270	9.9627	0.012538	5624.06	3509415	85	paraXY9_mov06
935	6.06003	0.023447	3850.85	1313141	35	paraXY2_mov22		295	7.27663	0.016643	4920.35	2135434	20	paraXY9_mov06
965	6.0648	0.024633	3889.48	1322424	25	paraXY2_mov22		325	6.42323	0.018815	4656.93	1811544	25	paraXY9_mov06
65	6.82114	0.026526	3667.9	1419479	30	paraXY2_mov23		400	8.09814	0.0118	5702.93	2828653	70	paraXY9_mov06
90	6.31231	0.030883	3340.22	1179099	20	paraXY2_mov23		480	10.3024	0.01124	6373.17	4129815	75	paraXY9_mov06
120	6.02925	0.023173	3254.18	1099914	25	paraXY2_mov23		515	7.56141	0.011758	6184.39	2832451	30	paraXY9_mov06
145	6.33294	0.025937	3070.88	1016462	20	paraXY2_mov23		555	6.69497	0.013825	5758.53	2337964	35	paraXY9_mov06
170	5.80493	0.028715	3051.54	915463	20	paraXY2_mov23		585	5.68128	0.019084	4904.54	1608688	25	paraXY9_mov06
210	5.97005	0.02372	3493.18	1149257	35	paraXY2_mov23		615	5.19735	0.021082	4610.33	1313945	25	paraXY9_mov06
260	7.04171	0.018276	4197.68	1729446	45	paraXY2_mov23		660	5.76723	0.018637	4485.57	1435383	40	paraXY9_mov06
300	6.98412	0.016474	4654.84	1880556	35	paraXY2_mov23		695	5.50015	0.020013	4401.25	1364387	30	paraXY9_mov06
360	8.13203	0.013718	5223.99	2517963	55	paraXY2_mov23		725	5.47119	0.024061	4220.51	1312580	25	paraXY9_mov06
470	15.0791	0.011458	5816.16	5374129	105	paraXY2_mov23		755	5.80784	0.025115	4090.92	1399096	25	paraXY9_mov06
500	5.92293	0.012004	5267.84	1806868	25	paraXY2_mov23		790	6.10282	0.022243	3915.9	1354903	30	paraXY9_mov06
610	8.59929	0.009845	6503.76	3590078	105	paraXY2_mov23		825	7.10864	0.022813	3901.81	1603644	30	paraXY9_mov06
630	5.83666	0.016189	5615.02	2049483	15	paraXY2_mov23		845	5.89577	0.02459	3753.53	1253678	15	paraXY9_mov06
660	5.07893	0.020248	4758.41	1379940	25	paraXY2_mov23		875	5.89496	0.024756	3558.86	1145953	25	paraXY9_mov06
705	6.28623	0.021005	4562.52	1606007	40	paraXY2_mov23		905	5.94722	0.024368	3676.49	1180152	25	paraXY9_mov06
740	6.4883	0.023637	4217.62	1467731	30	paraXY2_mov23		940	6.39034	0.026159	3891.47	1416495	30	paraXY9_mov06
770	6.0406	0.021181	3979.3	1341024	25	paraXY2_mov23		965	5.41388	0.025145	3946.01	1254830	20	paraXY9_mov06
805	6.54908	0.023462	3533.26	1208374	30	paraXY2_mov23		75	6.00566	0.029948	4377.6	1667867	15	paraXY9_mov07
830	6.21891	0.023334	3365.94	1130956	20	paraXY2_mov23		95	5.37387	0.03351	3817.66	1210199	15	paraXY9_mov07
860	6.49206	0.029698	3121.42	1048797	25	paraXY2_mov23		130	6.13406	0.026046	4162.53	1473535	30	paraXY9_mov07
885	6.62219	0.029467	2792.91	941211	20	paraXY2_mov23		160	5.84058	0.025322	4488.41	1566455	25	paraXY9_mov07
910	5.42052	0.024101	2861.05	792511	20	paraXY2_mov23		190	6.71629	0.027072	4068.73	1566460	25	paraXY9_mov07
940	6.54381	0.029084	2949.11	990900	25	paraXY2_mov23		215	6.03233	0.020483	4066.13	1419081	20	paraXY9_mov07
970	6.2336	0.024282	2989.99	992676	25	paraXY2_mov23		255	6.4861	0.018924	4369.99	1625636	35	paraXY9_mov07
55	6.4004	0.02876	3715.11	1333726	20	paraXY3_mov03		300	6.67427	0.01734	4668.33	1787971	40	paraXY9_mov07
80	6.34701	0.029033	3488.96	1186245	20	paraXY3_mov03		345	6.63575	0.016288	5078.6	1945105	40	paraXY9_mov07
110	5.83171	0.027096	3775.62	1219526	25	paraXY3_mov03		375	6.1646	0.018889	5131.89	1878273	25	paraXY9_mov07
140	6.06111	0.026508	3904.44	1319702	25	paraXY3_mov03		440	7.61281	0.014537	5230.06	2384907	60	paraXY9_mov07
165	5.6192	0.029498	3718.89	1115668	20	paraXY3_mov03		485	7.20637	0.015341	5893.11	2669578	40	paraXY9_mov07
205	6.40512	0.021574	4301.39	1522692	35	paraXY3_mov03		555	8.39189	0.011651	6236.98	3180858	65	paraXY9_mov07
280	8.07918	0.011734	5488.79	2738905	70	paraXY3_mov03		585	6.58278	0.014453	5801.22	2239271	25	paraXY9_mov07
355	9.90946	0.010559	5747.37	3597853	70	paraXY3_mov03		620	6.06638	0.016022	5234.68	1821667	30	paraXY9_mov07
390	8.60411	0.01524	5581.4	2863258	30	paraXY3_mov03		655	5.87085	0.019302	4658.4	1588515	30	paraXY9_mov07
465	9.88004	0.010246	5941.57	3618419	70	paraXY3_mov03		690	5.84349	0.020643	4458.05	1542487	30	paraXY9_mov07
495	7.75969	0.014022	5563.13	2642485	25	paraXY3_mov03		725	6.18353	0.02086	4248.84	1499841	30	paraXY9_mov07
610	15.5122	0.010691	6529.4	6542460	110	paraXY3_mov03		755	6.10874	0.023142	4350.11	1557340	25	paraXY9_mov07
630	6.39173	0.018884	5345.02	2047141	15	paraXY3_mov03		785	6.10341	0.025856	4138.4	1477410	25	paraXY9_mov07
695	7.33906	0.012797	5776.05	2541462	60	paraXY3_mov03		815	5.90799	0.02018	4385.83	1565742	25	paraXY9_mov07
725	6.02101	0.017096	5164.74	1833482	25	paraXY3_mov03		845	6.51841	0.025	4275.16	1564709	25	paraXY9_mov07
750	5.1741	0.022549	4216.85	1218669	20	paraXY3_mov03		885	8.19251	0.023161	4323.06	2096684	35	paraXY9_mov07
790	5.38638	0.020071	4036.94	1219155	35	paraXY3_mov03		905	6.66844	0.02501	4246.05	1664451	15	paraXY9_mov07
830	6.06783	0.021845	4366.78	1519640	35	paraXY3_mov03		930	5.5431	0.018155	4297.91	1426906	20	paraXY9_mov07
860	5.81635	0.02021	4378.31	1462354	25	paraXY3_mov03		960	5.64888	0.02342	4183.47	1401461	25	paraXY9_mov07
895	6.17777	0.021719	4270.87	1494803	30	paraXY3_mov03		80	6.46672	0.025216	4707.54	1868892	25	paraXY9_mov09
925	5.99769	0.021838	4032.64	1346902	25	paraXY3_mov03		105	5.65351	0.025055	5003.92	1756376	20	paraXY9_mov09
955	5.73047	0.023655	3816.15	1232618	25	paraXY3_mov03		135	5.89501	0.024821	4550.63	1633677	25	paraXY9_mov09
985	5.71724	0.022707	3735.44	1191604	25	paraXY3_mov03		175	7.78471	0.024473	4204.21	1896100	35	paraXY9_mov09
70	6.75806	0.032148	4090.99	1677304	20	paraXY3_mov05		195	6.56101	0.02393	3903.61	1436530	15	paraXY9_mov09
90	5.87699	0.029205	3738.07	1267205	15	paraXY3_mov05		250	10.1474	0.020619	4483.6	2609453	50	paraXY9_mov09
125	5.94372	0.020972	4147.47	1397699	30	paraXY3_mov05		275	7.63086	0.013419	4598.85	1986703	20	paraXY9_mov09
155	5.98049	0.025144	4144.58	1450602	25	paraXY3_mov05		300	6.22194	0.017402	4545.74	1568281	20	paraXY9_mov09
185	6.19461	0.026754	3941.98	1395460	25	paraXY3_mov05		380	8.35909	0.011484	5903.49	3093427	75	paraXY9_mov09
280	15.0783	0.016309	5550.1	5083893	90	paraXY3_mov05		415	7.57558	0.015711	5449.47	2474058	30	paraXY9_mov09
295	14.8534	0.018105	5390.33	4851299	10	paraXY3_mov05		475	7.84386	0.011282	6329.49	3006507	55	paraXY9_mov09
315	15.7166	0.017344	5379.57	5148247	15	paraXY3_mov05		535	8.3108	0.011488	6922.65	3613624	55	paraXY9_mov09
330	15.637	0.018907	5368.78	5073501	10	paraXY3_mov05		580	7.62643	0.013041	6567.75	3073709	40	paraXY9_mov09
345	14.9752	0.020646	5342.99	4867462	10	paraXY3_mov05		605	6.03753	0.017901	5952.24	2166615	20	paraXY9_mov09
365	14.7833	0.017583	5593.48	5011762	15	paraXY3_mov05		645	6.12553	0.017667	5224.12	1880685	35	paraXY9_mov09
390	15.2478	0.015637	6038.6	5718553	20	paraXY3_mov05		675	5.86561	0.024291	4974.5	1656507	25	paraXY9_mov09
405	13.9581	0.018492	6055.95	5208115	10	paraXY3_mov05		710	6.1219	0.020805	4796.97	1698128	30	paraXY9_mov09
440	17.2922	0.015515	6435.66	7085663	30	paraXY3_mov05		740	6.06654	0.022137	4343.67	1524629	25	paraXY9_mov09
500	6.94109	0.008406	6900.57	3008647	55	paraXY3_mov05		775	6.96496	0.023769	3941.54	1592384	30	paraXY9_mov09
575	7.67031	0.010896	6521.32	3175885	70	paraXY3_mov05		810	7.6632	0.024249	3848.56	1689517	30	paraXY9_mov09
600	5.78267	0.013273	6438.62	2298587	20	paraXY3_mov05		830	6.42519	0.028349	3807.49	1374503	15	paraXY9_mov09
690	10.2774	0.014666	7088.92	4877177	85	paraXY3_mov05		860	6.89088	0.024812	3795.33	1434634	25	paraXY9_mov09
715	8.34581	0.019503	6166.66	3225161	20	paraXY3_mov05		890	6.30743	0.024455	3674.54	1267717	25	paraXY9_mov09
730	5.7497	0.023071	5459.85	1932786	10	paraXY3_mov05		915	5.84271	0.025349	3947.01	1263043	20	paraXY9_mov09
765	6.16373	0.020798	4833.03	1686727	30	paraXY3_mov05		950	5.83952	0.021042	4226.56	1496202	30	paraXY9_mov09
795	6.25697	0.023764	4046.78	1420419	25	paraXY3_mov05		980	6.33805	0.025367	4330.78	1658689	25	paraXY9_mov09
820	5.81211	0.024741	3778.46	1224221	20	paraXY3_mov05		90	8.08583	0.025062	4853.05	2416818	35	paraXY9_mov11
845	5.62243	0.02667	3646.32	1144946	20	paraXY3_mov05		110	6.42645	0.024635	4484.48	1695135	15	paraXY9_mov11
875	5.76848	0.025355	3562.42	1179161	25	paraXY3_mov05		135	6.03512	0.022003	4236.04	1469906	20	paraXY9_mov11
905	6.13116	0.023273	3742.26	1257398	25	paraXY3_mov05		165	6.22335	0.025975	3873.04	1343946	25	paraXY9_mov11
930	5.73915	0.025161	3571.18	1139207	20	paraXY3_mov05		235	14.2473	0.02151	4344.4	3640605	65	paraXY9_mov11
960	6.09414	0.024792	3796.14	1286890	25	paraXY3_mov05		260	6.09283	0.021214	4106.85	1396328	20	paraXY9_mov11
65	6.04889	0.030815	3737.33	1341702	10	paraXY3_mov08		310	7.51502	0.018849	4504.25	1995381	45	paraXY9_mov11
85	5.49228	0.028073	3206.57	958765	15	paraXY3_mov08		385	11.2629	0.013284	4938.3	3362984	70	paraXY9_mov11
115	6.12542	0.022312	3202.46	1072823	25	paraXY3_mov08		440	10.641	0.013338	5499.24	3673489	50	paraXY9_mov11
145	5.32318	0.021713	3838.98	1113303	25	paraXY3_mov08		470	9.13777	0.018488	4990.9	2784921	25	paraXY9_mov11
180	5.91357	0.023753	3926.13	1330958	30	paraXY3_mov08		525	8.86057	0.01107	5815.04	3209903	50	paraXY9_mov11
255	10.267	0.015906	4929.91	3007246	70	paraXY3_mov08		575	9.06472	0.013422	5715.3	3183422	45	paraXY9_mov11
275	7.30405	0.018104	4801.04	2093255	15	paraXY3_mov08		595	6.40313	0.014425	5586.15	2189770	15	paraXY9_mov11
330	8.19888	0.014416	5284.49	2652815	50	paraXY3_mov08		645	6.16718	0.015833	5251.61	1811807	45	paraXY9_mov11
350	5.86681	0.015955	4746.21	1627949	15	paraXY3_mov08		680	5.58942	0.020177	4975.46	1691655	30	paraXY9_mov11
460	9.86172	0.0103	6421.98	3885300	105	paraXY3_mov08		710	4.86561	0.018998	4490.98	1244001	25	paraXY9_mov11
485	6.7374	0.0137	5914.13	2412966	20	paraXY3_mov08		755	6.39118	0.021281	4453.36	1629928	40	paraXY9_mov11
575	7.81347	0.009682	6849.75	3520769	85	paraXY3_mov08		785	6.16545	0.021388	4491.8	1648489	25	paraXY9_mov11
625	7.42887	0.012343	6455.84	3098802	45	paraXY3_mov08		820	6.06492	0.019361	4452.18	1598331	30	paraXY9_mov11
660	6.26856	0.014573	5952.61	2291753	30	paraXY3_mov08		855	6.26069	0.018996	4780.21	1744776	30	paraXY9_mov11
700	6.10924	0.016833	5454.07	1996189	35	paraXY3_mov08		900	7.13472	0.017807	5188.58	2236276	40	paraXY9_mov11
730	5.64536	0.019601	4902.79	1598309	25	paraXY3_mov08		935	6.40827	0.017503	5400.61	2154845	30	paraXY9_mov11
765	5.90714	0.02157	4240.91	1420706	30	paraXY3_mov08		970	6.79841	0.020714	5107.8	2094196	30	paraXY9_mov11
795	5.6842	0.021827	4146.47	1331017	25	paraXY3_mov08		70	6.2249	0.032107	4311.9	1733383	15	paraXY9_mov12
825	5.6962	0.026284	3945.6	1274428	25	paraXY3_mov08		90	5.69377	0.032375	3827.33	1247711	15	paraXY9_mov12
855	5.79951	0.022488	3931.73	1340721	25	paraXY3_mov08		120	6.25067	0.027794	3970.41	1417438	25	paraXY9_mov12
885	6.28268	0.025171	3772.53	1339247	25	paraXY3_mov08		150	6.48319	0.027007	4147.91	1518136	25	paraXY9_mov12
920	6.46389	0.019938	4380.25	1642594	30	paraXY3_mov08		185	8.15059	0.025875	4031.09	1938953	30	paraXY9_mov12
960	8.25427	0.024452	4776.04	2450107	35	paraXY3_mov08		205	5.99291	0.017853	3854.57	1291281	15	paraXY9_mov12
985	7.70445	0.024849	4437.76	2019181	20	paraXY3_mov08		235	6.3008	0.023921	3864.75	1379714	25	paraXY9_mov12
60	5.55173	0.024751	4710.05	1596707	20	paraXY3_mov10		270	6.8114	0.020549	3993.06	1545314	30	paraXY9_mov12
95	7.38303	0.026708	4337.23	1938742	30	paraXY3_mov10		300	6.20462	0.023261	4058.17	1420361	25	paraXY9_mov12
120	6.78956	0.027346	4218.23	1704165	20	paraXY3_mov10		345	6.93352	0.016729	4274.49	1658504	40	paraXY9_mov12
150	6.62347	0.023823	4063.27	1584674	25	paraXY3_mov10		380	6.04966	0.016762	4431.13	1506584	30	paraXY9_mov12
175	6.2887	0.024448	4171.17	1472424	20	paraXY3_mov10		450	8.24838	0.013831	5478.23	2728160	65	paraXY9_mov12
205	6.09165	0.02397	4129.14	1494749	25	paraXY3_mov10		485	7.05836	0.015895	5519.17	2362205	30	paraXY9_mov12
295	15.8951	0.018231	5111.62	4850928	85	paraXY3_mov10		515	5.9223	0.017478	5190.03	1806131	25	paraXY9_mov12
340	7.27254	0.012954	5157.2	2227911	40	paraXY3_mov10		585	6.69263	0.0118	6471.7	2575735	65	paraXY9_mov12
380	5.94431	0.012153	5316.32	1935140	35	paraXY3_mov10		635	5.96198	0.014173	6003	2149074	45	paraXY9_mov12
455	7.40018	0.011771	6210.65	2832057	70	paraXY3_mov10		675	5.97991	0.018458	5183.22	1814126	35	paraXY9_mov12
495	5.95534	0.012485	6403.86	2395045	35	paraXY3_mov10		710	6.13729	0.022106	4898.1	1763316	30	paraXY9_mov12
585	8.1913	0.011245	7180.8	3834548	85	paraXY3_mov10		745	6.20746	0.021681	4703.22	1697861	30	paraXY9_mov12
620	6.97061	0.016231	6485.24	2801623	30	paraXY3_mov10		775	6.04378	0.020757	4538.56	1656575	25	paraXY9_mov12
650	6.17512	0.019034	6149.08	2342800	25	paraXY3_mov10		805	5.98988	0.024102	4354.28	1523999	25	paraXY9_mov12
695	6.5405	0.019222	5592.38	2158660	40	paraXY3_mov10		840	5.81819	0.02107	4916.03	1700946	30	paraXY9_mov12
730	6.30548	0.019444	4956.1	1813933	30	paraXY3_mov10		880	6.54011	0.020888	5382.99	2142431	35	paraXY9_mov12
755	5.67747	0.022901	4612.27	1503600	20	paraXY3_mov10		910	5.75782	0.020794	4954.21	1773608	25	paraXY9_mov12
790	6.21284	0.021873	4462.65	1597629	30	paraXY3_mov10		940	5.75967	0.021581	4926.57	1798198	25	paraXY9_mov12
820	6.11318	0.022743	4264.06	1415667	25	paraXY3_mov10		975	6.46077	0.024041	4703.08	1824795	30	paraXY9_mov12
850	6.01639	0.025692	4173.24	1423075	25	paraXY3_mov10		70	6.83361	0.030299	3877.02	1589580	10	paraXY9_mov13
885	6.67683	0.022869	4043.57	1520383	30	paraXY3_mov10		85	5.54374	0.036125	3495.82	1125653	10	paraXY9_mov13
910	5.9446	0.023491	3888.58	1329895	20	paraXY3_mov10		115	6.17069	0.025407	3344.36	1163839	25	paraXY9_mov13
935	5.54659	0.022737	3709.99	1161227	20	paraXY3_mov10		145	5.78782	0.020822	3692.26	1174138	25	paraXY9_mov13
965	5.49387	0.022546	3889.86	1209746	25	paraXY3_mov10		180	6.64812	0.024615	3995.48	1498304	30	paraXY9_mov13
55	6.4455	0.028092	3734.95	1441691	20	paraXY3_mov12		250	10.3102	0.015409	5307.87	3306806	65	paraXY9_mov13
80	6.5832	0.030068	3454.32	1229738	20	paraXY3_mov12		315	13.3661	0.013556	5692.49	4616606	60	paraXY9_mov13
115	6.38251	0.02194	4294.01	1558726	30	paraXY3_mov12		345	6.16319	0.017597	4857.45	1680677	25	paraXY9_mov13
145	5.6899	0.02056	4757.34	1598465	25	paraXY3_mov12		395	5.72926	0.011263	5446.05	1900672	45	paraXY9_mov13
180	5.69651	0.020539	5003.44	1776221	30	paraXY3_mov12		480	8.16797	0.011979	5457.79	2586993	80	paraXY9_mov13
300	13.3291	0.010796	6651.42	5933067	115	paraXY3_mov12		510	5.97344	0.012099	5305.83	1872959	25	paraXY9_mov13
330	16.1381	0.016317	6245.17	6469997	25	paraXY3_mov12		560	6.10115	0.014318	5380.95	1883332	45	paraXY9_mov13
425	12.4147	0.010411	6408.44	5049848	90	paraXY3_mov12		630	7.40353	0.011855	6363.44	2933546	65	paraXY9_mov13
540	15.4648	0.007796	6507.08	6389951	110	paraXY3_mov12		655	6.12063	0.020555	5514.38	1996206	20	paraXY9_mov13
560	14.633	0.012533	6524.11	6034799	15	paraXY3_mov12		685	5.58777	0.019527	4855.79	1510151	25	paraXY9_mov13
595	5.93081	0.01604	5657.72	1951914	30	paraXY3_mov12		720	6.02332	0.02164	4178.85	1337233	30	paraXY9_mov13
685	8.02333	0.011236	6597.84	3371498	85	paraXY3_mov12		755	6.10039	0.022469	3746.29	1221292	30	paraXY9_mov13
710	6.81798	0.021238	5796.38	2440276	20	paraXY3_mov12		790	6.34903	0.020627	3960.05	1354337	30	paraXY9_mov13
740	5.621	0.023259	4223.19	1313413	25	paraXY3_mov12		815	5.6188	0.026675	3651.58	1106430	20	paraXY9_mov13
770	4.85506	0.023621	4050.45	1097672	25	paraXY3_mov12		850	5.9554	0.02212	4058.72	1371848	30	paraXY9_mov13
810	5.74331	0.023443	4206.5	1367114	35	paraXY3_mov12		875	5.77098	0.025601	3870.35	1292698	20	paraXY9_mov13
840	5.75334	0.024965	4484.21	1497726	25	paraXY3_mov12		910	6.30481	0.021678	4005.25	1477936	30	paraXY9_mov13
870	5.97033	0.02684	4077.15	1398462	25	paraXY3_mov12		935	5.98584	0.025902	3807.99	1340414	20	paraXY9_mov13
900	6.34601	0.024546	4094.91	1429125	25	paraXY3_mov12		965	6.33446	0.023565	3733.58	1306754	25	paraXY9_mov13
930	5.84237	0.024205	4146.09	1351625	25	paraXY3_mov12		65	7.34985	0.029919	4197.06	1796342	15	paraXY9_mov14
960	5.38982	0.021107	4351.15	1405421	25	paraXY3_mov12		90	6.15041	0.021441	4117.6	1527631	20	paraXY9_mov14
75	5.42796	0.030852	4342.78	1424433	15	paraXY3_mov13		120	6.42638	0.024978	4350.94	1675112	25	paraXY9_mov14
110	5.80428	0.0199	4626.25	1633066	30	paraXY3_mov13		145	5.71035	0.023755	4240.18	1390780	20	paraXY9_mov14
150	7.94614	0.024283	5003.01	2316395	35	paraXY3_mov13		180	6.10199	0.023016	4158.54	1434698	30	paraXY9_mov14
185	9.39311	0.025156	4585.51	2471592	30	paraXY3_mov13		255	8.51939	0.013342	5977.99	3252025	70	paraXY9_mov14
195	5.76772	0.022346	4183.58	1380583	5	paraXY3_mov13		285	7.55329	0.020067	5343.46	2457991	25	paraXY9_mov14
240	7.81022	0.020905	4177.63	1875757	40	paraXY3_mov13		355	9.97351	0.012882	5745.88	3533714	65	paraXY9_mov14
290	8.43327	0.014746	4798.13	2384673	45	paraXY3_mov13		455	16.6275	0.011696	6736.76	7167912	95	paraXY9_mov14
330	7.97309	0.014133	4881.99	2275007	35	paraXY3_mov13		475	17.5507	0.017792	6248.95	6823853	15	paraXY9_mov14
360	6.82745	0.017959	4899.39	1935261	25	paraXY3_mov13		490	16.7782	0.017832	6051.89	6245555	10	paraXY9_mov14
420	8.41482	0.015145	5633.75	2907016	55	paraXY3_mov13		510	6.17508	0.016427	5005.85	1832142	15	paraXY9_mov14
475	9.41268	0.013493	6568.75	3836151	50	paraXY3_mov13		570	6.16736	0.011429	5823	2166155	55	paraXY9_mov14
575	14.2235	0.00993	7635.39	7139085	95	paraXY3_mov13		605	5.78029	0.016121	5224.9	1786916	30	paraXY9_mov14
605	6.23775	0.017628	6245.93	2379698	25	paraXY3_mov13		640	5.97887	0.019444	4459.58	1511796	30	paraXY9_mov14
635	5.91569	0.021738	5257.78	1840222	25	paraXY3_mov13		675	5.92381	0.019563	4416.41	1479498	30	paraXY9_mov14
675	6.05045	0.020233	4876.96	1736199	35	paraXY3_mov13		710	5.69758	0.02016	4782.59	1554341	30	paraXY9_mov14
700	5.6592	0.024329	4044.32	1338670	20	paraXY3_mov13		745	5.83901	0.020596	4364.79	1488392	30	paraXY9_mov14
730	5.5908	0.022395	3509.93	1059999	25	paraXY3_mov13		785	6.21422	0.018948	4973.03	1835048	35	paraXY9_mov14
770	6.74542	0.024996	3549.77	1295666	35	paraXY3_mov13		810	6.05473	0.023274	4638.97	1623641	20	paraXY9_mov14
795	6.42087	0.026209	3716.78	1297155	20	paraXY3_mov13		845	6.06278	0.017829	4474.08	1646461	30	paraXY9_mov14
820	5.83435	0.025534	3699.94	1232081	20	paraXY3_mov13		870	6.14969	0.027507	3910.88	1337520	20	paraXY9_mov14
845	5.98222	0.028887	3531.99	1133769	20	paraXY3_mov13		900	6.17584	0.02275	4083.92	1388533	25	paraXY9_mov14
870	5.57657	0.027568	3395.67	1022098	20	paraXY3_mov13		930	6.1883	0.023384	3928.02	1311960	25	paraXY9_mov14
905	6.27064	0.022154	3800.41	1356748	30	paraXY3_mov13		960	6.30242	0.020191	3809.95	1283952	25	paraXY9_mov14
930	5.57875	0.024694	3647.73	1134443	20	paraXY3_mov13		65	7.82236	0.029671	4291.75	2236004	30	paraXY9_mov15
960	5.66654	0.020894	3802.38	1201551	25	paraXY3_mov13		80	6.28408	0.032868	3745.4	1483177	10	paraXY9_mov15
75	6.43738	0.025507	4236.06	1626646	25	paraXY3_mov16		105	6.56337	0.031445	3594.92	1448752	20	paraXY9_mov15
105	5.67641	0.019305	5263.7	1879142	25	paraXY3_mov16		125	5.70249	0.026706	3233.98	1047809	15	paraXY9_mov15
150	6.23853	0.01692	6691.22	2649723	40	paraXY3_mov16		155	5.94171	0.026094	3577.14	1169725	25	paraXY9_mov15
180	6.17626	0.024438	6057.79	2332251	25	paraXY3_mov16		185	6.07423	0.027349	3748.92	1267135	25	paraXY9_mov15
275	17.4599	0.018624	5779.22	6305125	90	paraXY3_mov16		215	5.6924	0.023672	3778.4	1137297	25	paraXY9_mov15
305	6.89452	0.016318	5491.59	2279011	25	paraXY3_mov16		270	7.55507	0.017626	4777.05	2063685	50	paraXY9_mov15
425	13.8939	0.011217	6391.8	5675919	115	paraXY3_mov16		335	9.27752	0.013199	6104.42	3430684	60	paraXY9_mov15
475	6.72864	0.012894	6650.12	2706600	45	paraXY3_mov16		355	6.99373	0.018409	5296.12	2134336	15	paraXY9_mov15
620	15.2372	0.00938	6666.99	6366979	140	paraXY3_mov16		390	6.36372	0.018486	4932.91	1805446	30	paraXY9_mov15
640	6.53971	0.022759	5224.04	1974687	15	paraXY3_mov16		470	9.11282	0.01306	5930.68	3333042	75	paraXY9_mov15
665	5.7064	0.020271	4993.38	1587896	20	paraXY3_mov16		495	7.0755	0.017335	5292.33	2254533	20	paraXY9_mov15
710	6.53847	0.018715	4635.2	1724294	40	paraXY3_mov16		550	7.54367	0.014485	5229.87	2306374	50	paraXY9_mov15
740	6.41121	0.021233	4066.04	1471908	25	paraXY3_mov16		590	7.57812	0.018038	4963.41	2084633	35	paraXY9_mov15
780	6.95175	0.020186	4458	1792118	35	paraXY3_mov16		615	6.19334	0.01983	4535.15	1578231	20	paraXY9_mov15
805	5.99413	0.022228	4161.93	1394248	20	paraXY3_mov16		655	6.96195	0.020886	4548.12	1832891	35	paraXY9_mov15
840	6.29403	0.022628	4455.54	1590626	30	paraXY3_mov16		680	6.19816	0.022342	4086.16	1393381	20	paraXY9_mov15
875	6.72975	0.02131	4483.42	1730599	30	paraXY3_mov16		715	6.29326	0.022951	4052.34	1422372	30	paraXY9_mov15
900	5.9432	0.022472	4398.34	1455849	20	paraXY3_mov16		745	5.80545	0.020485	3936.8	1275524	25	paraXY9_mov15
945	6.9844	0.018242	4981.82	2027602	40	paraXY3_mov16		780	5.99027	0.020457	3840.55	1255859	30	paraXY9_mov15
50	5.60489	0.031206	4054.23	1354113	10	paraXY3_mov17		815	6.74045	0.023019	3856.34	1426845	30	paraXY9_mov15
85	6.00346	0.020305	3731.29	1283565	30	paraXY3_mov17		845	6.14792	0.021219	4007.16	1358428	25	paraXY9_mov15
110	5.63444	0.029604	3926.81	1276213	20	paraXY3_mov17		875	6.06336	0.023167	3913.93	1315082	25	paraXY9_mov15
140	6.46365	0.026082	3657.45	1334970	25	paraXY3_mov17		915	7.10679	0.023433	3956.34	1590449	35	paraXY9_mov15
165	5.9662	0.025267	3816.29	1274642	20	paraXY3_mov17		955	6.90033	0.019187	4321.75	1724378	35	paraXY9_mov15
195	6.06577	0.025521	3915.8	1339204	25	paraXY3_mov17		75	7.39972	0.030556	3805.94	1674615	15	paraXY9_mov17
235	7.05006	0.020062	4287.7	1749383	35	paraXY3_mov17		95	6.38065	0.027959	3524.12	1258112	15	paraXY9_mov17
290	7.90297	0.014723	5102.42	2428754	50	paraXY3_mov17		125	5.75799	0.025835	3363.3	1052712	25	paraXY9_mov17
350	9.40789	0.013386	5664.05	3234174	55	paraXY3_mov17		150	5.51171	0.025817	3142.94	930311	20	paraXY9_mov17
380	7.68	0.014259	5573.02	2530151	25	paraXY3_mov17		180	5.33462	0.021063	3534.3	1007275	25	paraXY9_mov17
420	6.8084	0.01339	5655.06	2273334	35	paraXY3_mov17		225	6.19082	0.019179	5072.47	1821017	40	paraXY9_mov17
475	6.659	0.012098	6221.55	2488621	50	paraXY3_mov17		300	9.18367	0.013575	5989.91	3414251	70	paraXY9_mov17
585	9.29973	0.009604	6739.7	3861847	105	paraXY3_mov17		395	15.4454	0.012038	6590.53	6511439	90	paraXY9_mov17
615	7.24975	0.014525	6143.59	2623313	25	paraXY3_mov17		415	15.9909	0.015528	6389.05	6510440	15	paraXY9_mov17
650	6.09868	0.014287	5806.41	2119340	30	paraXY3_mov17		455	7.10241	0.01369	6004.59	2515924	35	paraXY9_mov17
695	6.19805	0.016461	5566.32	2015008	40	paraXY3_mov17		505	7.96984	0.015471	5781.37	2740369	45	paraXY9_mov17
730	6.3199	0.020613	5066.25	1864381	30	paraXY3_mov17		605	6.3193	0.007109	6681.86	2739562	95	paraXY9_mov17
765	6.38549	0.022208	4853.1	1737409	30	paraXY3_mov17		645	6.23803	0.01839	5734.89	2213668	35	paraXY9_mov17
795	6.22349	0.02425	4450.8	1588934	25	paraXY3_mov17		675	5.59153	0.018255	5285.57	1802381	25	paraXY9_mov17
830	6.73688	0.025816	4314.29	1738660	30	paraXY3_mov17		710	5.89629	0.021934	4531.56	1495414	30	paraXY9_mov17
870	8.93317	0.02289	4052.33	2066689	35	paraXY3_mov17		745	6.11217	0.022496	4009.59	1307126	30	paraXY9_mov17
885	8.04663	0.023585	3988.18	1834564	10	paraXY3_mov17		780	6.12242	0.023042	3713.3	1251382	30	paraXY9_mov17
900	6.31582	0.028512	3862.51	1375054	10	paraXY3_mov17		845	14.2151	0.024417	3713.22	2944581	60	paraXY9_mov17
930	6.53825	0.022493	3915.88	1456707	25	paraXY3_mov17		870	5.95368	0.022941	3372.32	1072397	20	paraXY9_mov17
965	7.41722	0.023822	3871.97	1610740	30	paraXY3_mov17		910	6.70392	0.018669	3823.44	1387910	35	paraXY9_mov17
980	5.83684	0.025785	3610.42	1162555	10	paraXY3_mov17		950	7.42162	0.017068	4311.63	1875559	35	paraXY9_mov17
50	6.24174	0.024991	4610.31	1747308	25	paraXY3_mov18		70	6.52498	0.031029	3814.68	1499169	20	paraXY9_mov18
80	6.60914	0.025857	4458.04	1725261	25	paraXY3_mov18		90	5.5795	0.029159	3395.1	1130569	15	paraXY9_mov18
115	8.15407	0.025612	4162.54	1956395	30	paraXY3_mov18		120	6.29826	0.02583	3715.5	1330149	25	paraXY9_mov18
135	6.53107	0.025523	3649.57	1357641	15	paraXY3_mov18		145	6.18834	0.029686	3712.61	1295701	20	paraXY9_mov18
160	5.79137	0.021385	3599.71	1169905	20	paraXY3_mov18		175	6.69455	0.024765	3937.82	1429429	25	paraXY9_mov18
195	6.55778	0.022622	3424.05	1201841	30	paraXY3_mov18		205	6.7912	0.027204	3635.05	1330427	25	paraXY9_mov18
240	7.36116	0.01767	4210.15	1793526	40	paraXY3_mov18		235	6.01672	0.024567	3832.77	1276313	25	paraXY9_mov18
280	7.76389	0.01923	4506.91	2001067	35	paraXY3_mov18		280	6.51096	0.017003	4591.72	1809136	40	paraXY9_mov18
355	15.8731	0.018829	5321.13	4991221	70	paraXY3_mov18		315	6.2834	0.022139	4922.71	1855861	30	paraXY9_mov18
405	7.54216	0.013312	5703.74	2549573	45	paraXY3_mov18		405	10.1544	0.013302	5611.72	3630783	85	paraXY9_mov18
495	9.76262	0.010247	6372.24	3836087	85	paraXY3_mov18		430	7.71018	0.015292	5685.35	2677801	20	paraXY9_mov18
535	8.72549	0.014272	6023.09	3174170	35	paraXY3_mov18		465	6.88162	0.015311	5404.21	2194109	30	paraXY9_mov18
590	8.94817	0.012535	6179.25	3355333	50	paraXY3_mov18		500	6.24419	0.017287	4957.86	1774915	30	paraXY9_mov18
615	7.38663	0.018138	5362.78	2257732	20	paraXY3_mov18		555	6.20671	0.01347	5467.86	2034043	50	paraXY9_mov18
640	6.02438	0.018405	4726.99	1654448	20	paraXY3_mov18		595	5.92352	0.015793	5373.41	1826959	35	paraXY9_mov18
675	6.55647	0.02161	4597.61	1659736	30	paraXY3_mov18		625	5.38672	0.021323	4661.46	1431067	25	paraXY9_mov18
705	6.01909	0.022892	4600.25	1550285	25	paraXY3_mov18		655	4.78078	0.019362	4763.07	1300319	25	paraXY9_mov18
740	6.17149	0.022782	4262.99	1513362	30	paraXY3_mov18		710	6.33957	0.017742	5025.07	1829126	50	paraXY9_mov18
770	5.99041	0.020354	4360.82	1535010	25	paraXY3_mov18		740	5.99246	0.021726	4394.32	1485279	25	paraXY9_mov18
800	6.1408	0.023745	4293.14	1489718	25	paraXY3_mov18		775	6.48564	0.022157	4010.98	1451974	30	paraXY9_mov18
825	5.83197	0.024585	3986.59	1335507	20	paraXY3_mov18		800	5.95578	0.021995	3723.54	1161745	20	paraXY9_mov18
855	6.22575	0.025775	3988.88	1408074	25	paraXY3_mov18		830	5.71615	0.021849	3901.45	1252364	25	paraXY9_mov18
880	5.92357	0.025515	3918.92	1312838	20	paraXY3_mov18		860	5.63863	0.025703	3449.3	1089979	25	paraXY9_mov18
910	6.1877	0.02456	3702.85	1295996	25	paraXY3_mov18		890	5.6065	0.022106	3458.1	1047803	25	paraXY9_mov18
935	6.03872	0.023228	3598.06	1230535	20	paraXY3_mov18		925	5.99223	0.020336	3893.25	1319811	30	paraXY9_mov18
965	6.47334	0.026976	3736.21	1367454	25	paraXY3_mov18		955	6.16913	0.025363	3800.9	1398732	25	paraXY9_mov18
85	8.39568	0.023694	4427.28	2262341	40	paraXY3_mov20		985	6.2822	0.023149	3505.18	1254855	25	paraXY9_mov18
100	6.10677	0.026709	4260.12	1550684	10	paraXY3_mov20		55	5.75294	0.024099	4223.64	1448708	25	paraXY9_mov19
130	6.45808	0.023396	3880.29	1443467	25	paraXY3_mov20		90	6.06385	0.021174	4349.22	1604862	30	paraXY9_mov19
155	5.85256	0.024533	3985.4	1374963	20	paraXY3_mov20		115	5.66288	0.027588	4508.72	1523949	20	paraXY9_mov19
195	7.65366	0.024637	4127.82	1820368	35	paraXY3_mov20		145	5.78387	0.024187	4388.89	1448333	25	paraXY9_mov19
245	9.61438	0.018174	4804.93	2762835	45	paraXY3_mov20		180	6.65338	0.021767	4499.17	1781672	30	paraXY9_mov19
285	9.25775	0.015176	5052.27	2798958	35	paraXY3_mov20		205	6.27792	0.02552	4027.78	1413752	20	paraXY9_mov19
325	7.99008	0.013845	5486.46	2617042	35	paraXY3_mov20		235	6.26762	0.023117	3628.75	1241032	25	paraXY9_mov19
365	7.27212	0.013031	5563.15	2442222	35	paraXY3_mov20		265	5.82384	0.01968	3444.91	1050697	25	paraXY9_mov19
485	15.9921	0.01175	6783.47	6858084	115	paraXY3_mov20		300	6.04485	0.022631	3709.96	1187186	30	paraXY9_mov19
520	20.3827	0.014632	6788.09	8709116	30	paraXY3_mov20		335	6.3651	0.02482	3924.97	1310941	30	paraXY9_mov19
525	18.3108	0.004859	6923.02	8058397	0	paraXY3_mov20		375	6.11474	0.017854	4672.62	1682145	35	paraXY9_mov19
635	8.73937	0.006219	6864.32	3789103	105	paraXY3_mov20		420	6.24139	0.017391	4763.11	1743300	40	paraXY9_mov19
680	7.69824	0.012145	6255.06	2883583	40	paraXY3_mov20		460	6.41403	0.01857	4850.16	1799408	35	paraXY9_mov19
705	6.30685	0.017697	5471.18	1975097	20	paraXY3_mov20		500	6.49899	0.019099	4579.12	1671378	35	paraXY9_mov19
740	6.07952	0.019029	5037.03	1742811	30	paraXY3_mov20		565	9.00814	0.015075	5499.39	2881678	60	paraXY9_mov19
780	5.89339	0.016282	4936.31	1693156	35	paraXY3_mov20		595	7.19596	0.016223	4930.81	2001908	25	paraXY9_mov19
815	5.77625	0.017457	4850.75	1615300	30	paraXY3_mov20		625	5.95757	0.016154	4744.43	1608362	25	paraXY9_mov19
855	6.22529	0.020256	4467.74	1603920	35	paraXY3_mov20		660	5.97572	0.019214	4761.73	1618988	30	paraXY9_mov19
885	5.96364	0.022353	4245.37	1473145	25	paraXY3_mov20		690	5.71037	0.022669	4195.8	1380418	25	paraXY9_mov19
925	6.78307	0.02205	4476.9	1777329	35	paraXY3_mov20		725	6.21642	0.023569	4048.16	1453289	30	paraXY9_mov19
950	6.01696	0.021295	4151.13	1390628	20	paraXY3_mov20		755	6.21164	0.021956	4120.03	1487331	25	paraXY9_mov19
985	7.16924	0.023833	3754.84	1516955	30	paraXY3_mov20		785	6.11624	0.023121	3992.64	1357498	25	paraXY9_mov19
75	5.84303	0.019701	4943.44	1670884	30	paraXY3_mov21		815	5.76876	0.020678	3892.84	1222353	25	paraXY9_mov19
105	5.89463	0.025872	4579.23	1552358	25	paraXY3_mov21		850	6.07915	0.021099	3651.28	1259693	30	paraXY9_mov19
130	5.46951	0.023915	4179.45	1308167	20	paraXY3_mov21		880	5.80938	0.021123	3712.78	1158387	25	paraXY9_mov19
165	5.91415	0.022669	3786.16	1275936	30	paraXY3_mov21		915	5.80339	0.0207	4537.74	1565521	30	paraXY9_mov19
200	6.52641	0.021859	4094.46	1510854	30	paraXY3_mov21		950	6.5924	0.023286	4799.3	1919721	30	paraXY9_mov19
280	10.9241	0.013795	5137.3	3359791	75	paraXY3_mov21		975	6.21988	0.025678	4361.49	1600665	20	paraXY9_mov19
305	8.28772	0.016224	4934.49	2427770	20	paraXY3_mov21		60	6.23792	0.028723	4168.54	1529856	15	paraXY9_mov21
370	8.39513	0.010733	5665.66	2906484	60	paraXY3_mov21		90	6.14522	0.026712	3669.84	1302792	25	paraXY9_mov21
395	6.12304	0.015308	5085.23	1851024	20	paraXY3_mov21		115	5.55328	0.026488	3738.28	1155129	20	paraXY9_mov21
450	6.84387	0.014472	5310.27	2155969	50	paraXY3_mov21		145	6.02767	0.026379	3610.55	1198703	25	paraXY9_mov21
505	7.67907	0.013929	5907.84	2806226	50	paraXY3_mov21		175	5.69986	0.024455	3755.97	1168108	25	paraXY9_mov21
550	7.68695	0.014056	5842.72	2652597	40	paraXY3_mov21		215	6.24718	0.021965	3869.08	1369653	35	paraXY9_mov21
600	7.99092	0.014492	5603.4	2622393	45	paraXY3_mov21		290	9.80531	0.014063	5249.75	3223347	70	paraXY9_mov21
645	7.66416	0.013613	5462.56	2474539	40	paraXY3_mov21		360	12.4271	0.013312	5965.94	4754853	65	paraXY9_mov21
675	6.9151	0.019811	4609.53	1839204	25	paraXY3_mov21		390	15.7117	0.017698	5797.81	5658659	25	paraXY9_mov21
700	6.03445	0.023721	4289.16	1393976	20	paraXY3_mov21		430	8.02639	0.017187	4922.28	2298705	35	paraXY9_mov21
730	5.38977	0.01762	3988.41	1240396	25	paraXY3_mov21		470	8.66264	0.019807	4628.94	2300584	35	paraXY9_mov21
760	5.47816	0.023263	3671.94	1123613	25	paraXY3_mov21		535	11.4884	0.012623	5269.64	3694015	60	paraXY9_mov21
790	5.85447	0.025567	3407.29	1063076	25	paraXY3_mov21		555	8.54478	0.018488	4652.85	2289201	15	paraXY9_mov21
820	5.97939	0.023538	3483.17	1163380	25	paraXY3_mov21		585	7.79371	0.020631	4109.04	1791542	25	paraXY9_mov21
850	6.38244	0.023439	3531.46	1218354	25	paraXY3_mov21		605	4.67137	0.021072	3583.98	888826	15	paraXY9_mov21
875	5.93938	0.030227	3379.46	1105083	20	paraXY3_mov21		650	5.65123	0.021719	3465.77	1008538	40	paraXY9_mov21
905	6.1602	0.026225	3533.79	1194420	25	paraXY3_mov21		680	5.56702	0.024719	3679.28	1133218	25	paraXY9_mov21
935	6.90185	0.02955	3300.11	1224340	25	paraXY3_mov21		715	6.10478	0.024029	3860.3	1266179	30	paraXY9_mov21
965	6.73228	0.022102	3419.48	1278885	25	paraXY3_mov21		750	6.71959	0.024759	3818.82	1386230	30	paraXY9_mov21
985	6.02627	0.024714	3591.46	1221096	15	paraXY3_mov21		780	6.11175	0.023219	3853.89	1321884	25	paraXY9_mov21
55	5.83171	0.021603	4133.73	1380667	20	paraXY3_mov22		805	5.64952	0.025119	3626.38	1127803	20	paraXY9_mov21
90	6.77954	0.02525	3877.66	1500656	30	paraXY3_mov22		840	6.3518	0.023486	3508.45	1231466	30	paraXY9_mov21
110	5.55529	0.026984	3626.39	1145938	15	paraXY3_mov22		870	6.39969	0.024338	3415.19	1208978	25	paraXY9_mov21
140	5.58164	0.023333	3333.2	979962	25	paraXY3_mov22		895	6.02367	0.024382	3474.32	1191691	20	paraXY9_mov21
175	6.05535	0.022471	3624.89	1261461	30	paraXY3_mov22		925	6.19715	0.021268	3422.44	1173896	25	paraXY9_mov21
205	5.84992	0.023743	3613.47	1152696	25	paraXY3_mov22		955	6.0777	0.025145	3527.86	1181832	25	paraXY9_mov21
275	10.2304	0.017366	4426.66	2709114	65	paraXY3_mov22		985	5.94197	0.022757	3575.8	1137103	25	paraXY9_mov21
345	13.8292	0.014248	5349.14	4450488	65	paraXY3_mov22		120	5.79355	0.023695	5333.26	1887975	20	paraXY10_mov04
385	17.226	0.013307	5852.04	6261686	35	paraXY3_mov22		155	5.8398	0.021484	5577.12	1985453	30	paraXY10_mov04
405	17.7233	0.016969	5762.8	6321794	15	paraXY3_mov22		200	5.90444	0.017252	6249.89	2312458	40	paraXY10_mov04
455	8.44425	0.012501	5864.61	2985087	45	paraXY3_mov22		310	9.58233	0.010928	7000.32	4382203	105	paraXY10_mov04
620	18.8747	0.00818	6280.72	7310756	160	paraXY3_mov22		365	10.9496	0.014502	6400.44	4640317	50	paraXY10_mov04
645	22.7479	0.018643	5511.22	7572417	20	paraXY3_mov22		395	8.85221	0.016892	6132.31	3489286	25	paraXY10_mov04
650	20.9509	0.004132	5337.69	6746837	0	paraXY3_mov22		465	8.67285	0.01074	6280	3491679	65	paraXY10_mov04
660	16.2654	0.025128	4722.34	4505117	5	paraXY3_mov22		500	7.68315	0.015678	5588.87	2637945	30	paraXY10_mov04
685	6.00619	0.023204	3586.76	1187219	20	paraXY3_mov22		545	7.72485	0.013097	6366.56	3087784	40	paraXY10_mov04
715	6.08278	0.02264	3216.77	1048667	25	paraXY3_mov22		580	6.29318	0.014128	6011.3	2290305	30	paraXY10_mov04
745	6.41733	0.021525	3010	990291	25	paraXY3_mov22		620	6.03691	0.015017	5581.6	2031701	35	paraXY10_mov04
770	5.22997	0.019322	3059.61	847511	20	paraXY3_mov22		655	5.72972	0.016199	5226.4	1729938	30	paraXY10_mov04
800	6.00708	0.025771	2956.48	937205	25	paraXY3_mov22		695	6.38731	0.019826	4774.02	1709099	35	paraXY10_mov04
825	5.63484	0.020452	2993.53	871117	20	paraXY3_mov22		725	5.88081	0.019483	4425	1491226	25	paraXY10_mov04
860	6.27679	0.024827	3302.87	1139489	30	paraXY3_mov22		760	6.26295	0.021821	4248.65	1495525	30	paraXY10_mov04
885	5.66773	0.028301	3203.57	932239	20	paraXY3_mov22		790	5.31906	0.018863	4526.31	1380524	25	paraXY10_mov04
920	6.34483	0.023371	3381.16	1163119	30	paraXY3_mov22		825	5.24901	0.020197	4563.83	1391968	30	paraXY10_mov04
940	5.60673	0.024769	3434.93	1061394	15	paraXY3_mov22		860	5.79404	0.022592	4303.66	1364261	30	paraXY10_mov04
970	5.70627	0.023323	3462.38	1049102	25	paraXY3_mov22		895	6.38001	0.023604	4355.79	1589864	30	paraXY10_mov04
75	5.76426	0.028762	3661.96	1245066	15	paraXY3_mov23		925	5.71351	0.021096	4326.72	1458106	25	paraXY10_mov04
110	5.99778	0.02151	4425.86	1575605	30	paraXY3_mov23		955	6.45644	0.026046	4380.35	1607590	25	paraXY10_mov04
140	5.9424	0.024552	4185.37	1452324	25	paraXY3_mov23		980	5.71297	0.022966	4108.97	1327198	20	paraXY10_mov04
175	6.31802	0.020427	4576.86	1679707	30	paraXY3_mov23		60	6.07443	0.025285	4831.86	1792620	25	paraXY10_mov05
210	7.19222	0.023318	4164.46	1682441	30	paraXY3_mov23		95	7.06399	0.024417	4577.38	1949966	30	paraXY10_mov05
250	7.04266	0.018539	4331.91	1776085	35	paraXY3_mov23		115	5.89844	0.024393	4440.15	1585133	15	paraXY10_mov05
280	5.88884	0.017349	4351.61	1444736	25	paraXY3_mov23		145	6.48432	0.02556	4179.86	1596708	25	paraXY10_mov05
325	5.90165	0.017311	4311.32	1439981	40	paraXY3_mov23		175	6.96176	0.024522	3975.09	1570162	25	paraXY10_mov05
420	8.80301	0.011504	5495.23	2895988	90	paraXY3_mov23		200	6.47607	0.022211	3805.99	1404410	20	paraXY10_mov05
465	8.41642	0.014183	5268.7	2650154	40	paraXY3_mov23		240	6.34231	0.014671	4560.66	1742173	35	paraXY10_mov05
485	6.18701	0.019371	4746.52	1722986	15	paraXY3_mov23		275	6.31544	0.02066	4171.97	1464361	30	paraXY10_mov05
630	11.2623	0.007718	5680.62	3874182	140	paraXY3_mov23		330	7.67202	0.017111	4720.28	2124124	50	paraXY10_mov05
665	8.17828	0.015077	5088.71	2371338	30	paraXY3_mov23		360	6.49829	0.017614	5058.37	1932297	25	paraXY10_mov05
690	4.95306	0.021152	4249.77	1143187	20	paraXY3_mov23		430	8.03525	0.013188	6219.84	3060159	65	paraXY10_mov05
725	5.03312	0.020606	3724.65	1035453	30	paraXY3_mov23		510	10.8913	0.011907	6583.09	4423836	75	paraXY10_mov05
760	5.36691	0.022996	3333.11	919939	30	paraXY3_mov23		550	8.61152	0.011789	6991.61	3782463	35	paraXY10_mov05
795	5.78235	0.025203	3245.35	980096	30	paraXY3_mov23		590	6.82039	0.010302	7184.5	3060595	35	paraXY10_mov05
830	5.71082	0.02167	3553.05	1129871	30	paraXY3_mov23		620	5.87074	0.015781	6489.21	2277713	25	paraXY10_mov05
860	5.53967	0.0226	3669.43	1144862	25	paraXY3_mov23		660	6.38412	0.019681	5634.29	2112859	35	paraXY10_mov05
895	6.67802	0.0251	3512.95	1257635	30	paraXY3_mov23		695	6.24148	0.022377	4589.71	1679835	30	paraXY10_mov05
920	5.87855	0.024965	3334.05	1030222	20	paraXY3_mov23		725	6.17716	0.02396	4515.31	1575842	25	paraXY10_mov05
955	6.956	0.022633	3396	1297271	30	paraXY3_mov23		755	5.95925	0.023382	3943.87	1348805	25	paraXY10_mov05
985	6.56256	0.023375	3322.87	1196232	25	paraXY3_mov23		780	5.91699	0.027755	3796.45	1294591	20	paraXY10_mov05
75	6.7187	0.023848	5130.36	2139362	25	paraXY4_mov01		810	6.21222	0.024269	3301.4	1056449	25	paraXY10_mov05
105	6.73955	0.023658	4231.89	1663132	25	paraXY4_mov01		835	5.90795	0.024545	3350.81	1028699	20	paraXY10_mov05
135	6.41637	0.023528	4160.99	1564533	25	paraXY4_mov01		865	5.62533	0.023232	3577.17	1116078	25	paraXY10_mov05
165	6.2149	0.023761	4096.11	1466409	25	paraXY4_mov01		895	5.69695	0.021937	3790.35	1239446	25	paraXY10_mov05
190	5.4842	0.021438	4072.49	1315415	20	paraXY4_mov01		925	6.06441	0.025368	3831.21	1314104	25	paraXY10_mov05
245	7.96953	0.018126	4596.26	2187818	50	paraXY4_mov01		960	7.22788	0.025947	4076.51	1622451	30	paraXY10_mov05
290	8.62744	0.016911	4847.5	2481918	40	paraXY4_mov01		65	5.7242	0.03092	4707.43	1727625	15	paraXY10_mov06
340	9.66594	0.015929	5409.82	3132285	45	paraXY4_mov01		90	6.00483	0.030089	3761.83	1373067	20	paraXY10_mov06
410	11.9491	0.011788	6601.89	4931615	65	paraXY4_mov01		125	6.92633	0.023383	3995.14	1590065	30	paraXY10_mov06
435	8.46864	0.01538	5995.36	3087611	20	paraXY4_mov01		150	6.38021	0.023013	4522.44	1691391	20	paraXY10_mov06
460	6.33616	0.015681	5264.3	1937261	20	paraXY4_mov01		180	6.01075	0.021694	4207.81	1447485	25	paraXY10_mov06
500	5.95302	0.014421	5458.51	1888646	35	paraXY4_mov01		260	9.94311	0.014097	5439.25	3301626	75	paraXY10_mov06
580	7.0031	0.010011	6098.4	2750377	75	paraXY4_mov01		290	9.34544	0.020255	4940.31	2786334	25	paraXY10_mov06
610	6.01674	0.017712	5681.13	2028165	25	paraXY4_mov01		370	17.2596	0.016214	4711.94	4848587	75	paraXY10_mov06
650	5.80083	0.017151	5278.54	1836933	35	paraXY4_mov01		405	7.53102	0.018344	4726.9	2112926	30	paraXY10_mov06
685	5.93561	0.019827	5070.89	1713962	30	paraXY4_mov01		445	5.80685	0.017823	4727.92	1631133	35	paraXY10_mov06
725	6.37313	0.019458	4853.96	1771694	35	paraXY4_mov01		540	8.84989	0.009982	5950.51	3481048	90	paraXY10_mov06
755	6.14762	0.022572	4452.61	1598487	25	paraXY4_mov01		565	6.97786	0.019484	5308.18	2309059	20	paraXY10_mov06
795	7.48477	0.022215	4670.16	2110912	35	paraXY4_mov01		590	5.91518	0.021801	4882.88	1709008	20	paraXY10_mov06
825	8.48703	0.025733	3932.02	1922759	25	paraXY4_mov01		625	6.15028	0.021895	4459.98	1605593	30	paraXY10_mov06
840	6.06999	0.022725	3672.81	1245083	10	paraXY4_mov01		665	7.67989	0.022699	4489.83	1975526	35	paraXY10_mov06
865	5.77258	0.026337	3331.5	1049422	20	paraXY4_mov01		685	6.34955	0.023778	3981.96	1393687	15	paraXY10_mov06
900	6.13341	0.023172	3735.53	1281288	30	paraXY4_mov01		720	6.76829	0.021478	3959.15	1508436	30	paraXY10_mov06
930	6.41595	0.026769	3593.64	1268555	25	paraXY4_mov01		750	7.01628	0.022128	3792.18	1486535	25	paraXY10_mov06
960	6.18969	0.021907	4127.57	1510690	25	paraXY4_mov01		770	5.55698	0.026659	3843.8	1245391	15	paraXY10_mov06
985	5.72548	0.023242	3932.93	1270337	20	paraXY4_mov01		800	5.93895	0.024626	3689.69	1221289	25	paraXY10_mov06
65	5.88005	0.022175	4400.81	1584292	25	paraXY4_mov02		825	5.73746	0.025202	3668.48	1177581	20	paraXY10_mov06
100	6.23459	0.021699	4343.44	1576667	30	paraXY4_mov02		855	6.43088	0.027946	3597.88	1270052	25	paraXY10_mov06
130	6.28098	0.022656	4080.08	1501469	25	paraXY4_mov02		880	5.96851	0.028045	3710.26	1235517	20	paraXY10_mov06
160	5.98472	0.020332	4399.16	1522111	25	paraXY4_mov02		910	6.1072	0.020933	4013.18	1432706	25	paraXY10_mov06
200	7.38726	0.024324	4360.83	1883880	35	paraXY4_mov02		955	9.20996	0.023977	4535.52	2435572	40	paraXY10_mov06
270	8.6558	0.010324	5697.51	3184910	65	paraXY4_mov02		975	8.05176	0.03004	4207.2	1994215	15	paraXY10_mov06
300	7.52742	0.014976	5471.34	2538700	25	paraXY4_mov02		55	6.65205	0.028756	4147.48	1770972	20	paraXY10_mov07
365	8.2474	0.010374	6166.45	3249718	60	paraXY4_mov02		105	15.0093	0.029997	3608.08	3124597	45	paraXY10_mov07
410	7.7516	0.013399	5682.36	2676391	40	paraXY4_mov02		120	16.3179	0.02719	3738.68	3540526	10	paraXY10_mov07
460	7.7795	0.013269	5550.39	2708589	45	paraXY4_mov02		145	22.607	0.018555	3633.68	4643847	20	paraXY10_mov07
515	7.25282	0.010239	6320.33	2863111	50	paraXY4_mov02		155	7.10186	0.028418	3358.47	1269502	5	paraXY10_mov07
570	7.22412	0.012515	5926.57	2625472	50	paraXY4_mov02		185	7.75179	0.025662	3547.83	1539760	25	paraXY10_mov07
610	6.28256	0.013105	6343.4	2480268	35	paraXY4_mov02		200	5.93524	0.02501	3456.36	1119860	10	paraXY10_mov07
645	6.30981	0.01923	5357.49	2025130	30	paraXY4_mov02		245	7.56169	0.022117	3784.57	1604658	40	paraXY10_mov07
675	6.05171	0.02226	5011.22	1698802	25	paraXY4_mov02		280	7.37697	0.019774	4360.3	1905450	30	paraXY10_mov07
710	6.03803	0.021004	4687.1	1668608	30	paraXY4_mov02		305	6.57386	0.021913	4499.91	1768466	20	paraXY10_mov07
740	6.24094	0.023469	4375.46	1588292	25	paraXY4_mov02		335	6.12766	0.021832	4359.87	1508515	25	paraXY10_mov07
770	6.55862	0.024388	4026.04	1505739	25	paraXY4_mov02		370	6.12556	0.019444	4363.06	1435447	30	paraXY10_mov07
800	6.78809	0.02379	3842.97	1475700	25	paraXY4_mov02		405	6.04682	0.019314	4779.3	1644078	30	paraXY10_mov07
825	6.17086	0.021855	3640.68	1285161	20	paraXY4_mov02		510	9.57788	0.009866	5991.24	3510867	100	paraXY10_mov07
850	5.69148	0.021899	3720.85	1168347	20	paraXY4_mov02		535	6.90957	0.014161	5764.99	2375176	20	paraXY10_mov07
885	6.04476	0.025063	3788.64	1246463	30	paraXY4_mov02		585	7.06968	0.014319	5733.84	2534357	45	paraXY10_mov07
915	5.93467	0.021788	3694.83	1256243	25	paraXY4_mov02		610	5.97219	0.020408	5020.64	1752205	20	paraXY10_mov07
940	5.77236	0.023222	3729.91	1189840	20	paraXY4_mov02		645	5.57451	0.017997	4588.37	1440747	30	paraXY10_mov07
970	5.78029	0.022758	3621.72	1191546	25	paraXY4_mov02		680	6.06972	0.021878	4191.73	1404228	30	paraXY10_mov07
75	7.52671	0.022246	4374.83	1916176	30	paraXY4_mov03		770	17.5443	0.020268	4915.7	5367946	85	paraXY10_mov07
105	7.47133	0.025052	3962.16	1679956	25	paraXY4_mov03		790	6.56572	0.02351	3843.82	1368399	15	paraXY10_mov07
125	5.9743	0.024415	3507.44	1146932	15	paraXY4_mov03		820	6.61817	0.01882	3827.5	1420002	25	paraXY10_mov07
155	5.81439	0.021221	3624.11	1159716	25	paraXY4_mov03		840	5.77893	0.030404	3294.24	1050864	15	paraXY10_mov07
190	6.588	0.02269	4189.87	1558631	30	paraXY4_mov03		870	6.14537	0.022724	3145.9	1019273	25	paraXY10_mov07
290	15.1979	0.015269	5430.24	5012109	95	paraXY4_mov03		900	6.97627	0.028594	2855.61	1013743	25	paraXY10_mov07
305	14.8959	0.018094	5581.85	5051578	10	paraXY4_mov03		920	5.60841	0.023956	3325.25	1007551	15	paraXY10_mov07
360	8.84364	0.014787	5802.35	3133268	50	paraXY4_mov03		950	6.3249	0.025471	3401.7	1193996	25	paraXY10_mov07
405	8.80755	0.01546	5358.59	2856131	40	paraXY4_mov03		980	6.0696	0.023289	3382.42	1099286	25	paraXY10_mov07
450	8.38179	0.01402	4881.49	2343113	40	paraXY4_mov03		50	5.85915	0.022541	5652.09	2170402	30	paraXY10_mov08
530	11.4125	0.012722	6051.31	4260119	75	paraXY4_mov03		95	7.49504	0.021216	5702.18	2782665	40	paraXY10_mov08
550	7.60609	0.012906	5584.25	2496158	15	paraXY4_mov03		115	6.35635	0.027877	5246.55	2061894	15	paraXY10_mov08
605	7.33424	0.011462	5464.2	2453424	50	paraXY4_mov03		145	6.21496	0.022423	4971.81	1934036	25	paraXY10_mov08
660	8.11362	0.012961	5632.83	2709390	50	paraXY4_mov03		175	6.43562	0.02477	4824.06	1852438	25	paraXY10_mov08
695	5.64088	0.017806	5008.85	1617860	30	paraXY4_mov03		205	5.84394	0.018799	5372.22	1912512	25	paraXY10_mov08
735	6.14153	0.020499	4286.65	1474606	35	paraXY4_mov03		265	7.40615	0.015736	6466.76	3168713	55	paraXY10_mov08
765	6.12768	0.0221	3949.64	1338928	25	paraXY4_mov03		320	9.28971	0.016072	6144.85	3693055	50	paraXY10_mov08
795	5.9797	0.022727	4052.44	1389987	25	paraXY4_mov03		355	7.88135	0.013811	6250.5	3187757	30	paraXY10_mov08
820	5.15835	0.026447	3698.46	1046664	20	paraXY4_mov03		405	7.68085	0.012236	6723.98	3247684	45	paraXY10_mov08
855	6.05386	0.024148	3632.75	1235136	30	paraXY4_mov03		460	7.78173	0.013252	6433.54	3242505	50	paraXY10_mov08
885	5.94382	0.026148	3919.89	1352363	25	paraXY4_mov03		505	7.60186	0.013604	6803.85	3191007	40	paraXY10_mov08
915	6.11389	0.021698	4062	1429823	25	paraXY4_mov03		570	8.24623	0.012538	6409.93	3249833	60	paraXY10_mov08
945	5.63087	0.021829	4200.97	1377919	25	paraXY4_mov03		605	7.20379	0.01647	6112.15	2738241	30	paraXY10_mov08
985	6.3215	0.019488	4624.8	1771297	35	paraXY4_mov03		630	5.85424	0.01873	5691.85	1992146	20	paraXY10_mov08
55	5.94785	0.023467	4481.8	1622412	25	paraXY4_mov04		670	6.24623	0.01858	5032.27	1846844	35	paraXY10_mov08
85	5.98972	0.02271	4507.6	1532583	25	paraXY4_mov04		700	5.65342	0.021145	4947.43	1682127	25	paraXY10_mov08
110	5.54951	0.024213	4219.83	1363004	20	paraXY4_mov04		750	8.86693	0.023078	4607.81	2451355	45	paraXY10_mov08
145	6.08169	0.023059	4234.36	1511665	30	paraXY4_mov04		790	10.1174	0.022072	4941.77	3039189	35	paraXY10_mov08
180	7.02453	0.024871	4203.37	1702365	30	paraXY4_mov04		815	10.3773	0.026247	4402.38	2742680	20	paraXY10_mov08
230	8.61852	0.0178	5229.79	2808398	45	paraXY4_mov04		840	12.9493	0.027044	3991.57	2969731	20	paraXY10_mov08
260	7.05027	0.017399	5306.92	2324433	25	paraXY4_mov04		850	12.7427	0.029909	3994.95	2900335	5	paraXY10_mov08
320	8.94975	0.014856	5406.1	3070665	55	paraXY4_mov04		870	15.1031	0.029797	3790.99	3214763	15	paraXY10_mov08
340	6.21839	0.013905	5133.07	1888971	15	paraXY4_mov04		890	6.02224	0.027761	3639.24	1230064	15	paraXY10_mov08
420	8.06555	0.011835	6020.44	2919914	75	paraXY4_mov04		915	5.59202	0.027168	3447.97	1068870	20	paraXY10_mov08
480	8.59544	0.012443	6133.51	3287561	55	paraXY4_mov04		945	6.16209	0.023923	3361.77	1099298	25	paraXY10_mov08
545	9.46781	0.011827	6633.34	4026436	60	paraXY4_mov04		975	5.96514	0.025627	3473.26	1160068	25	paraXY10_mov08
595	8.51084	0.011357	6564.89	3617257	45	paraXY4_mov04		65	6.49755	0.031721	4716.58	1976247	20	paraXY10_mov09
615	6.40451	0.018899	5764.62	2265495	15	paraXY4_mov04		85	6.01077	0.031004	3979.91	1452668	15	paraXY10_mov09
640	5.46967	0.019994	4895.85	1547090	20	paraXY4_mov04		115	6.2336	0.024966	4180.35	1521648	25	paraXY10_mov09
680	5.89469	0.019225	4600.98	1559732	35	paraXY4_mov04		140	5.92986	0.027458	3796.31	1275560	20	paraXY10_mov09
715	5.80332	0.020283	4215.91	1408115	30	paraXY4_mov04		170	6.04335	0.023842	4072.42	1421273	25	paraXY10_mov09
740	5.41263	0.02312	3676.44	1077196	20	paraXY4_mov04		200	5.97225	0.02539	4129.83	1395884	25	paraXY10_mov09
775	6.09871	0.022677	3704.66	1292928	30	paraXY4_mov04		250	6.70752	0.01748	4946.19	2027939	45	paraXY10_mov09
810	6.62205	0.019407	3879.69	1447123	30	paraXY4_mov04		330	9.54667	0.012667	5454.3	3190763	75	paraXY10_mov09
835	5.83662	0.020518	4060.91	1372589	20	paraXY4_mov04		390	10.3186	0.012427	6128.32	4032433	55	paraXY10_mov09
860	5.73578	0.024599	3867.99	1206813	20	paraXY4_mov04		430	8.73891	0.012267	6198.9	3291618	35	paraXY10_mov09
895	5.68617	0.019486	4188.11	1365324	30	paraXY4_mov04		455	6.43729	0.013853	5791.34	2258623	20	paraXY10_mov09
925	6.16221	0.026063	4146.17	1496768	25	paraXY4_mov04		510	6.52524	0.013278	5944.68	2276812	50	paraXY10_mov09
960	7.64844	0.025977	3971.29	1731483	30	paraXY4_mov04		580	8.84033	0.014781	5634.85	2941390	65	paraXY10_mov09
980	6.56988	0.020853	3673.01	1333301	15	paraXY4_mov04		610	8.24962	0.020218	5062.34	2429921	25	paraXY10_mov09
70	5.76958	0.022073	4871.42	1690383	25	paraXY4_mov05		630	6.19528	0.02229	5148.62	1827759	15	paraXY10_mov09
100	5.53193	0.023119	4397.38	1420353	25	paraXY4_mov05		665	6.41602	0.021392	4792.14	1782675	30	paraXY10_mov09
135	6.4265	0.025089	4194.27	1585434	30	paraXY4_mov05		700	5.99478	0.020743	4308.09	1473366	30	paraXY10_mov09
165	5.77771	0.023236	3940.26	1288465	25	paraXY4_mov05		730	6.07414	0.023839	4220.76	1473045	25	paraXY10_mov09
195	5.96973	0.026511	3920.94	1317436	25	paraXY4_mov05		755	5.86407	0.026466	4151.56	1390774	20	paraXY10_mov09
285	13.3588	0.015461	5246.63	4155334	85	paraXY4_mov05		785	5.95826	0.024469	4052.29	1349412	25	paraXY10_mov09
320	18.022	0.016356	5447.69	6172237	30	paraXY4_mov05		810	5.55963	0.023448	4061.32	1303685	20	paraXY10_mov09
355	8.02029	0.015789	5422.88	2668058	30	paraXY4_mov05		840	5.67186	0.022866	4061.11	1348287	25	paraXY10_mov09
395	7.86665	0.019237	5108.11	2421246	35	paraXY4_mov05		870	5.83593	0.024458	3812.09	1223680	25	paraXY10_mov09
500	11.5881	0.009306	7037.94	5243264	100	paraXY4_mov05		905	6.24592	0.022011	4266.17	1569950	30	paraXY10_mov09
535	9.41034	0.013862	6426.1	3765693	30	paraXY4_mov05		935	6.23392	0.0222	4056.98	1428058	25	paraXY10_mov09
565	7.78886	0.016562	5776.27	2778384	25	paraXY4_mov05		960	5.63984	0.022014	3844.94	1249604	20	paraXY10_mov09
615	9.23347	0.016642	5456.05	2962636	45	paraXY4_mov05		70	6.30499	0.033017	5148.48	2105728	15	paraXY10_mov10
645	8.79606	0.019716	5102.1	2540848	25	paraXY4_mov05		100	6.58777	0.027501	4291.36	1729418	25	paraXY10_mov10
675	7.55274	0.021044	4708.11	2099817	25	paraXY4_mov05		125	5.83563	0.026523	4494.13	1608900	20	paraXY10_mov10
695	7.61402	0.026399	4207.61	1851348	15	paraXY4_mov05		155	6.03147	0.024419	4758.03	1741440	25	paraXY10_mov10
715	6.07944	0.025887	4024.49	1396497	15	paraXY4_mov05		185	6.07826	0.025714	4718.65	1760056	25	paraXY10_mov10
745	5.72419	0.024507	4011.84	1263731	25	paraXY4_mov05		225	6.99352	0.02096	4813.96	2036306	35	paraXY10_mov10
775	5.48928	0.02315	4177.08	1294896	25	paraXY4_mov05		270	7.91891	0.019151	4745.74	2221005	40	paraXY10_mov10
810	5.79729	0.020026	3806.55	1218095	30	paraXY4_mov05		300	6.43527	0.017503	4963.97	1876380	25	paraXY10_mov10
845	5.74334	0.018469	4524.6	1533839	30	paraXY4_mov05		335	6.23772	0.017097	5240.11	1886438	30	paraXY10_mov10
890	7.43085	0.021571	5170.89	2383782	40	paraXY4_mov05		375	6.58285	0.020068	5068.55	1860158	35	paraXY10_mov10
915	6.68383	0.025923	4809.03	1981320	20	paraXY4_mov05		415	5.71477	0.017142	4782.52	1578233	35	paraXY10_mov10
945	7.54368	0.025576	4340.65	1931589	25	paraXY4_mov05		480	6.59788	0.013285	5797	2266627	60	paraXY10_mov10
970	7.02956	0.023239	4104.11	1658062	20	paraXY4_mov05		535	6.43001	0.013047	6955.67	2768358	50	paraXY10_mov10
75	5.79291	0.02158	4098.74	1422262	20	paraXY4_mov06		600	6.85485	0.012334	6403.07	2689290	60	paraXY10_mov10
110	7.64979	0.026199	3794.04	1657995	30	paraXY4_mov06		640	6.48566	0.015459	5740.17	2198487	35	paraXY10_mov10
135	7.50497	0.028172	3606.73	1507612	20	paraXY4_mov06		670	5.71244	0.018123	4983.44	1624603	25	paraXY10_mov10
155	5.90369	0.024017	3596.72	1158145	15	paraXY4_mov06		705	5.91008	0.021677	4345.87	1455867	30	paraXY10_mov10
180	5.61555	0.025488	3373.65	1049204	20	paraXY4_mov06		740	6.46407	0.023711	4296.74	1568310	30	paraXY10_mov10
270	14.6142	0.017524	4919.12	4358340	85	paraXY4_mov06		765	5.96742	0.025207	3832.68	1257120	20	paraXY10_mov10
295	16.6004	0.018298	5059.47	5059465	20	paraXY4_mov06		800	6.37458	0.021404	3732.48	1310100	30	paraXY10_mov10
305	14.9179	0.018495	4956.58	4371700	5	paraXY4_mov06		830	6.47048	0.02218	3698.08	1331309	25	paraXY10_mov10
320	15.4061	0.020078	5001.78	4741685	10	paraXY4_mov06		855	6.22196	0.020142	3382.18	1089063	20	paraXY10_mov10
340	15.9285	0.017036	5083.95	4778915	15	paraXY4_mov06		885	6.08048	0.023614	3389.01	1152262	25	paraXY10_mov10
400	7.8798	0.012151	5056.47	2381596	55	paraXY4_mov06		915	6.15925	0.023061	3733.07	1302841	25	paraXY10_mov10
440	6.88683	0.013884	5335.56	2128890	35	paraXY4_mov06		945	6.43631	0.022825	3870.11	1416460	25	paraXY10_mov10
525	8.76077	0.010127	7130.24	3935893	80	paraXY4_mov06		970	6.32955	0.02421	3767.75	1341320	20	paraXY10_mov10
585	9.41562	0.012405	6360.8	3587491	55	paraXY4_mov06		65	6.2475	0.028679	4904.82	1957024	20	paraXY10_mov11
615	8.0245	0.017497	6030.9	2997355	25	paraXY4_mov06		105	5.96774	0.017921	5546.23	2140846	35	paraXY10_mov11
635	6.04853	0.020934	5275.67	1846486	15	paraXY4_mov06		140	6.05741	0.019232	6416.21	2463826	30	paraXY10_mov11
665	5.73388	0.02129	4540.5	1493824	25	paraXY4_mov06		170	5.63197	0.01984	6275.01	2240180	25	paraXY10_mov11
700	6.35071	0.023523	4318.14	1563166	30	paraXY4_mov06		215	6.99662	0.020801	5926.27	2619412	40	paraXY10_mov11
730	6.4988	0.024953	3842.15	1406227	25	paraXY4_mov06		290	9.94756	0.013355	6500.08	4147049	70	paraXY10_mov11
755	6.05979	0.024533	3690.54	1265855	20	paraXY4_mov06		325	8.88599	0.017211	6249.98	3487488	30	paraXY10_mov11
785	6.27234	0.026575	3818.7	1340364	25	paraXY4_mov06		380	8.79306	0.012202	6532.23	3742966	50	paraXY10_mov11
825	7.29734	0.022345	4162.45	1694116	35	paraXY4_mov06		410	6.81113	0.013636	6160.78	2575208	25	paraXY10_mov11
850	5.30197	0.02443	4218.98	1291008	20	paraXY4_mov06		485	8.93303	0.011551	6552.58	3682552	70	paraXY10_mov11
890	6.46066	0.025642	4412.35	1667870	35	paraXY4_mov06		535	8.39502	0.011409	6747.13	3575979	45	paraXY10_mov11
915	6.24514	0.025023	4182.21	1493048	20	paraXY4_mov06		570	7.30369	0.015148	6133.95	2748009	30	paraXY10_mov11
945	6.20382	0.023473	3995.52	1414413	25	paraXY4_mov06		605	6.89203	0.018716	5574.43	2302239	30	paraXY10_mov11
970	6.05764	0.022282	3546.6	1198751	20	paraXY4_mov06		640	6.17848	0.018428	4959.75	1701194	30	paraXY10_mov11
55	6.70365	0.024886	4715.11	1843609	25	paraXY4_mov09		680	5.6309	0.01727	5089.28	1674373	35	paraXY10_mov11
85	7.39076	0.025295	4336.71	1886467	25	paraXY4_mov09		715	6.40975	0.02289	4603.95	1615985	30	paraXY10_mov11
115	7.85192	0.026908	4057.81	1862533	25	paraXY4_mov09		740	5.7615	0.025232	4170.04	1371944	20	paraXY10_mov11
135	6.30177	0.022902	3894.39	1378615	15	paraXY4_mov09		770	5.6767	0.022309	4120.07	1380224	25	paraXY10_mov11
160	6.26978	0.028296	3779.97	1322988	20	paraXY4_mov09		805	6.17949	0.021281	4023.68	1412311	30	paraXY10_mov11
185	5.88553	0.026797	3446.27	1095913	20	paraXY4_mov09		840	6.65317	0.022015	4058.3	1558386	30	paraXY10_mov11
295	14.6921	0.013636	5062.48	4525853	105	paraXY4_mov09		865	5.86872	0.018331	4140.33	1411851	20	paraXY10_mov11
325	6.54175	0.020156	4551.15	1679373	25	paraXY4_mov09		905	7.19158	0.022584	4290.82	1742074	35	paraXY10_mov11
370	6.30841	0.017149	4516.47	1639479	40	paraXY4_mov09		940	7.42084	0.019488	4611.21	2061211	30	paraXY10_mov11
465	9.37092	0.010533	5703.54	3387905	90	paraXY4_mov09		975	8.56869	0.022057	4700.99	2383402	30	paraXY10_mov11
500	7.60566	0.017221	5349.4	2540963	30	paraXY4_mov09		60	5.96901	0.030607	5135.57	2008009	10	paraXY10_mov12
560	9.25341	0.014817	6359.82	3790455	55	paraXY4_mov09		85	5.98423	0.029141	4002.62	1452951	20	paraXY10_mov12
590	7.72859	0.015902	5985.76	2813309	25	paraXY4_mov09		115	5.76203	0.023021	4224.47	1448993	25	paraXY10_mov12
625	7.66059	0.020252	5113.6	2275550	30	paraXY4_mov09		145	5.84138	0.025441	4153.21	1378867	25	paraXY10_mov12
645	6.13635	0.02485	4446.59	1587434	15	paraXY4_mov09		175	5.98005	0.024366	4031.51	1427154	25	paraXY10_mov12
680	6.19759	0.021707	4298.77	1491672	30	paraXY4_mov09		205	6.08614	0.024084	3871.29	1277526	25	paraXY10_mov12
710	5.99384	0.022763	3873.08	1312974	25	paraXY4_mov09		255	8.01616	0.019212	4295.03	2005778	45	paraXY10_mov12
740	6.23396	0.025435	3784.98	1294462	25	paraXY4_mov09		285	7.6004	0.019457	4680.1	2101363	25	paraXY10_mov12
770	5.61977	0.020918	3812.79	1178153	25	paraXY4_mov09		340	9.10107	0.016135	5451.94	3004021	50	paraXY10_mov12
805	6.36033	0.022425	3810.89	1284269	30	paraXY4_mov09		390	8.74677	0.012758	5958.03	3163714	45	paraXY10_mov12
830	5.55367	0.026914	3635.21	1097834	20	paraXY4_mov09		430	7.98865	0.01583	5857.55	2794051	35	paraXY10_mov12
860	5.67712	0.023898	3552.79	1122683	25	paraXY4_mov09		480	8.5336	0.015159	6018.25	3141528	45	paraXY10_mov12
895	6.16634	0.022647	3955.04	1404038	30	paraXY4_mov09		520	7.67264	0.016422	5801.05	2743897	35	paraXY10_mov12
925	6.13247	0.0212	4268.83	1536779	25	paraXY4_mov09		565	7.45338	0.014205	6276.72	2799416	40	paraXY10_mov12
955	6.56305	0.023245	4354.4	1659028	25	paraXY4_mov09		605	8.42627	0.019241	5715.98	2789400	35	paraXY10_mov12
980	6.17116	0.024341	3962.72	1367139	20	paraXY4_mov09		640	7.91416	0.017359	5361.88	2477187	30	paraXY10_mov12
55	5.77804	0.032163	4819.6	1778431	10	paraXY4_mov10		675	5.75179	0.017223	4878.09	1619527	30	paraXY10_mov12
85	6.31861	0.02459	4150.24	1564642	25	paraXY4_mov10		710	5.65665	0.020928	4156.5	1300986	30	paraXY10_mov12
115	6.84764	0.026831	4042.28	1588616	25	paraXY4_mov10		745	5.85956	0.02164	4117.5	1379364	30	paraXY10_mov12
140	6.45583	0.027633	3407.52	1165373	20	paraXY4_mov10		780	5.73301	0.021078	4805.72	1619528	30	paraXY10_mov12
165	6.25084	0.022417	3624.7	1283145	20	paraXY4_mov10		815	6.32316	0.023213	4383.55	1621913	30	paraXY10_mov12
190	5.65042	0.024776	3640.79	1168694	20	paraXY4_mov10		845	6.03557	0.026553	4195.79	1502092	25	paraXY10_mov12
245	6.78427	0.015272	4657.22	1867544	50	paraXY4_mov10		880	6.41703	0.023559	4122.31	1455175	30	paraXY10_mov12
320	9.52372	0.012834	5596.73	3453180	70	paraXY4_mov10		910	5.81395	0.023992	4472.49	1489339	25	paraXY10_mov12
350	7.43819	0.014253	5487.63	2420047	25	paraXY4_mov10		940	5.99132	0.022281	4112.46	1418797	25	paraXY10_mov12
405	8.55044	0.014818	5687.38	2934689	50	paraXY4_mov10		965	5.65024	0.025938	3964.42	1260684	20	paraXY10_mov12
500	14.158	0.012667	7057.85	6359125	90	paraXY4_mov10		70	7.20471	0.030407	4324.69	1967732	20	paraXY10_mov13
535	15.5424	0.011507	7190.82	7090147	30	paraXY4_mov10		85	6.24863	0.036887	3679.47	1317252	10	paraXY10_mov13
605	8.00959	0.00996	7105.53	3666455	65	paraXY4_mov10		110	5.79459	0.022805	3633.56	1206342	20	paraXY10_mov13
650	7.29559	0.013175	6707.36	2937823	40	paraXY4_mov10		135	6.23781	0.029949	3788.65	1295719	20	paraXY10_mov13
695	6.82384	0.01485	6175.45	2550462	40	paraXY4_mov10		160	6.42813	0.028609	3848.61	1454774	20	paraXY10_mov13
730	6.44111	0.01763	5606.59	2225815	30	paraXY4_mov10		185	6.18073	0.026231	4023.94	1452642	20	paraXY10_mov13
765	6.10023	0.018894	5113.73	1866510	30	paraXY4_mov10		220	6.71988	0.024076	4101.94	1566941	30	paraXY10_mov13
800	6.64602	0.021721	4600.86	1725324	30	paraXY4_mov10		260	6.9961	0.018071	4603.8	1910579	35	paraXY10_mov13
825	5.80592	0.022302	4436.17	1459500	20	paraXY4_mov10		290	6.13542	0.017685	4575.78	1592371	25	paraXY10_mov13
860	6.40236	0.022819	4220.06	1531882	30	paraXY4_mov10		360	8.74945	0.01395	6202.75	3256443	65	paraXY10_mov13
890	6.73249	0.022943	4063.28	1572491	25	paraXY4_mov10		405	9.25147	0.016721	5657.41	3190781	40	paraXY10_mov13
915	6.06291	0.024676	3912.78	1400775	20	paraXY4_mov10		435	7.02082	0.013901	5641.62	2425897	25	paraXY10_mov13
945	6.05949	0.024494	4012.89	1372410	25	paraXY4_mov10		470	6.35855	0.015805	5530.42	2090499	30	paraXY10_mov13
970	5.77312	0.027525	3991.89	1309341	20	paraXY4_mov10		535	7.85434	0.01388	6079.85	2930487	60	paraXY10_mov13
50	6.22354	0.023882	4435.88	1685635	25	paraXY4_mov11		555	5.66573	0.016601	5981.02	2057471	15	paraXY10_mov13
80	6.30569	0.024443	4598.41	1756593	25	paraXY4_mov11		600	6.27582	0.017548	5397.45	2013247	40	paraXY10_mov13
110	7.05682	0.025582	4523.29	1886210	25	paraXY4_mov11		630	5.61323	0.018426	5060.2	1629384	25	paraXY10_mov13
135	6.88143	0.026596	4304.96	1687546	20	paraXY4_mov11		665	6.05477	0.022249	4658.09	1616357	30	paraXY10_mov13
160	6.3496	0.024445	3912.81	1392959	20	paraXY4_mov11		695	5.78631	0.023756	4414.78	1461292	25	paraXY10_mov13
190	6.47066	0.025211	3951.8	1470069	25	paraXY4_mov11		725	5.56001	0.022391	3938.96	1236835	25	paraXY10_mov13
220	6.12878	0.02088	4094.26	1437084	25	paraXY4_mov11		790	12.4682	0.02386	4124.59	2845969	60	paraXY10_mov13
310	13.6775	0.016647	5475	4549724	85	paraXY4_mov11		795	10.7824	0.002542	4171.5	2444499	0	paraXY10_mov13
355	7.26586	0.016541	5292.03	2249111	40	paraXY4_mov11		815	5.9176	0.024748	3633.13	1184400	15	paraXY10_mov13
435	9.64586	0.01256	6180.46	3745360	75	paraXY4_mov11		850	7.63367	0.026421	3538.91	1493420	30	paraXY10_mov13
515	12.218	0.011693	6540.09	4970469	75	paraXY4_mov11		895	12.7409	0.024299	3665.94	2566159	40	paraXY10_mov13
520	6.86692	0.003019	6358.27	2676831	0	paraXY4_mov11		910	12.7834	0.022458	3630.28	2573868	10	paraXY10_mov13
605	7.27526	0.00762	7860.06	3662788	80	paraXY4_mov11		925	14.3479	0.024095	3668.8	2909362	10	paraXY10_mov13
650	8.08268	0.017412	5966.01	3126187	40	paraXY4_mov11		950	5.77715	0.015859	3184.7	968148	20	paraXY10_mov13
670	5.65526	0.025899	5301.04	1791751	15	paraXY4_mov11		980	6.14845	0.023761	3158.12	1001124	25	paraXY10_mov13
755	7.7805	0.010589	5870.8	2847340	80	paraXY4_mov11		60	6.387	0.028558	4332.5	1616023	25	paraXY10_mov14
780	6.22524	0.017678	5037.91	1899293	20	paraXY4_mov11		85	5.40096	0.02512	3967.57	1237883	20	paraXY10_mov14
805	6.01527	0.023255	4253.5	1467458	20	paraXY4_mov11		120	6.49937	0.02442	4168.15	1525544	30	paraXY10_mov14
835	6.17376	0.024399	3662.53	1259909	25	paraXY4_mov11		150	6.4667	0.025852	3989.06	1475953	25	paraXY10_mov14
860	5.54803	0.024044	3593.58	1092448	20	paraXY4_mov11		180	6.52607	0.02553	3767.49	1352530	25	paraXY10_mov14
895	6.22	0.023349	3706.68	1245446	30	paraXY4_mov11		210	6.21831	0.021787	3733.38	1273082	25	paraXY10_mov14
925	6.24121	0.023466	3831.84	1375631	25	paraXY4_mov11		260	8.58814	0.019994	4320.15	2155757	45	paraXY10_mov14
950	5.6729	0.022917	3810.01	1203963	20	paraXY4_mov11		305	8.51694	0.014834	4817.02	2461495	40	paraXY10_mov14
975	5.63588	0.026618	3707.55	1156756	20	paraXY4_mov11		340	7.27828	0.014605	5172.03	2213629	30	paraXY10_mov14
65	6.30431	0.030377	4215.57	1639855	20	paraXY4_mov14		395	7.33096	0.010892	6156.11	2788718	50	paraXY10_mov14
95	6.06702	0.023131	4412.13	1623665	25	paraXY4_mov14		490	9.80121	0.009647	6549.66	4073891	90	paraXY10_mov14
120	5.54617	0.025001	4320.88	1421570	20	paraXY4_mov14		535	7.5896	0.010193	7041.87	3316719	40	paraXY10_mov14
150	5.70852	0.023123	4338.63	1414392	25	paraXY4_mov14		590	7.66707	0.012229	6236.94	2862755	50	paraXY10_mov14
180	5.78947	0.023411	3968.43	1301646	25	paraXY4_mov14		620	6.00659	0.016311	5453.59	1952384	25	paraXY10_mov14
215	6.14894	0.022051	3933.69	1376790	30	paraXY4_mov14		650	5.85984	0.02219	4582.89	1516936	25	paraXY10_mov14
270	7.45975	0.017228	5262.61	2347122	50	paraXY4_mov14		690	6.63488	0.021895	4385.9	1675412	35	paraXY10_mov14
340	9.34391	0.011695	6014.66	3422342	65	paraXY4_mov14		725	6.97741	0.022234	4334.94	1742644	30	paraXY10_mov14
380	6.75072	0.014258	5524.88	2165753	35	paraXY4_mov14		755	6.16342	0.021082	4244.16	1544873	25	paraXY10_mov14
560	15.235	0.009556	6674.6	6387589	175	paraXY4_mov14		785	6.11515	0.021061	4279.78	1532161	25	paraXY10_mov14
615	7.94503	0.015231	6127.52	2898317	50	paraXY4_mov14		815	5.98109	0.024961	3741.8	1249762	25	paraXY10_mov14
650	4.87627	0.013839	5888.84	1672430	30	paraXY4_mov14		850	6.37457	0.023144	3751.7	1316847	30	paraXY10_mov14
715	6.08645	0.015486	5553.3	1954762	60	paraXY4_mov14		880	6.19525	0.021246	4129.42	1391616	25	paraXY10_mov14
750	5.78945	0.019275	5156.76	1742986	30	paraXY4_mov14		910	5.743	0.022967	4375.37	1421995	25	paraXY10_mov14
790	6.20497	0.020302	5018.49	1811675	35	paraXY4_mov14		940	6.10417	0.025011	4018.19	1342075	25	paraXY10_mov14
820	6.17489	0.021524	4765.87	1706181	25	paraXY4_mov14		970	6.12573	0.021745	3849.87	1339756	25	paraXY10_mov14
850	6.05644	0.023377	4504.17	1589971	25	paraXY4_mov14		75	5.85435	0.043377	4770.18	1931921	20	paraXY10_mov16
880	5.95608	0.0197	4234.65	1427077	25	paraXY4_mov14		110	6.58381	0.025334	5047.14	2245976	30	paraXY10_mov16
910	6.36084	0.024045	4166.28	1520691	25	paraXY4_mov14		135	6.13595	0.025898	5348.14	2069732	20	paraXY10_mov16
930	5.55611	0.025336	3653.5	1103357	15	paraXY4_mov14		160	6.22098	0.02678	5014.17	1925440	20	paraXY10_mov16
965	6.53416	0.02559	3781.37	1368856	30	paraXY4_mov14		190	6.50686	0.025692	4485.45	1735869	25	paraXY10_mov16
80	6.23612	0.022093	5830.82	2285680	30	paraXY4_mov15		240	9.36595	0.021622	4820.12	2728190	45	paraXY10_mov16
110	6.2385	0.024528	4807.19	1797888	25	paraXY4_mov15		270	8.06316	0.018089	4780.46	2270717	25	paraXY10_mov16
135	5.81118	0.024179	4293.28	1459715	20	paraXY4_mov15		290	6.3846	0.021988	4249.7	1525643	15	paraXY10_mov16
165	5.55737	0.022985	4088.75	1320665	25	paraXY4_mov15		325	6.3522	0.021817	4033.39	1419752	30	paraXY10_mov16
195	5.90198	0.023445	3921.99	1325633	25	paraXY4_mov15		370	6.61691	0.017848	4498.17	1709305	40	paraXY10_mov16
240	6.57866	0.018973	4410.01	1675805	40	paraXY4_mov15		400	6.21079	0.020123	4287.11	1479053	25	paraXY10_mov16
290	7.50881	0.017251	4346.19	1821052	45	paraXY4_mov15		430	5.76143	0.019841	4458.53	1440105	25	paraXY10_mov16
340	7.08341	0.012168	5430.16	2269808	45	paraXY4_mov15		495	7.52732	0.015676	5532.8	2473162	60	paraXY10_mov16
410	7.3532	0.009307	7329.24	3510704	65	paraXY4_mov15		535	7.41054	0.017689	5364.06	2397733	35	paraXY10_mov16
585	15.6878	0.008781	8660.93	9258536	170	paraXY4_mov15		565	6.7852	0.018523	5004.88	1886841	25	paraXY10_mov16
630	19.0261	0.010099	8765.67	11553147	40	paraXY4_mov15		590	6.29119	0.023868	4482.03	1573192	20	paraXY10_mov16
660	19.9759	0.004925	7813.96	11119267	25	paraXY4_mov15		620	6.20141	0.02486	4077.6	1394539	25	paraXY10_mov16
665	16.5487	0.003684	7792.04	9373829	0	paraXY4_mov15		650	6.28469	0.024479	3739.92	1264094	25	paraXY10_mov16
690	7.71842	0.024733	6458.39	3377736	20	paraXY4_mov15		680	5.51847	0.017076	3662.19	1091334	25	paraXY10_mov16
725	7.82241	0.018611	5810.52	2818102	30	paraXY4_mov15		710	5.90544	0.025035	3523.1	1169669	25	paraXY10_mov16
750	5.61089	0.021664	4861.23	1516705	20	paraXY4_mov15		740	5.94516	0.023156	3277.65	1061960	25	paraXY10_mov16
795	7.43753	0.021786	4583.88	1952734	40	paraXY4_mov15		765	5.62166	0.024842	3340.35	1015467	20	paraXY10_mov16
825	7.42442	0.023785	3996.9	1666706	25	paraXY4_mov15		795	6.14735	0.025174	3190.53	1084779	25	paraXY10_mov16
845	5.74511	0.019851	4006.5	1326153	15	paraXY4_mov15		820	5.55322	0.026069	3322.92	1030106	20	paraXY10_mov16
880	6.5124	0.021702	3713.13	1340441	30	paraXY4_mov15		845	5.62231	0.025372	3317.55	1008534	20	paraXY10_mov16
905	5.44856	0.022509	3754.16	1130002	20	paraXY4_mov15		875	6.1865	0.024995	3158.55	1064431	25	paraXY10_mov16
940	6.07662	0.022398	4001.38	1300447	30	paraXY4_mov15		910	6.36245	0.024114	3440.41	1193823	30	paraXY10_mov16
965	5.46348	0.020807	4181.52	1279544	20	paraXY4_mov15		940	6.56917	0.02673	3812.63	1429737	25	paraXY10_mov16
65	6.06137	0.023787	4311.52	1603884	25	paraXY4_mov16		965	5.74659	0.020777	4029.69	1366064	20	paraXY10_mov16
95	6.94249	0.026074	4273.68	1747935	25	paraXY4_mov16		55	8.15449	0.028602	4199.22	2053421	15	paraXY10_mov17
125	7.35215	0.024126	4036.58	1650962	25	paraXY4_mov16		70	6.04857	0.025836	3706.28	1300906	10	paraXY10_mov17
145	6.22485	0.026289	3787.37	1321793	15	paraXY4_mov16		100	6.3373	0.025263	3808.86	1378808	25	paraXY10_mov17
175	6.33368	0.025136	3659.95	1288303	25	paraXY4_mov16		125	6.12863	0.029501	3634.52	1250276	20	paraXY10_mov17
205	6.32543	0.025419	3829.86	1382580	25	paraXY4_mov16		155	6.66984	0.025155	3747.82	1397935	25	paraXY10_mov17
290	14.6183	0.018166	4846.76	4173058	80	paraXY4_mov16		180	6.39135	0.022305	3716.46	1349075	20	paraXY10_mov17
310	15.814	0.019441	4808.49	4375728	15	paraXY4_mov16		210	5.97618	0.020435	3934.26	1306175	25	paraXY10_mov17
335	19.0476	0.019552	4574.84	5082650	20	paraXY4_mov16		285	9.76707	0.014252	5222.97	3107670	70	paraXY10_mov17
365	14.6943	0.016378	4886.78	4217294	25	paraXY4_mov16		305	7.02719	0.019391	4917.7	2060518	15	paraXY10_mov17
405	6.4937	0.01556	5040.04	1980736	35	paraXY4_mov16		335	5.81682	0.017066	4843.2	1661217	25	paraXY10_mov17
490	8.11105	0.011327	6391.7	3119150	80	paraXY4_mov16		380	6.11482	0.01556	4798.19	1703359	40	paraXY10_mov17
530	6.68762	0.013895	6394.19	2602434	35	paraXY4_mov16		440	7.64107	0.014219	5206.13	2280286	55	paraXY10_mov17
595	6.99606	0.01167	7078.14	3107302	60	paraXY4_mov16		500	8.58157	0.013037	5894.33	3035582	55	paraXY10_mov17
625	6.07164	0.017388	6416.81	2342135	25	paraXY4_mov16		525	6.58723	0.015963	5720.77	2271146	20	paraXY10_mov17
665	6.43781	0.019422	5419.19	2032198	35	paraXY4_mov16		560	6.3115	0.017301	4780.68	1759291	30	paraXY10_mov17
700	6.24792	0.022644	5065.06	1798095	30	paraXY4_mov16		595	5.9509	0.017393	4641.82	1638562	30	paraXY10_mov17
730	6.21156	0.025349	4823.23	1721892	25	paraXY4_mov16		630	6.40285	0.023057	4436.55	1570538	30	paraXY10_mov17
760	6.37647	0.024944	4411.36	1583679	25	paraXY4_mov16		655	5.73135	0.024351	3901.71	1240744	20	paraXY10_mov17
785	5.8212	0.022742	4359.43	1429893	20	paraXY4_mov16		690	6.29762	0.024096	3601.38	1231672	30	paraXY10_mov17
815	5.90566	0.023034	3970.09	1306160	25	paraXY4_mov16		720	6.0138	0.021544	3568.5	1195447	25	paraXY10_mov17
845	6.13815	0.025465	3649.47	1277313	25	paraXY4_mov16		745	5.48067	0.0224	3377.45	982838	20	paraXY10_mov17
880	7.34502	0.02544	4030.04	1720827	30	paraXY4_mov16		780	6.11372	0.022819	3433.51	1153660	30	paraXY10_mov17
905	7.05956	0.027029	3882	1545035	20	paraXY4_mov16		810	6.04776	0.023298	3737.07	1251920	25	paraXY10_mov17
930	6.36741	0.024911	3629.5	1266697	20	paraXY4_mov16		840	6.62472	0.024814	3896.12	1441566	25	paraXY10_mov17
960	6.36143	0.023111	3839.61	1336183	25	paraXY4_mov16		870	7.41102	0.028102	3659.42	1504023	25	paraXY10_mov17
110	5.8064	0.022182	5440.25	2007451	20	paraXY4_mov18		890	5.90824	0.021839	3519.33	1164899	15	paraXY10_mov17
145	6.73423	0.022845	4908.7	2017476	30	paraXY4_mov18		915	5.74212	0.021741	3377.35	1057111	20	paraXY10_mov17
170	6.7856	0.024746	4303.93	1644102	20	paraXY4_mov18		940	5.40924	0.027567	3458.26	1023646	20	paraXY10_mov17
200	6.7107	0.023148	4356.91	1707909	25	paraXY4_mov18		970	5.91413	0.022869	3261.54	1027386	25	paraXY10_mov17
250	7.73248	0.016068	4482.69	2017211	45	paraXY4_mov18		50	5.39806	0.028841	4168.54	1400631	15	paraXY10_mov18
290	8.60742	0.018364	4119.87	2043457	35	paraXY4_mov18		75	4.85424	0.028754	3713.51	1091772	20	paraXY10_mov18
335	7.76109	0.012538	4637.49	2100782	40	paraXY4_mov18		115	6.46063	0.024842	3990.01	1540142	35	paraXY10_mov18
360	5.74324	0.018004	4564.43	1542779	20	paraXY4_mov18		140	6.24663	0.025377	3805.4	1309058	20	paraXY10_mov18
445	9.05652	0.012833	6210.4	3440563	80	paraXY4_mov18		165	5.90408	0.025552	3631.09	1165580	20	paraXY10_mov18
485	7.82749	0.012607	6336.29	2965386	35	paraXY4_mov18		195	6.32705	0.023939	3633.15	1300668	25	paraXY10_mov18
545	7.17709	0.009868	7290.94	3353834	55	paraXY4_mov18		230	6.9785	0.022113	3833.2	1517947	30	paraXY10_mov18
605	7.04047	0.010586	7293.79	3150916	55	paraXY4_mov18		260	6.5027	0.019723	3962.31	1458131	25	paraXY10_mov18
655	6.93186	0.014276	6219.58	2668199	45	paraXY4_mov18		325	9.73879	0.016761	4646.4	2704202	60	paraXY10_mov18
680	5.58269	0.018675	6181.08	2052118	20	paraXY4_mov18		355	8.95741	0.016051	4999.61	2649792	25	paraXY10_mov18
720	6.31251	0.019741	5349.82	2000831	35	paraXY4_mov18		390	7.76837	0.016112	5054.6	2264461	30	paraXY10_mov18
750	6.24914	0.021846	4679.5	1679941	25	paraXY4_mov18		435	7.77746	0.014799	5116.99	2364049	40	paraXY10_mov18
780	6.16733	0.022528	4540.68	1580157	25	paraXY4_mov18		545	13.8196	0.011165	6224.5	5203683	105	paraXY10_mov18
810	6.16363	0.02485	4085.49	1438091	25	paraXY4_mov18		565	14.8874	0.019504	5786.13	5114938	15	paraXY10_mov18
835	5.59326	0.023076	3707.31	1175218	20	paraXY4_mov18		570	11.3386	0.003634	5572.63	3789388	0	paraXY10_mov18
870	6.44681	0.024012	3753.57	1347533	30	paraXY4_mov18		600	5.75198	0.021054	4765.12	1515308	25	paraXY10_mov18
895	6.00698	0.025682	3399.21	1135337	20	paraXY4_mov18		640	5.79334	0.017256	4581.64	1534849	35	paraXY10_mov18
920	5.46912	0.024122	3417.79	1018501	20	paraXY4_mov18		670	5.48094	0.021714	4172.47	1293467	25	paraXY10_mov18
950	5.58723	0.021309	3768.85	1138192	25	paraXY4_mov18		705	6.07262	0.021605	4136.01	1377291	30	paraXY10_mov18
980	6.13731	0.026711	3623.52	1199384	25	paraXY4_mov18		735	5.87157	0.024112	3827.29	1266834	25	paraXY10_mov18
95	6.55789	0.027893	4085.56	1527999	30	paraXY4_mov19		770	6.60339	0.022715	4007.69	1462807	30	paraXY10_mov18
135	6.21373	0.019247	5214.32	1903228	35	paraXY4_mov19		800	5.93765	0.023039	4105.39	1362989	25	paraXY10_mov18
160	5.11966	0.021069	5141.84	1547695	20	paraXY4_mov19		830	5.90363	0.023633	4204.59	1366491	25	paraXY10_mov18
195	5.9048	0.022784	4659.45	1616828	30	paraXY4_mov19		865	6.63263	0.024609	3929.21	1524532	30	paraXY10_mov18
300	11.4042	0.011328	6218.75	4626749	100	paraXY4_mov19		890	6.37472	0.023977	3650.44	1303206	20	paraXY10_mov18
320	7.95398	0.01619	5792.59	2913671	15	paraXY4_mov19		920	6.16391	0.023842	3842.17	1290968	25	paraXY10_mov18
365	7.69136	0.014197	5933.22	2877614	40	paraXY4_mov19		950	6.36551	0.021749	3816.41	1347192	25	paraXY10_mov18
400	6.79836	0.01504	5636.77	2288529	30	paraXY4_mov19		980	6.05795	0.023798	3742.06	1223655	25	paraXY10_mov18
545	14.5876	0.009309	6635.98	5919294	140	paraXY4_mov19		95	5.26514	0.032284	3891.67	1257008	15	paraXY10_mov20
585	6.45865	0.013154	6213.69	2429551	35	paraXY4_mov19		125	5.38404	0.022954	4087.21	1344693	25	paraXY10_mov20
615	5.20691	0.014667	5838.46	1792407	25	paraXY4_mov19		155	5.88	0.026801	3924.47	1314697	25	paraXY10_mov20
670	6.21297	0.015646	5425.04	1920463	50	paraXY4_mov19		185	6.04908	0.025789	3615.12	1268907	25	paraXY10_mov20
710	6.30242	0.017995	4996.26	1758683	35	paraXY4_mov19		215	5.8221	0.023169	3632.95	1151644	25	paraXY10_mov20
740	6.12738	0.022466	4691.76	1595197	25	paraXY4_mov19		255	6.73927	0.022424	3850.48	1424676	35	paraXY10_mov20
775	5.95727	0.022391	4384.94	1420722	30	paraXY4_mov19		330	9.62403	0.012648	4884.63	2789122	70	paraXY10_mov20
800	5.44172	0.023607	4058.65	1258180	20	paraXY4_mov19		355	7.41117	0.014051	4787.31	2044183	20	paraXY10_mov20
840	6.77948	0.023022	3595.76	1276495	35	paraXY4_mov19		400	7.07268	0.015723	4874.72	2027885	40	paraXY10_mov20
865	5.89115	0.025599	3465.56	1122841	20	paraXY4_mov19		465	8.15279	0.011335	5914.35	2880289	60	paraXY10_mov20
900	6.18146	0.022502	3663.28	1260169	30	paraXY4_mov19		505	7.47731	0.014529	5554.68	2499604	35	paraXY10_mov20
935	6.4278	0.023657	3515.63	1209377	30	paraXY4_mov19		550	7.16437	0.014298	6095.67	2633328	40	paraXY10_mov20
960	5.67738	0.025775	3523.24	1085158	20	paraXY4_mov19		580	6.29386	0.018316	5280.66	1980247	25	paraXY10_mov20
55	7.25702	0.023215	5404.77	2540244	35	paraXY4_mov20		610	5.75553	0.021184	4469.79	1506319	25	paraXY10_mov20
80	6.80371	0.024367	5028.91	2107115	20	paraXY4_mov20		640	5.6131	0.022442	3926.09	1193530	25	paraXY10_mov20
110	7.02542	0.026874	4079.48	1672585	25	paraXY4_mov20		680	5.5257	0.018233	4405.21	1440503	35	paraXY10_mov20
135	6.29333	0.024857	4089.09	1492517	20	paraXY4_mov20		715	5.81269	0.021747	4646.38	1621587	30	paraXY10_mov20
165	6.50209	0.025254	3849.16	1393396	25	paraXY4_mov20		750	6.17467	0.021181	4452.79	1607457	30	paraXY10_mov20
195	6.27075	0.02226	3975.14	1399250	25	paraXY4_mov20		790	7.26499	0.020405	4872.94	2134348	35	paraXY10_mov20
245	7.5917	0.019613	4366.98	1934573	45	paraXY4_mov20		815	7.32589	0.027784	4312.19	1867180	20	paraXY10_mov20
270	6.26552	0.018367	4323.23	1539069	20	paraXY4_mov20		835	5.68619	0.025532	4109.02	1323105	15	paraXY10_mov20
330	7.70616	0.014045	4949.17	2217226	55	paraXY4_mov20		865	6.18335	0.024361	3610.01	1238232	25	paraXY10_mov20
370	7.12854	0.014443	5074.35	2156597	35	paraXY4_mov20		890	5.3466	0.025303	3373.8	981775	20	paraXY10_mov20
435	7.64491	0.011849	6070.65	2853205	60	paraXY4_mov20		925	6.55401	0.025922	3341.05	1169367	30	paraXY10_mov20
590	23.32	0.011297	6498.22	9357431	150	paraXY4_mov20		950	5.98906	0.028165	3340.42	1075616	20	paraXY10_mov20
600	23.1704	0.019467	6151.14	8820728	5	paraXY4_mov20		975	5.494	0.023655	3538.32	1072112	20	paraXY10_mov20
610	16.9239	0.022839	5909.54	6098646	5	paraXY4_mov20		65	5.69428	0.027427	4051.32	1389604	15	paraXY10_mov23
625	18.259	0.023949	5444.95	5831544	10	paraXY4_mov20		95	5.43374	0.020452	3775.97	1178102	25	paraXY10_mov23
635	16.486	0.022937	5351.53	5249852	5	paraXY4_mov20		125	5.63559	0.026975	3537.06	1110636	25	paraXY10_mov23
655	5.76848	0.023078	4078.63	1288847	15	paraXY4_mov20		155	6.40309	0.029025	3190.56	1078410	25	paraXY10_mov23
700	7.08698	0.020521	4062.86	1612956	40	paraXY4_mov20		180	5.91007	0.029307	2946.54	889855	20	paraXY10_mov23
720	5.92978	0.027138	3420.04	1121772	15	paraXY4_mov20		210	5.70262	0.024037	2860.21	832321	25	paraXY10_mov23
750	5.95593	0.021678	3176.01	987739	25	paraXY4_mov20		240	5.98405	0.02432	2895.7	883190	25	paraXY10_mov23
780	6.39911	0.025885	3276.05	1067991	25	paraXY4_mov20		305	8.8785	0.017333	3797.66	1925413	60	paraXY10_mov23
805	5.94781	0.024496	3394.77	1055773	20	paraXY4_mov20		345	8.95285	0.017126	4092.43	2050305	35	paraXY10_mov23
835	6.19949	0.027135	3206.04	1080436	25	paraXY4_mov20		380	7.56707	0.015617	4136.67	1791177	30	paraXY10_mov23
860	5.55595	0.023212	3405.43	997792	20	paraXY4_mov20		425	7.65584	0.014402	4289.64	1904598	40	paraXY10_mov23
890	5.65634	0.024	3592.44	1117248	25	paraXY4_mov20		490	8.12016	0.011352	4924.03	2432472	60	paraXY10_mov23
920	5.67449	0.023913	3544.82	1095350	25	paraXY4_mov20		525	6.85765	0.014565	4670.15	1882070	30	paraXY10_mov23
950	5.88795	0.022804	3171.25	1024313	25	paraXY4_mov20		565	5.99013	0.012951	4597.79	1572444	35	paraXY10_mov23
980	6.30059	0.021762	3294.43	1116813	25	paraXY4_mov20		610	6.0873	0.015283	4627.38	1633465	40	paraXY10_mov23
70	6.86088	0.028674	4798.88	2053919	20	paraXY4_mov21		645	5.9185	0.020595	4177.07	1365903	30	paraXY10_mov23
95	6.07366	0.026632	4404.06	1660332	20	paraXY4_mov21		680	6.17577	0.020441	3873.18	1297516	30	paraXY10_mov23
115	5.301	0.027472	4011.64	1255642	15	paraXY4_mov21		710	5.56136	0.022785	3880.8	1179764	25	paraXY10_mov23
150	6.46871	0.025796	3703.21	1359079	30	paraXY4_mov21		745	5.84197	0.02363	3436.81	1072285	30	paraXY10_mov23
175	5.94057	0.022789	3659.64	1215002	20	paraXY4_mov21		775	5.66619	0.023985	3136.03	937672	25	paraXY10_mov23
205	5.82713	0.023083	3581.38	1131717	25	paraXY4_mov21		805	5.92333	0.025673	3085.35	974971	25	paraXY10_mov23
285	8.6268	0.012923	5675.48	3070436	75	paraXY4_mov21		835	6.05647	0.022207	3155.17	1028584	25	paraXY10_mov23
315	6.77374	0.016645	4999.96	2009985	25	paraXY4_mov21		865	5.81264	0.02513	2927.7	904659	25	paraXY10_mov23
475	20.29	0.010344	6278.65	8074340	155	paraXY4_mov21		895	6.35342	0.026289	2887	944050	25	paraXY10_mov23
495	20.6911	0.017446	5819.48	7349997	15	paraXY4_mov21		915	5.26988	0.021905	2725.27	727647	15	paraXY10_mov23
505	12.0143	0.018575	5393.96	3862077	5	paraXY4_mov21		950	6.71861	0.02673	2782.05	973718	30	paraXY10_mov23
560	7.74124	0.011774	5605.47	2656992	50	paraXY4_mov21		975	6.29136	0.031957	2841.29	909213	20	paraXY10_mov23
585	6.04576	0.018742	4885.46	1748993	20	paraXY4_mov21		65	7.29939	0.0302	4363.74	2064047	30	paraXY11_mov01
620	6.19952	0.02046	4062.03	1437960	30	paraXY4_mov21		90	7.29695	0.028807	3834.39	1679462	20	paraXY11_mov01
655	5.87717	0.017268	4387.14	1403886	30	paraXY4_mov21		110	6.10212	0.027002	3626.21	1312687	15	paraXY11_mov01
705	6.59909	0.016127	4556.89	1608581	45	paraXY4_mov21		135	5.52813	0.02398	3576.05	1137185	20	paraXY11_mov01
735	5.65708	0.018598	4014.47	1264558	25	paraXY4_mov21		170	6.54034	0.025557	3377.46	1212509	30	paraXY11_mov01
770	5.52323	0.018444	3961.68	1176620	30	paraXY4_mov21		195	6.02794	0.021063	3549.7	1196248	20	paraXY11_mov01
810	5.74384	0.020063	4079.87	1305558	35	paraXY4_mov21		260	7.96168	0.014142	4562.09	2285606	60	paraXY11_mov01
840	5.58276	0.022813	3694.06	1196874	25	paraXY4_mov21		290	6.80817	0.016158	4402.37	1752145	25	paraXY11_mov01
870	6.05473	0.023131	3549.94	1182131	25	paraXY4_mov21		350	7.99623	0.01308	4870.55	2284290	55	paraXY11_mov01
900	6.50828	0.026246	3390.94	1213955	25	paraXY4_mov21		390	7.4596	0.015152	4962	2227937	35	paraXY11_mov01
930	6.0728	0.024563	3402.47	1102400	25	paraXY4_mov21		440	7.40894	0.013969	4792.91	2123260	45	paraXY11_mov01
960	5.9517	0.022645	3422.48	1129420	25	paraXY4_mov21		505	8.66989	0.011918	5693.98	2943787	60	paraXY11_mov01
50	7.0794	0.028486	4021.16	1725077	15	paraXY4_mov22		545	7.2311	0.012998	5460.7	2359023	35	paraXY11_mov01
70	6.33709	0.029952	3499.74	1210909	15	paraXY4_mov22		580	6.22578	0.01563	5173.86	1914327	30	paraXY11_mov01
100	6.04843	0.021537	3330.4	1129007	25	paraXY4_mov22		620	6.53191	0.017901	5093.88	2012082	35	paraXY11_mov01
125	5.65767	0.028365	3212.67	976651	20	paraXY4_mov22		650	5.76062	0.019046	4719.3	1524334	25	paraXY11_mov01
160	6.31969	0.025195	3525.69	1255147	30	paraXY4_mov22		685	6.26505	0.022159	3997.37	1423065	30	paraXY11_mov01
185	5.76984	0.02729	3499.73	1063919	20	paraXY4_mov22		715	5.75365	0.024406	4010.69	1327537	25	paraXY11_mov01
220	6.19489	0.020183	3490.14	1165707	30	paraXY4_mov22		745	5.66061	0.023926	4009.55	1311122	25	paraXY11_mov01
255	6.32757	0.020185	3646.81	1305557	30	paraXY4_mov22		775	5.39952	0.023047	3991.58	1241382	25	paraXY11_mov01
350	11.6766	0.013008	5197.68	3617586	90	paraXY4_mov22		805	5.56477	0.02419	3888.75	1193845	25	paraXY11_mov01
375	8.94353	0.015598	5099.73	2697756	20	paraXY4_mov22		840	5.8366	0.022223	4144.64	1388455	30	paraXY11_mov01
435	9.05798	0.011321	5386.14	2946216	55	paraXY4_mov22		870	5.60719	0.019387	3994.89	1258390	25	paraXY11_mov01
495	8.39057	0.013347	5251.7	2715130	55	paraXY4_mov22		905	6.40108	0.021045	3861.66	1451985	30	paraXY11_mov01
530	7.12434	0.0156	5236.21	2152081	30	paraXY4_mov22		930	6.1432	0.021743	3944	1411953	20	paraXY11_mov01
690	8.62179	0.006338	6365.83	3373891	155	paraXY4_mov22		960	6.2987	0.024372	3710.3	1309735	25	paraXY11_mov01
720	6.8108	0.015962	5667.45	2289650	25	paraXY4_mov22		70	6.17187	0.025088	4776.56	1881965	25	paraXY11_mov03
750	5.97142	0.01689	5109.19	1757563	25	paraXY4_mov22		100	6.61467	0.027416	4201.01	1676203	25	paraXY11_mov03
785	6.29704	0.021594	4359.68	1582563	30	paraXY4_mov22		125	6.2211	0.026103	3980.32	1432917	20	paraXY11_mov03
815	6.89963	0.02538	3690.3	1413386	25	paraXY4_mov22		150	5.94371	0.023433	3786.54	1287425	20	paraXY11_mov03
840	6.07657	0.022373	3491.72	1155760	20	paraXY4_mov22		185	7.04635	0.025207	3712.83	1455430	30	paraXY11_mov03
870	6.58118	0.024276	3283.35	1152456	25	paraXY4_mov22		210	6.37814	0.023967	3736.35	1348822	20	paraXY11_mov03
895	6.15447	0.027897	3366.73	1114388	20	paraXY4_mov22		245	6.18265	0.018825	4201.25	1516653	30	paraXY11_mov03
925	6.16681	0.025504	3477.02	1203048	25	paraXY4_mov22		280	5.82839	0.018345	4261.62	1474520	30	paraXY11_mov03
960	7.58327	0.02801	3456.72	1500215	30	paraXY4_mov22		360	9.13765	0.01336	5771.45	3283955	75	paraXY11_mov03
985	7.50415	0.023232	3393.69	1479647	20	paraXY4_mov22		395	7.98396	0.015253	5747.48	2833510	30	paraXY11_mov03
65	6.07552	0.02529	4440.65	1660803	20	paraXY4_mov23		455	9.37543	0.014322	5646.63	3173406	55	paraXY11_mov03
95	5.77109	0.023495	4318.05	1528589	25	paraXY4_mov23		475	6.76641	0.017831	5169.4	2083270	15	paraXY11_mov03
125	6	0.025609	3928.89	1371181	25	paraXY4_mov23		510	6.73365	0.017544	5050.16	2030164	30	paraXY11_mov03
155	5.57707	0.020386	3896.72	1282020	25	paraXY4_mov23		580	8.87103	0.013304	5627.14	2926113	65	paraXY11_mov03
185	6.3569	0.026271	3475.03	1198884	25	paraXY4_mov23		605	7.05867	0.018425	4890.51	2034451	20	paraXY11_mov03
250	9.43437	0.016191	4759.27	2688987	60	paraXY4_mov23		635	6.24949	0.020605	4511.95	1633326	25	paraXY11_mov03
280	7.38144	0.016159	4656.91	2011786	25	paraXY4_mov23		670	6.41372	0.023311	3783.33	1278764	30	paraXY11_mov03
345	9.04027	0.013044	5095.89	2756876	60	paraXY4_mov23		700	6.19587	0.021401	3368.54	1108251	25	paraXY11_mov03
400	8.79293	0.010953	5297.22	2759854	50	paraXY4_mov23		735	6.37929	0.022366	3627.95	1277037	30	paraXY11_mov03
445	7.52098	0.011959	5409.42	2423419	40	paraXY4_mov23		765	5.96627	0.02174	3792.39	1247696	25	paraXY11_mov03
510	8.37959	0.01105	5438.97	2681410	60	paraXY4_mov23		795	5.79656	0.022686	3715.89	1174221	25	paraXY11_mov03
630	14.2487	0.00957	5739.15	4895492	115	paraXY4_mov23		825	5.57673	0.023562	3583.26	1089310	25	paraXY11_mov03
645	4.77764	0.022335	4520.3	1247602	10	paraXY4_mov23		855	5.51787	0.021281	3294.33	955356	25	paraXY11_mov03
690	5.63937	0.018457	4234.5	1350807	40	paraXY4_mov23		890	6.20838	0.024157	3180.15	1027187	30	paraXY11_mov03
720	5.54457	0.023356	3901.21	1154757	25	paraXY4_mov23		920	6.31612	0.023686	3645.85	1235943	25	paraXY11_mov03
755	5.9163	0.022951	3369.66	1078292	30	paraXY4_mov23		950	6.0937	0.02322	3499.78	1175926	25	paraXY11_mov03
790	6.22739	0.024047	3304.7	1093857	30	paraXY4_mov23		980	6.1214	0.020042	3633.61	1202726	25	paraXY11_mov03
820	6.1466	0.024551	3336.84	1094482	25	paraXY4_mov23		55	6.26871	0.029477	4672.97	1962647	10	paraXY11_mov04
850	6.25208	0.021049	3311	1129050	25	paraXY4_mov23		80	6.09443	0.02807	3823.35	1395522	20	paraXY11_mov04
880	6.06647	0.020693	3163.34	1012268	25	paraXY4_mov23		110	6.43231	0.028959	3879.71	1474290	25	paraXY11_mov04
910	5.73964	0.023499	3238.83	1013755	25	paraXY4_mov23		135	6.2276	0.027277	3893.15	1397641	20	paraXY11_mov04
945	6.69437	0.023105	3270.42	1160999	30	paraXY4_mov23		160	5.8468	0.028642	3639.05	1186331	20	paraXY11_mov04
970	5.69443	0.022949	3272.07	1069967	20	paraXY4_mov23		185	5.45285	0.024944	3602.38	1131146	20	paraXY11_mov04
60	6.19268	0.023628	4639.73	1725981	25	paraXY5_mov01		215	6.13067	0.027883	3740.5	1234364	25	paraXY11_mov04
95	6.1068	0.020209	5077.13	1919155	30	paraXY5_mov01		270	7.56146	0.017202	4650.85	2064978	50	paraXY11_mov04
125	6.50231	0.024632	4612	1771007	25	paraXY5_mov01		290	5.98041	0.022426	4435.31	1565666	15	paraXY11_mov04
165	8.20525	0.025748	3891.9	1891462	35	paraXY5_mov01		365	8.9974	0.014007	5840.45	3241449	70	paraXY11_mov04
215	12.9379	0.023616	4016.24	2976034	45	paraXY5_mov01		395	7.27008	0.016339	5262.3	2278578	25	paraXY11_mov04
245	16.1635	0.017393	4789.36	4727097	25	paraXY5_mov01		420	5.80048	0.020617	4631.88	1565577	20	paraXY11_mov04
265	17.3525	0.018735	5046.95	5430513	15	paraXY5_mov01		495	7.73875	0.013331	5870.59	2835495	70	paraXY11_mov04
355	10.6406	0.008152	5980.5	4024877	85	paraXY5_mov01		555	9.98382	0.01425	5532.65	3269795	55	paraXY11_mov04
435	14.2437	0.012286	6119.59	5489271	75	paraXY5_mov01		580	6.26849	0.01716	5353.98	1964909	20	paraXY11_mov04
455	14.6671	0.016371	5757.02	5233127	15	paraXY5_mov01		615	6.28559	0.02086	4962.61	1746838	30	paraXY11_mov04
575	16.506	0.011601	6648.82	6921419	115	paraXY5_mov01		650	6.06591	0.020473	4909.97	1625199	30	paraXY11_mov04
620	5.90918	0.009414	6371.92	2325750	40	paraXY5_mov01		685	6.07519	0.02314	4719.12	1628098	30	paraXY11_mov04
670	6.52836	0.014949	5605.03	2247617	45	paraXY5_mov01		720	6.67184	0.023312	4311.06	1672691	30	paraXY11_mov04
715	6.32838	0.019819	4830.61	1710037	40	paraXY5_mov01		755	7.44934	0.023516	4010.37	1716440	30	paraXY11_mov04
750	5.87676	0.020558	4506.09	1505033	30	paraXY5_mov01		775	5.8591	0.021876	4070.48	1339187	15	paraXY11_mov04
780	5.62436	0.025148	4224.76	1356148	25	paraXY5_mov01		805	5.71876	0.022702	3887.51	1255666	25	paraXY11_mov04
810	5.58649	0.022572	4061.12	1332046	25	paraXY5_mov01		835	5.70682	0.023205	3877.42	1256285	25	paraXY11_mov04
840	6.06599	0.024778	3898.86	1349006	25	paraXY5_mov01		870	6.62827	0.023969	3713.66	1336916	30	paraXY11_mov04
870	6.35066	0.026436	3728.34	1331017	25	paraXY5_mov01		895	5.90793	0.026443	3500.48	1127154	20	paraXY11_mov04
895	5.89016	0.024767	3409.41	1091011	20	paraXY5_mov01		925	5.73449	0.026465	3636.33	1159990	25	paraXY11_mov04
925	6.07842	0.023193	3662.34	1237872	25	paraXY5_mov01		960	5.74356	0.021374	4136.46	1352623	30	paraXY11_mov04
950	5.73208	0.025915	3495.81	1087198	20	paraXY5_mov01		55	7.15607	0.028879	4348.13	1978397	20	paraXY11_mov06
975	5.3665	0.022046	3424.22	975903	20	paraXY5_mov01		75	6.35033	0.031005	3765.77	1449822	15	paraXY11_mov06
60	6.44725	0.027427	4102.36	1599921	25	paraXY5_mov02		95	5.50843	0.028482	3331.3	1019377	15	paraXY11_mov06
85	6.63638	0.030831	3516.9	1339938	20	paraXY5_mov02		125	6.05924	0.025157	3324.13	1067047	25	paraXY11_mov06
115	5.73242	0.023589	4159.63	1410114	25	paraXY5_mov02		150	6.03019	0.025247	3724.49	1251430	20	paraXY11_mov06
145	5.87483	0.023907	4239.67	1466927	25	paraXY5_mov02		180	6.37843	0.024862	3902.47	1400986	25	paraXY11_mov06
175	5.83983	0.023164	4694.59	1661884	25	paraXY5_mov02		205	5.51862	0.020151	3854.27	1179408	20	paraXY11_mov06
210	6.33866	0.022593	4142.99	1508048	30	paraXY5_mov02		240	5.82254	0.020921	4211.21	1444445	30	paraXY11_mov06
265	8.12571	0.016125	5039.39	2519696	50	paraXY5_mov02		355	14.5349	0.012943	5608.67	5042190	110	paraXY11_mov06
360	16.073	0.013614	6731.93	6927154	90	paraXY5_mov02		375	5.38543	0.019767	5182.88	1658521	15	paraXY11_mov06
375	15.3197	0.014419	6779.97	6495209	10	paraXY5_mov02		415	5.03165	0.017097	5225.41	1504919	35	paraXY11_mov06
395	15.2403	0.012141	6862.74	6752936	15	paraXY5_mov02		475	6.2612	0.01624	5750.63	2133483	55	paraXY11_mov06
435	6.2719	0.013351	6437.22	2433269	35	paraXY5_mov02		540	7.74585	0.014801	6319.81	2957670	60	paraXY11_mov06
490	6.19304	0.014422	6297.61	2411986	50	paraXY5_mov02		585	7.15704	0.014496	6017.13	2605419	40	paraXY11_mov06
580	8.25852	0.010314	7609.25	4078559	85	paraXY5_mov02		610	5.83221	0.020578	5414.8	1846448	20	paraXY11_mov06
610	6.79035	0.015477	6748.15	2962436	25	paraXY5_mov02		645	6.08379	0.021556	4656.23	1583118	30	paraXY11_mov06
645	6.06251	0.016989	5937.07	2232338	30	paraXY5_mov02		670	5.30448	0.023058	4294.28	1288285	20	paraXY11_mov06
680	6.23823	0.019339	5233.85	1852782	30	paraXY5_mov02		705	5.9135	0.022821	3969.93	1298168	30	paraXY11_mov06
710	5.94481	0.021916	4812.25	1650602	25	paraXY5_mov02		735	5.58437	0.025657	3945.06	1258474	25	paraXY11_mov06
740	5.3216	0.022432	4711.81	1484220	25	paraXY5_mov02		765	5.19676	0.024773	3841.92	1137209	25	paraXY11_mov06
780	6.60398	0.024404	4651.79	1744420	35	paraXY5_mov02		805	6.09893	0.024423	3872.64	1308953	35	paraXY11_mov06
805	6.03227	0.024142	4359.4	1521431	20	paraXY5_mov02		835	6.27108	0.025253	3974.7	1438841	25	paraXY11_mov06
835	6.0433	0.024565	4093.99	1408334	25	paraXY5_mov02		860	5.96443	0.028178	3643.57	1216953	20	paraXY11_mov06
865	6.1115	0.025166	3818.72	1313641	25	paraXY5_mov02		890	6.41871	0.024147	3551.19	1260673	25	paraXY11_mov06
895	5.83884	0.022495	3318.37	1041969	25	paraXY5_mov02		915	5.94836	0.024772	3660.92	1175156	20	paraXY11_mov06
925	6.05884	0.024533	2901.27	919704	25	paraXY5_mov02		945	6.05458	0.024569	3488.08	1154556	25	paraXY11_mov06
950	5.68944	0.029769	2946.51	883952	20	paraXY5_mov02		975	5.95242	0.023655	3558.8	1135258	25	paraXY11_mov06
980	5.58757	0.02314	3136.06	956499	25	paraXY5_mov02		85	7.3027	0.028552	4490.65	2101625	20	paraXY11_mov07
60	6.85431	0.022018	4605.61	1892904	30	paraXY5_mov03		110	6.59358	0.024556	4611.66	1923063	20	paraXY11_mov07
90	6.96877	0.024923	4342.28	1789021	25	paraXY5_mov03		130	5.43809	0.025864	4480.6	1474116	15	paraXY11_mov07
115	5.79545	0.023889	4227.19	1454152	20	paraXY5_mov03		165	5.90964	0.022026	4354.5	1497949	30	paraXY11_mov07
150	6.48233	0.024406	4370.11	1647530	30	paraXY5_mov03		195	6.19809	0.023454	3965.11	1403649	25	paraXY11_mov07
185	7.41084	0.023001	4523.68	1940659	30	paraXY5_mov03		310	15.0776	0.012308	5654.88	5366478	110	paraXY11_mov07
225	7.26856	0.016182	5246.72	2308556	35	paraXY5_mov03		325	14.9177	0.020358	5599.37	5218616	10	paraXY11_mov07
270	8.25637	0.018403	5466.11	2749454	40	paraXY5_mov03		345	15.998	0.017744	5252.02	5199497	15	paraXY11_mov07
320	8.24745	0.013586	5650.74	2802769	45	paraXY5_mov03		375	7.54083	0.017252	4902.63	2196380	25	paraXY11_mov07
370	7.42254	0.011404	6599.75	3108481	45	paraXY5_mov03		420	7.53319	0.016745	5326.53	2439549	40	paraXY11_mov07
410	6.37519	0.012798	6443.85	2506658	35	paraXY5_mov03		480	8.29839	0.012112	5849.75	2930726	55	paraXY11_mov07
470	6.31286	0.010318	6527.24	2558678	55	paraXY5_mov03		600	15.3706	0.009558	6796.82	6579324	115	paraXY11_mov07
630	12.5887	0.008369	7148.75	5897719	155	paraXY5_mov03		620	16.2178	0.017745	6131.27	6057699	15	paraXY11_mov07
645	8.41432	0.018022	6482.72	3383979	10	paraXY5_mov03		640	5.74164	0.019875	5218.98	1743139	15	paraXY11_mov07
665	6.85219	0.02283	5500.46	2282691	15	paraXY5_mov03		680	6.3975	0.020914	4767.41	1701964	35	paraXY11_mov07
695	6.22254	0.019785	4926.34	1748850	25	paraXY5_mov03		715	6.0008	0.02018	4509.47	1587332	30	paraXY11_mov07
730	6.14832	0.020558	4644.52	1579138	30	paraXY5_mov03		745	5.90351	0.023947	3937.39	1303275	25	paraXY11_mov07
760	6.2654	0.024176	4587.67	1619447	25	paraXY5_mov03		780	6.0685	0.020457	4036.67	1412836	30	paraXY11_mov07
790	5.83037	0.023063	4130.8	1354904	25	paraXY5_mov03		810	5.74313	0.024756	3953.24	1265038	25	paraXY11_mov07
820	5.59055	0.023817	3980.03	1277591	25	paraXY5_mov03		840	5.97649	0.026756	3686.48	1209164	25	paraXY11_mov07
850	5.71685	0.024076	4254.03	1399575	25	paraXY5_mov03		875	6.33948	0.022732	4185.35	1519283	30	paraXY11_mov07
880	5.30077	0.024883	4276.82	1360030	25	paraXY5_mov03		905	6.34419	0.023584	4368.92	1642714	25	paraXY11_mov07
920	6.42739	0.025568	4461.32	1744376	35	paraXY5_mov03		935	6.73728	0.025672	4287.56	1676436	25	paraXY11_mov07
955	7.80781	0.029607	4347.84	2078267	30	paraXY5_mov03		960	5.61898	0.024563	4401.97	1505475	20	paraXY11_mov07
975	6.42677	0.031283	4183.76	1614933	15	paraXY5_mov03		60	8.37757	0.028491	4306.3	2260807	25	paraXY11_mov08
55	6.9731	0.019119	5322.91	2240947	35	paraXY5_mov04		80	7.38397	0.026798	3808.45	1698567	15	paraXY11_mov08
90	8.36105	0.02567	4784.56	2416203	30	paraXY5_mov04		100	6.14192	0.026223	3694.35	1300412	15	paraXY11_mov08
110	6.43934	0.023853	4221.66	1633781	15	paraXY5_mov04		125	6.05368	0.029199	3516.2	1153314	20	paraXY11_mov08
140	7.37289	0.025749	4022.6	1697538	25	paraXY5_mov04		155	6.22021	0.023698	4019.66	1439040	25	paraXY11_mov08
170	7.92035	0.024772	4028.52	1772548	25	paraXY5_mov04		180	6.37538	0.02569	3805.7	1351023	20	paraXY11_mov08
195	6.94772	0.02465	4130.56	1635702	20	paraXY5_mov04		215	7.16232	0.022707	3729.51	1499263	30	paraXY11_mov08
235	7.07747	0.018021	4740.03	2019251	35	paraXY5_mov04		270	8.94806	0.015441	4984.68	2671789	50	paraXY11_mov08
295	8.82904	0.015263	5270.35	2888153	55	paraXY5_mov04		300	7.31257	0.016811	4988.78	2195062	25	paraXY11_mov08
355	9.2895	0.012327	6155.31	3526995	55	paraXY5_mov04		385	12.9168	0.013663	5912.06	4741474	80	paraXY11_mov08
390	7.2259	0.013556	6417.22	2939088	30	paraXY5_mov04		395	7.49146	0.011733	5741.42	2577898	5	paraXY11_mov08
425	6.39444	0.016919	5478.53	2109233	30	paraXY5_mov04		420	5.77547	0.015722	5156.6	1742931	20	paraXY11_mov08
505	7.54163	0.010994	6367.42	3139139	75	paraXY5_mov04		460	5.54268	0.016159	5383.62	1738910	35	paraXY11_mov08
575	8.79419	0.011586	6640.12	3665345	65	paraXY5_mov04		500	5.40806	0.018484	5316.58	1711938	35	paraXY11_mov08
605	7.31187	0.01549	6007.81	2733553	25	paraXY5_mov04		585	7.47924	0.011605	6001.14	2802532	80	paraXY11_mov08
690	16.1883	0.017327	5500.78	5247748	80	paraXY5_mov04		605	5.69276	0.020643	5348.67	1829246	15	paraXY11_mov08
700	13.8526	0.023425	5171.59	4307936	5	paraXY5_mov04		640	6.08289	0.021477	4437.25	1495354	30	paraXY11_mov08
760	7.0618	0.013026	5143	2118918	55	paraXY5_mov04		670	5.4967	0.020777	4074.46	1287529	25	paraXY11_mov08
785	5.76489	0.018955	4559.02	1504478	20	paraXY5_mov04		715	7.38044	0.021212	4582.05	1970281	40	paraXY11_mov08
815	5.40461	0.021548	4094.88	1285791	25	paraXY5_mov04		740	6.53576	0.023858	4306.45	1602000	20	paraXY11_mov08
850	5.50383	0.020449	3905.17	1210602	30	paraXY5_mov04		770	6.20535	0.020951	4611.2	1650810	25	paraXY11_mov08
880	5.636	0.024199	3920.57	1231058	25	paraXY5_mov04		800	5.98899	0.024654	4801.08	1656371	25	paraXY11_mov08
915	5.94435	0.024032	4037.06	1372601	30	paraXY5_mov04		830	6.30867	0.022637	4609.92	1724111	25	paraXY11_mov08
945	5.68841	0.022233	4132.27	1404973	25	paraXY5_mov04		855	5.78591	0.022889	4078.73	1390846	20	paraXY11_mov08
975	5.97899	0.024155	4242.56	1493380	25	paraXY5_mov04		885	6.06185	0.024355	3993.9	1413839	25	paraXY11_mov08
55	6.78134	0.026943	4872.16	2060925	20	paraXY5_mov06		915	6.77504	0.023274	3933.95	1498834	25	paraXY11_mov08
85	6.00042	0.023004	4573.34	1628110	25	paraXY5_mov06		945	6.44412	0.022384	4053.49	1475471	25	paraXY11_mov08
110	5.40389	0.021379	4580.94	1502549	20	paraXY5_mov06		970	5.84521	0.024513	3812.6	1273410	20	paraXY11_mov08
140	5.59707	0.021835	4180.22	1371112	25	paraXY5_mov06		50	5.96531	0.022722	3954.69	1388095	25	paraXY11_mov11
170	6.33012	0.024986	3749.98	1346243	25	paraXY5_mov06		75	5.62132	0.027871	3740.25	1166959	20	paraXY11_mov11
195	5.36077	0.024471	3706.46	1111938	20	paraXY5_mov06		105	5.66494	0.022288	3993.4	1265909	25	paraXY11_mov11
235	5.9013	0.01707	4156.07	1404752	35	paraXY5_mov06		135	6.18333	0.027746	3861.76	1309135	25	paraXY11_mov11
340	11.0473	0.011803	5751.24	3830326	100	paraXY5_mov06		165	6.04056	0.02195	4109.35	1405398	25	paraXY11_mov11
375	9.16666	0.01431	6125.71	3516159	30	paraXY5_mov06		195	5.9295	0.023499	3897.36	1321204	25	paraXY11_mov11
415	8.18024	0.012953	6130.77	3157348	35	paraXY5_mov06		265	8.58141	0.014892	5037.14	2558868	65	paraXY11_mov11
465	7.72157	0.012024	6584.2	3127496	45	paraXY5_mov06		300	7.68946	0.016689	4998.49	2289307	30	paraXY11_mov11
555	10.1106	0.00983	7056.53	4424443	85	paraXY5_mov06		325	6.13553	0.019743	4886.23	1739499	20	paraXY11_mov11
640	13.4277	0.011468	7601.17	6803043	80	paraXY5_mov06		370	6.49144	0.017076	4774.94	1776278	40	paraXY11_mov11
660	15.2665	0.021308	7091.13	7119497	15	paraXY5_mov06		410	6.52271	0.017666	5160.49	2002271	35	paraXY11_mov11
670	16.0365	0.025261	6463.27	6760577	5	paraXY5_mov06		500	8.74519	0.010119	6602.83	3618349	85	paraXY11_mov11
680	15.7918	0.023751	6168.88	6341610	5	paraXY5_mov06		550	8.15442	0.011921	6371.05	3166411	45	paraXY11_mov11
695	16.6701	0.025517	5648.31	6009799	10	paraXY5_mov06		575	6.41431	0.016825	5874.04	2232137	20	paraXY11_mov11
715	6.28677	0.023686	4643.28	1713371	15	paraXY5_mov06		615	6.45607	0.016173	5777.69	2218633	35	paraXY11_mov11
740	5.51222	0.028094	4259.75	1363121	20	paraXY5_mov06		650	5.94325	0.016737	5271.12	1844891	30	paraXY11_mov11
775	6.46268	0.023204	4256.15	1613079	30	paraXY5_mov06		685	5.76587	0.018196	4994.02	1672996	30	paraXY11_mov11
800	5.74611	0.023973	3912.69	1338139	20	paraXY5_mov06		730	6.1111	0.016347	6344.18	2486917	40	paraXY11_mov11
830	6.09779	0.023061	3934.03	1349371	25	paraXY5_mov06		760	6.25554	0.022813	6092.24	2290683	25	paraXY11_mov11
860	6.43054	0.02404	3922.37	1412053	25	paraXY5_mov06		800	6.76517	0.017603	5727.28	2479911	35	paraXY11_mov11
890	6.08754	0.021028	3793.68	1301233	25	paraXY5_mov06		825	6.35512	0.023663	5373.19	2047186	20	paraXY11_mov11
920	5.56051	0.02277	3840.22	1198149	25	paraXY5_mov06		855	6.46421	0.022441	5036.48	1989411	25	paraXY11_mov11
950	5.52465	0.024481	3736.53	1173271	25	paraXY5_mov06		890	7.66852	0.024274	4644.1	2089844	30	paraXY11_mov11
980	5.68311	0.024369	3477.98	1088607	25	paraXY5_mov06		910	6.50913	0.024773	4188.3	1587367	15	paraXY11_mov11
55	5.79398	0.022521	4921.42	1717574	20	paraXY5_mov07		935	5.86188	0.02549	3786.38	1302513	20	paraXY11_mov11
85	6.13314	0.025682	4174.63	1469471	25	paraXY5_mov07		965	6.34192	0.023844	3868.74	1334715	25	paraXY11_mov11
110	5.43825	0.021148	4173.95	1327315	20	paraXY5_mov07		50	6.80188	0.029676	4140.18	1738875	15	paraXY11_mov12
140	5.81479	0.025625	3743.07	1186552	25	paraXY5_mov07		75	7.4056	0.029305	3589.47	1482452	20	paraXY11_mov12
170	6.01901	0.026017	3797.52	1313943	25	paraXY5_mov07		95	5.63786	0.020864	3878.5	1279905	15	paraXY11_mov12
200	5.78668	0.022148	3869.19	1230402	25	paraXY5_mov07		125	6.4115	0.027764	3756.7	1359926	25	paraXY11_mov12
280	8.98458	0.013101	5595.58	3071974	75	paraXY5_mov07		155	7.24508	0.025448	3691.57	1535693	25	paraXY11_mov12
320	8.33375	0.014733	5295.7	2716695	35	paraXY5_mov07		185	6.89933	0.022518	3500.88	1344336	25	paraXY11_mov12
365	8.21794	0.013508	5369.91	2652735	40	paraXY5_mov07		260	15.1245	0.017951	4794.4	4353313	70	paraXY11_mov12
415	8.42869	0.012871	5783.68	2851352	45	paraXY5_mov07		270	13.7149	0.019432	4498.44	3598750	5	paraXY11_mov12
510	13.5915	0.012596	6493.75	5370330	90	paraXY5_mov07		300	5.67403	0.015938	4320.2	1347903	25	paraXY11_mov12
535	14.7088	0.015926	6542.42	5848923	20	paraXY5_mov07		395	6.41325	0.008887	4801.97	1834352	90	paraXY11_mov12
560	15.9412	0.015801	6343.25	6279813	20	paraXY5_mov07		435	6.32776	0.015443	5027.05	1809737	35	paraXY11_mov12
570	14.6238	0.022187	6242.22	5636728	5	paraXY5_mov07		475	6.02442	0.015846	5094.65	1828981	35	paraXY11_mov12
590	15.8898	0.018621	5857.52	5552925	15	paraXY5_mov07		515	5.75185	0.016523	5541.89	1945203	35	paraXY11_mov12
620	6.08424	0.016961	5428.95	1921847	25	paraXY5_mov07		555	5.90184	0.017486	5569.88	2027435	35	paraXY11_mov12
665	6.10622	0.014676	5285.03	1960747	40	paraXY5_mov07		595	6.13376	0.020464	4991.46	1841848	35	paraXY11_mov12
700	5.921	0.01822	4453.14	1509614	30	paraXY5_mov07		650	6.3057	0.013787	5414.55	2073774	50	paraXY11_mov12
730	5.71088	0.021122	4373.3	1412576	25	paraXY5_mov07		675	5.39149	0.023516	5397.67	1684074	20	paraXY11_mov12
765	5.62483	0.019835	4725.89	1573720	30	paraXY5_mov07		710	6.05663	0.02277	4687.05	1631092	30	paraXY11_mov12
810	6.59864	0.019402	4862.19	1915702	40	paraXY5_mov07		745	6.16724	0.022884	4543.23	1590131	30	paraXY11_mov12
840	6.82818	0.023072	4986.46	2164124	25	paraXY5_mov07		775	5.78071	0.023152	4316.4	1502108	25	paraXY11_mov12
865	6.00619	0.021967	4981.71	1863158	20	paraXY5_mov07		805	6.41571	0.025795	4143.88	1500085	25	paraXY11_mov12
895	6.02185	0.022148	4620.56	1635680	25	paraXY5_mov07		835	6.42955	0.026227	3940.57	1473774	25	paraXY11_mov12
930	6.60987	0.021995	5061.38	1999246	30	paraXY5_mov07		860	6.01197	0.024695	3932.61	1368549	20	paraXY11_mov12
955	6.5818	0.026983	4353.74	1667483	20	paraXY5_mov07		890	6.10819	0.023225	3965.14	1427449	25	paraXY11_mov12
985	7.03871	0.025173	3999.97	1591987	25	paraXY5_mov07		920	5.87203	0.023732	4171.89	1401755	25	paraXY11_mov12
70	6.44741	0.027515	5420.75	2233351	25	paraXY5_mov08		955	6.18395	0.022692	4437.5	1584189	30	paraXY11_mov12
100	5.92747	0.019946	5525.41	2143860	25	paraXY5_mov08		985	6.3915	0.025867	4270.52	1601445	25	paraXY11_mov12
135	6.44926	0.023252	5717.11	2344016	30	paraXY5_mov08		50	7.50853	0.024806	5736.38	2684626	35	paraXY11_mov15
165	6.64688	0.026182	4768.26	1893001	25	paraXY5_mov08		75	7.43151	0.02755	4523.47	2012945	20	paraXY11_mov15
195	6.34319	0.02202	4435.38	1614478	25	paraXY5_mov08		95	5.49524	0.02067	4769.03	1597625	15	paraXY11_mov15
250	8.15417	0.015435	5269.92	2703470	50	paraXY5_mov08		125	5.76504	0.024787	4516.9	1571881	25	paraXY11_mov15
310	10.7382	0.015346	5669.22	3719006	55	paraXY5_mov08		155	6.23659	0.026761	4187.58	1474029	25	paraXY11_mov15
365	15.4722	0.019278	5347.11	5042326	50	paraXY5_mov08		185	5.97575	0.021437	3739.57	1226579	25	paraXY11_mov15
450	9.5219	0.009757	6246.51	3747907	80	paraXY5_mov08		225	7.10489	0.019775	4056.81	1610552	35	paraXY11_mov15
505	8.69695	0.00981	6582.9	3554765	50	paraXY5_mov08		270	7.61059	0.016302	4967.46	2240325	40	paraXY11_mov15
545	7.33371	0.012319	6249.4	2824730	35	paraXY5_mov08		310	7.78015	0.016858	4974.25	2268256	35	paraXY11_mov15
595	7.06274	0.011625	6600.42	2831579	45	paraXY5_mov08		345	7.08909	0.017925	4745.64	1940965	30	paraXY11_mov15
645	7.94896	0.016835	6112.24	2878865	45	paraXY5_mov08		375	5.7737	0.017368	5130.24	1718632	25	paraXY11_mov15
680	6.55013	0.017529	5314.23	2040663	30	paraXY5_mov08		420	5.97983	0.014905	5560.32	1923869	40	paraXY11_mov15
710	5.85718	0.02022	4780.48	1606240	25	paraXY5_mov08		505	8.14753	0.011446	6403.1	3182339	80	paraXY11_mov15
745	6.36606	0.023583	4244.94	1506955	30	paraXY5_mov08		555	7.92417	0.013432	6126.32	2989645	45	paraXY11_mov15
775	5.61046	0.021881	3868.12	1172041	25	paraXY5_mov08		590	7.12185	0.015514	5686.68	2371346	30	paraXY11_mov15
810	6.16027	0.02551	3490.78	1151959	30	paraXY5_mov08		620	5.66427	0.016519	5071.05	1739369	25	paraXY11_mov15
840	6.32522	0.024322	3586.32	1233694	25	paraXY5_mov08		655	6.02621	0.021164	4790.33	1671825	30	paraXY11_mov15
870	5.97412	0.024061	3740.92	1245726	25	paraXY5_mov08		685	6.20149	0.021933	4418.41	1497841	25	paraXY11_mov15
900	5.37202	0.022892	3695.13	1101148	25	paraXY5_mov08		715	5.93892	0.022695	4309.29	1508250	25	paraXY11_mov15
935	6.08105	0.022508	3568.41	1227532	30	paraXY5_mov08		745	6.10503	0.022789	4062.25	1425849	25	paraXY11_mov15
965	6.29177	0.025673	3930.35	1375623	25	paraXY5_mov08		775	6.44148	0.02369	3773.88	1354824	25	paraXY11_mov15
65	5.79116	0.022722	4636.88	1641457	25	paraXY5_mov09		800	6.28232	0.024379	3654.7	1282798	20	paraXY11_mov15
100	6.26092	0.022398	4351.63	1601399	30	paraXY5_mov09		830	6.55072	0.025492	3837.37	1350755	25	paraXY11_mov15
125	5.85738	0.0257	4092.67	1416063	20	paraXY5_mov09		865	7.76945	0.024404	3546.26	1517800	30	paraXY11_mov15
160	6.59199	0.023966	3990.75	1464604	30	paraXY5_mov09		890	6.93859	0.022797	3519.09	1383003	20	paraXY11_mov15
190	5.6663	0.022998	4273.51	1397438	25	paraXY5_mov09		910	6.09395	0.031922	3610.32	1245559	15	paraXY11_mov15
270	10.1302	0.015412	5701.96	3632151	75	paraXY5_mov09		940	7.13616	0.024034	3557.65	1412386	25	paraXY11_mov15
310	9.31047	0.016885	5596.61	3218051	35	paraXY5_mov09		960	5.79958	0.016636	3239.07	1010590	15	paraXY11_mov15
360	9.71612	0.014121	6270.59	3806250	45	paraXY5_mov09		60	6.259	0.02633	3933.62	1565579	25	paraXY11_mov18
440	11.1927	0.013488	6257.98	4361811	75	paraXY5_mov09		80	5.69487	0.033796	3524.11	1191148	15	paraXY11_mov18
465	8.58787	0.01421	5879.81	3045740	20	paraXY5_mov09		110	5.581	0.022549	3886.55	1286449	25	paraXY11_mov18
505	8.29687	0.01722	5459.79	2713516	35	paraXY5_mov09		140	5.4302	0.023013	4296.74	1413626	25	paraXY11_mov18
570	8.8717	0.011907	6147.75	3418149	60	paraXY5_mov09		175	6.30632	0.023367	4307.42	1576517	30	paraXY11_mov18
615	9.13049	0.016856	5992.47	3421700	40	paraXY5_mov09		250	10.344	0.015984	4767.65	3008386	70	paraXY11_mov18
635	6.94693	0.020824	5218.68	2139660	15	paraXY5_mov09		285	8.57384	0.015904	4564.62	2305131	30	paraXY11_mov18
665	4.73682	0.017051	5187.4	1400597	25	paraXY5_mov09		300	5.85984	0.024355	4311.77	1440131	10	paraXY11_mov18
710	5.08969	0.017904	4479.87	1285722	40	paraXY5_mov09		360	7.5981	0.015226	4615.12	2058345	55	paraXY11_mov18
750	6.04284	0.022732	4431.15	1493297	35	paraXY5_mov09		420	9.98724	0.014932	5424.39	3254636	55	paraXY11_mov18
780	5.91788	0.024628	4235.67	1457070	25	paraXY5_mov09		475	9.5097	0.011661	6095	3535102	50	paraXY11_mov18
815	6.66082	0.023386	4115.84	1564021	30	paraXY5_mov09		520	8.12652	0.012392	5864.96	2850369	40	paraXY11_mov18
845	6.69357	0.023307	4373.15	1657422	25	paraXY5_mov09		570	7.90217	0.011605	5946.04	2800585	45	paraXY11_mov18
880	7.18593	0.022236	4489.06	1880918	30	paraXY5_mov09		600	6.18508	0.012572	5591.39	2018490	25	paraXY11_mov18
905	6.50381	0.024688	4436.17	1730106	20	paraXY5_mov09		640	6.24095	0.018025	4746.34	1646980	35	paraXY11_mov18
935	5.73118	0.019834	4577.02	1569919	25	paraXY5_mov09		675	5.92085	0.019079	4839.17	1640479	30	paraXY11_mov18
970	5.95087	0.020601	5222.01	1968697	30	paraXY5_mov09		710	5.66276	0.018972	4488.24	1463166	30	paraXY11_mov18
60	6.78311	0.028859	5072	2135314	15	paraXY5_mov10		750	6.3609	0.019971	4580.14	1639691	35	paraXY11_mov18
85	6.88405	0.028517	4519.46	1902692	20	paraXY5_mov10		780	5.79272	0.020514	4308.04	1438886	25	paraXY11_mov18
115	6.34613	0.023472	4696.69	1798831	25	paraXY5_mov10		815	5.98323	0.020707	4089.65	1337317	30	paraXY11_mov18
140	6.05145	0.026382	4486.1	1641914	20	paraXY5_mov10		850	6.15299	0.017614	4190.74	1462569	30	paraXY11_mov18
175	6.69584	0.024639	4359.86	1752665	30	paraXY5_mov10		885	6.74304	0.020948	4137.58	1592970	30	paraXY11_mov18
205	6.04614	0.021604	4769.44	1697919	25	paraXY5_mov10		925	7.22771	0.018805	4040.78	1652677	35	paraXY11_mov18
255	6.84124	0.016196	5369.91	2233882	45	paraXY5_mov10		950	6.36841	0.022122	3824.89	1342538	20	paraXY11_mov18
285	6.03205	0.019439	5509.95	2005620	25	paraXY5_mov10		975	6.11006	0.024691	3529.65	1147135	20	paraXY11_mov18
375	9.55641	0.012904	6465.35	3918005	85	paraXY5_mov10		55	6.45195	0.027926	4422.02	1795341	15	paraXY11_mov19
500	19.7205	0.010786	7217.32	9158784	120	paraXY5_mov10		80	6.30161	0.025085	4091.72	1579404	20	paraXY11_mov19
535	25.2667	0.01614	6647.21	10549125	30	paraXY5_mov10		105	6.17971	0.025125	3950.46	1394514	20	paraXY11_mov19
680	9.51768	0.00557	6209.41	3644925	140	paraXY5_mov10		135	6.17961	0.025387	3835.07	1346109	25	paraXY11_mov19
725	8.68988	0.012877	5919.75	3084190	40	paraXY5_mov10		165	6.50047	0.025199	3677.39	1356957	25	paraXY11_mov19
750	5.22994	0.019297	4678.98	1370941	20	paraXY5_mov10		195	6.66107	0.024046	3679.02	1342844	25	paraXY11_mov19
785	5.2843	0.021409	4207.3	1236945	30	paraXY5_mov10		270	10.3402	0.015264	5002.24	3131401	70	paraXY11_mov19
820	5.79849	0.021765	3929.06	1261229	30	paraXY5_mov10		295	7.58266	0.015586	4909.39	2214133	20	paraXY11_mov19
850	6.05394	0.022703	3716.44	1248723	25	paraXY5_mov10		335	7.5093	0.016666	4821.16	2082742	35	paraXY11_mov19
875	5.63072	0.027189	3751.29	1196663	20	paraXY5_mov10		385	7.99886	0.014167	5176.58	2376048	45	paraXY11_mov19
910	6.36797	0.022384	3640.71	1263328	30	paraXY5_mov10		425	7.23517	0.014248	5346.26	2213353	35	paraXY11_mov19
945	7.62397	0.021623	3744.5	1613879	30	paraXY5_mov10		465	6.37954	0.014214	5635.62	2085178	35	paraXY11_mov19
960	5.58021	0.022679	3505.95	1037760	10	paraXY5_mov10		520	6.53826	0.013703	5467.6	2121430	50	paraXY11_mov19
75	7.22905	0.022764	5924.56	2689748	35	paraXY5_mov11		570	6.24166	0.013685	5787.81	2210943	45	paraXY11_mov19
100	6.46229	0.024486	4833.28	1909146	20	paraXY5_mov11		605	6.0055	0.016953	5056.77	1764811	30	paraXY11_mov19
130	5.95863	0.020127	4660.06	1663643	25	paraXY5_mov11		640	6.11249	0.020998	4372.32	1455983	30	paraXY11_mov19
160	5.64106	0.023511	4444.13	1471006	25	paraXY5_mov11		670	5.80522	0.021828	4187.57	1327460	25	paraXY11_mov19
195	6.13616	0.022946	4169.23	1455061	30	paraXY5_mov11		705	6.10217	0.023139	4265.45	1471580	30	paraXY11_mov19
260	7.47946	0.014442	5373.37	2471751	60	paraXY5_mov11		735	5.83112	0.019668	3897.82	1258997	25	paraXY11_mov19
345	10.4319	0.010792	5912.35	3967188	80	paraXY5_mov11		765	5.90134	0.023584	3722.67	1206146	25	paraXY11_mov19
375	8.25051	0.015151	5886.52	2996239	25	paraXY5_mov11		795	5.89678	0.022609	3503.71	1142211	25	paraXY11_mov19
440	8.62117	0.010948	6263.33	3313300	60	paraXY5_mov11		825	6.34972	0.023821	3331.63	1162739	25	paraXY11_mov19
505	9.36322	0.012454	6570.28	3850185	60	paraXY5_mov11		855	6.29042	0.021912	3813.52	1330920	25	paraXY11_mov19
590	13.6339	0.012779	6757.44	5824915	80	paraXY5_mov11		885	6.86139	0.027919	3759.27	1432283	25	paraXY11_mov19
640	7.65012	0.018413	6340.93	3094374	45	paraXY5_mov11		910	5.99378	0.022238	3444.71	1122977	20	paraXY11_mov19
665	6.25965	0.019875	5699.94	2200175	20	paraXY5_mov11		940	6.37927	0.023762	3504.83	1188137	25	paraXY11_mov19
705	6.72232	0.018887	4903.7	1858501	35	paraXY5_mov11		970	6.26528	0.024833	3247.05	1078021	25	paraXY11_mov19
730	5.57228	0.022069	5111.17	1635574	20	paraXY5_mov11		55	6.12422	0.029714	4306.25	1675132	20	paraXY11_mov20
760	5.44498	0.021204	4245.11	1282024	25	paraXY5_mov11		75	5.34299	0.026385	3519.89	1133404	15	paraXY11_mov20
795	6.06355	0.023873	3912.88	1314729	30	paraXY5_mov11		100	5.87877	0.032539	3168.25	1067699	20	paraXY11_mov20
830	6.70352	0.023276	3963.71	1482427	30	paraXY5_mov11		120	5.93847	0.033388	3100.42	1029340	15	paraXY11_mov20
860	6.94387	0.022376	3774.46	1434296	25	paraXY5_mov11		145	5.60425	0.030444	3323.3	1033547	20	paraXY11_mov20
885	6.2205	0.02242	3750.56	1252688	20	paraXY5_mov11		175	5.81227	0.024672	3692.21	1203661	25	paraXY11_mov20
915	6.39378	0.022056	3735.07	1303540	25	paraXY5_mov11		210	6.21191	0.023218	3862.62	1355778	30	paraXY11_mov20
935	5.36319	0.026418	3475.88	990625	15	paraXY5_mov11		235	5.7704	0.027593	3646.35	1148600	20	paraXY11_mov20
970	5.69713	0.02437	3569	1109958	30	paraXY5_mov11		310	9.29014	0.01512	5217.92	2828115	70	paraXY11_mov20
65	6.04963	0.021704	5445.15	2041933	30	paraXY5_mov12		335	7.10672	0.018489	4908.47	2037015	20	paraXY11_mov20
95	6.44408	0.026301	4830.85	1840555	25	paraXY5_mov12		370	6.37279	0.018983	4395.02	1634949	30	paraXY11_mov20
125	6.48065	0.023933	4342.36	1654441	25	paraXY5_mov12		405	6.24786	0.018537	4222.67	1431485	30	paraXY11_mov20
150	5.85236	0.023634	4415.37	1479148	20	paraXY5_mov12		430	5.02915	0.022947	3898.85	1072184	20	paraXY11_mov20
180	5.98939	0.022879	3935.04	1365458	25	paraXY5_mov12		480	5.89859	0.017497	4140.36	1370458	45	paraXY11_mov20
235	8.07459	0.017578	4361.02	2045318	50	paraXY5_mov12		535	6.56657	0.015086	5130.96	1944633	50	paraXY11_mov20
280	8.22389	0.017284	4853.3	2382971	40	paraXY5_mov12		580	6.55689	0.014806	5188.28	1955981	40	paraXY11_mov20
315	7.62121	0.017024	4979.37	2245697	30	paraXY5_mov12		620	6.11408	0.015441	5121.84	1833617	35	paraXY11_mov20
405	14.3905	0.014105	5911.31	5148754	85	paraXY5_mov12		660	6.08198	0.0151	4809.76	1611269	35	paraXY11_mov20
430	6.06148	0.01793	5215.16	1877456	20	paraXY5_mov12		695	5.99968	0.01942	4122.08	1360287	30	paraXY11_mov20
545	10.2914	0.010466	7657.92	4947016	110	paraXY5_mov12		730	5.66068	0.020944	3836.55	1216186	30	paraXY11_mov20
600	10.8815	0.013489	6971.16	4921642	50	paraXY5_mov12		765	6.41639	0.022841	3697.49	1275635	30	paraXY11_mov20
640	8.34377	0.019556	5633.44	2782917	35	paraXY5_mov12		790	5.75798	0.025197	3483.76	1111321	20	paraXY11_mov20
650	6.13828	0.01919	5675.62	2151060	5	paraXY5_mov12		820	6.03667	0.024805	3587.01	1180127	25	paraXY11_mov20
685	6.1959	0.021808	5059.56	1811321	30	paraXY5_mov12		855	6.58612	0.023794	3481.93	1277867	30	paraXY11_mov20
720	6.22367	0.022108	4843.22	1772619	30	paraXY5_mov12		880	5.89208	0.022501	3471.72	1110952	20	paraXY11_mov20
750	6.03745	0.02192	4957.8	1745145	25	paraXY5_mov12		905	5.60265	0.024557	3151.96	948741	20	paraXY11_mov20
780	6.04285	0.022664	4812.07	1727532	25	paraXY5_mov12		940	6.24419	0.024211	3013.84	946345	30	paraXY11_mov20
810	6.07011	0.022469	4573.15	1573163	25	paraXY5_mov12		970	5.23663	0.018266	3438.52	969664	25	paraXY11_mov20
840	5.47205	0.021609	4532.57	1427759	25	paraXY5_mov12		50	6.1641	0.025912	4098.93	1573991	35	paraXY11_mov21
880	6.71889	0.022668	4672.56	1906405	35	paraXY5_mov12		75	6.2215	0.029748	3548.33	1273849	20	paraXY11_mov21
905	6.25509	0.023456	4544.68	1695164	20	paraXY5_mov12		105	6.12228	0.02722	3746.89	1315159	25	paraXY11_mov21
935	6.76972	0.02533	4164.37	1624105	25	paraXY5_mov12		140	7.65007	0.025453	3841.76	1648116	30	paraXY11_mov21
960	5.9639	0.022896	3888.41	1353167	20	paraXY5_mov12		170	8.47994	0.024748	3850.26	1794221	25	paraXY11_mov21
50	6.09126	0.027207	4018.44	1406453	20	paraXY5_mov13		195	6.13686	0.021991	3818.18	1347818	20	paraXY11_mov21
75	5.52076	0.023437	4058.69	1266311	20	paraXY5_mov13		245	8.28636	0.019612	4384.02	2152556	45	paraXY11_mov21
115	6.24874	0.02333	4044.07	1443732	35	paraXY5_mov13		290	8.67566	0.016855	4865.19	2583416	40	paraXY11_mov21
140	5.63405	0.023073	3578.44	1162994	20	paraXY5_mov13		325	7.73378	0.016241	4814.35	2200158	30	paraXY11_mov21
180	7.83301	0.024869	3796.79	1666789	35	paraXY5_mov13		370	7.83996	0.01542	4875.6	2257401	40	paraXY11_mov21
265	15.4042	0.014099	4903.64	4594712	80	paraXY5_mov13		450	9.86115	0.011453	6095.19	3638830	75	paraXY11_mov21
280	15.4692	0.020102	4749.08	4445139	10	paraXY5_mov13		500	8.76635	0.011459	6060.89	3206211	45	paraXY11_mov21
320	23.7899	0.0169	5094.1	7503616	35	paraXY5_mov13		560	9.70686	0.013348	5747.34	3448402	55	paraXY11_mov21
325	22.5016	0.008483	5203.88	7087683	0	paraXY5_mov13		585	7.16391	0.016003	5223.47	2219973	20	paraXY11_mov21
360	8.02926	0.015308	4988.41	2469262	30	paraXY5_mov13		645	9.93021	0.017454	4691.93	2805776	55	paraXY11_mov21
390	7.94005	0.019485	4599.74	2097481	25	paraXY5_mov13		655	6.24017	0.016799	4537.75	1601827	5	paraXY11_mov21
500	8.27939	0.008345	6623.46	3490564	105	paraXY5_mov13		690	6.16148	0.020677	4328.87	1454500	30	paraXY11_mov21
555	7.49506	0.011151	6729.88	3129396	50	paraXY5_mov13		730	6.66253	0.021363	4099.46	1533197	35	paraXY11_mov21
605	6.97188	0.012871	6906.25	3045655	45	paraXY5_mov13		760	6.34253	0.021919	4264.11	1560664	25	paraXY11_mov21
640	6.19172	0.015994	6438.8	2420988	30	paraXY5_mov13		795	7.34875	0.023501	3812.18	1570618	30	paraXY11_mov21
675	6.06156	0.018246	6270.94	2332788	30	paraXY5_mov13		815	5.95037	0.027829	3410.25	1084459	15	paraXY11_mov21
710	6.41018	0.022327	5552.95	2165650	30	paraXY5_mov13		845	5.78732	0.022932	3401.75	1105569	25	paraXY11_mov21
735	5.65864	0.023669	5129.95	1774963	20	paraXY5_mov13		875	6.08659	0.026716	3105.76	1003162	25	paraXY11_mov21
765	6.45773	0.025974	4549.96	1742635	25	paraXY5_mov13		900	6.06262	0.028209	3202.37	1037569	20	paraXY11_mov21
790	6.24718	0.023642	4152.22	1478190	20	paraXY5_mov13		925	5.69411	0.024442	3119.84	942192	20	paraXY11_mov21
820	5.85996	0.022843	4149.42	1435701	25	paraXY5_mov13		960	6.53614	0.023391	3406.9	1189008	30	paraXY11_mov21
845	5.48847	0.024663	4097.69	1315357	20	paraXY5_mov13		985	6.47919	0.024187	3310.15	1178414	20	paraXY11_mov21
880	5.94213	0.021983	4701.18	1631308	30	paraXY5_mov13		60	6.02876	0.021762	3618.61	1262894	30	paraXY11_mov22
910	5.96821	0.02222	4301.17	1492507	25	paraXY5_mov13		95	6.2312	0.020647	4408.95	1697446	30	paraXY11_mov22
935	5.45507	0.025913	4167.97	1358759	20	paraXY5_mov13		120	5.99606	0.023955	4300.36	1573930	20	paraXY11_mov22
965	5.74131	0.026371	4367.85	1476332	25	paraXY5_mov13		150	5.77756	0.021622	4245.03	1422084	25	paraXY11_mov22
50	5.65212	0.022186	4888.33	1725580	25	paraXY5_mov15		185	6.01734	0.021138	4079.56	1399290	30	paraXY11_mov22
80	6.11189	0.025766	4292.12	1570916	25	paraXY5_mov15		220	5.80118	0.018992	4204.51	1374876	30	paraXY11_mov22
110	5.66169	0.021853	3917.32	1230039	25	paraXY5_mov15		295	10.8335	0.017386	4424.95	2770021	70	paraXY11_mov22
145	6.23715	0.019231	4240	1577280	30	paraXY5_mov15		345	12.4877	0.015293	4498.88	3252689	45	paraXY11_mov22
180	6.20898	0.01752	4860.68	1769289	30	paraXY5_mov15		390	6.26163	0.016337	4278.18	1510198	40	paraXY11_mov22
215	5.93256	0.019081	5133.94	1735272	30	paraXY5_mov15		430	6.20906	0.017923	4190.33	1449853	35	paraXY11_mov22
260	6.06201	0.017454	5470.78	2040602	40	paraXY5_mov15		495	7.22978	0.015029	5136.36	2270273	60	paraXY11_mov22
305	6.35213	0.017102	5280.32	2032925	40	paraXY5_mov15		540	6.99483	0.014262	5224.58	2204773	40	paraXY11_mov22
385	8.25174	0.01254	6260.09	3198907	75	paraXY5_mov15		580	6.27456	0.014456	4961.92	1811100	35	paraXY11_mov22
480	12.852	0.011036	6634.3	5473297	90	paraXY5_mov15		615	5.8677	0.018655	4013.64	1316475	30	paraXY11_mov22
505	9.6059	0.014199	6476.35	3957052	20	paraXY5_mov15		655	6.44465	0.020858	4140.19	1391103	35	paraXY11_mov22
565	9.08015	0.010621	6631.72	3846398	55	paraXY5_mov15		685	5.57874	0.021593	3885.08	1188835	25	paraXY11_mov22
595	7.14902	0.015865	6048.55	2649266	25	paraXY5_mov15		725	6.66345	0.020756	3863.34	1479660	35	paraXY11_mov22
635	7.33257	0.018552	6130.38	2764801	35	paraXY5_mov15		745	5.80381	0.025108	3414.91	1075697	15	paraXY11_mov22
660	5.79646	0.021464	5695.54	2067480	20	paraXY5_mov15		785	7.00501	0.024747	3328.81	1271606	35	paraXY11_mov22
695	6.23106	0.022319	5311.73	1991897	30	paraXY5_mov15		815	6.43059	0.027787	3207.66	1084190	25	paraXY11_mov22
720	5.9469	0.02451	4805.55	1662720	20	paraXY5_mov15		840	5.95126	0.020472	3070.19	967109	20	paraXY11_mov22
750	6.31832	0.024661	4107.26	1408790	25	paraXY5_mov15		865	5.99176	0.024815	3021.75	963937	20	paraXY11_mov22
780	5.63571	0.021586	3846.2	1211554	25	paraXY5_mov15		895	5.74993	0.024623	3021.55	924593	25	paraXY11_mov22
815	6.34444	0.022475	3649.2	1273572	30	paraXY5_mov15		930	5.97765	0.021748	3624.77	1178049	30	paraXY11_mov22
845	6.09557	0.025133	3488.84	1203651	25	paraXY5_mov15		970	6.20763	0.018911	3972.82	1354731	35	paraXY11_mov22
870	5.64164	0.01946	3273.75	1001769	20	paraXY5_mov15		55	6.4481	0.026473	3833.82	1502857	25	paraXY11_mov23
900	5.68484	0.023639	3524.43	1148965	25	paraXY5_mov15		80	6.18429	0.02387	3405.43	1208927	20	paraXY11_mov23
940	7.25386	0.023904	3796.89	1545333	35	paraXY5_mov15		105	5.73674	0.028237	3433.52	1102159	20	paraXY11_mov23
[truncated: 712 more rows]

## Sheet: Fig 4D
TB212 pBAD-mazF			TB212 pBAD-mazFΔACA
#channel_#position			#channel_#position
movie	Slope t=545-725 min		movie	Slope t=545-725 min
paraXY1_mov01	5.63886e-05		paraXY10_mov04	3.93913e-05
paraXY1_mov03	8.17563e-05		paraXY10_mov05	8.17194e-05
paraXY1_mov04	4.93956e-05		paraXY10_mov06	1.48068e-05
paraXY1_mov07	8.43866e-05		paraXY10_mov07	6.04544e-05
paraXY1_mov08	8.29346e-05		paraXY10_mov08	5.86797e-05
paraXY1_mov09	6.37675e-05		paraXY10_mov09	4.11563e-05
paraXY1_mov10	8.30579e-05		paraXY10_mov10	8.87843e-05
paraXY1_mov11	3.40591e-05		paraXY10_mov11	3.80515e-05
paraXY1_mov13	6.07117e-05		paraXY10_mov12	3.22214e-05
paraXY1_mov14	0.000111359		paraXY10_mov13	4.39654e-05
paraXY1_mov15	5.16842e-05		paraXY10_mov14	7.29297e-05
paraXY1_mov17	8.23333e-05		paraXY10_mov16	1.05271e-05
paraXY1_mov18	8.37309e-05		paraXY10_mov17	3.87531e-05
paraXY1_mov19	8.32907e-05		paraXY10_mov18	7.01238e-05
paraXY1_mov20	7.92738e-05		paraXY10_mov20	3.12798e-05
paraXY1_mov21	3.68481e-05		paraXY10_mov23	6.91972e-05
paraXY1_mov22	5.77073e-05		paraXY11_mov01	6.50023e-05
paraXY2_mov01	2.69744e-05		paraXY11_mov03	6.7668e-05
paraXY2_mov02	0.000111269		paraXY11_mov04	5.28022e-05
paraXY2_mov03	9.72435e-05		paraXY11_mov06	6.20972e-05
paraXY2_mov04	8.80188e-05		paraXY11_mov07	7.44603e-05
paraXY2_mov05	6.3739e-05		paraXY11_mov08	5.27761e-05
paraXY2_mov06	5.47643e-05		paraXY11_mov11	3.44477e-05
paraXY2_mov08	1.76203e-05		paraXY11_mov12	2.86266e-05
paraXY2_mov09	7.97414e-05		paraXY11_mov15	6.29903e-05
paraXY2_mov10	0.000101039		paraXY11_mov18	6.02875e-05
paraXY2_mov11	5.26254e-05		paraXY11_mov19	7.13069e-05
paraXY2_mov12	6.13326e-05		paraXY11_mov20	3.42212e-05
paraXY2_mov13	6.35496e-05		paraXY11_mov21	4.59623e-05
paraXY2_mov14	8.21441e-05		paraXY11_mov22	4.30866e-05
paraXY2_mov16	-3.2232e-05		paraXY11_mov23	0.000113611
paraXY2_mov17	6.33494e-05		paraXY12_mov01	5.61728e-06
paraXY2_mov18	5.21809e-05		paraXY12_mov02	6.00517e-05
paraXY2_mov19	6.96109e-05		paraXY12_mov03	6.81883e-05
paraXY2_mov20	6.60615e-05		paraXY12_mov05	5.19659e-05
paraXY2_mov21	0.000116949		paraXY12_mov06	0.000101167
paraXY2_mov22	9.50134e-05		paraXY12_mov08	8.04644e-05
paraXY2_mov23	0.000108633		paraXY12_mov09	2.08445e-05
paraXY3_mov03	1.83686e-05		paraXY12_mov10	4.82146e-05
paraXY3_mov05	4.80271e-05		paraXY12_mov11	7.59228e-05
paraXY3_mov08	5.7629e-05		paraXY12_mov12	3.03764e-05
paraXY3_mov10	7.18444e-05		paraXY12_mov13	7.03875e-05
paraXY3_mov12	2.74361e-05		paraXY12_mov14	4.78704e-05
paraXY3_mov13	9.57676e-05		paraXY12_mov15	2.992e-05
paraXY3_mov16	6.54232e-05		paraXY12_mov16	5.70025e-05
paraXY3_mov17	5.39786e-05		paraXY12_mov17	6.28813e-05
paraXY3_mov18	8.23941e-05		paraXY12_mov19	7.37648e-05
paraXY3_mov20	0.000160123		paraXY12_mov20	7.86773e-05
paraXY3_mov21	5.94397e-05		paraXY12_mov21	6.32484e-05
paraXY3_mov22	0.000166558		paraXY12_mov22	5.97529e-05
paraXY3_mov23	0.000142615		paraXY12_mov23	4.22756e-05
paraXY4_mov01	5.57337e-05		paraXY7_mov01	7.35164e-05
paraXY4_mov02	7.54486e-05		paraXY7_mov02	9.05902e-05
paraXY4_mov03	3.01054e-05		paraXY7_mov03	5.49961e-05
paraXY4_mov04	5.57076e-05		paraXY7_mov04	0.000108663
paraXY4_mov05	7.15743e-05		paraXY7_mov05	6.25285e-05
paraXY4_mov06	9.10456e-05		paraXY7_mov07	3.8444e-05
paraXY4_mov09	5.82681e-05		paraXY7_mov09	4.77581e-05
paraXY4_mov10	5.43333e-05		paraXY7_mov10	7.10301e-05
paraXY4_mov11	0.000270453		paraXY7_mov11	6.52979e-05
paraXY4_mov14	3.36083e-05		paraXY7_mov12	3.03838e-05
paraXY4_mov15	9.14765e-05		paraXY7_mov13	8.68271e-05
paraXY4_mov16	9.71228e-05		paraXY7_mov14	5.70114e-05
paraXY4_mov18	6.27669e-05		paraXY7_mov15	7.75078e-05
paraXY4_mov19	4.70372e-05		paraXY7_mov16	5.67361e-05
paraXY4_mov20	5.98698e-05		paraXY7_mov19	7.38212e-05
paraXY4_mov21	1.45179e-05		paraXY7_mov21	-2.21335e-07
paraXY4_mov22	0.0003208		paraXY7_mov22	8.25777e-05
paraXY4_mov23	9.83868e-05		paraXY8_mov01	6.17076e-05
paraXY5_mov01	6.45824e-05		paraXY8_mov03	8.4491e-05
paraXY5_mov02	8.15872e-05		paraXY8_mov04	7.81319e-05
paraXY5_mov03	0.000156826		paraXY8_mov08	4.17179e-05
paraXY5_mov04	7.00252e-05		paraXY8_mov09	0.000117804
paraXY5_mov06	0.00010899		paraXY8_mov15	3.66597e-05
paraXY5_mov07	-1.50677e-05		paraXY8_mov16	3.58745e-05
paraXY5_mov08	5.15728e-05		paraXY8_mov17	7.72715e-05
paraXY5_mov09	3.65932e-05		paraXY8_mov18	2.02145e-05
paraXY5_mov10	0.000162378		paraXY8_mov19	5.71039e-05
paraXY5_mov11	5.55453e-05		paraXY8_mov20	8.48412e-05
paraXY5_mov12	7.35285e-05		paraXY8_mov21	8.29039e-05
paraXY5_mov13	7.19165e-05		paraXY8_mov22	9.31572e-05
paraXY5_mov15	8.34415e-05		paraXY8_mov23	7.90743e-05
paraXY5_mov16	0.00011967		paraXY9_mov01	6.2304e-05
paraXY5_mov17	5.11832e-05		paraXY9_mov02	7.90894e-05
paraXY5_mov18	7.40046e-05		paraXY9_mov03	7.35164e-05
paraXY5_mov19	7.15086e-05		paraXY9_mov05	4.80076e-05
paraXY5_mov20	0.000102814		paraXY9_mov06	4.01516e-05
paraXY5_mov21	8.4441e-05		paraXY9_mov07	5.63874e-05
paraXY5_mov23	0.000120185		paraXY9_mov09	6.44794e-05
paraXY6_mov01	3.72794e-05		paraXY9_mov11	4.79009e-05
paraXY6_mov02	6.23943e-05		paraXY9_mov12	8.36388e-05
paraXY6_mov03	-2.21684e-05		paraXY9_mov13	5.29215e-05
paraXY6_mov04	1.01286e-05		paraXY9_mov14	5.97257e-05
paraXY6_mov05	7.91934e-05		paraXY9_mov15	4.97233e-05
paraXY6_mov06	2.87799e-05		paraXY9_mov17	0.000131651
paraXY6_mov07	7.41379e-05		paraXY9_mov18	2.94791e-05
paraXY6_mov08	3.62053e-05		paraXY9_mov19	5.80917e-05
paraXY6_mov09	9.40662e-05		paraXY9_mov21	3.55342e-05
paraXY6_mov10	1.52226e-05
paraXY6_mov11	0.000101539
paraXY6_mov12	0.000126628
paraXY6_mov13	2.17067e-05
paraXY6_mov14	9.17856e-05
paraXY6_mov15	3.45973e-05
paraXY6_mov17	8.35908e-05
paraXY6_mov18	5.0148e-05
paraXY6_mov19	4.0439e-05
paraXY6_mov20	6.32434e-05
paraXY6_mov22	1.32918e-05
paraXY6_mov23	5.84785e-05
