# Supplementary material for: Autoregulation of mazEF expression underlies growth heterogeneity in bacterial populations
Source: Nucleic Acids Res. 2018 Feb 8;46(6):2918–31. doi: 10.1093/nar/gky079 (PMC5888573; doi:10.1093/nar/gky079)
Supplement: Supplementary Data [file gky079_supp.zip › Nikolic_Source Data/SourceData_Figure4E.xlsx]

## Sheet: Fig 4E
Plate	Probe	Well	Plasmid	Biological replicate	Time point	Technical replicate	Cq		Plate	Probe	Well	Plasmid	Biological replicate	Time point	Technical replicate	Cq		Plate	Probe	Well	Plasmid	Biological replicate	Time point	Technical replicate	Cq		Plate	Probe	Well	Plasmid	Biological replicate	Time point	Technical replicate	Cq
admin_2017-11-01 12-48-07_qPCR	pBAD	A01	wt	1	0	A	16.433		admin_2017-11-02 12-15-52_qPCR	pBAD	A01	∆ACA	1	0	A	15.4869		admin_2017-11-03 14-41-49_qPCR	pBAD	A01	wt	1	2.5	A	17.5707		admin_2017-11-03 14-41-49_qPCR	pBAD	C01	∆ACA	1	2.5	A	16.1625
admin_2017-11-01 12-48-07_qPCR	pBAD	A02	wt	1	0	B	16.1761		admin_2017-11-02 12-15-52_qPCR	pBAD	A02	∆ACA	1	0	B	15.4177		admin_2017-11-03 14-41-49_qPCR	pBAD	A02	wt	1	2.5	B	17.4445		admin_2017-11-03 14-41-49_qPCR	pBAD	C02	∆ACA	1	2.5	B	16.4479
admin_2017-11-01 12-48-07_qPCR	pBAD	A03	wt	1	0	C	16.2463		admin_2017-11-02 12-15-52_qPCR	pBAD	A03	∆ACA	1	0	C	15.5429		admin_2017-11-03 14-41-49_qPCR	pBAD	A03	wt	1	2.5	C	17.4793		admin_2017-11-03 14-41-49_qPCR	pBAD	C03	∆ACA	1	2.5	C	15.9754
admin_2017-11-01 12-48-07_qPCR	pBAD	D01	wt	2	0	A	15.6448		admin_2017-11-02 12-15-52_qPCR	pBAD	D01	∆ACA	2	0	A	15.6182		admin_2017-11-03 14-41-49_qPCR	pBAD	E01	wt	2	2.5	A	16.6657		admin_2017-11-03 14-41-49_qPCR	pBAD	G01	∆ACA	2	2.5	A	16.5476
admin_2017-11-01 12-48-07_qPCR	pBAD	D02	wt	2	0	B	15.6689		admin_2017-11-02 12-15-52_qPCR	pBAD	D02	∆ACA	2	0	B	15.5776		admin_2017-11-03 14-41-49_qPCR	pBAD	E02	wt	2	2.5	B	16.6172		admin_2017-11-03 14-41-49_qPCR	pBAD	G02	∆ACA	2	2.5	B	16.5573
admin_2017-11-01 12-48-07_qPCR	pBAD	D03	wt	2	0	C	15.5653		admin_2017-11-02 12-15-52_qPCR	pBAD	D03	∆ACA	2	0	C	15.6344		admin_2017-11-03 14-41-49_qPCR	pBAD	E03	wt	2	2.5	C	16.6433		admin_2017-11-03 14-41-49_qPCR	pBAD	G03	∆ACA	2	2.5	C	16.5917
admin_2017-11-01 12-48-07_qPCR	pBAD	G01	wt	3	0	A	16.0411		admin_2017-11-02 12-15-52_qPCR	pBAD	G01	∆ACA	3	0	A	15.9516		admin_2017-11-03 14-41-49_qPCR	pBAD	A10	wt	3	2.5	A	17.4676		admin_2017-11-03 15-58-28_qPCR	pBAD	A01	∆ACA	3	2.5	A	15.3762
admin_2017-11-01 12-48-07_qPCR	pBAD	G02	wt	3	0	B	16.1107		admin_2017-11-02 12-15-52_qPCR	pBAD	G02	∆ACA	3	0	B	15.8755		admin_2017-11-03 14-41-49_qPCR	pBAD	B10	wt	3	2.5	B	17.4999		admin_2017-11-03 15-58-28_qPCR	pBAD	A02	∆ACA	3	2.5	B	16.155
admin_2017-11-01 12-48-07_qPCR	pBAD	G03	wt	3	0	C	16.1806		admin_2017-11-02 12-15-52_qPCR	pBAD	G03	∆ACA	3	0	C	15.9533		admin_2017-11-03 14-41-49_qPCR	pBAD	C10	wt	3	2.5	C	17.471		admin_2017-11-03 15-58-28_qPCR	pBAD	A03	∆ACA	3	2.5	C	15.0209
admin_2017-11-01 12-48-07_qPCR	pBAD	B01	wt	1	5	A	18.4409		admin_2017-11-02 12-15-52_qPCR	pBAD	B01	∆ACA	1	5	A	17.0779		admin_2017-11-03 14-41-49_qPCR	pBAD	B01	wt	1	10	A	20.7328		admin_2017-11-03 14-41-49_qPCR	pBAD	D01	∆ACA	1	10	A	18.8313
admin_2017-11-01 12-48-07_qPCR	pBAD	B02	wt	1	5	B	18.3125		admin_2017-11-02 12-15-52_qPCR	pBAD	B02	∆ACA	1	5	B	16.997		admin_2017-11-03 14-41-49_qPCR	pBAD	B02	wt	1	10	B	20.521		admin_2017-11-03 14-41-49_qPCR	pBAD	D02	∆ACA	1	10	B	18.862
admin_2017-11-01 12-48-07_qPCR	pBAD	B03	wt	1	5	C	18.4945		admin_2017-11-02 12-15-52_qPCR	pBAD	B03	∆ACA	1	5	C	17.0527		admin_2017-11-03 14-41-49_qPCR	pBAD	B03	wt	1	10	C	20.5952		admin_2017-11-03 14-41-49_qPCR	pBAD	D03	∆ACA	1	10	C	18.845
admin_2017-11-01 12-48-07_qPCR	pBAD	E01	wt	2	5	A	19.4616		admin_2017-11-02 12-15-52_qPCR	pBAD	E01	∆ACA	2	5	A	17.3559		admin_2017-11-03 14-41-49_qPCR	pBAD	F01	wt	2	10	A	19.995		admin_2017-11-03 14-41-49_qPCR	pBAD	H01	∆ACA	2	10	A	18.92
admin_2017-11-01 12-48-07_qPCR	pBAD	E02	wt	2	5	B	19.7469		admin_2017-11-02 12-15-52_qPCR	pBAD	E02	∆ACA	2	5	B	17.2575		admin_2017-11-03 14-41-49_qPCR	pBAD	F02	wt	2	10	B	19.9847		admin_2017-11-03 14-41-49_qPCR	pBAD	H02	∆ACA	2	10	B	18.9514
admin_2017-11-01 12-48-07_qPCR	pBAD	E03	wt	2	5	C	19.7228		admin_2017-11-02 12-15-52_qPCR	pBAD	E03	∆ACA	2	5	C	17.305		admin_2017-11-03 14-41-49_qPCR	pBAD	F03	wt	2	10	C	20.2076		admin_2017-11-03 14-41-49_qPCR	pBAD	H03	∆ACA	2	10	C	18.9409
admin_2017-11-01 12-48-07_qPCR	pBAD	H01	wt	3	5	A	18.0039		admin_2017-11-02 12-15-52_qPCR	pBAD	H01	∆ACA	3	5	A	17.5537		admin_2017-11-03 14-41-49_qPCR	pBAD	G11	wt	3	10	A	21.168		admin_2017-11-03 15-58-28_qPCR	pBAD	B01	∆ACA	3	10	A	17.7238
admin_2017-11-01 12-48-07_qPCR	pBAD	H02	wt	3	5	B	17.8282		admin_2017-11-02 12-15-52_qPCR	pBAD	H02	∆ACA	3	5	B	17.5467		admin_2017-11-03 14-41-49_qPCR	pBAD	F11	wt	3	10	B	19.8894		admin_2017-11-03 15-58-28_qPCR	pBAD	B02	∆ACA	3	10	B	18.4864
admin_2017-11-01 12-48-07_qPCR	pBAD	H03	wt	3	5	C	17.8804		admin_2017-11-02 12-15-52_qPCR	pBAD	H03	∆ACA	3	5	C	17.495		admin_2017-11-03 14-41-49_qPCR	pBAD	E11	wt	3	10	C	19.8428		admin_2017-11-03 15-58-28_qPCR	pBAD	B03	∆ACA	3	10	C	18.5949
admin_2017-11-01 12-48-07_qPCR	pBAD	C01	wt	1	20	A	23.3348		admin_2017-11-02 12-15-52_qPCR	pBAD	C01	∆ACA	1	20	A	20.5252
admin_2017-11-01 12-48-07_qPCR	pBAD	C02	wt	1	20	B	23.0783		admin_2017-11-02 12-15-52_qPCR	pBAD	C02	∆ACA	1	20	B	20.507		Plate	Probe	Well	Plasmid	Biological replicate	Time point	Technical replicate	Cq		Plate	Probe	Well	Plasmid	Biological replicate	Time point	Technical replicate	Cq
admin_2017-11-01 12-48-07_qPCR	pBAD	C03	wt	1	20	C	23.1249		admin_2017-11-02 12-15-52_qPCR	pBAD	C03	∆ACA	1	20	C	20.5006		admin_2017-11-03 14-41-49_qPCR	mazF	A04	wt	1	2.5	A	19.7276		admin_2017-11-03 14-41-49_qPCR	mazF	C04	∆ACA	1	2.5	A	18.0948
admin_2017-11-01 12-48-07_qPCR	pBAD	F01	wt	2	20	A	22.5057		admin_2017-11-02 12-15-52_qPCR	pBAD	F01	∆ACA	2	20	A	20.4815		admin_2017-11-03 14-41-49_qPCR	mazF	A05	wt	1	2.5	B	19.7597		admin_2017-11-03 14-41-49_qPCR	mazF	C05	∆ACA	1	2.5	B	18.055
admin_2017-11-01 12-48-07_qPCR	pBAD	F02	wt	2	20	B	22.5911		admin_2017-11-02 12-15-52_qPCR	pBAD	F02	∆ACA	2	20	B	20.3938		admin_2017-11-03 14-41-49_qPCR	mazF	A06	wt	1	2.5	C	19.9136		admin_2017-11-03 14-41-49_qPCR	mazF	C06	∆ACA	1	2.5	C	18.0686
admin_2017-11-01 12-48-07_qPCR	pBAD	F03	wt	2	20	C	22.3966		admin_2017-11-02 12-15-52_qPCR	pBAD	F03	∆ACA	2	20	C	20.4699		admin_2017-11-03 14-41-49_qPCR	mazF	E04	wt	2	2.5	A	18.7629		admin_2017-11-03 14-41-49_qPCR	mazF	G04	∆ACA	2	2.5	A	18.6154
admin_2017-11-01 12-48-07_qPCR	pBAD	A10	wt	3	20	A	22.5817		admin_2017-11-02 12-15-52_qPCR	pBAD	A10	∆ACA	3	20	A	20.6056		admin_2017-11-03 14-41-49_qPCR	mazF	E05	wt	2	2.5	B	18.6448		admin_2017-11-03 14-41-49_qPCR	mazF	G05	∆ACA	2	2.5	B	18.5729
admin_2017-11-01 12-48-07_qPCR	pBAD	B10	wt	3	20	B	22.3475		admin_2017-11-02 12-15-52_qPCR	pBAD	B10	∆ACA	3	20	B	20.5173		admin_2017-11-03 14-41-49_qPCR	mazF	E06	wt	2	2.5	C	18.7389		admin_2017-11-03 14-41-49_qPCR	mazF	G06	∆ACA	2	2.5	C	18.5894
admin_2017-11-01 12-48-07_qPCR	pBAD	C10	wt	3	20	C	22.1883		admin_2017-11-02 12-15-52_qPCR	pBAD	C10	∆ACA	3	20	C	20.4662		admin_2017-11-03 14-41-49_qPCR	mazF	D10	wt	3	2.5	A	18.9555		admin_2017-11-03 15-58-28_qPCR	mazF	A04	∆ACA	3	2.5	A	17.4687
																		admin_2017-11-03 14-41-49_qPCR	mazF	E10	wt	3	2.5	B	19.0038		admin_2017-11-03 15-58-28_qPCR	mazF	A05	∆ACA	3	2.5	B	17.6018
Plate	Probe	Well	Plasmid	Biological replicate	Time point	Technical replicate	Cq		Plate	Probe	Well	Plasmid	Biological replicate	Time point	Technical replicate	Cq		admin_2017-11-03 14-41-49_qPCR	mazF	F10	wt	3	2.5	C	18.9975		admin_2017-11-03 15-58-28_qPCR	mazF	A06	∆ACA	3	2.5	C	17.8625
admin_2017-11-01 12-48-07_qPCR	mazF	A04	wt	1	0	A	17.7247		admin_2017-11-02 12-15-52_qPCR	mazF	A04	∆ACA	1	0	A	17.3882		admin_2017-11-03 14-41-49_qPCR	mazF	B04	wt	1	10	A	22.7994		admin_2017-11-03 14-41-49_qPCR	mazF	D04	∆ACA	1	10	A	20.8683
admin_2017-11-01 12-48-07_qPCR	mazF	A05	wt	1	0	B	17.666		admin_2017-11-02 12-15-52_qPCR	mazF	A05	∆ACA	1	0	B	17.7251		admin_2017-11-03 14-41-49_qPCR	mazF	B05	wt	1	10	B	22.8489		admin_2017-11-03 14-41-49_qPCR	mazF	D05	∆ACA	1	10	B	20.7185
admin_2017-11-01 12-48-07_qPCR	mazF	A06	wt	1	0	C	17.7307		admin_2017-11-02 12-15-52_qPCR	mazF	A06	∆ACA	1	0	C	17.5621		admin_2017-11-03 14-41-49_qPCR	mazF	B06	wt	1	10	C	22.8831		admin_2017-11-03 14-41-49_qPCR	mazF	D06	∆ACA	1	10	C	20.7182
admin_2017-11-01 12-48-07_qPCR	mazF	D04	wt	2	0	A	17.2119		admin_2017-11-02 12-15-52_qPCR	mazF	D04	∆ACA	2	0	A	17.848		admin_2017-11-03 14-41-49_qPCR	mazF	F04	wt	2	10	A	22.2965		admin_2017-11-03 14-41-49_qPCR	mazF	H04	∆ACA	2	10	A	20.7672
admin_2017-11-01 12-48-07_qPCR	mazF	D05	wt	2	0	B	17.2754		admin_2017-11-02 12-15-52_qPCR	mazF	D05	∆ACA	2	0	B	17.8701		admin_2017-11-03 14-41-49_qPCR	mazF	F05	wt	2	10	B	22.4423		admin_2017-11-03 14-41-49_qPCR	mazF	H05	∆ACA	2	10	B	20.8157
admin_2017-11-01 12-48-07_qPCR	mazF	D06	wt	2	0	C	17.203		admin_2017-11-02 12-15-52_qPCR	mazF	D06	∆ACA	2	0	C	17.8211		admin_2017-11-03 14-41-49_qPCR	mazF	F06	wt	2	10	C	22.3957		admin_2017-11-03 14-41-49_qPCR	mazF	H06	∆ACA	2	10	C	20.7632
admin_2017-11-01 12-48-07_qPCR	mazF	G04	wt	3	0	A	17.7477		admin_2017-11-02 12-15-52_qPCR	mazF	G04	∆ACA	3	0	A	18.9149		admin_2017-11-03 14-41-49_qPCR	mazF	B11	wt	3	10	A	21.839		admin_2017-11-03 15-58-28_qPCR	mazF	B04	∆ACA	3	10	A	19.6822
admin_2017-11-01 12-48-07_qPCR	mazF	G05	wt	3	0	B	17.2732		admin_2017-11-02 12-15-52_qPCR	mazF	G05	∆ACA	3	0	B	18.7373		admin_2017-11-03 14-41-49_qPCR	mazF	C11	wt	3	10	B	21.6988		admin_2017-11-03 15-58-28_qPCR	mazF	B05	∆ACA	3	10	B	NA
admin_2017-11-01 12-48-07_qPCR	mazF	G06	wt	3	0	C	17.7413		admin_2017-11-02 12-15-52_qPCR	mazF	G06	∆ACA	3	0	C	18.1487		admin_2017-11-03 14-41-49_qPCR	mazF	D11	wt	3	10	C	21.6857		admin_2017-11-03 15-58-28_qPCR	mazF	B06	∆ACA	3	10	C	19.9215
admin_2017-11-01 12-48-07_qPCR	mazF	B04	wt	1	5	A	19.8042		admin_2017-11-02 12-15-52_qPCR	mazF	B04	∆ACA	1	5	A	18.6621
admin_2017-11-01 12-48-07_qPCR	mazF	B05	wt	1	5	B	19.8901		admin_2017-11-02 12-15-52_qPCR	mazF	B05	∆ACA	1	5	B	18.592		Plate	Probe	Well	Plasmid	Biological replicate	Time point	Technical replicate	Cq		Plate	Probe	Well	Plasmid	Biological replicate	Time point	Technical replicate	Cq
admin_2017-11-01 12-48-07_qPCR	mazF	B06	wt	1	5	C	19.9326		admin_2017-11-02 12-15-52_qPCR	mazF	B06	∆ACA	1	5	C	18.57		admin_2017-11-03 14-41-49_qPCR	cysG	A07	wt	1	2.5	A	26.7065		admin_2017-11-03 14-41-49_qPCR	cysG	C07	∆ACA	1	2.5	A	26.0777
admin_2017-11-01 12-48-07_qPCR	mazF	E04	wt	2	5	A	22.7006		admin_2017-11-02 12-15-52_qPCR	mazF	E04	∆ACA	2	5	A	19.045		admin_2017-11-03 14-41-49_qPCR	cysG	A08	wt	1	2.5	B	26.7408		admin_2017-11-03 14-41-49_qPCR	cysG	C08	∆ACA	1	2.5	B	25.7722
admin_2017-11-01 12-48-07_qPCR	mazF	E05	wt	2	5	B	22.3885		admin_2017-11-02 12-15-52_qPCR	mazF	E05	∆ACA	2	5	B	18.8521		admin_2017-11-03 14-41-49_qPCR	cysG	A09	wt	1	2.5	C	26.7185		admin_2017-11-03 14-41-49_qPCR	cysG	C09	∆ACA	1	2.5	C	25.8556
admin_2017-11-01 12-48-07_qPCR	mazF	E06	wt	2	5	C	22.4591		admin_2017-11-02 12-15-52_qPCR	mazF	E06	∆ACA	2	5	C	19.0968		admin_2017-11-03 14-41-49_qPCR	cysG	E07	wt	2	2.5	A	26.6801		admin_2017-11-03 14-41-49_qPCR	cysG	G07	∆ACA	2	2.5	A	26.5842
admin_2017-11-01 12-48-07_qPCR	mazF	H04	wt	3	5	A	19.4529		admin_2017-11-02 12-15-52_qPCR	mazF	H04	∆ACA	3	5	A	19.0123		admin_2017-11-03 14-41-49_qPCR	cysG	E08	wt	2	2.5	B	26.7047		admin_2017-11-03 14-41-49_qPCR	cysG	G08	∆ACA	2	2.5	B	26.5197
admin_2017-11-01 12-48-07_qPCR	mazF	H05	wt	3	5	B	19.3909		admin_2017-11-02 12-15-52_qPCR	mazF	H05	∆ACA	3	5	B	18.9021		admin_2017-11-03 14-41-49_qPCR	cysG	E09	wt	2	2.5	C	26.3068		admin_2017-11-03 14-41-49_qPCR	cysG	G09	∆ACA	2	2.5	C	26.658
admin_2017-11-01 12-48-07_qPCR	mazF	H06	wt	3	5	C	19.459		admin_2017-11-02 12-15-52_qPCR	mazF	H06	∆ACA	3	5	C	19.202		admin_2017-11-03 14-41-49_qPCR	cysG	G10	wt	3	2.5	A	26.8231		admin_2017-11-03 15-58-28_qPCR	cysG	A07	∆ACA	3	2.5	A	26.6645
admin_2017-11-01 12-48-07_qPCR	mazF	C04	wt	1	20	A	26.2217		admin_2017-11-02 12-15-52_qPCR	mazF	C04	∆ACA	1	20	A	23.3155		admin_2017-11-03 14-41-49_qPCR	cysG	H10	wt	3	2.5	B	26.7969		admin_2017-11-03 15-58-28_qPCR	cysG	A08	∆ACA	3	2.5	B	26.469
admin_2017-11-01 12-48-07_qPCR	mazF	C05	wt	1	20	B	26.1957		admin_2017-11-02 12-15-52_qPCR	mazF	C05	∆ACA	1	20	B	23.2982		admin_2017-11-03 14-41-49_qPCR	cysG	H11	wt	3	2.5	C	26.8453		admin_2017-11-03 15-58-28_qPCR	cysG	A09	∆ACA	3	2.5	C	26.1507
admin_2017-11-01 12-48-07_qPCR	mazF	C06	wt	1	20	C	26.2287		admin_2017-11-02 12-15-52_qPCR	mazF	C06	∆ACA	1	20	C	23.2939		admin_2017-11-03 14-41-49_qPCR	cysG	B07	wt	1	10	A	26.3995		admin_2017-11-03 14-41-49_qPCR	cysG	D07	∆ACA	1	10	A	26.5231
admin_2017-11-01 12-48-07_qPCR	mazF	F04	wt	2	20	A	25.1889		admin_2017-11-02 12-15-52_qPCR	mazF	F04	∆ACA	2	20	A	23.39		admin_2017-11-03 14-41-49_qPCR	cysG	B08	wt	1	10	B	26.5012		admin_2017-11-03 14-41-49_qPCR	cysG	D08	∆ACA	1	10	B	26.387
admin_2017-11-01 12-48-07_qPCR	mazF	F05	wt	2	20	B	25.3788		admin_2017-11-02 12-15-52_qPCR	mazF	F05	∆ACA	2	20	B	23.3151		admin_2017-11-03 14-41-49_qPCR	cysG	B09	wt	1	10	C	26.3338		admin_2017-11-03 14-41-49_qPCR	cysG	D09	∆ACA	1	10	C	26.3562
admin_2017-11-01 12-48-07_qPCR	mazF	F06	wt	2	20	C	25.6246		admin_2017-11-02 12-15-52_qPCR	mazF	F06	∆ACA	2	20	C	23.2472		admin_2017-11-03 14-41-49_qPCR	cysG	F07	wt	2	10	A	27.3218		admin_2017-11-03 14-41-49_qPCR	cysG	H07	∆ACA	2	10	A	26.6604
admin_2017-11-01 12-48-07_qPCR	mazF	D10	wt	3	20	A	24.9642		admin_2017-11-02 12-15-52_qPCR	mazF	D10	∆ACA	3	20	A	22.7347		admin_2017-11-03 14-41-49_qPCR	cysG	F08	wt	2	10	B	27.0327		admin_2017-11-03 14-41-49_qPCR	cysG	H08	∆ACA	2	10	B	26.6716
admin_2017-11-01 12-48-07_qPCR	mazF	E10	wt	3	20	B	24.7663		admin_2017-11-02 12-15-52_qPCR	mazF	E10	∆ACA	3	20	B	22.8397		admin_2017-11-03 14-41-49_qPCR	cysG	F09	wt	2	10	C	27.1916		admin_2017-11-03 14-41-49_qPCR	cysG	H09	∆ACA	2	10	C	26.6461
admin_2017-11-01 12-48-07_qPCR	mazF	F10	wt	3	20	C	24.9511		admin_2017-11-02 12-15-52_qPCR	mazF	F10	∆ACA	3	20	C	22.7463		admin_2017-11-03 14-41-49_qPCR	cysG	A11	wt	3	10	A	26.184		admin_2017-11-03 15-58-28_qPCR	cysG	B07	∆ACA	3	10	A	26.2348
																		admin_2017-11-03 14-41-49_qPCR	cysG	A12	wt	3	10	B	26.3591		admin_2017-11-03 15-58-28_qPCR	cysG	B08	∆ACA	3	10	B	26.0157
Plate	Probe	Well	Plasmid	Biological replicate	Time point	Technical replicate	Cq		Plate	Probe	Well	Plasmid	Biological replicate	Time point	Technical replicate	Cq		admin_2017-11-03 14-41-49_qPCR	cysG	B12	wt	3	10	C	26.3632		admin_2017-11-03 15-58-28_qPCR	cysG	B09	∆ACA	3	10	C	25.243
admin_2017-11-01 12-48-07_qPCR	cysG	A07	wt	1	0	A	26.1435		admin_2017-11-02 12-15-52_qPCR	cysG	A07	∆ACA	1	0	A	26.0165
admin_2017-11-01 12-48-07_qPCR	cysG	A08	wt	1	0	B	26.3889		admin_2017-11-02 12-15-52_qPCR	cysG	A08	∆ACA	1	0	B	26.2261
admin_2017-11-01 12-48-07_qPCR	cysG	A09	wt	1	0	C	26.7061		admin_2017-11-02 12-15-52_qPCR	cysG	A09	∆ACA	1	0	C	26.0928
admin_2017-11-01 12-48-07_qPCR	cysG	D07	wt	2	0	A	27.0826		admin_2017-11-02 12-15-52_qPCR	cysG	D07	∆ACA	2	0	A	26.6876
admin_2017-11-01 12-48-07_qPCR	cysG	D08	wt	2	0	B	27.0317		admin_2017-11-02 12-15-52_qPCR	cysG	D08	∆ACA	2	0	B	26.562
admin_2017-11-01 12-48-07_qPCR	cysG	D09	wt	2	0	C	26.9876		admin_2017-11-02 12-15-52_qPCR	cysG	D09	∆ACA	2	0	C	26.5478
admin_2017-11-01 12-48-07_qPCR	cysG	G07	wt	3	0	A	26.7356		admin_2017-11-02 12-15-52_qPCR	cysG	G07	∆ACA	3	0	A	27.0377
admin_2017-11-01 12-48-07_qPCR	cysG	G08	wt	3	0	B	26.4037		admin_2017-11-02 12-15-52_qPCR	cysG	G08	∆ACA	3	0	B	27.034
admin_2017-11-01 12-48-07_qPCR	cysG	G09	wt	3	0	C	26.6013		admin_2017-11-02 12-15-52_qPCR	cysG	G09	∆ACA	3	0	C	27.0499
admin_2017-11-01 12-48-07_qPCR	cysG	B07	wt	1	5	A	26.2446		admin_2017-11-02 12-15-52_qPCR	cysG	B07	∆ACA	1	5	A	25.747
admin_2017-11-01 12-48-07_qPCR	cysG	B08	wt	1	5	B	25.973		admin_2017-11-02 12-15-52_qPCR	cysG	B08	∆ACA	1	5	B	25.7003
admin_2017-11-01 12-48-07_qPCR	cysG	B09	wt	1	5	C	26.0162		admin_2017-11-02 12-15-52_qPCR	cysG	B09	∆ACA	1	5	C	25.7506
admin_2017-11-01 12-48-07_qPCR	cysG	E07	wt	2	5	A	29.1728		admin_2017-11-02 12-15-52_qPCR	cysG	E07	∆ACA	2	5	A	26.2979
admin_2017-11-01 12-48-07_qPCR	cysG	E08	wt	2	5	B	29.5129		admin_2017-11-02 12-15-52_qPCR	cysG	E08	∆ACA	2	5	B	26.296
admin_2017-11-01 12-48-07_qPCR	cysG	E09	wt	2	5	C	29.4747		admin_2017-11-02 12-15-52_qPCR	cysG	E09	∆ACA	2	5	C	26.4098
admin_2017-11-01 12-48-07_qPCR	cysG	H07	wt	3	5	A	26.7849		admin_2017-11-02 12-15-52_qPCR	cysG	H07	∆ACA	3	5	A	26.2179
admin_2017-11-01 12-48-07_qPCR	cysG	H08	wt	3	5	B	26.7437		admin_2017-11-02 12-15-52_qPCR	cysG	H08	∆ACA	3	5	B	26.4057
admin_2017-11-01 12-48-07_qPCR	cysG	H09	wt	3	5	C	27.2269		admin_2017-11-02 12-15-52_qPCR	cysG	H09	∆ACA	3	5	C	26.4319
admin_2017-11-01 12-48-07_qPCR	cysG	C07	wt	1	20	A	27.2366		admin_2017-11-02 12-15-52_qPCR	cysG	C07	∆ACA	1	20	A	26.9744
admin_2017-11-01 12-48-07_qPCR	cysG	C08	wt	1	20	B	27.4649		admin_2017-11-02 12-15-52_qPCR	cysG	C08	∆ACA	1	20	B	27.0659
admin_2017-11-01 12-48-07_qPCR	cysG	C09	wt	1	20	C	27.6451		admin_2017-11-02 12-15-52_qPCR	cysG	C09	∆ACA	1	20	C	27.073
admin_2017-11-01 12-48-07_qPCR	cysG	F07	wt	2	20	A	28.2449		admin_2017-11-02 12-15-52_qPCR	cysG	F07	∆ACA	2	20	A	27.0748
admin_2017-11-01 12-48-07_qPCR	cysG	F08	wt	2	20	B	28.0735		admin_2017-11-02 12-15-52_qPCR	cysG	F08	∆ACA	2	20	B	27.0983
admin_2017-11-01 12-48-07_qPCR	cysG	F09	wt	2	20	C	28.1582		admin_2017-11-02 12-15-52_qPCR	cysG	F09	∆ACA	2	20	C	27.3442
admin_2017-11-01 12-48-07_qPCR	cysG	G10	wt	3	20	A	26.8938		admin_2017-11-02 12-15-52_qPCR	cysG	G10	∆ACA	3	20	A	26.9497
admin_2017-11-01 12-48-07_qPCR	cysG	H10	wt	3	20	B	27.0025		admin_2017-11-02 12-15-52_qPCR	cysG	H10	∆ACA	3	20	B	26.9236
admin_2017-11-01 12-48-07_qPCR	cysG	A11	wt	3	20	C	27.5132		admin_2017-11-02 12-15-52_qPCR	cysG	A11	∆ACA	3	20	C	27.0115

## Sheet: ∆Cq and ∆∆Cq Expression
∆Cq Expression*									∆∆Cq Expression**
Probe	Plasmid	Time point / min							Probe	Plasmid	Time point / min
pBAD	wt	0	2.5	5	10	20			pBAD	wt	0	2.5	5	10	20
	replicate 1	1118.78	597.884	202.527	55.5299	19.287				replicate 1	1	0.534409	0.181025	0.0496345	0.0172394
	replicate 2	2716.73	969.978	856.939	139.064	50.6014				replicate 2	1	0.357038	0.31543	0.0511878	0.0186258
	replicate 3	1417.71	649.084	517.119	64.0901	27.1706				replicate 3	1	0.457838	0.364755	0.0452067	0.0191651
		Time point / min									Time point / min
pBAD	∆ACA	0	2.5	5	10	20			pBAD	∆ACA	0	2.5	5	10	20
	replicate 1	1583.91	835.548	413.018	190.809	92.2106				replicate 1	1	0.527523	0.260758	0.120467	0.0582171
	replicate 2	2032.53	1039.54	522.203	211.121	105.714				replicate 2	1	0.511452	0.256922	0.103871	0.0520111
	replicate 3	2216	1925.08	451.945	189.074	86.3369				replicate 3	1	0.868719	0.203947	0.0853224	0.0389608
Probe		Time point / min							Probe		Time point / min
mazF	wt	0	2.5	5	10	20			mazF	wt	0	2.5	5	10	20
	replicate 1	417.511	121.231	73.6332	11.8572	2.35141				replicate 1	1	0.290366	0.176363	0.0283999	0.00563198
	replicate 2	893.858	230.456	117.03	27.9327	6.7808				replicate 2	1	0.257821	0.130927	0.0312496	0.00758599
	replicate 3	509.443	228.519	179.055	23.6043	4.73256				replicate 3	1	0.448566	0.351473	0.0463335	0.00928968
		Time point / min									Time point / min
mazF	∆ACA	0	2.5	5	10	20			mazF	∆ACA	0	2.5	5	10	20
	replicate 1	375.678	227.391	139.545	50.3453	13.3171				replicate 1	1	0.605283	0.371449	0.134012	0.0354482
	replicate 2	431.348	255.062	161.64	58.7829	14.4702				replicate 2	1	0.591314	0.374731	0.136277	0.0335464
	replicate 3	347.349	440.731	159.017	65.3135	18.2272				replicate 3	1	1.26884	0.457801	0.188034	0.0524752
*calculated as =POWER(2,-∆Cq)									**relative mRNA abundance
