# Supplementary material for: Autoregulation of mazEF expression underlies growth heterogeneity in bacterial populations
Source: Nucleic Acids Res. 2018 Feb 8;46(6):2918–31. doi: 10.1093/nar/gky079 (PMC5888573; doi:10.1093/nar/gky079)
Supplement: Supplementary Data [file gky079_supp.zip › Nikolic_Source Data/SourceData_Figure5B.xlsx]

## Sheet: Fig 5B
Fluctuations in measured parameters between two consecutive divisions during stress
#channel_#position	Slope of cell length before division	Slope of cell elongation rate	Slope of normalized mCherry fluorescence before division	Slope of total mCherry fluorescence before division	Slope of cell cycle duration	Time at division / min		TB212 pBAD-mazF	paraXY1-paraXY6
movie	slope_cellLengthDiv	slope_cellElongRate2	slope_MeanRFP	slope_FR	slope_cellTimeDiv	Time		TB212 pBAD-mazFΔACA	paraXY7-paraXY12
paraXY1_mov01	-0.0118335	3.06571e-05	-2.88992	-6569.66	-0.571429	245
paraXY1_mov01	-0.0116538	-2.56857e-05	4.08473	-1480.37	0	280
paraXY1_mov01	0.007594	-9.40727e-05	17.1314	14552.8	0.363636	315
paraXY1_mov01	0.00541757	-2.295e-05	14.0908	8353.32	0.0833333	370
paraXY1_mov01	0.0289164	-1.17125e-05	3.65507	15265	0.25	430
paraXY1_mov03	-0.225149	-0.000186289	3.51389	-68784.8	0.555556	285
paraXY1_mov03	0.0523057	-7.55172e-06	9.56456	27113	0.689655	330
paraXY1_mov03	-0.210336	7.5275e-05	-0.582018	-89623.4	-2.625	475
paraXY1_mov04	0.071843	-3.47053e-05	15.5284	31854.1	0.578947	225
paraXY1_mov04	0.082889	3.1e-05	9.90649	37712.3	-1.71429	320
paraXY1_mov04	0.0609788	-8.27714e-05	22.8752	62129.5	0	355
paraXY1_mov04	-0.31294	3.84857e-05	-24.9356	-154072	0	390
paraXY1_mov04	0.0149369	4.09091e-06	0.804585	4891.91	0.363636	425
paraXY1_mov04	0.00955774	-4.63e-05	10.6359	10369.6	0.0833333	480
paraXY1_mov07	-0.0331983	-9.3e-06	8.35817	-6648.73	-0.833333	255
paraXY1_mov07	0.0184075	-7.97833e-05	8.40789	12527.8	0.5	285
paraXY1_mov07	-0.0425092	-2.9025e-05	13.3336	-9432.85	-0.5	345
paraXY1_mov07	0.0532522	-1.505e-05	12.9074	35242.5	0.666667	385
paraXY1_mov08	0.0954764	-1.82105e-06	10.1748	37715.4	0.578947	245
paraXY1_mov08	-0.144957	-4.982e-05	6.45257	-46299.2	-0.9	340
paraXY1_mov08	0.00961602	-2.86769e-05	8.72687	6340.09	0.230769	390
paraXY1_mov08	-0.0132937	2.066e-05	8.62325	1861.78	-0.3	455
paraXY1_mov09	-0.165786	-9.916e-05	-6.92354	-60256.2	0.6	315
paraXY1_mov09	0.0504103	-2.91e-05	13.0441	27853.1	0.375	365
paraXY1_mov09	-0.265425	1.68571e-06	-12.5033	-105827	-1.28571	445
paraXY1_mov10	-0.0292809	8.17429e-05	-8.12669	-14595.5	-1	255
paraXY1_mov10	0.0341015	-5.69125e-05	3.76997	13978.8	0.5625	290
paraXY1_mov10	0.0138576	4.85273e-05	1.87464	5945.55	-0.454545	370
paraXY1_mov10	0.0634612	-2.37e-05	1.74208	29435.4	0.388889	425
paraXY1_mov11	-0.0618802	-1.72333e-05	-12.3032	-26979.5	-1.5	265
paraXY1_mov11	0.00517995	-4.42182e-05	20.6942	13308.8	0.454545	295
paraXY1_mov11	-0.0594187	4.49e-05	-8.85817	-23288.4	-0.833333	350
paraXY1_mov11	0.0196685	-4.1925e-05	11.0423	13175.9	0.625	380
paraXY1_mov13	0.0254643	-1.14571e-05	16.8092	15907.9	0.285714	245
paraXY1_mov13	0.0118405	-4.04e-06	4.24828	6205.1	-0.4	315
paraXY1_mov13	-0.0423648	-6.47429e-05	15.4674	-7703.8	0.285714	365
paraXY1_mov14	0.0255591	-0.00011495	15.2102	15306.7	0.333333	235
paraXY1_mov14	0.0608206	-1.10588e-06	13.7399	33757.1	0.294118	295
paraXY1_mov14	-0.10368	-9.3e-06	-1.56116	-41127.5	-0.7	380
paraXY1_mov14	-0.0218693	6.97714e-05	-5.95218	-15036.3	-0.428571	430
paraXY1_mov15	0.0230921	-1.858e-05	12.2863	12196.2	0.3	245
paraXY1_mov15	0.00846016	-8.67091e-05	8.32939	7338.11	0.0909091	295
paraXY1_mov15	0.00813675	1.52e-05	8.84465	8989.93	0	350
paraXY1_mov15	0.00795248	-3.23846e-05	10.5375	12382.7	0.153846	405
paraXY1_mov15	-0.0220111	3.73556e-05	-1.95874	-11149	-0.444444	470
paraXY1_mov17	-0.0248338	-2.54857e-05	-2.60246	-9646.71	-0.428571	260
paraXY1_mov17	0.0907725	-2.72455e-05	10.3987	39552.6	0.681818	295
paraXY1_mov17	0.0195748	9.13e-05	-4.55299	-1405.35	-4.5	405
paraXY1_mov17	-0.272155	-1.175e-05	-6.84059	-102043	0.5	425
paraXY1_mov17	0.0183729	-2.88e-05	12.5336	13452.2	0.384615	465
paraXY1_mov18	0.0264007	-4.84e-05	-17.3692	1446.53	0	290
paraXY1_mov18	-0.2056	-0.000138756	-0.611628	-60508.7	0.666667	305
paraXY1_mov18	-0.0246253	8.73143e-05	-9.56616	-10694.6	-0.285714	350
paraXY1_mov18	0.0316607	-7.19636e-05	18.6996	21958.2	0.681818	385
paraXY1_mov18	-0.05919	9.40857e-05	3.05271	-26543.8	-2.14286	495
paraXY1_mov19	0.235618	4.964e-05	-12.4388	52248.3	0	280
paraXY1_mov19	-0.515169	-0.000188667	-1.24317	-147406	-0.666667	305
paraXY1_mov19	-0.0797908	-6.88e-05	12.1897	-15176.2	0.8	320
paraXY1_mov19	0.00722788	-1.47667e-05	3.39886	4847.55	-0.25	395
paraXY1_mov19	-0.0149862	3.12e-06	10.38	290.44	-0.2	455
paraXY1_mov20	-0.0880606	5.724e-05	-8.84495	-33634.9	-0.8	275
paraXY1_mov20	-0.013766	8.93143e-05	-0.546621	-5447.49	0.285714	300
paraXY1_mov20	-0.00781149	-9.91556e-05	5.09438	438.822	0.222222	335
paraXY1_mov20	0.0109818	-3.12769e-05	8.26447	7927.91	0.307692	380
paraXY1_mov20	0.0209669	-2.57875e-05	12.6149	16119.1	0.1875	445
paraXY1_mov21	0.0321243	-0.000162486	11.2559	15146.4	0.642857	325
paraXY1_mov21	-0.043393	0.00031004	-20.8032	-25219.1	-1.8	395
paraXY1_mov21	0.0379294	-0.000121644	11.0698	19099.2	0.722222	420
paraXY1_mov22	-0.201915	8.62857e-06	-9.36344	-64076.8	-1.42857	270
paraXY1_mov22	0.0111891	-5.15538e-05	8.76115	7168.38	0.461538	305
paraXY1_mov22	0.0273091	-2.34421e-05	12.1827	17272.7	0.315789	370
paraXY1_mov22	-0.0133391	-2.09818e-05	0.170727	-6720.16	-0.727273	465
paraXY2_mov01	-0.0678728	3.48667e-05	11.3754	-14886.6	-2	285
paraXY2_mov01	0.004298	-3.38909e-05	13.9614	9875.75	0.454545	315
paraXY2_mov01	0.00910343	-1.59846e-05	4.71825	4603.31	0.153846	370
paraXY2_mov01	-0.00247598	-3.26667e-06	1.23871	2857.37	-0.0833333	435
paraXY2_mov02	-0.0214279	-7.55111e-05	13.3339	3327.33	-0.111111	285
paraXY2_mov02	-0.00467703	4.172e-05	3.19757	-339.94	0.1	330
paraXY2_mov02	-0.00610083	5.88889e-06	-4.20831	-6917.11	-0.111111	380
paraXY2_mov02	0.00202473	-4.39273e-05	5.17879	4051.47	0.181818	425
paraXY2_mov02	-0.0308895	2.5425e-05	-8.85879	-17671.3	-0.375	480
paraXY2_mov03	-0.105408	2.75333e-05	-4.91638	-67800.5	-1.66667	405
paraXY2_mov03	-0.235894	-2.48e-05	-15.7594	-110808	0.666667	420
paraXY2_mov03	-0.0366289	0.000146233	-14.2927	-25382.6	-0.5	465
paraXY2_mov04	0.067649	7.71833e-05	0.829528	22576.9	-0.166667	265
paraXY2_mov04	0.133223	-5.8025e-05	9.48739	60676.8	-0.5	325
paraXY2_mov04	-0.0373247	0.0001796	6.63998	-3389.13	-1.66667	365
paraXY2_mov04	-0.577778	-8.59e-05	-42.2587	-242984	0.25	380
paraXY2_mov04	0.0109454	-5.15167e-05	10.0839	9562	0.666667	400
paraXY2_mov04	0.0216788	-3.4475e-05	10.6224	15150.3	0.25	460
paraXY2_mov05	-0.0101678	7.84286e-05	-6.74305	-6256.83	-0.714286	255
paraXY2_mov05	0.00390117	-7.626e-05	13.1632	8972.36	0.3	290
paraXY2_mov05	0.000116286	5.28889e-06	-1.36818	-1288.67	-0.111111	340
paraXY2_mov05	0.0748105	-2.90182e-05	2.85534	29127.5	0.590909	385
paraXY2_mov06	0.064721	-4.90824e-05	17.2832	30938.2	0.529412	235
paraXY2_mov06	0.0905837	9.28571e-06	-4.12569	28564	-1.42857	320
paraXY2_mov06	-0.0489434	9.74e-05	-9.48435	-26014.4	-1.33333	355
paraXY2_mov06	0.0764966	-6.65e-06	-3.12254	24841.5	0.25	370
paraXY2_mov06	0.0486402	-4.508e-05	5.4801	24803.7	0.2	390
paraXY2_mov06	-0.0770046	0.000277133	18.4518	-1971.93	-0.666667	415
paraXY2_mov06	0.0640063	-0.00017404	4.14093	26390.8	0.4	430
paraXY2_mov06	-0.454464	5.012e-05	-37.2814	-189417	0	455
paraXY2_mov06	0.00246537	-5.97e-05	4.9747	3282.68	0.5	480
paraXY2_mov08	0.0490199	-6.26364e-05	11.5435	20696.6	0.0909091	235
paraXY2_mov08	-0.116539	-4.33e-05	-5.17116	-38799.8	-0.1	290
paraXY2_mov08	0.037498	-3.23714e-05	13.8844	21662	0.52381	340
paraXY2_mov08	-0.0917418	6.7e-05	-9.87885	-41906	-2.5	445
paraXY2_mov08	-0.00774766	-2.56e-06	0.0239314	-2771.74	0.4	475
paraXY2_mov09	0.125952	0.0001144	0.0968117	32338.8	-2	275
paraXY2_mov09	-0.263312	-4.56286e-05	3.67136	-77731.3	0.285714	300
paraXY2_mov09	-0.0214227	8.95667e-05	-14.2704	-16345.8	-0.166667	335
paraXY2_mov09	-0.0350283	-0.000124083	12.5554	-4491.48	0.5	365
paraXY2_mov09	0.0298998	-2.31619e-05	12.3605	19211.9	0.428571	425
paraXY2_mov10	0.0102294	-0.000100178	17.4905	9911.38	0.222222	220
paraXY2_mov10	-0.0137385	2.5725e-05	3.13268	-2711.03	-0.125	265
paraXY2_mov10	-0.00476833	7.44857e-05	-0.0418705	-13.9429	-0.142857	305
paraXY2_mov10	0.0101257	-4.91333e-05	7.47211	7468.07	0.222222	340
paraXY2_mov10	0.0304498	-6.41125e-05	11.0595	16599	0.4375	385
paraXY2_mov10	-0.0898959	0.000152	-9.63281	-41039.7	-2.2	465
paraXY2_mov10	-0.0109798	-2.7175e-05	3.92785	-4288.45	0.375	490
paraXY2_mov11	-0.11988	-0.000152371	24.2288	-19827.5	0	275
paraXY2_mov11	-0.00373705	0.000140556	-5.4307	-3717.49	-0.555556	345
paraXY2_mov11	0.0175669	-8.215e-05	12.4835	15552.4	0.4375	390
paraXY2_mov11	0.0270607	3.05e-05	-3.53282	7855.6	-0.142857	470
paraXY2_mov12	0.0219894	-6.84308e-05	9.00514	12855.8	0.307692	275
paraXY2_mov12	-0.0440012	1.06571e-05	3.0692	-14605.8	-0.857143	340
paraXY2_mov12	0.0328176	-1.9925e-05	9.55141	18927.9	0.5625	375
paraXY2_mov12	-0.0107034	3.016e-05	2.3907	-1099.82	-0.6	455
paraXY2_mov13	0.0434762	-3.12952e-05	5.70057	26808.2	0.666667	320
paraXY2_mov14	-0.0415323	0.000186567	-9.88662	-27086.3	-1.83333	270
paraXY2_mov14	0.0862388	-3.60593e-05	1.62665	36366.2	0.777778	300
paraXY2_mov14	-0.206654	3.016e-05	-6.73688	-91155.6	-1.7	435
paraXY2_mov14	-0.0320365	0.0001393	-15.8318	-20664.1	-0.666667	485
paraXY2_mov16	-0.112668	0.0003008	-16.8484	-48471.2	-3.5	285
paraXY2_mov16	-7.5e-05	-2.7275e-05	-3.15197	-1097.75	0.5	305
paraXY2_mov16	0.0196001	-6.745e-05	17.5831	16827.6	0.5	345
paraXY2_mov16	0.0681849	4.43e-06	3.67444	30570.4	0.2	425
paraXY2_mov17	-0.0785593	-1.36e-06	-8.78999	-29832	-1.6	250
paraXY2_mov17	0.0486504	-4.59857e-05	11.6838	23251.1	0.642857	275
paraXY2_mov17	-0.0272708	1.294e-05	6.043	-6660.24	-0.4	345
paraXY2_mov17	-0.0252224	-3.275e-06	-1.10944	-7715.68	-0.25	395
paraXY2_mov18	-0.0379047	0.000154733	-18.7437	-20930.6	-1	245
paraXY2_mov18	-0.0230591	-8.31714e-05	4.0556	-4094.09	0.142857	275
paraXY2_mov18	0.0396738	-4.876e-05	17.5789	24047.6	0.65	310
paraXY2_mov18	0.005721	2.21667e-06	6.99651	4151.13	-0.666667	410
paraXY2_mov18	0.0069255	3.02167e-05	-6.12899	-1409.95	0	470
paraXY2_mov19	0.081055	2.92857e-06	10.742	34134.8	-0.0714286	270
paraXY2_mov19	0.0262104	5.81e-05	-6.71946	1018.7	-2.5	340
paraXY2_mov19	-0.136693	-0.000114738	17.0945	-33917.8	0.692308	360
paraXY2_mov19	-0.0367743	0.000134971	-26.8078	-26104.4	-0.857143	425
paraXY2_mov19	0.0220024	-3.48e-05	12.2235	15534.3	0.461538	460
paraXY2_mov20	0.0254881	-0.000132077	14.1607	13700.2	0.461538	230
paraXY2_mov20	-0.0579026	0.00015528	-6.49093	-21345.7	-1.6	295
paraXY2_mov20	0.0460691	-5.13263e-05	16.1841	24661.5	0.736842	320
paraXY2_mov20	-0.0511131	2.66889e-05	-7.97167	-25502.8	-1.11111	415
paraXY2_mov20	-0.00483119	-4.91833e-05	-0.122391	-1269.65	0.25	460
paraXY2_mov21	0.0320649	1.08182e-05	17.4595	15609	0.0909091	240
paraXY2_mov21	-0.0188719	-3.38e-05	2.49882	-4921.6	-0.375	295
paraXY2_mov21	-0.0233486	-2.305e-05	6.93629	-3666.78	0	335
paraXY2_mov21	-0.0316418	1.014e-05	2.88137	-8789.78	0.2	375
paraXY2_mov21	0.00831078	-2.15733e-05	10.5286	8961.52	0.333333	425
paraXY2_mov22	-0.0327141	7.70667e-05	4.83291	-4752.17	-0.833333	240
paraXY2_mov22	-0.00299593	-6.07e-05	2.46516	-484.025	0.25	270
paraXY2_mov22	0.0334967	-5.71789e-05	10.3764	16539.1	0.578947	310
paraXY2_mov22	0.0565194	1.08235e-05	8.34932	26353.6	-0.117647	405
paraXY2_mov23	-0.00143993	-4.505e-05	11.4289	3777.75	-0.25	260
paraXY2_mov23	0.0191319	-4.59333e-05	9.4858	10623.5	0.333333	300
paraXY2_mov23	0.0631549	-2.05455e-05	5.38334	25965.1	0.454545	360
paraXY2_mov23	-0.305205	1.82e-05	-18.2773	-118909	-2.66667	470
paraXY3_mov03	0.0244038	-1.56667e-05	3.44775	11452.6	0	280
paraXY3_mov03	-0.0372959	0.000133743	-4.74198	-20988.4	-1.14286	355
paraXY3_mov03	0.0170125	-6.65867e-05	4.80233	10068.8	0.533333	390
paraXY3_mov03	-0.0706784	0.000125867	-12.6149	-32531.1	-1.5	465
paraXY3_mov05	-0.0149926	0.000119733	-10.6513	-15506.3	-5.33333	280
paraXY3_mov05	0.0431622	-3.805e-05	-0.538189	14847.4	0.25	295
paraXY3_mov05	-0.00531248	0.0001042	-0.718954	-4983.07	-0.333333	315
paraXY3_mov05	-0.0441199	0.000115933	-1.71975	-13735.9	0	330
paraXY3_mov05	-0.00959329	-0.00015315	12.5248	7215	0.25	345
paraXY3_mov05	0.0185793	-7.784e-05	17.8046	28271.6	0.2	365
paraXY3_mov05	-0.0859765	0.000190333	1.1566	-34029.2	-0.666667	390
paraXY3_mov05	0.095259	-8.50571e-05	10.849	53644.2	0.571429	405
paraXY3_mov05	-0.172518	-0.000118483	7.74842	-67950.3	0.416667	440
paraXY3_mov08	0.0162696	-6.70545e-05	8.78997	10173.8	0.636364	275
paraXY3_mov08	-0.116603	7.695e-05	-26.9143	-51243.3	-1.75	330
paraXY3_mov08	0.0363174	-5.14091e-05	15.2343	20521.4	0.818182	350
paraXY3_mov08	-0.124973	0.000136	-20.314	-58893.4	-3.4	460
paraXY3_mov10	-0.191613	-0.000117267	1.01291	-58289.3	-1	295
paraXY3_mov10	-0.0332058	-2.0025e-05	3.97793	-7319.27	-0.125	340
paraXY3_mov10	0.0194117	-5.09333e-06	11.9244	11958.9	0.466667	380
paraXY3_mov10	-0.036121	1.785e-05	4.83031	-10925.3	-0.875	455
paraXY3_mov12	-0.0391938	-6.21684e-05	1.71859	-14948.9	0.684211	330
paraXY3_mov12	0.0265225	-2.27391e-05	0.857755	11653.1	0.173913	425
paraXY3_mov13	0.0453889	-3.20222e-05	-0.132274	11003.9	0.777778	195
paraXY3_mov13	0.0124609	-0.00012318	12.41	10178.3	0.1	240
paraXY3_mov13	-0.0115044	-1.5325e-05	2.09636	-2741.65	-0.25	290
paraXY3_mov13	-0.038188	0.000127533	0.580189	-11324.9	-0.333333	330
paraXY3_mov13	0.0264562	-4.69e-05	12.2393	16195.9	0.5	360
paraXY3_mov13	0.018143	-3.00364e-05	17	16893.4	-0.0909091	420
paraXY3_mov16	0.058328	-4.25083e-05	7.50173	28307.6	0.75	305
paraXY3_mov16	-0.143305	3.354e-05	5.16644	-59386.4	-1.4	425
paraXY3_mov17	0.0155073	-9.70727e-05	14.8131	12352.2	0.272727	235
paraXY3_mov17	0.025082	-2.22833e-05	9.36047	13423.7	0.0833333	290
paraXY3_mov17	-0.0575961	2.91e-05	-3.03442	-23467.4	-1	350
paraXY3_mov17	-0.0217901	-2.1725e-05	2.051	-6420.43	0.25	380
paraXY3_mov17	-0.00271621	-2.34909e-05	10.2999	3914.31	0.272727	420
paraXY3_mov18	0.0100682	3.9e-05	7.41882	5188.52	-0.125	240
paraXY3_mov18	0.108122	-5.34667e-06	10.8563	39868.7	0.466667	280
paraXY3_mov18	-0.166618	-0.00011034	7.65223	-48833	-0.5	355
paraXY3_mov18	0.0246717	-3.40556e-05	7.42772	14294.6	0.444444	405
paraXY3_mov18	-0.0259281	0.000100625	-8.72861	-16547.9	-1.25	495
paraXY3_mov20	-0.00891568	-7.495e-05	6.18351	903.075	-0.25	245
paraXY3_mov20	-0.0316916	-3.3275e-05	10.8548	-4547.9	0	285
paraXY3_mov20	-0.0179491	-2.035e-05	1.91717	-4370.5	0	325
paraXY3_mov20	0.0726661	-1.0675e-05	10.1693	36798.8	0.666667	365
paraXY3_mov20	0.125446	8.23429e-05	0.132041	52886.6	-2.42857	485
paraXY3_mov20	-0.414381	-0.0019546	26.9868	-130144	-6	520
paraXY3_mov21	-0.105457	9.716e-05	-8.11213	-37280.8	-2.2	280
paraXY3_mov21	0.00165242	-8.44769e-05	11.2488	7364.83	0.615385	305
paraXY3_mov21	-0.0908834	0.000183	-23.2172	-42218.4	-1.6	370
paraXY3_mov21	0.013106	-1.52e-05	4.09159	5544.45	0.545455	395
paraXY3_mov21	0.0151855	-9.87273e-06	10.865	11822.9	0	450
paraXY3_mov22	0.0514106	-4.45429e-05	13.1784	24876.8	0	275
paraXY3_mov22	0.0849205	-2.3525e-05	12.5725	45279.9	-0.75	345
paraXY3_mov22	0.0248659	0.0001831	-4.46204	3005.4	-1	385
paraXY3_mov22	-0.185581	-8.936e-05	2.03618	-66734.1	0.6	405
paraXY3_mov23	-0.0384604	-3.96667e-05	0.656661	-11045	-0.333333	250
paraXY3_mov23	0.000284698	-8.44444e-07	-0.895424	-105.667	0.333333	280
paraXY3_mov23	0.0305405	-6.11263e-05	12.4622	15326.4	0.526316	325
paraXY3_mov23	-0.00859079	5.95333e-05	-5.03417	-5462.98	-1.11111	420
paraXY3_mov23	-0.111471	0.0002594	-26.1089	-46358.4	-1.25	465
paraXY4_mov01	0.0146202	-2.7e-05	5.58311	6535.56	-0.222222	245
paraXY4_mov01	0.0207699	-1.964e-05	11.2465	13007.3	0.1	290
paraXY4_mov01	0.0326173	-5.91571e-05	17.0297	25704.7	0.285714	340
paraXY4_mov01	-0.13922	0.00014368	-24.2613	-73760.2	-1.8	410
paraXY4_mov01	-0.0852993	1.204e-05	-29.2426	-46014	0	435
paraXY4_mov01	-0.00957843	-3.15e-05	4.85546	-1215.38	0.375	460
paraXY4_mov02	-0.0376125	0.000155067	-7.53924	-21540.3	-1.33333	270
paraXY4_mov02	0.0110766	-7.08e-05	10.694	10938.7	0.538462	300
paraXY4_mov02	-0.0110178	6.72222e-05	-10.7575	-12740.6	-0.444444	365
paraXY4_mov02	0.000558086	-2.6e-06	-2.63943	643.96	0.1	410
paraXY4_mov02	-0.009576	-5.50909e-05	13.999	2809.49	0.0909091	460
paraXY4_mov03	-0.020129	0.000188333	10.1078	2631.27	-5.66667	290
paraXY4_mov03	-0.110042	-6.01273e-05	4.00898	-34878.4	0.727273	305
paraXY4_mov03	-0.000801873	1.49556e-05	-9.86119	-6158.6	-0.222222	360
paraXY4_mov03	-0.0094614	-3.2e-05	-10.6024	-11400.4	0	405
paraXY4_mov03	0.0378833	-1.6225e-05	14.6227	23962.6	0.4375	450
paraXY4_mov04	0.0316581	-4.23833e-05	1.65293	12437.2	0.5	260
paraXY4_mov04	-0.136568	-4.755e-05	-13.6513	-59084.7	-2	320
paraXY4_mov04	0.0230896	-2.5875e-05	11.0921	12886.8	0.75	340
paraXY4_mov04	0.00883136	1.01333e-05	1.88447	6127.45	-0.333333	420
paraXY4_mov05	0.133233	2.55714e-05	5.74457	57625.8	-1.57143	285
paraXY4_mov05	-0.285763	-1.62e-05	-0.708903	-100119	0	320
paraXY4_mov05	-0.00384093	8.62e-05	-7.8692	-6170.3	0.125	355
paraXY4_mov05	0.0354427	-9.4581e-05	18.3793	26876.4	0.619048	395
paraXY4_mov05	-0.0622229	0.000130171	-17.4812	-42216.3	-2	500
paraXY4_mov06	-0.16825	1.97e-05	-10.2889	-68776.5	-1.5	295
paraXY4_mov06	0.0325467	0.000105533	3.01343	24665.7	0.333333	305
paraXY4_mov06	0.0261208	-0.0001521	4.10874	1861.5	0.25	320
paraXY4_mov06	-0.134145	-8.14167e-05	-0.458084	-39955.3	0.666667	340
paraXY4_mov06	-0.0248243	4.3325e-05	6.97742	-6317.65	-0.5	400
paraXY4_mov06	0.0220464	-4.42e-05	21.1138	21258.9	0.529412	440
paraXY4_mov09	-0.271679	0.000217333	-17.0443	-94882.7	-2.66667	295
paraXY4_mov09	-0.00518524	-6.68222e-05	-0.770561	-886.533	0.333333	325
paraXY4_mov09	0.032237	-6.96421e-05	12.4955	18404.5	0.526316	370
paraXY4_mov09	-0.0504362	0.000191086	-10.1185	-24198.3	-1.71429	465
paraXY4_mov10	0.036526	-3.25067e-05	12.5268	21141.8	0.266667	245
paraXY4_mov10	-0.0695178	4.73e-05	-3.63637	-34437.8	-1.5	320
paraXY4_mov10	0.0202227	1.02727e-05	3.63176	9357.13	0.454545	350
paraXY4_mov10	0.0590269	-2.26421e-05	14.426	36046.7	0.421053	405
paraXY4_mov10	0.0395538	-3.31429e-05	3.79903	20886.3	-1.71429	500
paraXY4_mov11	0.0838743	-4.70333e-05	15.3416	34584.9	0.666667	220
paraXY4_mov11	-0.14248	-2.35556e-06	-4.06606	-51124.7	-1	310
paraXY4_mov11	0.0297499	-4.97625e-05	11.1055	18703.1	0.4375	355
paraXY4_mov11	0.0321515	-1.08375e-05	4.49536	15313.9	0	435
paraXY4_mov11	-1.07021	-0.0017348	-36.3645	-458728	-15	515
paraXY4_mov14	0.0269167	-7.90429e-05	10.7436	15360.3	0.214286	270
paraXY4_mov14	-0.0648299	6.4075e-05	-12.2445	-31414.7	-0.75	340
paraXY4_mov15	0.0186032	-3.444e-05	-1.27654	2904.94	0.1	240
paraXY4_mov15	-0.00850806	-0.00010166	21.6795	8975.12	0	290
paraXY4_mov15	0.00385418	-4.08714e-05	27.1296	17727.1	0.285714	340
paraXY4_mov16	0.0597847	6.375e-05	-1.91325	10133.5	-3.25	290
paraXY4_mov16	0.129344	4.44e-06	-9.34599	28276.9	0.2	310
paraXY4_mov16	-0.145108	-0.0001058	10.398	-28845.2	0.166667	335
paraXY4_mov16	-0.205016	-2.045e-05	3.83143	-55913.9	0.25	365
paraXY4_mov16	0.0190277	-4.98e-05	15.9019	13393.1	0.529412	405
paraXY4_mov16	-0.0355859	6.42e-05	0.0621478	-12917.9	-1.125	490
paraXY4_mov18	0.0218736	5.74e-05	-9.07045	656.15	-0.25	250
paraXY4_mov18	-0.0188074	-0.000129467	11.5026	1273.89	0.111111	290
paraXY4_mov18	-0.080714	0.00021864	-2.92212	-22320.1	-0.8	335
paraXY4_mov18	0.0389798	-6.08353e-05	19.3643	22326.9	0.705882	360
paraXY4_mov18	-0.0307258	-5.65e-06	3.14731	-11879.4	-1.125	445
paraXY4_mov19	-0.172511	0.0002431	-21.3081	-85653.9	-4.25	300
paraXY4_mov19	-0.00583594	-4.42889e-05	3.12529	-801.267	0.555556	320
paraXY4_mov19	-0.0255144	2.40857e-05	-8.47011	-16831	-0.285714	365
paraXY4_mov20	-0.0530469	-4.984e-05	-1.75018	-15820.2	-1	245
paraXY4_mov20	0.0240107	-7.20333e-05	10.4323	11302.6	0.583333	270
paraXY4_mov20	-0.0144406	9.95e-06	3.12952	-1515.72	-0.5	330
paraXY4_mov20	0.00794422	-3.99077e-05	15.3277	10717	0.384615	370
paraXY4_mov21	-0.0617688	0.000124067	-22.5173	-35348.4	-1.66667	285
paraXY4_mov21	0.0844768	-3.93812e-05	7.99178	37902.2	0.8125	315
paraXY4_mov21	0.0200552	0.0003551	-22.9586	-36217.2	-7	475
paraXY4_mov21	-0.86768	0.0001129	-42.5513	-348792	-1	495
paraXY4_mov22	0.0037909	5.71429e-08	4.47619	3995.71	0	220
paraXY4_mov22	0.0563055	-7.55474e-05	16.325	24337.1	0.631579	255
paraXY4_mov22	-0.109323	0.0001036	-3.91813	-36793.2	-2.8	350
paraXY4_mov22	0.00190745	-7.12833e-05	4.77346	4141	0.583333	375
paraXY4_mov22	-0.0111235	3.37667e-05	-2.24055	-3851.43	0	435
paraXY4_mov22	-0.036178	6.43714e-05	-0.442723	-16087.1	-0.714286	495
paraXY4_mov23	-0.068431	-1.06667e-06	-3.4119	-22573.4	-1.16667	250
paraXY4_mov23	0.0255205	-4.79231e-05	6.75349	11462.9	0.538462	280
paraXY4_mov23	-0.00449704	-3.80182e-05	3.66064	54.1455	-0.181818	345
paraXY4_mov23	-0.0282657	2.23556e-05	2.49317	-7476.33	-0.222222	400
paraXY4_mov23	0.0132095	-1.39846e-05	0.454586	3969.09	0.307692	445
paraXY5_mov01	0.05945	6.71e-05	12.8793	35170.8	-0.5	245
paraXY5_mov01	-0.0745772	-0.000117589	10.3728	-15618.2	0.777778	265
paraXY5_mov01	0.0450387	5.1675e-05	1.7386	18304.9	-0.125	355
paraXY5_mov01	0.0211686	0.00020425	-18.1287	-12807.2	-3	435
paraXY5_mov02	0.0836557	-2.64316e-05	17.8162	46394.3	0.421053	265
paraXY5_mov02	-0.0502218	5.36667e-05	3.20264	-28796.3	-5.33333	360
paraXY5_mov02	-0.00397121	-0.0001139	4.13861	12886.4	0.25	375
paraXY5_mov02	-0.224209	3.025e-05	-10.638	-107992	0.5	395
paraXY5_mov02	-0.00143384	1.94727e-05	-2.53829	-386.964	0.272727	435
paraXY5_mov03	0.0219514	4.93556e-05	4.8754	9797.73	0.111111	225
paraXY5_mov03	-0.000178314	-9.634e-05	3.69265	1066.3	0.1	270
paraXY5_mov03	-0.0164983	-4.364e-05	18.9801	6114.24	0	320
paraXY5_mov03	-0.0261837	3.485e-05	-3.89741	-15045.6	-0.25	370
paraXY5_mov03	-0.0010389	-4.13333e-05	1.38981	867	0.333333	410
paraXY5_mov04	0.029193	-4.59667e-05	8.83877	14481.7	0.333333	235
paraXY5_mov04	0.00767429	-4.89333e-05	14.7494	10647.4	0	295
paraXY5_mov04	-0.05896	3.51143e-05	7.4831	-16797.3	-0.714286	355
paraXY5_mov04	-0.0237561	9.60857e-05	-26.8199	-23710.1	0	390
paraXY5_mov04	0.0143399	-7.40625e-05	11.1112	12873.8	0.5625	425
paraXY5_mov06	0.0490095	-5.01619e-05	15.1921	23100.7	0.619048	235
paraXY5_mov06	-0.0537327	7.16286e-05	10.6992	-8976.2	-2	340
paraXY5_mov06	-0.0246605	-3.3925e-05	0.126507	-8970.27	0.125	375
paraXY5_mov06	-0.00917329	-1.858e-05	9.06859	-597.04	0.2	415
paraXY5_mov07	-0.0162709	4.08e-05	-7.49698	-8881.98	-1	280
paraXY5_mov07	-0.00257362	-2.72222e-05	1.64905	-1421.33	0.111111	320
paraXY5_mov07	0.004215	-1.274e-05	8.27533	3972.34	0.1	365
paraXY5_mov07	0.0543458	-2.89474e-06	7.47445	26515.6	0.473684	415
paraXY5_mov07	0.0446918	0.0001332	1.94684	19143.7	-2.8	510
paraXY5_mov08	0.0430675	-1.48333e-06	6.65491	16925.6	0.0833333	250
paraXY5_mov08	0.0860726	7.14909e-05	-5.85646	24060.4	-0.0909091	310
paraXY5_mov08	-0.0700037	-0.000112012	10.5812	-15228.5	0.352941	365
paraXY5_mov08	-0.0149991	9.63636e-07	6.11612	-3511.67	-0.545455	450
paraXY5_mov09	-0.0204941	3.6825e-05	-2.63384	-10352.5	-1	270
paraXY5_mov09	0.008113	-5.528e-05	13.4797	11764	0.2	310
paraXY5_mov09	0.0184576	-7.9125e-06	-0.157683	6944.51	0.375	360
paraXY5_mov09	-0.104194	2.888e-05	-15.1269	-52642.8	-2.2	440
paraXY5_mov09	-0.00727518	7.525e-05	-10.5004	-8305.6	0.375	465
paraXY5_mov10	-0.0269732	0.0001081	4.66788	-7608.73	-0.666667	255
paraXY5_mov10	0.0391595	-7.26111e-05	10.6157	21248.7	0.666667	285
paraXY5_mov10	0.0813125	-1.6944e-05	6.01575	41926.2	0.28	375
paraXY5_mov10	0.158464	0.000152971	-16.2889	39724	-2.57143	500
paraXY5_mov11	0.0347344	-4.29412e-05	6.34094	17593.4	0.235294	260
paraXY5_mov11	-0.0727127	0.0001453	-0.861036	-32365	-1.83333	345
paraXY5_mov11	0.00570253	-6.46615e-05	5.79702	4877.86	0.538462	375
paraXY5_mov11	0.0114162	2.31692e-05	4.72238	8259.77	0	440
paraXY5_mov12	-0.0172193	-7.42857e-06	3.60203	-3922.11	-0.285714	280
paraXY5_mov12	0.0752147	-3.24333e-05	10.3549	32256.2	0.611111	315
paraXY5_mov12	-0.333162	0.000153	-27.8463	-130852	-2.6	405
paraXY5_mov13	0.208017	-8.005e-05	8.62561	76461.9	0.625	280
paraXY5_mov13	-0.257658	-0.0016834	21.9549	-83186.6	-7	320
paraXY5_mov13	-0.413495	0.000195	-6.15631	-131955	0.857143	325
paraXY5_mov13	-0.00297367	0.000139233	-12.9556	-12392.7	-0.166667	360
paraXY5_mov13	0.00308494	-0.000101273	18.3975	12664.4	0.727273	390
paraXY5_mov15	0.00644717	-7.82222e-06	-4.2324	-170.6	0	260
paraXY5_mov15	0.0237452	-5.7025e-05	12.2471	14574.8	0.4375	305
paraXY5_mov15	0.0484237	-1.58316e-05	3.93903	23940.9	0.157895	385
paraXY5_mov15	-0.129844	0.00012652	-6.31783	-60649.8	-2.8	480
paraXY5_mov16	0.0806691	-3.76e-05	26.8731	47355.9	-0.142857	290
paraXY5_mov16	-0.12593	-3.54167e-05	-4.78422	-47388.6	0.416667	325
paraXY5_mov16	0.0103871	-3.30625e-05	13.4944	10312.7	0.25	385
paraXY5_mov17	0.0837791	-4.73789e-05	12.8379	30470.5	0.736842	220
paraXY5_mov17	-0.325783	8.552e-05	-9.56304	-102061	-2.8	315
paraXY5_mov17	-0.00369761	6.925e-06	2.9005	151.725	0.375	340
paraXY5_mov18	-0.00792789	-7.975e-06	3.80502	-856.5	-0.75	255
paraXY5_mov18	-0.00903497	-4.564e-05	12.4828	3488.96	0.2	295
paraXY5_mov18	-0.0214143	-4.348e-05	11.8632	2200.66	0	345
paraXY5_mov18	-0.0617461	0.00023932	-27.0872	-35899.9	-1	395
paraXY5_mov18	0.0277278	-6.09875e-05	8.95095	15095.1	0.6875	420
paraXY5_mov18	-0.0496655	4.61143e-05	3.43175	-17122.9	-1.28571	500
paraXY5_mov19	0.0718932	0.00033015	-6.70997	12972.4	-3.75	290
paraXY5_mov19	-0.103985	-0.000149633	8.87599	-26173.7	0.666667	310
paraXY5_mov19	-0.000672883	-5.45455e-06	7.26563	2734.47	-0.0909091	370
paraXY5_mov19	-0.00229763	3.824e-05	-2.19629	-2268.2	-0.1	425
paraXY5_mov19	0.00549724	-4.92e-05	2.15756	2473.45	0.166667	475
paraXY5_mov20	0.0261761	-4.05273e-05	14.788	15313.7	0.0909091	235
paraXY5_mov20	0.0543729	8.55385e-06	7.55078	20317.2	0.153846	290
paraXY5_mov20	0.0896005	-6.94286e-06	1.47529	33435.9	-0.857143	355
paraXY5_mov20	0.188178	1.86857e-05	1.15385	62490.2	0	390
paraXY5_mov20	-0.866939	0.0002601	-37.3688	-315232	-2.5	425
paraXY5_mov20	0.039122	-0.000178067	19.146	32923.2	0.666667	435
paraXY5_mov20	0.0690777	0.0001366	-12.9611	8157.24	-0.2	465
paraXY5_mov20	0.148976	-5.46667e-06	2.15416	47616.5	0.166667	490
paraXY5_mov21	-0.0691251	0.00011304	4.67571	-17764.7	-1.4	255
paraXY5_mov21	0.0191242	-5.42308e-05	6.87173	9003.09	0.615385	280
paraXY5_mov21	0.0270754	-3.58125e-05	10.6174	15865.6	0.1875	345
paraXY5_mov21	-0.0362083	4.1425e-05	-0.338979	-13237.9	-1	425
paraXY5_mov23	-0.232984	0.000621333	-23.7858	-64758.6	-4.66667	290
paraXY5_mov23	0.0329725	-0.00010045	11.3608	12686.3	0.8125	305
paraXY5_mov23	-0.0500892	5.74286e-05	-8.40518	-17277	-1.28571	385
paraXY6_mov01	0.0452513	-4.95636e-05	7.6745	17650.3	0.636364	205
paraXY6_mov01	-0.00256618	-8.4825e-05	16.1516	7480.68	-0.375	260
paraXY6_mov01	-0.0795173	9.984e-05	-7.67703	-30359.4	-0.6	300
paraXY6_mov01	0.006526	-7.004e-05	8.34992	6868.42	0.5	325
paraXY6_mov01	0.07317	-1.27048e-05	4.26132	31268.4	0.52381	375
paraXY6_mov01	0.0733204	0.0002944	-4.95162	23929.2	-4.25	480
paraXY6_mov01	0.0649076	-3.15e-06	-14.6752	1551	0	500
paraXY6_mov01	0.0523596	8.42667e-05	-7.88524	7883.2	-0.333333	520
paraXY6_mov02	0.0259855	-0.0001088	15.1828	15183.8	0.615385	275
paraXY6_mov02	0.0845387	-1.36e-05	10.7189	38435.1	0.35	340
paraXY6_mov02	-0.172477	7.24222e-05	-9.69499	-71859.8	-1.22222	440
paraXY6_mov02	-0.027493	-4.6025e-05	0.789523	-12671.7	-0.125	485
paraXY6_mov03	0.00894924	-4.29778e-05	18.8817	11989.8	-0.111111	250
paraXY6_mov03	0.0218292	-2.40909e-05	6.06831	10241.9	0.181818	295
paraXY6_mov03	0.0742257	-2.83667e-05	10.2219	38329.4	0.541667	350
paraXY6_mov03	0.148532	0.00028495	-3.82472	63010.8	-5	470
paraXY6_mov03	-0.470439	-0.0023302	-12.2079	-224399	-3	490
paraXY6_mov03	-0.209072	0.0008808	-42.1338	-128110	0.666667	495
paraXY6_mov03	0.170704	-1.7e-06	2.75782	59246.4	0.5	510
paraXY6_mov04	-0.0927649	-0.00019836	4.45276	-21103.6	0.8	240
paraXY6_mov04	-7.01039e-05	4.78e-05	4.57361	1051.15	-0.363636	315
paraXY6_mov04	-0.00988105	3.39556e-05	1.26057	-1206.04	-0.222222	370
paraXY6_mov04	0.0383677	-3.32e-05	17.5374	27880.9	0.526316	415
paraXY6_mov05	-0.095345	0.00033625	-17.8327	-41186.8	-2.5	260
paraXY6_mov05	0.0362561	-0.000103988	12.5305	18178.4	0.764706	280
paraXY6_mov05	-0.0242318	9.5e-05	-8.32714	-13249.4	-1.42857	365
paraXY6_mov05	0.0100569	-3.96182e-05	7.48249	6507.84	0.363636	400
paraXY6_mov05	-0.0485812	-2.26857e-05	6.02023	-14813.3	-0.571429	455
paraXY6_mov06	-0.0860097	7.768e-05	-21.4252	-45759.2	-1.4	265
paraXY6_mov06	0.0379077	6.86667e-06	8.56256	16904.6	0.583333	290
paraXY6_mov06	0.00866184	-5.16375e-05	12.4448	12965.5	0.25	350
paraXY6_mov06	-0.0215632	-1.116e-05	1.97727	-6162.28	-0.6	430
paraXY6_mov07	-0.243136	-0.000180975	-4.93276	-83244.3	0.625	290
paraXY6_mov07	0.0160763	-2.96125e-05	6.54909	11025.4	0.5	330
paraXY6_mov07	0.0257453	6.05636e-05	5.77124	13438.9	-0.454545	410
paraXY6_mov07	-0.0630883	7.90286e-05	-22.137	-39130.8	-0.571429	465
paraXY6_mov08	-0.0561013	0.00011856	-10.5517	-24730.3	-1.6	255
paraXY6_mov08	0.0871571	-3.456e-05	6.3166	31719.8	0.666667	280
paraXY6_mov08	-0.280951	-6.07e-05	-22.1768	-100562	-1.5	355
paraXY6_mov08	0.00673559	6.63778e-05	9.68296	5910.53	0.333333	385
paraXY6_mov08	0.0202262	-6.15733e-05	15.6664	15887.3	0.4	430
paraXY6_mov08	-0.0238593	5.03143e-05	-5.39625	-13814.1	-1.14286	505
paraXY6_mov09	0.201656	-3.58444e-05	7.24175	74251.1	-0.444444	275
paraXY6_mov09	0.132402	0.0005092	-20.695	-9322	-3.5	320
paraXY6_mov09	-1.7924	3.77e-05	-87.7223	-621247	0	330
paraXY6_mov09	-0.030159	-9.32333e-05	-5.36401	-8569.9	0.666667	340
paraXY6_mov09	0.0428503	-8.67895e-05	14.4498	21472.7	0.684211	370
paraXY6_mov09	-0.146905	0.00026185	-24.1537	-66971.8	-3.75	465
paraXY6_mov09	-0.00248041	-3.04667e-05	14.9911	6326.24	0.555556	485
paraXY6_mov10	-0.0182635	2.3075e-05	14.786	1765.45	-0.5	265
paraXY6_mov10	0.000583829	-8.92e-06	0.764588	969.88	0.2	305
paraXY6_mov10	0.000399	-5.48667e-05	13.6311	8244.18	0.166667	355
paraXY6_mov10	0.0366213	8.97647e-06	0.319335	15474	0.294118	415
paraXY6_mov11	0.021877	0.0005758	3.32153	-31.7333	-6.66667	305
paraXY6_mov11	-0.193646	-0.000131289	-22.2795	-83755.6	0.666667	320
paraXY6_mov11	0.0252123	-4.67222e-05	13.9674	16763.6	0.5	365
paraXY6_mov11	-0.0185513	5.47333e-05	-0.915003	-7944.27	-1	455
paraXY6_mov11	-0.0439854	6.28333e-05	-14.7927	-26937.7	-0.5	500
paraXY6_mov12	0.0277039	-0.000129231	14.7551	15520.2	0.461538	225
paraXY6_mov12	0.00177966	-2.712e-05	11.1289	4951.8	-0.3	290
paraXY6_mov12	-0.0265024	2.41e-05	-1.2034	-9283.25	-0.25	340
paraXY6_mov12	0.0412466	-2.03368e-05	5.63731	18860.5	0.578947	380
paraXY6_mov12	-0.0291217	-1.402e-05	12.4687	140.88	-0.9	475
paraXY6_mov13	-0.137564	0.00041465	-21.3467	-62495.4	-4	290
paraXY6_mov13	0.0661571	-5.53684e-05	8.75835	30026.2	0.789474	310
paraXY6_mov13	-0.0659662	-3.18462e-05	4.70915	-21197.1	-0.461538	405
paraXY6_mov13	-0.0294667	0.000156314	-15.5991	-23920	-0.857143	470
paraXY6_mov14	-0.836061	-0.0001227	-60.4875	-296714	-0.75	320
paraXY6_mov14	-0.00183014	-1.7125e-05	-1.80202	973.15	0.5	340
paraXY6_mov14	0.0338251	-3.07333e-05	25.3344	20133	0.333333	380
paraXY6_mov14	0.0261733	-1.61167e-05	5.81276	14619	0	440
paraXY6_mov15	0.0319203	-1.69833e-05	9.73384	12959.2	0.416667	255
paraXY6_mov15	-0.00987606	-4.74889e-05	14.292	6532.96	-0.333333	315
paraXY6_mov15	0.0533204	-1.601e-05	8.9526	28241.1	0.55	360
paraXY6_mov15	0.0995576	6.06e-05	-1.42561	43305.8	-1.5	460
paraXY6_mov15	-0.331898	2.7e-06	-30.8784	-164685	-0.333333	500
paraXY6_mov17	0.091921	-2.13619e-05	20.5334	41024.6	0.714286	215
paraXY6_mov17	0.0513315	0.00013975	-9.41375	6121.65	-4.25	320
paraXY6_mov17	-0.165067	0.0002338	-6.68925	-75795.9	-1	340
paraXY6_mov17	-0.0641871	-0.000114882	8.55227	-14469.8	0.882353	350
paraXY6_mov17	-0.0679392	0.0001073	-21.711	-37045.1	-1.83333	435
paraXY6_mov18	-0.0188211	-2.33429e-05	7.94555	-1587.6	-0.714286	245
paraXY6_mov18	0.0391564	-3.98909e-05	3.92944	13990.4	0.363636	280
paraXY6_mov18	-0.028937	-4.73833e-05	16.286	2800.93	0.0833333	335
paraXY6_mov18	-0.0615618	0.00025172	-16.8739	-35329.8	-1.4	395
paraXY6_mov18	0.00457712	-9.74e-05	6.10369	6192.11	0.772727	420
paraXY6_mov19	-0.35529	0.00015232	-27.4095	-134567	-3.8	315
paraXY6_mov19	0.0152216	-4.49846e-05	5.0027	7531.46	0.615385	340
paraXY6_mov19	0.0112098	3.384e-05	7.66843	6240.72	-0.3	405
paraXY6_mov19	-0.0244336	1.2e-06	-10.8945	-12708.1	-0.428571	455
paraXY6_mov20	0.0376799	-0.0001318	9.60966	13335.7	0.545455	230
paraXY6_mov20	-0.00318898	-1.80857e-05	9.59447	3277.06	-0.571429	285
paraXY6_mov20	-0.00646086	-3.09e-05	8.88227	2819.57	0.125	320
paraXY6_mov20	-0.000320889	-2.03111e-05	18.4027	9222.62	0.111111	360
paraXY6_mov20	-0.0586123	0.00015168	-29.4005	-32958.8	-0.8	405
paraXY6_mov20	0.0137539	-6.42182e-05	9.68966	7226.75	0.545455	430
paraXY6_mov20	-0.0257031	9.28667e-05	2.70737	-3578.2	-0.833333	485
paraXY6_mov22	0.00767051	3.056e-05	1.30467	2506.6	-0.6	270
paraXY6_mov22	-0.046258	-8.34286e-06	-3.1885	-14351.5	-0.428571	320
paraXY6_mov22	0.0111897	-2.26182e-05	10.8024	8812.22	0.363636	355
paraXY6_mov22	0.0599433	-3.0488e-05	0.939862	19364.2	0.56	410
paraXY6_mov23	0.0259342	-7.312e-05	3.23635	7520.4	0.2	240
paraXY6_mov23	-0.0146286	-5.60444e-05	11.915	1396.8	-0.111111	290
paraXY6_mov23	0.00678926	3.156e-05	4.72268	5082.86	0.1	335
paraXY6_mov23	0.0580762	-3.96333e-05	10.8254	29813	0.583333	385
paraXY6_mov23	0.0148281	0.00021665	4.84097	10553.1	-5	505
paraXY7_mov01	0.00568875	-7.2e-06	0.984251	-212.575	-0.125	235
paraXY7_mov01	-0.0176059	-2.37714e-05	1.47334	-3049.43	-0.142857	275
paraXY7_mov01	0.0253059	-1.13455e-05	6.95788	11253.5	0.363636	310
paraXY7_mov01	0.0239028	-8.69125e-05	15.1807	18401.9	0.3125	365
paraXY7_mov01	-0.029892	8.445e-05	-3.03632	-14176.3	-1	445
paraXY7_mov01	-0.0391947	-7.22857e-06	-0.980047	-15412.7	-0.142857	485
paraXY7_mov02	0.0284278	1.05e-05	11.9338	13671.2	0.166667	260
paraXY7_mov02	-0.02473	-5.9775e-05	3.61823	-3613.57	-0.5	320
paraXY7_mov02	-0.000449714	1.73333e-06	2.35253	-157.244	0.111111	360
paraXY7_mov02	-0.0268712	-2.125e-05	-0.0717439	-10345	-0.125	405
paraXY7_mov02	0.0102656	-1.19538e-05	-0.769988	2483.72	0.384615	445
paraXY7_mov03	0.0302013	-5.16588e-05	12.8958	15528.7	0.529412	230
paraXY7_mov03	-0.132537	0.0003481	-16.0917	-52481.5	-3.25	315
paraXY7_mov03	0.0197357	-6.09167e-05	3.19417	9349.78	0.666667	335
paraXY7_mov03	0.0154643	-2.51091e-05	-0.503635	3383.64	-0.0909091	395
paraXY7_mov03	0.0211612	-2.10462e-05	2.34671	8445.55	0.153846	450
paraXY7_mov04	-0.0445134	0.00016152	-25.0593	-28802.3	-1.2	270
paraXY7_mov04	0.028057	-8.35857e-05	5.2221	10687.7	0.642857	295
paraXY7_mov04	-0.0250705	-4.004e-05	14.0696	-711	-0.4	365
paraXY7_mov04	0.0214017	-1.81889e-05	7.36307	12514.2	0.444444	415
paraXY7_mov05	0.00256861	0.00010125	-17.6072	-10554.3	-0.625	250
paraXY7_mov05	0.0196257	-5.76545e-05	-1.62237	6471.05	0.272727	290
paraXY7_mov05	-0.0459095	7.91333e-05	-23.1542	-27175.7	-0.833333	345
paraXY7_mov05	0.0024226	-1.39556e-05	10.8326	4592.87	0.333333	375
paraXY7_mov05	0.014568	-4.45167e-05	6.99516	9440.48	0.25	420
paraXY7_mov05	0.00568521	-3.68e-05	11.0306	8213.1	0	480
paraXY7_mov07	0.0171648	-6.32e-05	10.4611	13534.3	0.0714286	265
paraXY7_mov07	-0.025363	7.78e-05	-4.80751	-15905.5	-0.75	335
paraXY7_mov07	0.0561247	-2.702e-05	7.77855	28209.8	0.6	375
paraXY7_mov07	-0.330914	0.00020736	-40.1945	-158394	-3	475
paraXY7_mov09	0.0395445	-0.000146427	19.5863	23054.6	0.6	230
paraXY7_mov09	-0.00230154	7.6275e-05	0.416429	-2934.9	-0.875	305
paraXY7_mov09	-0.036916	7.91333e-05	-3.8295	-15616.9	-0.333333	345
paraXY7_mov09	-0.0163004	0.0001384	-21.1117	-20047	0	375
paraXY7_mov09	0.0229098	-0.000148985	18.9592	20094.8	0.538462	405
paraXY7_mov09	-0.00483959	3.12222e-05	-7.18325	-8080.22	-0.444444	470
paraXY7_mov10	0.0272717	-5.02833e-05	2.85824	12408.2	0.166667	290
paraXY7_mov10	-0.147229	7.84e-06	-0.325708	-57334.9	-1.4	350
paraXY7_mov10	-0.0280971	2.5e-08	0.45801	-9905.52	0.375	375
paraXY7_mov10	0.0167512	-3.22533e-05	11.1568	12415.3	0.466667	415
paraXY7_mov10	-0.0171142	-2.282e-05	8.17462	-3368.34	-0.5	490
paraXY7_mov11	-0.158206	-0.00011016	-3.4492	-56804.9	0.7	310
paraXY7_mov11	-0.00349136	7.5825e-05	-8.26463	-4727.95	-0.25	360
paraXY7_mov11	0.0317968	-6.169e-05	14.1128	20286.5	0.6	400
paraXY7_mov12	-0.0445791	0.000146867	-4.69401	-19753.4	-1.83333	275
paraXY7_mov12	0.0373126	-4.32267e-05	8.89283	19595.7	0.6	305
paraXY7_mov12	0.079154	-1.053e-05	0.934636	30282.8	0.25	380
paraXY7_mov12	0.0354618	-0.0001618	-16.1195	-9053.49	-1.85714	480
paraXY7_mov12	-0.60804	0.0005309	-41.6452	-234136	-0.75	515
paraXY7_mov13	0.0471197	-1.40545e-05	-9.05501	8332.44	0.363636	265
paraXY7_mov13	0.0231657	-5.735e-05	12.0846	16510.5	0.3125	320
paraXY7_mov13	-0.204003	0.00020935	-4.06033	-74471.1	-3	400
paraXY7_mov13	-0.00465911	-6.17375e-05	5.42605	1406.92	0.75	420
paraXY7_mov14	-0.688028	-0.00013065	-17.4678	-200462	0	265
paraXY7_mov14	0.00242432	-5.575e-05	6.85198	2763.12	0.5	285
paraXY7_mov14	0.00366343	8.42e-05	-5.26622	-333.65	0	325
paraXY7_mov14	0.0176302	-9.12207e-05	10.2527	11779.1	0.724138	365
paraXY7_mov15	0.00101053	9.22286e-05	-10.5187	-9140.2	-0.714286	280
paraXY7_mov15	-0.0874068	-9.156e-05	-9.86102	-31954.8	-0.4	315
paraXY7_mov15	0.000843556	-2.92889e-05	4.05173	-552.333	0.444444	340
paraXY7_mov15	0.0120165	-3.4e-05	15.0653	12596.1	0.25	385
paraXY7_mov15	0.0200138	-2.07867e-05	5.52627	13284	0.2	445
paraXY7_mov16	0.0258709	-9.35833e-05	9.47495	12152.8	0.166667	240
paraXY7_mov16	-0.136334	0.00012155	-12.2739	-45718.8	-2	300
paraXY7_mov16	0.0212968	-4.4e-05	10.7885	12172	0.666667	320
paraXY7_mov16	-0.02864	4.31143e-05	-12.3451	-15924.1	-0.714286	380
paraXY7_mov16	-0.0421098	4.37667e-05	-3.94291	-13631.8	-0.166667	415
paraXY7_mov16	0.00352837	-5.706e-05	6.39814	3716.3	0.4	445
paraXY7_mov19	-0.0151386	-0.000104343	-1.75944	-5565.43	-0.571429	255
paraXY7_mov19	-0.00194061	1.0275e-05	3.44026	415.625	0.125	290
paraXY7_mov19	0.0423911	-5.69077e-05	11.4243	18842.2	0.384615	330
paraXY7_mov19	-0.0940852	-0.0001179	12.5884	-20822.1	-1.16667	395
paraXY7_mov19	-0.0962938	9.276e-05	-21.2086	-42504.6	-0.2	425
paraXY7_mov21	0.0107409	-4.18e-05	11.2479	10182	-0.3	265
paraXY7_mov21	-0.0572493	-7.58e-05	9.38045	-10603.2	-0.428571	315
paraXY7_mov21	-0.0376619	5.13429e-05	-0.572605	-13459.9	0	350
paraXY7_mov21	0.0144293	-3.54333e-05	7.74219	8724.53	0.416667	385
paraXY7_mov21	0.0408166	2.33143e-05	1.11487	14417.2	0.142857	445
paraXY7_mov21	-0.13014	-1.74e-05	21.4968	-26802.9	-1.8	515
paraXY7_mov22	0.0178733	-8.79273e-05	7.92379	7173.49	0.363636	220
paraXY7_mov22	0.0247465	-5.57e-05	10.9067	13598.1	0.3125	275
paraXY7_mov22	-0.0160922	0.0001091	-1.34125	-6054.85	-1	355
paraXY7_mov22	-0.0194539	-3.94667e-05	10.6072	-894.867	0.111111	395
paraXY7_mov22	-0.0220843	2.7275e-05	-0.968705	-7531.68	-0.125	440
paraXY7_mov22	-0.00845091	-2.562e-05	8.5133	1319.02	0.2	480
paraXY8_mov01	0.115681	0.00011424	-6.06575	28934.8	-2.4	270
paraXY8_mov01	-0.322982	-3.89e-05	-2.51889	-93715.3	0.166667	295
paraXY8_mov01	0.00903693	-9.365e-05	11.2574	10300.8	0.7	325
paraXY8_mov01	-0.0327402	0.000122771	-7.9067	-18051.1	-1.85714	425
paraXY8_mov03	-0.313434	9.98e-05	-16.0913	-92332.3	-1.8	255
paraXY8_mov03	-0.00824779	-0.00014325	14.1706	4150.48	0.375	280
paraXY8_mov03	0.00218837	0.000140886	-8.86901	-840.429	-0.142857	320
paraXY8_mov03	0.0424489	-8.922e-05	9.50229	19661.8	0.766667	355
paraXY8_mov03	-0.0763533	0.000164	2.29752	-26685.5	-3.28571	505
paraXY8_mov04	0.0407685	-0.000103467	12.8432	21301.2	0.619048	230
paraXY8_mov04	-0.0845556	0.0001214	-3.51501	-38597.7	-2.5	335
paraXY8_mov04	-0.0071493	-4.54545e-05	3.79558	798.4	0.454545	365
paraXY8_mov04	0.00170064	1.01833e-05	-2.86087	-441.833	0.0833333	420
paraXY8_mov08	-0.0513039	6.056e-05	-5.2365	-15735.4	-0.6	250
paraXY8_mov08	0.0404873	-9.676e-05	15.7935	19712.1	0.666667	275
paraXY8_mov08	-0.0869908	9.172e-05	-10.4206	-35689.6	-2	350
paraXY8_mov08	-0.0102194	-3.4625e-05	0.197696	-3854.25	0.375	375
paraXY8_mov08	0.00578248	-3.81385e-05	10.5082	8162.97	0.384615	415
paraXY8_mov09	-0.0574892	-6.36333e-05	9.33994	-11271.4	-1	250
paraXY8_mov09	0.0382124	5.624e-05	-2.11819	8293.08	0.4	280
paraXY8_mov09	-0.0299358	-6.51429e-05	4.01709	-4108.97	-0.428571	330
paraXY8_mov09	-0.0376975	-8.02667e-05	17.9443	-653.633	-0.166667	365
paraXY8_mov09	-0.00806764	3.14e-05	-0.951336	-4564.8	0.25	395
paraXY8_mov09	0.0146685	-6.61833e-05	12.2979	15095.6	0.333333	435
paraXY8_mov09	-0.00952752	9.28889e-06	-4.47425	-8421.16	-0.333333	495
paraXY8_mov15	0.040735	-6.72118e-05	26.1806	28690.2	0.588235	235
paraXY8_mov15	-0.00577831	5.88e-06	0.194998	-2336.96	-0.7	320
paraXY8_mov15	0.0414723	-1.69579e-05	1.63748	18976.7	0.473684	370
paraXY8_mov15	0.0893991	0.000107943	-0.0200531	34813.6	-1.71429	465
paraXY8_mov15	0.0515951	4.084e-05	-8.06119	18241.4	-0.4	500
paraXY8_mov16	0.0147041	-8.636e-05	3.97161	5323.9	0.3	225
paraXY8_mov16	0.0321147	-2.61833e-05	13.5496	16903.2	0.166667	275
paraXY8_mov16	-0.0265097	-1.87e-05	1.64642	-6959.12	-0.5	335
paraXY8_mov16	0.0286336	-6.55385e-06	3.20848	10695.1	0.384615	375
paraXY8_mov16	-0.00559763	-2.656e-05	11.3412	4286.92	-0.3	440
paraXY8_mov16	-0.0273109	3.055e-05	-7.90492	-15129.4	-0.25	490
paraXY8_mov17	-0.0359025	-6.568e-05	3.2107	-5629.2	-0.4	245
paraXY8_mov17	0.0249933	-8.718e-05	16.2814	11652.5	0.5	270
paraXY8_mov17	0.0266803	-3.166e-05	9.17675	12428	0	320
paraXY8_mov17	-0.0152099	-7.2825e-05	16.4337	5277.55	-0.25	370
paraXY8_mov17	0.023476	-2.43385e-05	1.8906	8562.2	0.384615	410
paraXY8_mov17	-0.158312	-5.155e-05	-13.8628	-58888	-2.25	475
paraXY8_mov18	0.0257318	-7.934e-05	5.80094	8268.76	0.3	230
paraXY8_mov18	-0.0323421	-1.36e-05	6.65339	-6711.14	-0.428571	280
paraXY8_mov18	0.0229242	-6.43e-05	17.9373	17759.6	0.5	315
paraXY8_mov18	0.0116042	-5.45e-06	5.20008	8720.62	-0.166667	385
paraXY8_mov18	-0.000311273	-8.16364e-06	-0.166885	-539.4	-0.0909091	445
paraXY8_mov18	-0.0633178	0.000128733	-11.6699	-33849.2	-0.833333	500
paraXY8_mov19	-0.0616557	0.00048432	-37.6616	-49235.8	-3.2	295
paraXY8_mov19	0.0219175	-0.000114117	-5.26788	5242.67	0.583333	320
paraXY8_mov19	-0.0444929	6.37667e-05	-7.94668	-20006.1	-1	380
paraXY8_mov19	0.0280627	-7.84889e-05	13.3724	19335.5	0.666667	410
paraXY8_mov19	-0.0703207	0.000128367	-14.586	-37235.5	-2	500
paraXY8_mov20	-0.0595168	6.35e-05	-11.29	-25047.3	-2.16667	300
paraXY8_mov20	-0.201219	6.12e-05	-36.6133	-69532.1	-1	330
paraXY8_mov20	0.0233934	-7.17125e-05	16.2838	15277.8	0.8125	345
paraXY8_mov20	-0.0412004	7.80571e-05	-8.5995	-18322	-1.28571	425
paraXY8_mov20	0.0108959	-2.55833e-05	4.89607	5216.6	0.416667	460
paraXY8_mov21	-0.0278398	1.068e-05	1.7246	-1779.76	-0.4	220
paraXY8_mov21	0.0418744	-9.25273e-05	16.3394	15304.3	0.545455	245
paraXY8_mov21	-0.000955536	-3.5e-07	-7.70968	-4179.2	-0.375	300
paraXY8_mov21	-0.0257162	-6.01429e-05	15.4235	1845.71	-0.142857	340
paraXY8_mov21	0.0359422	-2.05385e-05	8.05775	15550.9	0.461538	375
paraXY8_mov21	-0.110253	-3.776e-05	-0.31998	-35139	-1.6	440
paraXY8_mov21	-0.0236589	0.000104629	-10.4821	-12439.1	0.285714	465
paraXY8_mov22	0.0211252	-0.000150383	15.4412	11635.6	0.5	220
paraXY8_mov22	0.0267264	7.79778e-05	3.25227	8365.4	-0.333333	280
paraXY8_mov22	-0.0468248	-0.000129314	-0.120316	-12021.9	-0.285714	325
paraXY8_mov22	0.0139075	3.56e-05	1.16279	2819.3	0.3	360
paraXY8_mov22	-0.0160289	2.22e-05	-3.27454	-3931.34	-0.428571	410
paraXY8_mov22	0.00846639	-3.63636e-05	10.3453	7552.02	0.363636	445
paraXY8_mov22	-0.0454127	-1.26571e-05	-5.99841	-16220.7	-0.571429	500
paraXY8_mov23	0.0341572	-0.000167055	7.25305	8946.75	0.636364	205
paraXY8_mov23	-0.0285841	8.15333e-05	4.27874	-3654.9	-0.833333	260
paraXY8_mov23	0.0363413	-6.63538e-05	16.4101	17864.2	0.538462	290
paraXY8_mov23	-0.0323884	1.68857e-05	-5.94383	-12697.4	-0.857143	355
paraXY8_mov23	-0.0385551	3.08667e-05	-4.92034	-12601.7	-0.166667	390
paraXY8_mov23	0.0331026	-6.12667e-05	9.89622	16046.5	0.666667	420
paraXY9_mov01	0.0140649	-7e-06	5.44445	6496.35	0.25	235
paraXY9_mov01	0.00696961	-8e-07	8.27239	5451.02	0	275
paraXY9_mov01	0.0302492	-5.06e-05	17.8792	17440.3	0.384615	315
paraXY9_mov01	0.0588257	-4.105e-05	7.82958	26383.3	0.35	380
paraXY9_mov01	-0.36148	0.0002156	-20.4058	-142081	-3	480
paraXY9_mov02	0.0236025	3.08286e-05	5.19369	9614.11	0	280
paraXY9_mov02	0.0206903	2.126e-05	1.76571	6966.34	-0.4	350
paraXY9_mov02	-0.118745	0.0001684	-11.0262	-47423.5	-1.5	400
paraXY9_mov02	0.00250994	-7.94e-05	13.6867	8162.92	0.6	420
paraXY9_mov02	0.00349652	-7.45455e-07	2.19657	3584.65	0.0909091	470
paraXY9_mov03	0.00895521	4.08667e-05	5.22399	5608.87	0.111111	270
paraXY9_mov03	0.0335402	-5.4725e-05	21.0042	25686.7	0.4375	315
paraXY9_mov03	-0.017328	3.56222e-05	-9.64842	-15167.1	-0.777778	395
paraXY9_mov03	0.0172285	-3.26571e-05	1.12318	9281.56	0.357143	440
paraXY9_mov05	0.0179933	6.59538e-05	3.18447	6784.86	-0.769231	320
paraXY9_mov05	-0.0411425	6.83429e-05	-19.254	-28489.2	-0.857143	385
paraXY9_mov05	0.0218888	-5.25875e-05	8.8044	11382.9	0.5625	420
paraXY9_mov06	-0.0284467	7.24e-05	-8.78098	-10796.3	0.166667	295
paraXY9_mov06	0.0223322	-9.35333e-05	13.9467	13561.5	0.6	325
paraXY9_mov06	0.0275529	-7e-06	8.37802	16264.5	0.0625	400
paraXY9_mov06	-0.0783133	1.48e-05	-5.39373	-37067.5	-1.28571	480
paraXY9_mov07	0.0113443	-3.8975e-05	7.59636	5163.88	0.375	215
paraXY9_mov07	0.00418152	-3.52e-05	6.62983	3607.44	0.111111	255
paraXY9_mov07	-0.000855841	-2.33778e-05	9.11715	3491.87	0	300
paraXY9_mov07	-0.015705	8.67e-05	1.77634	-2227.73	-0.5	345
paraXY9_mov07	0.0222801	-6.69538e-05	1.51024	7794.37	0.538462	375
paraXY9_mov07	-0.009032	1.78667e-05	14.7344	6326.02	-0.444444	440
paraXY9_mov09	-0.100662	-0.000288	4.61013	-24910	-1.2	250
paraXY9_mov09	-0.0563569	0.00015932	-2.1243	-16736.9	0	275
paraXY9_mov09	0.0267144	-7.3975e-05	16.9718	19064.3	0.6875	300
paraXY9_mov09	-0.022386	0.000120771	-12.972	-17696.3	-1.28571	380
paraXY9_mov09	0.00447124	-7.38167e-05	14.667	8874.15	0.416667	415
paraXY9_mov09	0.00778233	3.43333e-06	9.88605	10118.6	0	475
paraXY9_mov11	0.0284438	-4.73e-05	7.94798	11981.1	0.5	260
paraXY9_mov11	0.0499724	-7.42e-05	5.78742	18234.7	0.333333	310
paraXY9_mov11	-0.0113086	9.81818e-07	10.1988	5645.55	-0.363636	385
paraXY9_mov11	-0.0501068	0.000171667	-16.9446	-29618.9	-0.833333	440
paraXY9_mov11	-0.00504	-0.000134873	14.9844	7726.95	0.454545	470
paraXY9_mov12	0.010263	0.000202267	0.339165	2947.77	0.333333	205
paraXY9_mov12	0.0145885	-9.63429e-05	3.66612	4731.43	0.142857	235
paraXY9_mov12	-0.0202261	9.04e-05	2.1705	-4165.1	-0.166667	270
paraXY9_mov12	0.0161978	-0.000145156	4.80712	5292.07	0.333333	300
paraXY9_mov12	-0.0252532	9.42857e-07	4.47527	-4340.57	-0.285714	345
paraXY9_mov12	0.0314104	-4.18714e-05	14.9586	17451.1	0.5	380
paraXY9_mov12	-0.0340006	5.89714e-05	1.16965	-10455.9	-1	450
paraXY9_mov12	-0.0378686	5.27667e-05	-10.9713	-18535.8	-0.166667	485
paraXY9_mov13	-0.240098	0.0001347	-27.8346	-97864.3	-1.16667	315
paraXY9_mov13	-0.00867851	-0.00012668	11.7721	4399.9	0.4	345
paraXY9_mov13	0.0286906	8.42353e-06	0.138113	8074.36	0.411765	395
paraXY9_mov13	-0.073151	4e-06	-5.06528	-23801.1	-1.83333	480
paraXY9_mov14	0.0345746	-0.000102643	5.74882	15367.5	0.571429	285
paraXY9_mov14	0.0665401	-1.186e-05	9.90883	36342	0.3	355
paraXY9_mov14	0.0461579	0.0003048	-24.3905	-17203	-4	455
paraXY9_mov14	-0.0514994	2.66667e-06	-13.137	-38553.2	-0.333333	475
paraXY9_mov14	-0.530155	-7.025e-05	-52.3021	-220671	0.25	490
paraXY9_mov15	0.0338667	-0.000109927	18.1573	16843.4	0.454545	215
paraXY9_mov15	0.0264992	-6.81077e-05	20.4211	21030.8	0.153846	270
paraXY9_mov15	-0.114189	0.0002605	-40.415	-64817.4	-2.25	335
paraXY9_mov15	-0.0180004	2.2e-06	-10.3773	-9396.86	0.428571	355
paraXY9_mov15	0.0343638	-6.7825e-05	12.4721	19095	0.5625	390
paraXY9_mov15	-0.0814931	0.000171	-25.5339	-43140.4	-2.2	470
paraXY9_mov17	0.0659129	-1.61789e-05	6.32222	32602	0.210526	300
paraXY9_mov17	0.0272741	0.0001745	-10.0739	-49.95	-3.75	395
paraXY9_mov17	-0.222212	-4.595e-05	-9.61141	-99862.9	0.5	415
paraXY9_mov17	0.0173486	3.562e-05	-4.46445	4488.9	0.2	455
paraXY9_mov18	0.010983	-0.000168089	16.8654	11840.5	0.333333	235
paraXY9_mov18	-0.00650159	0.000146743	9.45693	1335	-0.285714	280
paraXY9_mov18	0.0430114	-9.81889e-05	7.65569	19721.4	0.611111	315
paraXY9_mov18	-0.0977702	7.96e-05	2.94529	-38119.3	-2.6	405
paraXY9_mov18	-0.0236731	5.42857e-07	-8.03266	-13819.8	0.285714	430
paraXY9_mov18	-0.0182124	5.64571e-05	-12.7527	-11977	0	465
paraXY9_mov19	-0.0147926	-0.000114567	-6.12801	-6344.5	0	235
paraXY9_mov19	0.00631465	8.43143e-05	7.5728	3899.69	0.142857	265
paraXY9_mov19	0.00915	6.25429e-05	6.14334	3535.86	0	300
paraXY9_mov19	-0.00625907	-0.00017415	18.6913	9280.1	0.125	335
paraXY9_mov19	0.00281435	-1.02889e-05	2.01088	1359	0.111111	375
paraXY9_mov19	0.00431607	2.9475e-05	2.17604	1402.7	-0.125	420
paraXY9_mov19	0.002124	1.3225e-05	-6.77596	-3200.75	0	460
paraXY9_mov21	0.0374544	-1.07286e-05	10.2313	21878.7	-0.0714286	290
paraXY9_mov21	0.109487	0.0001462	-5.60441	30126.9	-1.33333	360
paraXY9_mov21	-0.192133	-1.2775e-05	-21.8881	-83998.9	0.25	390
paraXY9_mov21	0.0159061	6.55e-05	-7.33347	46.975	0	430
paraXY9_mov21	0.0434725	-0.000110523	9.85684	21437.4	0.384615	470
paraXY10_mov04	0.0248594	6.49818e-05	-10.907	4692.98	-1	310
paraXY10_mov04	-0.0699127	7.96667e-05	-8.93748	-38367.7	-0.833333	365
paraXY10_mov04	-0.00256227	-8.78857e-05	2.10979	34.1857	0.571429	395
paraXY10_mov04	-0.0282772	0.000141086	-19.7466	-24392.4	-1	465
paraXY10_mov05	-0.000767837	0.000171114	-11.1055	-7937.49	-0.142857	240
paraXY10_mov05	0.0246651	-6.45273e-05	9.96922	11995.7	0.363636	275
paraXY10_mov05	-0.0391244	1.67667e-05	11.2698	-6394.23	-0.833333	330
paraXY10_mov05	0.0219566	-6.32286e-05	16.5924	16112.3	0.571429	360
paraXY10_mov05	0.0357001	-1.60125e-05	4.54067	17046	0.125	430
paraXY10_mov06	0.0989274	-5.05125e-05	-2.8546	25778.2	0.625	290
paraXY10_mov06	-0.27796	6.08571e-05	0.427517	-78161.7	-1.28571	370
paraXY10_mov06	-0.0431044	-1.3025e-05	0.0254484	-12044.8	0.125	405
paraXY10_mov06	0.032032	-8.25368e-05	12.8693	19472.8	0.578947	445
paraXY10_mov07	0.0361433	-6.42889e-05	7.29362	10773.3	0.666667	200
paraXY10_mov07	-0.00527776	-6.69429e-05	16.4493	8594.06	-0.285714	245
paraXY10_mov07	-0.0321241	8.556e-05	5.58464	-5479.36	-0.4	280
paraXY10_mov07	-0.0148736	-2.7e-06	-4.66812	-8665.03	0.166667	305
paraXY10_mov07	-5.98367e-05	-6.82286e-05	0.0911671	-2087.66	0.142857	335
paraXY10_mov07	-0.00224984	-3.71429e-06	11.8924	5960.89	0	370
paraXY10_mov07	0.0336292	-8.9981e-05	11.5423	17778.9	0.666667	405
paraXY10_mov07	-0.106732	0.0001718	-9.05001	-45427.6	-3.2	510
paraXY10_mov08	0.0342465	6.10909e-06	-5.85293	9533.49	-0.0909091	265
paraXY10_mov08	-0.0402389	-6.46e-05	3.01868	-14437.1	-0.571429	320
paraXY10_mov08	-0.00400991	-3.15e-05	9.46959	1198.54	0.3	355
paraXY10_mov08	0.0018341	1.84727e-05	-5.28076	-94.1636	0.0909091	405
paraXY10_mov08	-0.00399702	7.82222e-06	8.22914	-1144.4	-0.222222	460
paraXY10_mov09	0.0354894	-6.01625e-05	6.35129	14535.3	0.375	250
paraXY10_mov09	0.0128658	-4e-06	11.2337	14027.8	-0.333333	330
paraXY10_mov09	-0.0394928	-4e-06	1.76466	-18520.4	-0.5	390
paraXY10_mov09	-0.0920646	6.344e-05	-16.3025	-41319.8	-0.6	430
paraXY10_mov09	0.00159912	-1.04545e-05	2.78796	330.709	0.545455	455
paraXY10_mov10	0.0205643	-4.02e-05	-1.51611	4104.42	0.111111	225
paraXY10_mov10	-0.0494547	-5.49333e-05	7.27437	-11487.5	-0.5	270
paraXY10_mov10	-0.00564445	-1.16e-05	7.88964	287.371	0.142857	300
paraXY10_mov10	0.00862843	7.4275e-05	-4.28888	-657	0.125	335
paraXY10_mov10	-0.021702	-7.315e-05	-7.15065	-7048.12	0	375
paraXY10_mov10	0.0135863	-5.93385e-05	15.6073	10590.7	0.384615	415
paraXY10_mov10	-0.00305216	-4.32727e-06	21.0668	9122.38	-0.181818	480
paraXY10_mov11	-0.0303306	0.000110171	-7.14567	-18844.6	-1.14286	290
paraXY10_mov11	-0.00168953	-9.10727e-05	5.13179	4645.05	0.363636	325
paraXY10_mov11	-0.0660645	4.78e-05	-12.3814	-38925.3	-0.833333	380
paraXY10_mov11	0.0282921	-2.78e-05	5.22399	14764.6	0.6	410
paraXY10_mov11	-0.0107603	-2.84e-06	3.89093	-2131.46	-0.5	485
paraXY10_mov12	-0.0138584	8.16667e-06	12.8356	3186.17	-0.666667	255
paraXY10_mov12	0.0272849	-6.04e-05	14.0336	16412	0.454545	285
paraXY10_mov12	-0.00708597	-6.754e-05	10.1217	3193.86	-0.1	340
paraXY10_mov12	-0.0189532	7.68e-05	-2.51202	-9241.58	-0.25	390
paraXY10_mov12	0.010899	-1.342e-05	3.21407	6949.54	0.2	430
paraXY10_mov12	-0.021524	3.1575e-05	-5.43005	-9940.77	-0.25	480
paraXY10_mov13	0.00690532	-0.000150125	12.5466	8590.95	0.125	220
paraXY10_mov13	-0.0286891	-1.28667e-05	-0.934203	-10606.9	-0.333333	260
paraXY10_mov13	0.0373433	-5.33571e-05	23.2424	23772.5	0.571429	290
paraXY10_mov13	0.0111559	6.15778e-05	-12.1186	-1459.16	-0.555556	360
paraXY10_mov13	-0.0743548	-9.4e-05	-0.526406	-25496.1	-0.5	405
paraXY10_mov13	-0.0189221	5.44e-05	-3.17715	-9582.8	0.142857	435
paraXY10_mov13	0.0230121	-2.96154e-05	8.45274	12922.9	0.461538	470
paraXY10_mov14	-0.00158219	-0.000114667	11.0414	6794.18	-0.111111	260
paraXY10_mov14	-0.0353902	-6.54286e-06	10.1433	-7081.89	-0.285714	305
paraXY10_mov14	0.000957792	-6.75091e-05	17.8924	10456.2	0.363636	340
paraXY10_mov14	0.0260026	-1.31053e-05	4.14267	13528.1	0.421053	395
paraXY10_mov14	-0.0491469	1.21333e-05	10.9378	-16826	-1.11111	490
paraXY10_mov16	-0.0434265	-0.000117767	-1.32223	-15249.1	-0.666667	240
paraXY10_mov16	-0.0839281	0.00019495	-26.5377	-37253.7	-0.5	270
paraXY10_mov16	-0.000925592	-4.88571e-06	-6.18045	-3025.46	0.428571	290
paraXY10_mov16	0.00588254	-8.82e-05	10.3285	6434.51	0.222222	325
paraXY10_mov16	-0.0135375	7.58333e-05	-7.03536	-7675.07	-0.5	370
paraXY10_mov16	-0.0149787	-9.4e-06	5.71398	-1298.27	0	400
paraXY10_mov16	0.0271676	-6.40769e-05	16.5273	15893.2	0.538462	430
paraXY10_mov16	-0.00291971	5.0325e-05	-4.21862	-1885.72	-0.625	495
paraXY10_mov17	-0.136994	0.00025695	-15.2635	-52357.6	-2.75	285
paraXY10_mov17	-0.0403459	-7.75e-05	-2.48353	-13310	0.333333	305
paraXY10_mov17	0.00662235	-3.34667e-05	-1.00009	936.489	0.333333	335
paraXY10_mov17	0.0254375	-2.235e-05	6.79897	9615.45	0.25	380
paraXY10_mov17	0.015675	-1.97e-05	11.47	12588.3	0	440
paraXY10_mov17	-0.0797734	0.00011704	-6.94253	-30577.4	-1.4	500
paraXY10_mov18	-0.01586	-7.96667e-05	4.30377	-1993.87	-0.166667	230
paraXY10_mov18	0.049786	-4.55692e-05	10.5243	19170.3	0.538462	260
paraXY10_mov18	-0.026046	-2.36667e-05	11.7737	-1813.67	-1.16667	325
paraXY10_mov18	-0.0339727	1.74286e-06	1.57123	-11009.5	0.142857	355
paraXY10_mov18	0.000202063	-2.91778e-05	1.38642	2213.07	0.222222	390
paraXY10_mov20	0.0229292	-1.8625e-05	5.43823	6825.8	0.25	215
paraXY10_mov20	0.0384635	-0.000130347	13.7887	18192.6	0.466667	255
paraXY10_mov20	-0.0885147	5.612e-05	-3.89253	-29797.6	-2	330
paraXY10_mov20	-0.00752184	3.71556e-05	1.94244	-362.178	0.444444	355
paraXY10_mov20	0.016617	-6.75077e-05	15.9943	13113.9	0.307692	400
paraXY10_mov20	-0.0168869	7.985e-05	-8.99189	-9517.12	-0.625	465
paraXY10_mov23	0.0445299	-0.000107492	13.8762	16034.2	0.538462	240
paraXY10_mov23	0.00185882	-5.175e-06	7.36916	3122.3	-0.625	305
paraXY10_mov23	-0.0395937	-4.31143e-05	1.26407	-7403.66	-0.142857	345
paraXY10_mov23	0.00197254	-2.7e-05	3.39928	2520.47	0.222222	380
paraXY10_mov23	0.00714347	-4.69231e-05	9.75996	8121.14	0.307692	425
paraXY10_mov23	-0.0360718	9.18e-05	-7.25381	-15725.8	-0.857143	490
paraXY11_mov01	-0.0384502	6.72e-05	-5.32378	-17782	-1.16667	260
paraXY11_mov01	0.0198009	-5.13e-05	7.803	8869.08	0.5	290
paraXY11_mov01	-0.0134157	5.18e-05	2.28609	-1408.83	-0.5	350
paraXY11_mov01	-0.00101326	-2.366e-05	-3.38172	-2093.54	0.2	390
paraXY11_mov01	0.0193993	-3.15538e-05	13.8626	12623.5	0.230769	440
paraXY11_mov03	-0.00558531	-0.000146914	13.283	4795.17	0.285714	210
paraXY11_mov03	-0.0101218	-1.37143e-05	1.72468	-1203.8	0	245
paraXY11_mov03	0.0413657	-6.23125e-05	18.8729	22617.9	0.5625	280
paraXY11_mov03	-0.0329624	5.40857e-05	-0.684718	-12869.9	-1.28571	360
paraXY11_mov03	0.023191	-1.55167e-05	-1.68091	5664.93	0.416667	395
paraXY11_mov03	-0.130451	0.00017545	-23.8613	-54506.8	-2	455
paraXY11_mov03	-0.000936163	-8.2e-06	-3.40701	-1517.31	0.428571	475
paraXY11_mov04	0.0260143	-0.0001942	16.5519	15102.1	0.454545	215
paraXY11_mov04	-0.0790524	0.0002612	-10.7768	-24965.6	-1.75	270
paraXY11_mov04	0.0402265	-0.000112253	18.7351	22343.8	0.733333	290
paraXY11_mov04	-0.0575772	7.77333e-05	-19.2715	-32095.7	-1.5	365
paraXY11_mov04	-0.0587841	0.00017112	-25.2168	-28520	-0.2	395
paraXY11_mov04	0.0258436	-9.71467e-05	16.5161	16932.2	0.666667	420
paraXY11_mov06	0.0757592	-6.93739e-05	12.1518	31284.7	0.695652	240
paraXY11_mov06	-0.457471	0.0003412	-21.2894	-169183	-4.75	355
paraXY11_mov06	-0.00884436	-6.675e-05	1.06338	-3840.05	0.5	375
paraXY11_mov06	0.0204924	-1.42833e-05	8.75358	10476.1	0.333333	415
paraXY11_mov06	0.0228409	-2.21385e-05	8.75661	12679.8	0.0769231	475
paraXY11_mov07	-0.0106548	0.000536667	-3.70022	-9857.47	-6.66667	310
paraXY11_mov07	0.0540114	-0.0001307	-17.3678	-955.95	0.25	325
paraXY11_mov07	-0.281904	-1.64e-05	-11.6461	-100104	0.333333	345
paraXY11_mov07	-0.000169587	-1.12667e-05	9.41983	5403.76	0.333333	375
paraXY11_mov07	0.0127533	-7.72167e-05	8.72044	8186.28	0.25	420
paraXY11_mov08	-0.0545161	4.56667e-05	0.136543	-15890.9	-0.833333	270
paraXY11_mov08	0.0659325	-3.70353e-05	10.8622	29957.8	0.647059	300
paraXY11_mov08	-0.542537	-0.000193	-17.0641	-216358	-7.5	385
paraXY11_mov08	-0.0686397	0.00015956	-23.3928	-33398.7	0.6	395
paraXY11_mov08	-0.00581979	1.0925e-05	5.67554	-100.525	0.375	420
paraXY11_mov08	-0.00336554	5.8125e-05	-1.67612	-674.3	0	460
paraXY11_mov11	-0.0254841	5.13429e-05	-1.10442	-7701.74	-1	265
paraXY11_mov11	-0.0621574	0.00012216	-4.49015	-21992.3	-0.4	300
paraXY11_mov11	0.00790917	-5.92667e-05	-2.47316	817.311	0.444444	325
paraXY11_mov11	0.000781714	1.475e-05	9.63879	5649.82	-0.125	370
paraXY11_mov11	0.0246942	-8.38556e-05	16.0259	17956.4	0.555556	410
paraXY11_mov12	-0.140965	0.0001481	-29.596	-75456.3	-6.5	260
paraXY11_mov12	-0.268027	-0.000116467	-5.94119	-75028.2	0.666667	270
paraXY11_mov12	0.00778126	-7.42211e-05	5.07123	5120.52	0.684211	300
paraXY11_mov12	-0.00213718	0.0001639	5.62697	-615.375	-1.375	395
paraXY11_mov12	-0.00758346	1.0075e-05	1.69018	481.1	0	435
paraXY11_mov12	-0.00681414	1.6925e-05	11.1809	2905.55	0	475
paraXY11_mov15	0.0112378	-7.71778e-05	20.2368	13995	0.111111	225
paraXY11_mov15	0.00423893	1.39e-05	0.16961	698.275	-0.125	270
paraXY11_mov15	-0.0197445	3.04857e-05	-6.53171	-9351.17	-0.142857	310
paraXY11_mov15	-0.0438464	-1.85667e-05	12.8203	-7411.1	-0.166667	345
paraXY11_mov15	0.00458079	-5.47333e-05	9.55712	4560.82	0.333333	375
paraXY11_mov15	0.0255024	-4.06941e-05	9.91508	14805.5	0.470588	420
paraXY11_mov18	-0.180933	0.0005634	-16.8564	-57666.7	-1.33333	285
paraXY11_mov18	0.028971	-0.00015215	5.0559	10303.6	0.75	300
paraXY11_mov18	0.039819	-4.9e-06	13.4878	19938.2	0	360
paraXY11_mov18	-0.00868268	-5.94727e-05	12.1929	5099.38	-0.0909091	420
paraXY11_mov18	-0.0307373	1.62444e-05	-5.11215	-15216.3	-0.222222	475
paraXY11_mov19	-0.110303	1.288e-05	-3.71409	-36690.7	-2	270
paraXY11_mov19	-0.001834	2.7e-05	-2.20559	-3284.78	0.375	295
paraXY11_mov19	0.00979114	-4.998e-05	7.10826	5866.12	0.2	335
paraXY11_mov19	-0.0190922	2.025e-06	4.2422	-4067.38	-0.25	385
paraXY11_mov19	-0.0213907	-8.5e-07	7.23382	-3204.38	0	425
paraXY11_mov19	0.00288574	-9.29091e-06	-3.05478	659.127	0.272727	465
paraXY11_mov20	0.0469298	-0.000166307	20.9543	22393.5	0.666667	235
paraXY11_mov20	-0.0873367	0.00013476	-12.3782	-31644	-2	310
paraXY11_mov20	-0.0209694	1.41143e-05	-14.6699	-11487.6	0.285714	335
paraXY11_mov20	-0.00356959	-1.27429e-05	-4.92442	-5813.26	0	370
paraXY11_mov20	-0.0487483	0.0001764	-12.9527	-14372	-0.4	405
paraXY11_mov20	0.0173888	-0.000109	4.83011	5965.48	0.5	430
paraXY11_mov20	0.0121452	-4.38364e-05	18.0109	10439.5	0.0909091	480
paraXY11_mov21	0.00865121	-6.12667e-05	10.6926	9574.67	-0.111111	245
paraXY11_mov21	-0.0269111	-1.75429e-05	-1.45257	-10950.2	-0.285714	290
paraXY11_mov21	0.00235965	-1.82444e-05	1.36102	1272.07	0.222222	325
paraXY11_mov21	0.0252648	-4.95875e-05	15.245	17267.9	0.4375	370
paraXY11_mov21	-0.021896	1.2e-07	-0.686045	-8652.38	-0.6	450
paraXY11_mov22	0.0670971	-2.14133e-05	2.9392	18601.9	0.533333	220
paraXY11_mov22	0.0330848	-4.186e-05	1.47849	9653.36	-0.5	295
paraXY11_mov22	-0.138357	2.32e-05	-4.90438	-38722	-0.111111	345
paraXY11_mov22	-0.00131411	3.965e-05	-2.19637	-1508.62	-0.125	390
paraXY11_mov22	0.0157033	-4.45231e-05	14.5544	12621.8	0.384615	430
paraXY11_mov22	-0.00522105	-1.70444e-05	1.96036	-1455.56	-0.444444	495
paraXY11_mov23	0.0308546	-9.99875e-05	11.3737	13567.5	0.5	235
paraXY11_mov23	-0.0612377	0.00017284	-6.89655	-19607.2	-2.2	315
paraXY11_mov23	0.0232795	-5.53077e-05	8.52462	9964.25	0.615385	340
paraXY11_mov23	-0.0412127	2.25714e-06	-11.9975	-16194.5	-0.857143	405
paraXY11_mov23	0.028271	2.6e-05	0.0339183	6767.51	0.363636	440
paraXY11_mov23	-0.0577815	5.94667e-05	2.33104	-15896.2	-0.833333	495
paraXY12_mov01	-0.0158598	6.54857e-05	4.74826	-4865.43	-0.857143	270
paraXY12_mov01	-0.0302595	-2.78667e-05	-7.4535	-14498.9	-0.166667	305
paraXY12_mov01	0.0213829	-3.52308e-05	13.6218	15288.7	0.538462	335
paraXY12_mov01	0.0117149	5.19111e-05	-7.59404	-2870.67	-0.444444	400
paraXY12_mov01	-0.0578601	4.43667e-05	-9.55528	-23226.2	-0.5	445
paraXY12_mov01	0.0232516	-1.92545e-05	3.47316	10904.9	0.454545	475
paraXY12_mov02	-0.004195	-4.34667e-05	11.1227	4376.9	-0.166667	245
paraXY12_mov02	0.0678256	-3.11692e-05	7.38388	24991.2	0.538462	275
paraXY12_mov02	-0.4351	0.0002238	-31.9318	-152588	-5.5	340
paraXY12_mov02	-0.0335771	-2.384e-05	-15.1162	-15835.1	0.6	350
paraXY12_mov02	0.039371	-0.000100664	14.7624	19888.3	0.772727	375
paraXY12_mov02	-0.0773572	0.000166733	-15.218	-35482.4	-2.66667	485
paraXY12_mov03	-0.0319218	0.000169486	-14.2424	-23248.7	-1.71429	285
paraXY12_mov03	0.0851829	-4.50583e-05	3.16436	42275.7	0.708333	320
paraXY12_mov03	-0.592361	9.26e-05	-37.4554	-307513	-5	440
paraXY12_mov03	-0.0383821	-3.76667e-06	-22.5926	-26240.9	0.333333	460
paraXY12_mov03	-0.00306029	9.255e-05	-15.1991	-7741.35	0.25	490
paraXY12_mov05	-0.0919742	-5.835e-05	-8.06729	-26222.8	-1.25	245
paraXY12_mov05	-0.0196437	-1.1e-06	3.86203	-2669.43	0.333333	265
paraXY12_mov05	0.00866669	-9.20857e-05	5.53751	3890.43	0.142857	295
paraXY12_mov05	-0.00723792	-1.94286e-06	5.52376	96.8286	0	330
paraXY12_mov05	-0.00485761	-3.85e-05	11.7313	3988.65	0.125	365
paraXY12_mov05	0.00654232	3.0075e-05	-11.7832	-3788.93	0	405
paraXY12_mov05	0.00784775	3.195e-05	1.24464	3173.97	0	445
paraXY12_mov06	-0.445629	0.0002111	-12.6411	-117589	-2.75	285
paraXY12_mov06	0.0359237	-8.58727e-05	9.36325	12621.1	0.636364	305
paraXY12_mov06	-0.0438978	-5.32333e-05	11.2279	-5978.83	-0.833333	360
paraXY12_mov06	-0.00545149	-3.71333e-05	-0.921301	-2399.58	0.333333	390
paraXY12_mov06	-0.006074	0.0001204	-13.6398	-6498.26	-0.285714	435
paraXY12_mov06	0.0278424	-7.54923e-05	11.2793	13644.7	0.461538	470
paraXY12_mov08	0.0336593	-0.000101267	11.3449	11899.6	0.333333	215
paraXY12_mov08	0.005784	-4.9875e-05	14.9156	10544.6	-0.125	260
paraXY12_mov08	0.0135801	-2.79e-05	9.38044	8352.68	0.2	300
paraXY12_mov08	0.00259594	-1.61111e-05	4.24075	5107.76	-0.111111	350
paraXY12_mov08	-0.0178545	7.38571e-05	-5.43906	-11934.9	-0.285714	395
paraXY12_mov08	-0.0620095	1.84e-06	-16.0994	-24172.3	-0.4	430
paraXY12_mov08	0.0168824	-7.08889e-06	-5.8071	1792.87	0.444444	455
paraXY12_mov08	0.00193114	-2.4425e-05	12.8457	6548.38	-0.125	500
paraXY12_mov09	-0.00114959	-3.08857e-05	3.52066	105.571	-0.428571	240
paraXY12_mov09	-0.00195242	-0.000121273	19.3841	11247.7	0.363636	275
paraXY12_mov09	-0.0293311	8.91429e-05	-5.73143	-15774	-0.571429	330
paraXY12_mov09	0.0103949	-5.16e-05	5.34265	6185.32	0.461538	365
paraXY12_mov09	-0.002436	2.656e-05	-2.58821	-3662.4	-0.3	430
paraXY12_mov09	0.0171191	1.91333e-05	-1.52938	5941.03	0.166667	480
paraXY12_mov10	-0.0166114	3.1475e-05	-2.85765	-8108.95	-0.875	260
paraXY12_mov10	0.00352418	-2.03455e-05	0.984928	1266.35	0.272727	300
paraXY12_mov10	-0.0268319	-6.7e-05	17.85	245.077	0.153846	355
paraXY12_mov10	0.0184909	2.304e-05	-4.07476	4417.39	0.133333	420
paraXY12_mov10	-0.0705646	0.000138267	-28.8168	-42328.8	-1.5	495
paraXY12_mov11	0.122925	0.00046688	-9.90485	27382.9	-5.4	350
paraXY12_mov11	-0.168465	0.0004264	-39.803	-94697.5	-1.5	375
paraXY12_mov11	-0.492452	-0.0001443	-16.1948	-134897	0.5	385
paraXY12_mov11	0.0117729	-8.904e-05	8.58556	7221.94	0.6	405
paraXY12_mov11	0.0542934	-1.95867e-05	15.9137	27986.6	0.333333	455
paraXY12_mov12	-0.0373656	-4.776e-05	3.2683	-9408.52	-0.2	240
paraXY12_mov12	-0.000347306	5.95714e-05	-7.06413	-3118.2	0.285714	265
paraXY12_mov12	0.00320714	-4.7275e-05	18.7521	8601.23	0.125	300
paraXY12_mov12	0.00442363	-6.966e-05	16.6175	9513.3	0.2	340
paraXY12_mov12	-0.0128555	8.53714e-05	-10.1517	-9188.8	-0.428571	390
paraXY12_mov12	0.0337006	-7.19412e-05	15.6723	20702.1	0.588235	425
paraXY12_mov12	-0.0546785	0.000163167	-22.8064	-31776.9	-1.83333	510
paraXY12_mov13	0.0362386	-6.7e-05	15.2115	21363.1	0.363636	235
paraXY12_mov13	-0.0454548	8.84e-06	-5.2324	-23790.3	-1.2	290
paraXY12_mov13	-0.0529394	-6.81667e-05	-13.3253	-24265.6	0.166667	315
paraXY12_mov13	0.00160871	4.6325e-05	0.606594	82.9	0.25	345
paraXY12_mov13	0.0070372	-4.91e-05	9.84972	7352.04	0.2	385
paraXY12_mov13	0.0194485	-5.8075e-05	16.4675	16350.2	0.375	435
paraXY12_mov14	0.00802611	5.595e-05	-3.64596	-1543.42	-0.5	250
paraXY12_mov14	0.0529166	-6.896e-05	22.8866	33967.1	0.466667	290
paraXY12_mov14	-0.128569	0.00012048	-19.6103	-61789.3	-2	365
paraXY12_mov14	0.00455787	-2.03111e-05	1.35868	1012	0.444444	390
paraXY12_mov14	0.054792	-4.924e-05	7.09283	27794.2	0.55	435
paraXY12_mov15	-0.000699694	2.07e-05	-3.58038	-1231.66	0	330
paraXY12_mov15	0.0092104	9.73333e-06	4.49759	5217.79	0.0666667	400
paraXY12_mov15	-0.020288	-1.58545e-05	-6.97244	-10921.7	-0.363636	475
paraXY12_mov16	-0.276194	-0.000207943	0.969344	-62213.4	0.428571	215
paraXY12_mov16	-0.00345849	-9.11e-05	9.2056	4199.4	0.3	250
paraXY12_mov16	0.00129614	0.000313267	-17.2066	-7363.33	-0.666667	300
paraXY12_mov16	0.0025609	-0.000183933	16.6387	7753.5	0.5	330
paraXY12_mov16	0.0296448	2.416e-05	5.21679	12008.8	0.2	390
paraXY12_mov16	-0.0129589	5.8125e-05	-2.3289	-4651.27	-0.875	465
paraXY12_mov17	0.0130492	7.228e-05	-5.27465	-764.9	-0.6	275
paraXY12_mov17	-0.0829934	0.00010632	-17.5207	-35427.3	-1	325
paraXY12_mov17	0.0398938	-3.39429e-05	2.45941	11895.3	0.642857	350
paraXY12_mov17	0.0165003	-4.66e-05	4.19928	8756.35	-0.0769231	420
paraXY12_mov17	-0.0268804	-6.35556e-06	12.1991	-773.889	-0.444444	485
paraXY12_mov19	-0.0710969	-7.5e-05	0.935451	-15598.6	-0.75	240
paraXY12_mov19	0.00357959	-4.74571e-05	9.65923	4768.23	0.428571	260
paraXY12_mov19	0.000201796	-3.81714e-05	10.4527	4169.66	0	295
paraXY12_mov19	0.0054049	3.72571e-05	4.77304	993.143	0	330
paraXY12_mov19	-0.00705498	-5.72e-05	-1.06322	-1451.09	0	365
paraXY12_mov19	0.0188835	-6.27818e-05	13.9256	11090.9	0.363636	400
paraXY12_mov19	-0.00562746	1.7e-06	7.61986	3410.43	-0.375	455
paraXY12_mov20	0.0178935	-9.69273e-05	9.5653	9166.71	0.363636	225
paraXY12_mov20	0.00438118	2.5725e-05	0.458288	74	-0.375	280
paraXY12_mov20	-0.0218642	-7.71429e-07	-1.32208	-6778.31	-0.142857	320
paraXY12_mov20	0.00900664	9.25e-06	0.857248	2945.03	0.125	355
paraXY12_mov20	0.0028754	-8.658e-05	12.5824	7461.68	0.2	395
paraXY12_mov20	0.0271007	-4.11e-05	7.41711	14084.6	0.444444	445
paraXY12_mov21	-0.0106648	9.27e-05	9.24285	1897.97	-0.333333	225
paraXY12_mov21	-0.0123316	-0.000110467	4.26784	-791.233	0	255
paraXY12_mov21	0.0082655	-1.325e-05	6.67841	5601.82	0.25	285
paraXY12_mov21	-0.00835176	-5.76667e-06	3.74644	-453.667	-0.333333	325
paraXY12_mov21	0.0217274	-4.86545e-05	2.07237	6715.47	0.454545	355
paraXY12_mov21	-0.0293207	-4.08571e-05	3.88578	-7537.26	-0.571429	410
paraXY12_mov21	0.00115208	-4.96545e-05	2.78172	1795.45	0.363636	445
paraXY12_mov22	-0.455421	3.415e-05	-0.422424	-107628	-3	285
paraXY12_mov22	0.00335782	-2.7475e-05	-2.00322	-270.9	0.5	305
paraXY12_mov22	0.0390074	-8.11684e-05	11.9421	18877.9	0.578947	345
paraXY12_mov23	0.0399966	-0.0001564	21.2948	20811.2	0.538462	215
paraXY12_mov23	-0.0596156	0.00016824	-6.92605	-21330.5	-1.6	280
paraXY12_mov23	-0.0199535	6.68e-05	-12.4524	-12949.3	0.166667	305
paraXY12_mov23	0.0153174	-0.000106244	-2.52942	2824.24	0.333333	335
paraXY12_mov23	-0.00618957	-6.225e-06	13.1777	4127.68	-0.125	380
paraXY12_mov23	-0.0289774	3.06333e-05	-8.07973	-9175.5	-0.333333	420
paraXY12_mov23	0.00376464	-3.55e-05	-0.259618	-830.35	0.25	450
paraXY12_mov23	0.00402257	-1.812e-05	5.60186	3301.74	0.2	490

## Sheet: Sign test
TB212 pBAD-mazF							TB212 pBAD-mazFΔACA
Time at division / min	Cell length before division / µm	Normalized mCherry fluorescence before division (a.u.)	Cell cycle duration / min	#channel_#position	Pre- or post- stress		Time at division / min	Cell length before division / µm	Normalized mCherry fluorescence before division (a.u.)	Cell cycle duration / min	#channel_#position	Pre- or post- stress		Sign test Asymp. Sig. (2-tailed)
Time_pBAD	cellLengthDiv_pBAD	MeanRFP_pBAD	cellTimeDiv_pBAD	movie_pBAD	Before1_or_After2_pBAD		Time_ACA	cellLengthDiv_ACA	MeanRFP_ACA	cellTimeDiv_ACA	movie_ACA	Before1_or_After2_ACA			TB212 pBAD-mazF	TB212 pBAD-mazFΔACA
160	5.92167	4504.6	15	paraXY1_mov01	1		155	5.8398	5577.12	30	paraXY10_mov04	1		Cell length before division / µm	0.294	0.614
180	5.39849	3911.48	15	paraXY1_mov03	1		175	6.96176	3975.09	25	paraXY10_mov05	1		Normalized mCherry fluorescence before division (a.u.)	0.775	0.92
165	6.56566	3746.17	25	paraXY1_mov04	1		180	6.01075	4207.81	25	paraXY10_mov06	1		Cell cycle duration / min	0.151	0.195
170	6.73943	4193.97	25	paraXY1_mov07	1		155	7.10186	3358.47	5	paraXY10_mov07	1
175	6.86746	4057.31	25	paraXY1_mov08	1		175	6.43562	4824.06	25	paraXY10_mov08	1
180	8.32635	4771.1	35	paraXY1_mov09	1		170	6.04335	4072.42	25	paraXY10_mov09	1
155	6.34588	4469.48	25	paraXY1_mov10	1		155	6.03147	4758.03	25	paraXY10_mov10	1
165	6.17052	3635.53	25	paraXY1_mov11	1		170	5.63197	6275.01	25	paraXY10_mov11	1
145	6.79805	3903.97	25	paraXY1_mov13	1		175	5.98005	4031.51	25	paraXY10_mov12	1
165	5.80034	3977.17	20	paraXY1_mov14	1		160	6.42813	3848.61	20	paraXY10_mov13	1
180	6.61253	3906.6	20	paraXY1_mov15	1		180	6.52607	3767.49	25	paraXY10_mov14	1
175	6.62086	3687.09	20	paraXY1_mov17	1		160	6.22098	5014.17	20	paraXY10_mov16	1
175	6.58581	3623.77	25	paraXY1_mov18	1		180	6.39135	3716.46	20	paraXY10_mov17	1
180	6.62128	4311.01	20	paraXY1_mov19	1		165	5.90408	3631.09	20	paraXY10_mov18	1
170	6.19835	4070.59	30	paraXY1_mov20	1		155	5.88	3924.47	25	paraXY10_mov20	1
170	6.01097	3498.01	25	paraXY1_mov21	1		180	5.91007	2946.54	20	paraXY10_mov23	1
160	6.70113	3517.22	25	paraXY1_mov22	1		170	6.54034	3377.46	30	paraXY11_mov01	1
170	6.29479	3239.61	20	paraXY2_mov01	1		150	5.94371	3786.54	20	paraXY11_mov03	1
180	5.74005	3740.3	15	paraXY2_mov02	1		160	5.8468	3639.05	20	paraXY11_mov04	1
180	6.20993	4695.71	20	paraXY2_mov03	1		180	6.37843	3902.47	25	paraXY11_mov06	1
165	6.61915	3540.91	30	paraXY2_mov04	1		165	5.90964	4354.5	30	paraXY11_mov07	1
165	5.88081	4591	30	paraXY2_mov05	1		180	6.37538	3805.7	20	paraXY11_mov08	1
165	6.53192	3710.87	25	paraXY2_mov06	1		165	6.04056	4109.35	25	paraXY11_mov11	1
150	6.51835	4250.18	20	paraXY2_mov08	1		155	7.24508	3691.57	25	paraXY11_mov12	1
160	6.00418	3861.53	20	paraXY2_mov09	1		155	6.23659	4187.58	25	paraXY11_mov15	1
160	14.7106	4951.38	40	paraXY2_mov10	1		175	6.30632	4307.42	30	paraXY11_mov18	1
175	6.13514	3678.17	25	paraXY2_mov11	1		165	6.50047	3677.39	25	paraXY11_mov19	1
180	5.97138	4464.34	20	paraXY2_mov12	1		175	5.81227	3692.21	25	paraXY11_mov20	1
175	5.55733	4734.32	20	paraXY2_mov13	1		170	8.47994	3850.26	25	paraXY11_mov21	1
160	6.25052	4630.45	20	paraXY2_mov14	1		150	5.77756	4245.03	25	paraXY11_mov22	1
170	5.94111	4591.08	25	paraXY2_mov16	1		165	6.71778	3275.69	25	paraXY11_mov23	1
155	5.79587	3947.37	20	paraXY2_mov17	1		180	6.60909	3946.59	20	paraXY12_mov01	1
150	5.48933	3791.66	20	paraXY2_mov18	1		180	5.91181	3303.13	25	paraXY12_mov02	1
160	5.82609	3500.7	25	paraXY2_mov19	1		160	6.09609	3982.52	30	paraXY12_mov03	1
170	6.03881	3714.99	25	paraXY2_mov20	1		170	6.04232	4526.97	30	paraXY12_mov05	1
170	7.20161	3488.56	25	paraXY2_mov21	1		175	5.22292	3339.09	20	paraXY12_mov06	1
160	5.86368	3190.71	25	paraXY2_mov22	1		155	5.57066	4170.35	20	paraXY12_mov08	1
170	5.80493	3051.54	20	paraXY2_mov23	1		170	7.2815	4174.57	25	paraXY12_mov09	1
165	5.6192	3718.89	20	paraXY3_mov03	1		155	6.26149	4004.83	25	paraXY12_mov10	1
155	5.98049	4144.58	25	paraXY3_mov05	1		155	5.85287	3925.07	25	paraXY12_mov11	1
180	5.91357	3926.13	30	paraXY3_mov08	1		175	6.25526	3751.02	25	paraXY12_mov12	1
175	6.2887	4171.17	20	paraXY3_mov10	1		165	6.09064	4401.39	25	paraXY12_mov13	1
180	5.69651	5003.44	30	paraXY3_mov12	1		160	6.02833	3594.97	25	paraXY12_mov14	1
150	7.94614	5003.01	35	paraXY3_mov13	1		165	4.02679	7296.74	70	paraXY12_mov15	1
180	6.17626	6057.79	25	paraXY3_mov16	1		135	6.23143	3793.46	25	paraXY12_mov16	1
165	5.9662	3816.29	20	paraXY3_mov17	1		160	6.29483	3979.1	30	paraXY12_mov17	1
160	5.79137	3599.71	20	paraXY3_mov18	1		180	7.04171	3830.72	30	paraXY12_mov19	1
155	5.85256	3985.4	20	paraXY3_mov20	1		155	5.35454	3653.21	20	paraXY12_mov20	1
165	5.91415	3786.16	30	paraXY3_mov21	1		160	6.35376	3447.71	25	paraXY12_mov21	1
175	6.05535	3624.89	30	paraXY3_mov22	1		175	6.43931	3114.49	20	paraXY12_mov22	1
175	6.31802	4576.86	30	paraXY3_mov23	1		160	5.77128	3400.96	25	paraXY12_mov23	1
165	6.2149	4096.11	25	paraXY4_mov01	1		165	6.3337	4187.34	25	paraXY7_mov01	1
160	5.98472	4399.16	25	paraXY4_mov02	1		175	5.59548	3310.68	25	paraXY7_mov02	1
155	5.81439	3624.11	25	paraXY4_mov03	1		165	6.1788	3815.05	20	paraXY7_mov03	1
180	7.02453	4203.37	30	paraXY4_mov04	1		180	5.6189	4153.04	25	paraXY7_mov04	1
165	5.77771	3940.26	25	paraXY4_mov05	1		150	5.2888	5370.63	25	paraXY7_mov05	1
180	5.61555	3373.65	20	paraXY4_mov06	1		165	5.71144	3891.15	20	paraXY7_mov07	1
160	6.26978	3779.97	20	paraXY4_mov09	1		170	6.19249	3915.07	25	paraXY7_mov09	1
165	6.25084	3624.7	20	paraXY4_mov10	1		175	5.55665	3986.84	25	paraXY7_mov10	1
160	6.3496	3912.81	20	paraXY4_mov11	1		175	7.96188	4142.28	25	paraXY7_mov11	1
180	5.78947	3968.43	25	paraXY4_mov14	1		165	6.31472	4101.8	20	paraXY7_mov12	1
165	5.55737	4088.75	25	paraXY4_mov15	1		175	6.78864	3838.12	25	paraXY7_mov13	1
175	6.33368	3659.95	25	paraXY4_mov16	1		165	6.14246	3782.63	25	paraXY7_mov14	1
170	6.7856	4303.93	20	paraXY4_mov18	1		180	5.57338	3727.07	20	paraXY7_mov15	1
160	5.11966	5141.84	20	paraXY4_mov19	1		160	6.15111	3897.42	25	paraXY7_mov16	1
165	6.50209	3849.16	25	paraXY4_mov20	1		170	5.68947	3561.25	25	paraXY7_mov19	1
175	5.94057	3659.64	20	paraXY4_mov21	1		175	6.01045	3742.51	30	paraXY7_mov21	1
160	6.31969	3525.69	30	paraXY4_mov22	1		155	6.06664	3441.64	30	paraXY7_mov22	1
155	5.57707	3896.72	25	paraXY4_mov23	1		155	5.8729	3561.37	10	paraXY8_mov01	1
165	8.20525	3891.9	35	paraXY5_mov01	1		150	6.40065	3821.78	25	paraXY8_mov03	1
175	5.83983	4694.59	25	paraXY5_mov02	1		160	5.98887	5482.12	30	paraXY8_mov04	1
150	6.48233	4370.11	30	paraXY5_mov03	1		180	6.43757	4007.27	25	paraXY8_mov08	1
170	7.92035	4028.52	25	paraXY5_mov04	1		155	6.39755	4569.91	20	paraXY8_mov09	1
170	6.33012	3749.98	25	paraXY5_mov06	1		165	5.81494	4552.82	25	paraXY8_mov15	1
170	6.01901	3797.52	25	paraXY5_mov07	1		160	5.93511	4024.1	25	paraXY8_mov16	1
165	6.64688	4768.26	25	paraXY5_mov08	1		180	5.70407	3352.08	20	paraXY8_mov17	1
160	6.59199	3990.75	30	paraXY5_mov09	1		165	5.66198	4034.7	25	paraXY8_mov18	1
175	6.69584	4359.86	30	paraXY5_mov10	1		160	6.01124	5079.56	25	paraXY8_mov19	1
160	5.64106	4444.13	25	paraXY5_mov11	1		175	5.63932	3924.79	20	paraXY8_mov20	1
180	5.98939	3935.04	25	paraXY5_mov12	1		150	5.62963	3050.43	25	paraXY8_mov21	1
180	7.83301	3796.79	35	paraXY5_mov13	1		165	6.47095	3939.16	25	paraXY8_mov22	1
180	6.20898	4860.68	30	paraXY5_mov15	1		155	5.88505	3423.89	25	paraXY8_mov23	1
180	6.11525	3627.44	25	paraXY5_mov16	1		175	5.46724	3563.7	15	paraXY9_mov01	1
165	6.7947	3740.74	15	paraXY5_mov17	1		180	5.88713	3341.28	25	paraXY9_mov02	1
160	5.86992	3643.87	30	paraXY5_mov18	1		180	5.54458	3460.69	20	paraXY9_mov03	1
165	5.82179	3629.87	20	paraXY5_mov19	1		165	5.89889	4491.97	30	paraXY9_mov05	1
155	5.9277	3923.56	20	paraXY5_mov20	1		180	5.712	3740.04	20	paraXY9_mov06	1
165	6.45702	3991.09	20	paraXY5_mov21	1		160	5.84058	4488.41	25	paraXY9_mov07	1
175	5.95548	3202.28	20	paraXY5_mov23	1		175	7.78471	4204.21	35	paraXY9_mov09	1
145	6.20636	3998.66	30	paraXY6_mov01	1		165	6.22335	3873.04	25	paraXY9_mov11	1
180	6.5997	3563.19	25	paraXY6_mov02	1		150	6.48319	4147.91	25	paraXY9_mov12	1
175	6.18936	3719.86	25	paraXY6_mov03	1		180	6.64812	3995.48	30	paraXY9_mov13	1
155	7.05305	4699.94	30	paraXY6_mov04	1		180	6.10199	4158.54	30	paraXY9_mov14	1
165	6.1359	3871.9	25	paraXY6_mov05	1		155	5.94171	3577.14	25	paraXY9_mov15	1
160	5.62989	3956.91	15	paraXY6_mov06	1		180	5.33462	3534.3	25	paraXY9_mov17	1
180	6.87589	4281.62	25	paraXY6_mov07	1		175	6.69455	3937.82	25	paraXY9_mov18	1
165	6.84984	3812.34	25	paraXY6_mov08	1		180	6.65338	4499.17	30	paraXY9_mov19	1
170	5.7176	4550.15	20	paraXY6_mov09	1		175	5.69986	3755.97	25	paraXY9_mov21	1
170	6.56279	4322.7	25	paraXY6_mov10	1		825	5.24901	4563.83	30	paraXY10_mov04	2
165	6.78937	4328.03	30	paraXY6_mov11	1		810	6.21222	3301.4	25	paraXY10_mov05	2
160	6.16076	4047.21	20	paraXY6_mov12	1		800	5.93895	3689.69	25	paraXY10_mov06	2
175	8.17648	4080.97	35	paraXY6_mov13	1		820	6.61817	3827.5	25	paraXY10_mov07	2
180	7.49494	4164.8	30	paraXY6_mov14	1		815	10.3773	4402.38	20	paraXY10_mov08	2
180	6.16608	3921.08	25	paraXY6_mov15	1		810	5.55963	4061.32	20	paraXY10_mov09	2
150	5.36548	3619.6	15	paraXY6_mov17	1		800	6.37458	3732.48	30	paraXY10_mov10	2
155	6.0813	3894.33	25	paraXY6_mov18	1		805	6.17949	4023.68	30	paraXY10_mov11	2
170	6.49535	3942.5	30	paraXY6_mov19	1		815	6.32316	4383.55	30	paraXY10_mov12	2
180	7.19254	3846.69	30	paraXY6_mov20	1		815	5.9176	3633.13	15	paraXY10_mov13	2
170	7.44648	3001.75	30	paraXY6_mov22	1		815	5.98109	3741.8	25	paraXY10_mov14	2
170	6.11384	3291.21	20	paraXY6_mov23	1		820	5.55322	3322.92	20	paraXY10_mov16	2
815	7.33455	3615.56	35	paraXY1_mov01	2		810	6.04776	3737.07	25	paraXY10_mov17	2
825	6.57483	4249.86	25	paraXY1_mov03	2		800	5.93765	4105.39	25	paraXY10_mov18	2
815	5.28092	3536.05	20	paraXY1_mov04	2		815	7.32589	4312.19	20	paraXY10_mov20	2
805	6.18918	4051.49	30	paraXY1_mov07	2		805	5.92333	3085.35	25	paraXY10_mov23	2
825	5.82291	4332.92	25	paraXY1_mov08	2		805	5.56477	3888.75	25	paraXY11_mov01	2
825	9.71067	4148.36	40	paraXY1_mov09	2		825	5.57673	3583.26	25	paraXY11_mov03	2
805	5.54259	4417.92	25	paraXY1_mov10	2		805	5.71876	3887.51	25	paraXY11_mov04	2
800	6.46932	4833.13	30	paraXY1_mov11	2		805	6.09893	3872.64	35	paraXY11_mov06	2
810	6.8517	3958.68	10	paraXY1_mov13	2		810	5.74313	3953.24	25	paraXY11_mov07	2
820	5.70368	3644.7	20	paraXY1_mov14	2		800	5.98899	4801.08	25	paraXY11_mov08	2
815	6.14318	4439.33	25	paraXY1_mov15	2		800	6.76517	5727.28	35	paraXY11_mov11	2
825	6.15566	4340.99	30	paraXY1_mov17	2		805	6.41571	4143.88	25	paraXY11_mov12	2
820	5.82512	3845.17	25	paraXY1_mov18	2		800	6.28232	3654.7	20	paraXY11_mov15	2
800	6.13222	4011.22	15	paraXY1_mov19	2		815	5.98323	4089.65	30	paraXY11_mov18	2
810	6.8001	3945.97	30	paraXY1_mov20	2		825	6.34972	3331.63	25	paraXY11_mov19	2
825	5.73166	3771.67	25	paraXY1_mov21	2		820	6.03667	3587.01	25	paraXY11_mov20	2
820	6.06173	3244.55	20	paraXY1_mov22	2		815	5.95037	3410.25	15	paraXY11_mov21	2
810	5.68663	4030.52	25	paraXY2_mov01	2		815	6.43059	3207.66	25	paraXY11_mov22	2
800	5.66606	4231.95	25	paraXY2_mov02	2		800	5.27869	3161.08	15	paraXY11_mov23	2
810	7.76043	4353.52	30	paraXY2_mov03	2		805	5.44394	3616.41	20	paraXY12_mov01	2
820	5.79475	3718.52	25	paraXY2_mov04	2		810	5.64939	3788.58	20	paraXY12_mov02	2
810	5.64028	4224.81	25	paraXY2_mov05	2		815	6.11993	3783.69	20	paraXY12_mov03	2
815	6.19447	4710.4	35	paraXY2_mov06	2		810	7.14729	3927.77	25	paraXY12_mov05	2
820	5.62944	4313.69	25	paraXY2_mov08	2		815	6.31407	4076.65	30	paraXY12_mov06	2
825	7.80302	4990.77	30	paraXY2_mov09	2		800	5.84591	3610.1	25	paraXY12_mov08	2
815	6.5229	4452.38	25	paraXY2_mov10	2		815	6.74249	4630.41	25	paraXY12_mov09	2
810	6.03395	4037.91	25	paraXY2_mov11	2		805	6.163	4250.98	15	paraXY12_mov10	2
815	6.40073	4044.86	25	paraXY2_mov12	2		810	5.8121	3640.66	20	paraXY12_mov11	2
820	5.87968	4023.7	25	paraXY2_mov13	2		815	7.26636	3818.36	30	paraXY12_mov12	2
805	5.83318	3702.22	25	paraXY2_mov14	2		820	6.78398	4835.24	30	paraXY12_mov13	2
805	6.97894	4431.16	35	paraXY2_mov16	2		820	6.17452	4140.03	25	paraXY12_mov14	2
805	5.93862	4055.69	25	paraXY2_mov17	2		830	4.97806	7813.79	95	paraXY12_mov15	2
830	6.07433	5427.59	30	paraXY2_mov18	2		820	5.78626	3680.91	25	paraXY12_mov16	2
810	5.87054	3933.07	20	paraXY2_mov19	2		800	6.13193	4103.59	20	paraXY12_mov17	2
800	5.79774	3937.88	20	paraXY2_mov20	2		810	5.65136	3757.27	25	paraXY12_mov19	2
800	5.84437	3812.62	25	paraXY2_mov21	2		825	6.16457	3441.91	25	paraXY12_mov20	2
805	5.73138	3427.04	20	paraXY2_mov22	2		810	6.30451	3699.04	10	paraXY12_mov21	2
805	6.54908	3533.26	30	paraXY2_mov23	2		815	6.13591	3439.6	25	paraXY12_mov22	2
830	6.06783	4366.78	35	paraXY3_mov03	2		805	6.68596	3568.97	35	paraXY12_mov23	2
820	5.81211	3778.46	20	paraXY3_mov05	2		800	5.80462	3821.61	25	paraXY7_mov01	2
825	5.6962	3945.6	25	paraXY3_mov08	2		800	6.12277	3599.85	25	paraXY7_mov02	2
820	6.11318	4264.06	25	paraXY3_mov10	2		815	7.35496	4052.65	35	paraXY7_mov03	2
810	5.74331	4206.5	35	paraXY3_mov12	2		830	6.85189	4696.63	30	paraXY7_mov04	2
820	5.83435	3699.94	20	paraXY3_mov13	2		820	6.40106	4107.87	20	paraXY7_mov05	2
805	5.99413	4161.93	20	paraXY3_mov16	2		810	6.49441	3960.32	25	paraXY7_mov07	2
830	6.73688	4314.29	30	paraXY3_mov17	2		825	6.67365	4067.15	30	paraXY7_mov09	2
800	6.1408	4293.14	25	paraXY3_mov18	2		800	6.0667	4086.48	30	paraXY7_mov10	2
815	5.77625	4850.75	30	paraXY3_mov20	2		825	6.59594	4159.38	25	paraXY7_mov11	2
820	5.97939	3483.17	25	paraXY3_mov21	2		820	6.28938	3933.28	25	paraXY7_mov12	2
800	6.00708	2956.48	25	paraXY3_mov22	2		800	6.11889	4062.93	30	paraXY7_mov13	2
830	5.71082	3553.05	30	paraXY3_mov23	2		805	5.64993	3456.71	25	paraXY7_mov14	2
825	8.48703	3932.02	25	paraXY4_mov01	2		810	5.76557	3795.58	25	paraXY7_mov15	2
800	6.78809	3842.97	25	paraXY4_mov02	2		805	6.71511	3656.86	30	paraXY7_mov16	2
820	5.15835	3698.46	20	paraXY4_mov03	2		820	6.0502	3969.66	30	paraXY7_mov19	2
810	6.62205	3879.69	30	paraXY4_mov04	2		820	6.55765	4248.17	30	paraXY7_mov21	2
810	5.79729	3806.55	30	paraXY4_mov05	2		825	6.16415	3130.04	25	paraXY7_mov22	2
825	7.29734	4162.45	35	paraXY4_mov06	2		825	7.14996	4047.19	25	paraXY8_mov01	2
805	6.36033	3810.89	30	paraXY4_mov09	2		820	5.86472	3333.88	20	paraXY8_mov03	2
800	6.64602	4600.86	30	paraXY4_mov10	2		810	6.26958	4161.22	25	paraXY8_mov04	2
805	6.01527	4253.5	20	paraXY4_mov11	2		820	6.82893	4374.27	25	paraXY8_mov08	2
820	6.17489	4765.87	25	paraXY4_mov14	2		815	7.99898	4309.51	35	paraXY8_mov09	2
825	7.42442	3996.9	25	paraXY4_mov15	2		805	6.25368	3774.08	25	paraXY8_mov15	2
815	5.90566	3970.09	25	paraXY4_mov16	2		810	6.42492	4200.46	25	paraXY8_mov16	2
810	6.16363	4085.49	25	paraXY4_mov18	2		815	7.60634	4477.82	30	paraXY8_mov17	2
800	5.44172	4058.65	20	paraXY4_mov19	2		815	6.90664	3800.45	30	paraXY8_mov18	2
805	5.94781	3394.77	20	paraXY4_mov20	2		840	9.39061	4103.44	40	paraXY8_mov19	2
810	5.74384	4079.87	35	paraXY4_mov21	2		830	6.108	3818.51	30	paraXY8_mov20	2
815	6.89963	3690.3	25	paraXY4_mov22	2		815	5.73227	3664.51	15	paraXY8_mov21	2
820	6.1466	3336.84	25	paraXY4_mov23	2		820	5.76045	3095.73	25	paraXY8_mov22	2
810	5.58649	4061.12	25	paraXY5_mov01	2		825	5.66438	3307.38	25	paraXY8_mov23	2
805	6.03227	4359.4	20	paraXY5_mov02	2		805	5.97188	3789.96	25	paraXY9_mov01	2
820	5.59055	3980.03	25	paraXY5_mov03	2		800	6.29886	3684.2	15	paraXY9_mov02	2
815	5.40461	4094.88	25	paraXY5_mov04	2		820	6.48408	4241.67	30	paraXY9_mov03	2
800	5.74611	3912.69	20	paraXY5_mov06	2		805	6.01577	4198.49	25	paraXY9_mov05	2
810	6.59864	4862.19	40	paraXY5_mov07	2		825	7.10864	3901.81	30	paraXY9_mov06	2
810	6.16027	3490.78	30	paraXY5_mov08	2		815	5.90799	4385.83	25	paraXY9_mov07	2
815	6.66082	4115.84	30	paraXY5_mov09	2		810	7.6632	3848.56	30	paraXY9_mov09	2
820	5.79849	3929.06	30	paraXY5_mov10	2		820	6.06492	4452.18	30	paraXY9_mov11	2
830	6.70352	3963.71	30	paraXY5_mov11	2		805	5.98988	4354.28	25	paraXY9_mov12	2
810	6.07011	4573.15	25	paraXY5_mov12	2		815	5.6188	3651.58	20	paraXY9_mov13	2
820	5.85996	4149.42	25	paraXY5_mov13	2		810	6.05473	4638.97	20	paraXY9_mov14	2
815	6.34444	3649.2	30	paraXY5_mov15	2		815	6.74045	3856.34	30	paraXY9_mov15	2
805	5.99045	3650.74	25	paraXY5_mov16	2		845	14.2151	3713.22	60	paraXY9_mov17	2
815	5.78494	3956.88	25	paraXY5_mov17	2		800	5.95578	3723.54	20	paraXY9_mov18	2
810	5.97729	3704.13	25	paraXY5_mov18	2		815	5.76876	3892.84	25	paraXY9_mov19	2
805	5.69279	3620.66	25	paraXY5_mov19	2		805	5.64952	3626.38	20	paraXY9_mov21	2
810	6.3413	3698.01	25	paraXY5_mov20	2
810	6.18819	3877.01	25	paraXY5_mov21	2
825	6.03456	3622.8	30	paraXY5_mov23	2
800	5.89985	3467.16	25	paraXY6_mov01	2
820	5.84843	3935.64	25	paraXY6_mov02	2
820	6.05489	3961.87	20	paraXY6_mov03	2
810	7.40188	4382.34	50	paraXY6_mov04	2
805	6.22345	4185.53	20	paraXY6_mov05	2
800	6.00141	4238.36	30	paraXY6_mov06	2
805	5.77305	3846.59	50	paraXY6_mov07	2
810	6.21782	3331.56	20	paraXY6_mov08	2
815	5.78178	3983.05	25	paraXY6_mov09	2
815	6.23268	4271.05	25	paraXY6_mov10	2
810	6.24498	3740.32	25	paraXY6_mov11	2
800	6.38602	4544.74	25	paraXY6_mov12	2
815	6.00681	3894.52	25	paraXY6_mov13	2
805	7.6052	3551.79	30	paraXY6_mov14	2
825	7.37753	4090.83	30	paraXY6_mov15	2
815	6.06373	3815.32	20	paraXY6_mov17	2
810	6.00782	3855.52	25	paraXY6_mov18	2
800	4.93152	3674.27	25	paraXY6_mov19	2
800	6.13197	3923.72	25	paraXY6_mov20	2
825	5.77969	3147.25	25	paraXY6_mov22	2
810	6.46575	3195.46	25	paraXY6_mov23	2
