# Supplementary material for: Autoregulation of mazEF expression underlies growth heterogeneity in bacterial populations
Source: Nucleic Acids Res. 2018 Feb 8;46(6):2918–31. doi: 10.1093/nar/gky079 (PMC5888573; doi:10.1093/nar/gky079)
Supplement: Supplementary Data [file gky079_supp.zip › Nikolic_Source Data/SourceData_FigureS1.xlsx]

## Sheet: Fig S1
A600 values	Wells
	E2	E3	E4	E5	E8	E9	E10	E11	F2	F3	F4	F5	F8	F9	F10	F11
Time / min	pBAD-mazF #1 Ara	pBAD-mazF #2 Ara	pBAD-mazF #3 Ara	pBAD-mazF #4 Ara	pBAD-mazF #1	pBAD-mazF #2	pBAD-mazF #3	pBAD-mazF #4	pBAD-empty #1 Ara	pBAD-empty #2 Ara	pBAD-empty #3 Ara	pBAD-empty #4 Ara	pBAD-empty #1	pBAD-empty #2	pBAD-empty #3	pBAD-empty #4
-150	0.003	0.006	0.007	0.003	0.003	0.006	0.007	0.004	0.004	0.004	0.006	0.002	0.004	0.003	0.004	0.001
-140	0.003	0.006	0.007	0.003	0.003	0.006	0.007	0.004	0.004	0.004	0.006	0.003	0.004	0.003	0.004	0.001
-130	0.003	0.007	0.008	0.004	0.004	0.007	0.008	0.004	0.005	0.004	0.006	0.003	0.005	0.003	0.005	0.002
-120	0.004	0.008	0.01	0.005	0.005	0.009	0.009	0.005	0.005	0.005	0.008	0.003	0.006	0.004	0.006	0.002
-110	0.005	0.01	0.012	0.006	0.006	0.011	0.011	0.007	0.007	0.007	0.009	0.004	0.007	0.005	0.007	0.003
-100	0.005	0.012	0.014	0.007	0.007	0.013	0.014	0.008	0.007	0.008	0.011	0.005	0.009	0.006	0.008	0.004
-90	0.007	0.014	0.017	0.009	0.009	0.015	0.016	0.01	0.009	0.011	0.013	0.006	0.011	0.008	0.01	0.005
-80	0.009	0.017	0.021	0.011	0.011	0.018	0.02	0.012	0.011	0.013	0.016	0.008	0.014	0.01	0.013	0.006
-70	0.011	0.022	0.026	0.013	0.014	0.023	0.025	0.015	0.014	0.017	0.021	0.01	0.017	0.013	0.016	0.008
-60	0.014	0.027	0.033	0.017	0.018	0.029	0.032	0.019	0.017	0.022	0.026	0.013	0.022	0.017	0.021	0.011
-50	0.018	0.034	0.041	0.021	0.022	0.037	0.04	0.023	0.022	0.028	0.033	0.016	0.027	0.022	0.025	0.015
-40	0.022	0.043	0.051	0.027	0.028	0.047	0.05	0.029	0.027	0.036	0.041	0.02	0.035	0.027	0.032	0.019
-30	0.028	0.054	0.062	0.033	0.036	0.059	0.061	0.036	0.034	0.045	0.053	0.026	0.046	0.035	0.041	0.024
-20	0.035	0.069	0.076	0.043	0.046	0.074	0.077	0.046	0.045	0.057	0.067	0.032	0.06	0.045	0.054	0.031
-10	0.044	0.086	0.092	0.054	0.057	0.091	0.092	0.058	0.057	0.072	0.084	0.041	0.077	0.059	0.069	0.039
0	0.055	0.102	0.105	0.069	0.072	0.108	0.105	0.071	0.066	0.086	0.096	0.053	0.091	0.071	0.079	0.05
10	0.07	0.059	0.09	0.086	0.046	0.115	0.1	0.05	0.078	0.102	0.123	0.064	0.097	0.083	0.083	0.047
20	0.071	0.063	0.096	0.09	0.051	0.125	0.108	0.055	0.087	0.114	0.139	0.07	0.105	0.089	0.088	0.052
30	0.074	0.066	0.102	0.095	0.058	0.135	0.11	0.063	0.098	0.131	0.167	0.077	0.112	0.1	0.097	0.06
40	0.076	0.069	0.104	0.099	0.067	0.146	0.126	0.072	0.114	0.155	0.208	0.085	0.122	0.114	0.109	0.069
50	0.077	0.072	0.108	0.101	0.077	0.16	0.143	0.086	0.138	0.179	0.227	0.102	0.134	0.127	0.125	0.082
60	0.081	0.078	0.112	0.104	0.091	0.172	0.169	0.098	0.162	0.2	0.242	0.119	0.15	0.149	0.145	0.096
70	0.085	0.083	0.117	0.105	0.106	0.205	0.193	0.115	0.19	0.223	0.257	0.135	0.171	0.175	0.164	0.113
80	0.089	0.089	0.123	0.106	0.124	0.233	0.22	0.134	0.218	0.248	0.28	0.155	0.193	0.203	0.194	0.133
90	0.094	0.096	0.13	0.108	0.146	0.262	0.251	0.155	0.246	0.271	0.305	0.178	0.22	0.232	0.225	0.155
100	0.098	0.107	0.138	0.109	0.172	0.294	0.286	0.183	0.277	0.3	0.335	0.205	0.255	0.267	0.26	0.18
110	0.102	0.114	0.145	0.11	0.196	0.321	0.318	0.207	0.307	0.327	0.361	0.23	0.288	0.298	0.287	0.206
120	0.105	0.123	0.154	0.112	0.228	0.348	0.351	0.241	0.34	0.359	0.391	0.258	0.32	0.33	0.313	0.237
130	0.109	0.134	0.163	0.116	0.266	0.375	0.387	0.277	0.369	0.384	0.419	0.291	0.351	0.363	0.344	0.272
140	0.112	0.145	0.173	0.118	0.296	0.39	0.414	0.304	0.4	0.413	0.445	0.319	0.38	0.39	0.37	0.304
150	0.115	0.154	0.182	0.122	0.332	0.412	0.447	0.331	0.436	0.447	0.479	0.353	0.409	0.416	0.392	0.336
160	0.12	0.166	0.192	0.124	0.361	0.428	0.466	0.347	0.47	0.476	0.509	0.386	0.438	0.435	0.413	0.361
170	0.123	0.179	0.204	0.131	0.393	0.447	0.497	0.376	0.509	0.51	0.548	0.427	0.47	0.463	0.438	0.395
180	0.128	0.193	0.217	0.134	0.413	0.462	0.528	0.39	0.542	0.531	0.572	0.464	0.493	0.481	0.463	0.414
190	0.132	0.204	0.227	0.14	0.439	0.477	0.553	0.408	0.563	0.565	0.59	0.504	0.52	0.511	0.488	0.435
200	0.137	0.217	0.24	0.146	0.464	0.491	0.582	0.43	0.585	0.594	0.605	0.525	0.545	0.547	0.512	0.46
210	0.144	0.236	0.257	0.154	0.475	0.511	0.613	0.456	0.601	0.617	0.622	0.556	0.576	0.566	0.535	0.486
220	0.151	0.25	0.272	0.162	0.498	0.531	0.641	0.481	0.622	0.641	0.637	0.581	0.591	0.584	0.559	0.509
230	0.158	0.265	0.29	0.17	0.514	0.551	0.673	0.499	0.639	0.668	0.658	0.601	0.613	0.606	0.586	0.529
240	0.166	0.276	0.305	0.179	0.531	0.573	0.704	0.521	0.658	0.69	0.677	0.619	0.639	0.633	0.617	0.551
250	0.175	0.283	0.321	0.189	0.547	0.594	0.734	0.54	0.676	0.714	0.696	0.639	0.661	0.662	0.644	0.567
260	0.188	0.295	0.341	0.195	0.573	0.622	0.767	0.567	0.7	0.736	0.72	0.666	0.694	0.703	0.675	0.593
270	0.197	0.306	0.36	0.205	0.593	0.646	0.8	0.594	0.722	0.755	0.738	0.69	0.719	0.739	0.702	0.616
280	0.212	0.321	0.383	0.219	0.619	0.666	0.825	0.615	0.743	0.771	0.761	0.716	0.738	0.769	0.728	0.639
290	0.229	0.336	0.405	0.233	0.642	0.689	0.857	0.642	0.764	0.792	0.78	0.737	0.765	0.797	0.75	0.664
300	0.249	0.361	0.435	0.251	0.668	0.715	0.886	0.671	0.783	0.809	0.796	0.76	0.784	0.825	0.772	0.693
310	0.265	0.378	0.46	0.262	0.691	0.73	0.901	0.688	0.799	0.823	0.81	0.775	0.813	0.85	0.789	0.716
320	0.281	0.398	0.486	0.28	0.71	0.751	0.918	0.708	0.815	0.836	0.822	0.795	0.835	0.868	0.807	0.735
330	0.295	0.42	0.511	0.297	0.732	0.773	0.928	0.732	0.83	0.849	0.838	0.809	0.841	0.867	0.813	0.756
340	0.308	0.445	0.532	0.315	0.754	0.781	0.927	0.748	0.843	0.862	0.849	0.822	0.835	0.866	0.818	0.774
350	0.328	0.466	0.548	0.34	0.775	0.789	0.933	0.77	0.855	0.872	0.868	0.84	0.843	0.868	0.822	0.787
360	0.339	0.478	0.56	0.36	0.783	0.789	0.929	0.778	0.866	0.884	0.878	0.85	0.851	0.871	0.827	0.79
370	0.359	0.49	0.58	0.387	0.79	0.794	0.932	0.785	0.878	0.898	0.896	0.864	0.856	0.878	0.833	0.801
