# Supplementary material for: Autoregulation of mazEF expression underlies growth heterogeneity in bacterial populations
Source: Nucleic Acids Res. 2018 Feb 8;46(6):2918–31. doi: 10.1093/nar/gky079 (PMC5888573; doi:10.1093/nar/gky079)
Supplement: Supplementary Data [file gky079_supp.zip › Nikolic_Source Data/SourceData_FigureS13.xlsx]

## Sheet: Fig S13
TB212 pBAD-mazF								Time of experiment
Time at division / min	Cell length before division / µm	Cell elongation rate / per min	Normalized mCherry fluorescence before division (a.u.)	Total mCherry fluorescence before division (a.u.)	Cell cycle duration / min	#channel_#position		entry to stress
Time	cellLengthDiv	cellElongRate2	MeanRFP	FR	cellTimeDiv	movie		stress period
95	7.48014	0.026941	5016.63	2342766	30	MazFXY1_mov02		exit from stress
120	6.6294	0.024059	4704.21	1862867	20	MazFXY1_mov02		non-stressful conditions
180	13.5524	0.023784	4366.74	3436624	55	MazFXY1_mov02
185	11.3233	0.01119	4469.9	2927785	0	MazFXY1_mov02
210	6.41901	0.026605	3932.53	1419645	20	MazFXY1_mov02
235	5.6101	0.022084	3888.39	1217067	20	MazFXY1_mov02
275	6.29318	0.019471	4010.79	1427841	35	MazFXY1_mov02
340	7.90774	0.01484	4923.15	2358190	60	MazFXY1_mov02
410	11.0389	0.014402	5729.98	3930765	65	MazFXY1_mov02
435	7.99668	0.014139	6195.38	3072906	20	MazFXY1_mov02
475	6.83472	0.013486	6090.72	2612921	35	MazFXY1_mov02
505	6.20539	0.018927	5010.74	1803868	25	MazFXY1_mov02
540	5.98837	0.018379	4796.24	1645110	30	MazFXY1_mov02
570	5.66195	0.020734	4476.22	1423438	25	MazFXY1_mov02
605	6.20326	0.022598	3976.47	1375860	30	MazFXY1_mov02
645	8.25649	0.024855	3855.82	1773675	35	MazFXY1_mov02
660	5.87941	0.025391	3608.77	1143981	10	MazFXY1_mov02
690	5.84921	0.021384	3808.04	1245230	25	MazFXY1_mov02
720	5.7643	0.023299	3508.98	1084276	25	MazFXY1_mov02
755	6.63883	0.023451	3858.25	1415978	30	MazFXY1_mov02
780	6.39511	0.026387	3934.69	1377141	20	MazFXY1_mov02
815	7.26121	0.022451	3676.79	1485422	30	MazFXY1_mov02
835	5.78363	0.021974	3458.1	1127340	15	MazFXY1_mov02
865	5.6187	0.022574	3809.13	1188448	25	MazFXY1_mov02
895	6.00103	0.02622	3864.47	1325513	25	MazFXY1_mov02
920	5.41866	0.026387	3666.89	1070732	20	MazFXY1_mov02
950	5.87759	0.023809	3913.45	1252304	25	MazFXY1_mov02
60	7.57021	0.024188	4171.38	1843752	45	MazFXY1_mov05
85	6.32478	0.020926	4114.83	1501913	20	MazFXY1_mov05
110	6.15293	0.023854	3814.72	1316077	20	MazFXY1_mov05
140	6.04495	0.025125	3872.76	1308993	25	MazFXY1_mov05
175	7.11416	0.024895	4019.68	1599832	30	MazFXY1_mov05
210	7.48758	0.022395	3941.17	1623760	30	MazFXY1_mov05
230	6.07686	0.022435	3761.94	1282821	15	MazFXY1_mov05
260	5.78364	0.023798	3818.09	1221789	25	MazFXY1_mov05
320	8.78712	0.018786	4732.32	2484469	55	MazFXY1_mov05
340	6.27617	0.018851	4731.02	1745745	15	MazFXY1_mov05
395	7.45136	0.013819	5173.38	2291809	50	MazFXY1_mov05
435	6.6541	0.01519	5416.3	2101525	35	MazFXY1_mov05
480	6.40303	0.015174	5021.94	1888251	40	MazFXY1_mov05
510	5.87893	0.019735	4495.53	1532975	25	MazFXY1_mov05
540	5.48323	0.021707	4154.17	1308564	25	MazFXY1_mov05
575	6.227	0.024914	4071.12	1355684	30	MazFXY1_mov05
605	5.52644	0.024394	3851.92	1170985	25	MazFXY1_mov05
635	5.81653	0.025395	4040.74	1297079	25	MazFXY1_mov05
660	5.30965	0.0256	3771.34	1093689	20	MazFXY1_mov05
700	6.60617	0.022529	3887.59	1434519	35	MazFXY1_mov05
735	7.82107	0.0243	4054.84	1844953	30	MazFXY1_mov05
760	6.57695	0.021495	3871.19	1455566	20	MazFXY1_mov05
790	5.89958	0.020793	4010.54	1339520	25	MazFXY1_mov05
815	5.40603	0.023768	3892.97	1206822	20	MazFXY1_mov05
845	5.87053	0.025177	3455.77	1112758	25	MazFXY1_mov05
875	6.24985	0.02807	3409.23	1172774	25	MazFXY1_mov05
900	5.34921	0.025505	3171.65	900749	20	MazFXY1_mov05
930	5.49794	0.02665	3563.28	1072547	25	MazFXY1_mov05
65	5.56218	0.022482	4801.33	1565232	20	MazFXY1_mov06
95	5.56087	0.023233	4422.1	1428338	25	MazFXY1_mov06
130	6.14623	0.023233	4305.77	1524242	30	MazFXY1_mov06
165	6.75089	0.022838	3989.28	1472044	30	MazFXY1_mov06
190	5.65624	0.021105	3593.63	1099652	20	MazFXY1_mov06
220	6.15705	0.025486	3587.09	1230372	25	MazFXY1_mov06
250	6.0556	0.027398	3249.52	1046344	25	MazFXY1_mov06
320	9.21842	0.015495	4921.67	2721682	65	MazFXY1_mov06
355	7.74919	0.013413	5136.47	2378187	30	MazFXY1_mov06
410	7.94175	0.012597	6230.48	2915863	50	MazFXY1_mov06
475	8.63698	0.010758	6606.55	3442011	60	MazFXY1_mov06
500	6.79075	0.016671	5871.35	2372027	20	MazFXY1_mov06
545	8.86768	0.020796	4975.2	2557251	40	MazFXY1_mov06
570	6.43947	0.026051	4488.14	1611242	20	MazFXY1_mov06
595	5.59289	0.023949	4318.17	1463858	20	MazFXY1_mov06
625	6.23054	0.024516	3910.21	1352931	25	MazFXY1_mov06
650	5.84011	0.023891	3532.62	1098644	20	MazFXY1_mov06
680	5.93709	0.024855	3366.39	1053680	25	MazFXY1_mov06
715	7.05891	0.026639	3132.28	1184003	30	MazFXY1_mov06
740	6.08696	0.022602	3332.42	1099697	20	MazFXY1_mov06
765	5.56845	0.028609	3188.72	915162	20	MazFXY1_mov06
795	5.81651	0.025068	3275.06	985793	25	MazFXY1_mov06
830	6.33032	0.024083	3995.59	1430421	30	MazFXY1_mov06
855	6.12622	0.02439	3880.74	1350497	20	MazFXY1_mov06
885	6.51655	0.025285	3657.56	1294777	25	MazFXY1_mov06
905	5.77736	0.026748	3480.18	1092775	15	MazFXY1_mov06
940	6.3132	0.022803	3510.1	1235555	30	MazFXY1_mov06
970	6.10069	0.019271	3820.79	1276144	25	MazFXY1_mov06
80	7.27351	0.02243	4693.5	1947804	35	MazFXY1_mov07
100	5.61399	0.024014	4359.6	1443028	15	MazFXY1_mov07
130	5.52416	0.022998	4157.51	1380292	25	MazFXY1_mov07
165	6.15362	0.022063	3946.63	1365535	30	MazFXY1_mov07
195	5.88892	0.022286	4435.82	1570281	25	MazFXY1_mov07
225	6.1335	0.023663	4168.58	1433990	25	MazFXY1_mov07
255	6.34564	0.025715	4149.46	1547749	25	MazFXY1_mov07
310	8.62504	0.017302	4830.68	2444324	50	MazFXY1_mov07
325	6.00663	0.017312	4684.4	1681698	10	MazFXY1_mov07
370	6.18875	0.015067	4928.37	1710146	40	MazFXY1_mov07
450	7.54606	0.011033	6269.65	2959273	75	MazFXY1_mov07
480	6.30222	0.0164	5285.84	1992761	25	MazFXY1_mov07
510	6.00763	0.023766	5219.61	1837304	25	MazFXY1_mov07
535	4.92833	0.020456	4981.69	1394873	20	MazFXY1_mov07
565	5.08212	0.026244	4260.92	1197319	25	MazFXY1_mov07
605	6.16482	0.025018	3570.65	1203310	35	MazFXY1_mov07
630	5.83954	0.026015	4094.76	1314419	20	MazFXY1_mov07
655	5.7225	0.022813	3915.39	1295994	20	MazFXY1_mov07
695	7.22812	0.023946	4081.5	1697902	35	MazFXY1_mov07
720	7.0267	0.026692	3914.67	1546294	20	MazFXY1_mov07
740	5.68927	0.022522	3575.29	1122642	15	MazFXY1_mov07
770	6.30824	0.024374	3614.81	1243495	25	MazFXY1_mov07
795	5.81028	0.020377	3624.62	1196125	20	MazFXY1_mov07
825	6.23332	0.023667	3527.07	1181569	25	MazFXY1_mov07
850	5.76095	0.025888	3343.35	1039783	20	MazFXY1_mov07
880	5.98423	0.022291	3156.43	1003744	25	MazFXY1_mov07
910	5.57327	0.019654	3201.61	915660	25	MazFXY1_mov07
945	6.47128	0.024526	3261.42	1118667	30	MazFXY1_mov07
55	6.87596	0.02051	4216.75	1762600	30	MazFXY1_mov08
80	6.34214	0.02566	3776.79	1423848	20	MazFXY1_mov08
105	5.66725	0.021743	3720.34	1175627	20	MazFXY1_mov08
175	12.9754	0.021598	4440.19	3339021	65	MazFXY1_mov08
205	5.9226	0.021618	4239.72	1479663	25	MazFXY1_mov08
235	5.73715	0.023171	4104.22	1288726	25	MazFXY1_mov08
305	8.84415	0.015635	4766.98	2478830	65	MazFXY1_mov08
340	7.64368	0.014886	4800.85	2064366	30	MazFXY1_mov08
400	8.84416	0.013412	5481.73	2899836	55	MazFXY1_mov08
435	6.72559	0.010231	5431.25	2107326	30	MazFXY1_mov08
475	6.40265	0.015704	4875.62	1691840	35	MazFXY1_mov08
520	6.89818	0.019763	5067.7	2001743	40	MazFXY1_mov08
545	6.6321	0.023568	4174.64	1490345	20	MazFXY1_mov08
580	6.74147	0.025078	4195.66	1627915	30	MazFXY1_mov08
610	6.8751	0.024101	4103.21	1604356	25	MazFXY1_mov08
645	7.18987	0.021797	3820.72	1555035	30	MazFXY1_mov08
675	6.84924	0.021114	3529.19	1337564	25	MazFXY1_mov08
700	6.46276	0.021339	3578.83	1256168	20	MazFXY1_mov08
735	6.44695	0.018835	3790.71	1315376	30	MazFXY1_mov08
770	6.38703	0.019112	4122.82	1471846	30	MazFXY1_mov08
805	6.12256	0.018302	3955.24	1325006	30	MazFXY1_mov08
840	6.29814	0.017882	4128.38	1490345	30	MazFXY1_mov08
875	6.81185	0.021466	4059.47	1591312	30	MazFXY1_mov08
900	6.13905	0.0201	3716.71	1245097	20	MazFXY1_mov08
935	7.34738	0.023758	3659.52	1456490	30	MazFXY1_mov08
55	6.68288	0.021098	4570.32	1782423	20	MazFXY1_mov11
90	7.01307	0.020296	4247.71	1694838	30	MazFXY1_mov11
115	6.12997	0.026126	3978.86	1416475	20	MazFXY1_mov11
140	6.04349	0.027758	3550.7	1210790	20	MazFXY1_mov11
170	6.35533	0.025187	3588.43	1263129	25	MazFXY1_mov11
195	6.2153	0.024243	3687.53	1298011	20	MazFXY1_mov11
220	5.45922	0.02137	3543.2	1070046	20	MazFXY1_mov11
250	5.96722	0.024804	3693.58	1211493	25	MazFXY1_mov11
285	6.03417	0.021046	3912.06	1377046	30	MazFXY1_mov11
390	16.3875	0.015515	4599.49	4369520	100	MazFXY1_mov11
460	10.3779	0.011925	6002.59	3733614	65	MazFXY1_mov11
490	8.16796	0.01567	5569.97	2796126	25	MazFXY1_mov11
510	6.30724	0.021393	4982.21	1843419	15	MazFXY1_mov11
540	5.72139	0.020814	4107.71	1302144	25	MazFXY1_mov11
570	5.65906	0.023582	3783.3	1161474	25	MazFXY1_mov11
605	6.30992	0.023397	3674.25	1238222	30	MazFXY1_mov11
630	5.7322	0.023618	3367.48	1020346	20	MazFXY1_mov11
665	6.60427	0.02544	3566.52	1258983	30	MazFXY1_mov11
690	6.09092	0.02324	3415.31	1157789	20	MazFXY1_mov11
715	5.44115	0.027164	3221.5	924571	20	MazFXY1_mov11
750	6.58078	0.024802	3485.71	1240913	30	MazFXY1_mov11
775	5.96454	0.02768	3223.95	1038113	20	MazFXY1_mov11
800	5.12287	0.024161	3290.11	921230	20	MazFXY1_mov11
830	5.09985	0.021817	3158.63	874940	25	MazFXY1_mov11
860	6.19624	0.026304	3044.41	968122	25	MazFXY1_mov11
890	7.16821	0.02664	3319.24	1304462	25	MazFXY1_mov11
915	6.73946	0.023066	3116.98	1100295	20	MazFXY1_mov11
935	5.55369	0.022493	3192.76	986562	15	MazFXY1_mov11
75	6.93354	0.027157	4593.39	1874102	25	MazFXY1_mov12
100	6.33023	0.023576	4121	1537134	20	MazFXY1_mov12
125	6.03698	0.023201	3965.54	1360180	20	MazFXY1_mov12
150	5.59718	0.021496	4111.68	1262286	20	MazFXY1_mov12
185	6.31673	0.022726	3695.25	1311815	30	MazFXY1_mov12
220	6.5368	0.023147	3951.72	1473993	30	MazFXY1_mov12
250	7.06337	0.023995	3745.31	1464415	25	MazFXY1_mov12
270	5.74572	0.025265	3297.67	1068444	15	MazFXY1_mov12
320	7.98778	0.019371	3924.54	1769967	45	MazFXY1_mov12
365	7.81557	0.014893	4543.85	2081082	40	MazFXY1_mov12
425	9.61729	0.01406	5105.08	2848632	55	MazFXY1_mov12
465	7.81157	0.018235	4528.75	2006235	35	MazFXY1_mov12
490	4.61554	0.018116	4820.56	1224422	20	MazFXY1_mov12
535	5.19667	0.019324	4889.11	1442286	40	MazFXY1_mov12
570	5.18188	0.023012	4708.02	1459486	30	MazFXY1_mov12
605	6.01154	0.024811	4384.6	1560919	30	MazFXY1_mov12
635	5.94505	0.024033	3941.79	1292907	25	MazFXY1_mov12
670	7.29996	0.024017	3713.27	1474169	30	MazFXY1_mov12
690	5.96113	0.024287	3728.02	1256343	15	MazFXY1_mov12
715	5.63644	0.024478	3653.45	1139875	20	MazFXY1_mov12
750	6.37519	0.022715	3496.29	1234189	30	MazFXY1_mov12
775	6.15345	0.028633	3514.39	1215979	20	MazFXY1_mov12
805	6.54355	0.025295	3375.44	1184780	25	MazFXY1_mov12
830	6.48114	0.02083	3368.67	1175666	20	MazFXY1_mov12
855	6.23998	0.027138	3362.56	1123096	20	MazFXY1_mov12
890	6.41201	0.019872	3161.87	1094008	30	MazFXY1_mov12
915	6.85726	0.032026	3064.5	1118541	20	MazFXY1_mov12
940	6.10906	0.024721	3208.17	1084360	20	MazFXY1_mov12
965	5.64336	0.024291	3257.58	980532	20	MazFXY1_mov12
75	6.23893	0.025449	4547.81	1714523	25	MazFXY1_mov13
105	6.082	0.021702	4220.49	1570022	25	MazFXY1_mov13
135	5.97206	0.025678	3928.07	1296262	25	MazFXY1_mov13
165	5.57882	0.020598	4028.19	1280965	25	MazFXY1_mov13
200	6.35043	0.023455	4398.46	1631828	30	MazFXY1_mov13
230	6.52695	0.024468	3951.37	1465957	25	MazFXY1_mov13
260	6.2181	0.02297	4108.62	1450344	25	MazFXY1_mov13
325	8.49664	0.014774	5092.22	2571570	60	MazFXY1_mov13
350	6.45484	0.016827	4709.5	1723677	20	MazFXY1_mov13
410	6.48455	0.013512	5029.74	1906272	55	MazFXY1_mov13
465	6.7244	0.013349	5186.44	1981221	50	MazFXY1_mov13
495	6.54729	0.019893	4849.88	1692609	25	MazFXY1_mov13
525	5.24679	0.020449	4420.69	1251055	25	MazFXY1_mov13
565	5.745	0.021998	3843.62	1130024	35	MazFXY1_mov13
605	6.20348	0.02118	3452.26	1173767	35	MazFXY1_mov13
635	6.79057	0.025167	3505.36	1314511	25	MazFXY1_mov13
655	5.7889	0.021164	3711.82	1247172	15	MazFXY1_mov13
690	7.23015	0.02512	3525.46	1396081	30	MazFXY1_mov13
710	6.30314	0.022363	3099.96	1032286	15	MazFXY1_mov13
735	5.60404	0.026625	3300.3	1003290	20	MazFXY1_mov13
770	6.43221	0.022655	3494.36	1226520	30	MazFXY1_mov13
795	5.58601	0.020835	3375.46	1012639	20	MazFXY1_mov13
825	5.84602	0.021199	3262.03	1027539	25	MazFXY1_mov13
860	6.61611	0.022148	3236.65	1152248	30	MazFXY1_mov13
880	5.67295	0.026012	3130.4	957901	15	MazFXY1_mov13
905	5.7412	0.023234	3309.09	1032435	20	MazFXY1_mov13
935	5.56529	0.020672	3502.2	1099690	25	MazFXY1_mov13
55	6.04577	0.026984	4359.77	1499761	20	MazFXY1_mov15
80	5.97232	0.025885	3773.28	1271596	20	MazFXY1_mov15
115	6.85751	0.020972	3681.35	1435727	30	MazFXY1_mov15
170	13.3977	0.025436	3387.46	2452523	50	MazFXY1_mov15
190	6.52236	0.028022	3213.21	1137475	15	MazFXY1_mov15
215	5.8773	0.021169	3392.13	1119404	20	MazFXY1_mov15
250	6.34381	0.020044	3794.52	1320493	30	MazFXY1_mov15
280	5.89311	0.021253	3986.56	1303606	25	MazFXY1_mov15
360	8.25154	0.012058	5337.69	2599454	75	MazFXY1_mov15
395	6.78617	0.013317	5170.94	2016666	30	MazFXY1_mov15
460	7.13927	0.011631	5456.53	2340850	60	MazFXY1_mov15
485	5.79547	0.016865	4931.94	1637403	20	MazFXY1_mov15
520	5.68307	0.019985	4678.23	1473642	30	MazFXY1_mov15
550	5.1404	0.021334	4313.12	1263745	25	MazFXY1_mov15
585	5.06109	0.022238	4139.39	1192143	30	MazFXY1_mov15
615	5.73165	0.024902	3633.22	1158997	25	MazFXY1_mov15
645	5.90788	0.027719	3470.88	1100268	25	MazFXY1_mov15
670	5.83158	0.029734	3121.48	952050	20	MazFXY1_mov15
705	6.07931	0.024257	3169.72	1026990	30	MazFXY1_mov15
730	5.28421	0.024529	3346.62	940400	20	MazFXY1_mov15
765	6.38801	0.024389	3417.41	1189257	30	MazFXY1_mov15
790	5.48072	0.023593	3484.8	1021047	20	MazFXY1_mov15
825	6.17834	0.021855	3270.96	1102312	30	MazFXY1_mov15
855	6.42281	0.022686	3287.67	1144109	25	MazFXY1_mov15
880	6.58199	0.027707	2857.77	948780	20	MazFXY1_mov15
910	6.2057	0.024874	3160.13	992282	25	MazFXY1_mov15
935	6.20193	0.026887	3194.11	1047669	20	MazFXY1_mov15
960	5.85729	0.024745	3287.62	1058614	20	MazFXY1_mov15
65	5.5796	0.025099	3965.01	1296558	20	MazFXY1_mov17
100	5.8806	0.023988	3855.52	1337864	30	MazFXY1_mov17
130	5.63146	0.020767	4042.26	1342029	25	MazFXY1_mov17
160	5.9452	0.025377	3801.09	1322779	25	MazFXY1_mov17
200	7.56112	0.023199	3872.18	1622442	35	MazFXY1_mov17
220	6.00759	0.022503	3567.98	1191705	15	MazFXY1_mov17
260	7.5342	0.024346	3748.83	1589505	35	MazFXY1_mov17
305	8.94359	0.01874	4019.34	2017709	40	MazFXY1_mov17
335	7.87882	0.018325	4143.39	1810662	25	MazFXY1_mov17
370	6.88616	0.015757	4534.17	1754723	30	MazFXY1_mov17
480	8.24805	0.008129	5757.61	2913352	105	MazFXY1_mov17
500	6.00276	0.017709	5101.83	1790741	15	MazFXY1_mov17
530	5.38396	0.020127	4544.82	1440708	25	MazFXY1_mov17
565	5.72303	0.023515	3613.06	1109210	30	MazFXY1_mov17
605	6.19439	0.02185	3749.64	1203636	35	MazFXY1_mov17
630	5.5947	0.024016	3806.54	1138155	20	MazFXY1_mov17
660	6.00403	0.026402	3557.14	1177414	25	MazFXY1_mov17
690	6.03635	0.022813	3518.91	1182354	25	MazFXY1_mov17
725	7.23827	0.027059	2947.98	1064220	30	MazFXY1_mov17
745	5.80089	0.024279	3142.2	983509	15	MazFXY1_mov17
775	5.71511	0.019977	3204.06	958014	25	MazFXY1_mov17
805	6.30456	0.02373	3048.94	1003102	25	MazFXY1_mov17
830	5.70393	0.025277	3054.55	904146	20	MazFXY1_mov17
860	5.96118	0.02659	3273.72	1011578	25	MazFXY1_mov17
890	5.90484	0.023967	3262.31	1024365	25	MazFXY1_mov17
915	5.63997	0.02679	2879.23	823461	20	MazFXY1_mov17
950	6.06446	0.022758	3308.61	1032287	30	MazFXY1_mov17
75	6.06502	0.023614	4251.81	1517896	25	MazFXY1_mov18
105	6.11689	0.023138	3630.9	1205460	25	MazFXY1_mov18
135	6.08946	0.023362	3815.96	1316505	25	MazFXY1_mov18
165	6.17268	0.022751	3680.58	1247718	25	MazFXY1_mov18
195	5.91914	0.02304	3435.68	1102852	25	MazFXY1_mov18
220	5.5887	0.025282	3230.68	923975	20	MazFXY1_mov18
255	6.25151	0.022766	3373.17	1116519	30	MazFXY1_mov18
295	6.65269	0.019881	3798.73	1405531	35	MazFXY1_mov18
330	5.94601	0.017217	4132.76	1305953	30	MazFXY1_mov18
370	5.98045	0.019482	4740.31	1640147	35	MazFXY1_mov18
410	5.63071	0.014881	4421.95	1419445	35	MazFXY1_mov18
455	6.3293	0.017702	4599.67	1688080	40	MazFXY1_mov18
485	5.00452	0.019454	4213.38	1171319	25	MazFXY1_mov18
520	5.66292	0.022637	3868.82	1203202	30	MazFXY1_mov18
555	5.66251	0.023874	3682.61	1156341	30	MazFXY1_mov18
590	6.39096	0.02371	3682.94	1266931	30	MazFXY1_mov18
620	6.28972	0.023953	3967.45	1380673	25	MazFXY1_mov18
645	5.66412	0.022722	3762.96	1196620	20	MazFXY1_mov18
680	6.43618	0.021733	3484.63	1156898	30	MazFXY1_mov18
705	5.73302	0.020973	3280.18	1046376	20	MazFXY1_mov18
735	6.13359	0.024	3231	1043613	25	MazFXY1_mov18
765	5.98436	0.028202	3569.19	1152849	25	MazFXY1_mov18
795	6.29941	0.025111	3453.77	1174282	25	MazFXY1_mov18
825	6.86033	0.026019	3311.26	1221855	25	MazFXY1_mov18
845	6.31498	0.030617	2899.57	939460	15	MazFXY1_mov18
870	5.73369	0.020475	3012.94	891830	20	MazFXY1_mov18
900	5.60886	0.019886	3127.68	932050	25	MazFXY1_mov18
925	6.01238	0.02925	2981.22	933123	20	MazFXY1_mov18
65	6.87535	0.025512	4126.67	1679554	25	MazXFY1_mov19
85	6.48512	0.027935	3706.74	1360372	15	MazXFY1_mov19
115	6.47478	0.025403	3454.24	1219348	25	MazXFY1_mov19
140	6.15813	0.024645	3497.96	1206797	20	MazXFY1_mov19
165	5.78386	0.02698	3448.92	1062268	20	MazXFY1_mov19
200	6.4441	0.023621	3655	1271941	30	MazXFY1_mov19
225	5.70831	0.019669	3438.39	1059024	20	MazXFY1_mov19
255	5.54521	0.023277	3312.23	970483	25	MazXFY1_mov19
290	5.67706	0.019639	3336.33	1050944	30	MazXFY1_mov19
345	7.28562	0.014844	4065.98	1679251	50	MazXFY1_mov19
370	6.06339	0.01854	4412.79	1513586	20	MazXFY1_mov19
450	8.73522	0.01291	4916.14	2556391	75	MazXFY1_mov19
475	6.83167	0.017108	4648.53	1780388	20	MazXFY1_mov19
505	6.35147	0.022011	4061.07	1397008	25	MazXFY1_mov19
535	5.95801	0.022234	3727.38	1196489	25	MazXFY1_mov19
570	6.16238	0.024506	3850.92	1282357	30	MazXFY1_mov19
600	5.64204	0.026578	3645.66	1152027	25	MazXFY1_mov19
630	5.83474	0.027184	3398.02	1080569	25	MazXFY1_mov19
660	6.18781	0.026362	3243.76	1076929	25	MazXFY1_mov19
690	6.16649	0.023933	3213.59	1031563	25	MazXFY1_mov19
715	5.67184	0.024866	2925.7	866006	20	MazXFY1_mov19
740	5.73826	0.03112	2958.35	852004	20	MazXFY1_mov19
770	6.09829	0.025508	2979.23	956333	25	MazXFY1_mov19
800	7.00416	0.02708	2775.93	991008	25	MazXFY1_mov19
825	6.14734	0.018086	2847.15	876921	20	MazXFY1_mov19
855	6.30281	0.021095	3157.91	1054742	25	MazXFY1_mov19
880	5.70537	0.024236	3384.89	1069625	20	MazXFY1_mov19
910	6.20686	0.025517	3356.58	1147949	25	MazXFY1_mov19
930	5.34526	0.029557	3099.75	908227	15	MazXFY1_mov19
960	5.51488	0.021621	3339.11	1021769	25	MazXFY1_mov19
85	6.31792	0.02299	5523.52	2214932	25	MazFXY2_mov01
115	5.95975	0.025884	4773.32	1742260	25	MazFXY2_mov01
140	5.28097	0.025439	4360.62	1325627	20	MazFXY2_mov01
170	5.7665	0.026233	3883.55	1293223	25	MazFXY2_mov01
200	6.1281	0.024332	4021.48	1383389	25	MazFXY2_mov01
240	8.41762	0.024399	4004.62	1898189	35	MazFXY2_mov01
260	6.86203	0.025317	3837.09	1507976	15	MazFXY2_mov01
325	9.83344	0.016052	4849.17	2759176	60	MazFXY2_mov01
390	15.1498	0.017219	4787.06	4188678	60	MazFXY2_mov01
400	13.9938	0.024461	4435.84	3544239	5	MazFXY2_mov01
480	18.7505	0.016897	4832.93	5432216	75	MazFXY2_mov01
505	5.74187	0.024571	3589.03	1116189	20	MazFXY2_mov01
540	6.35138	0.023334	3921	1321376	30	MazFXY2_mov01
565	5.85635	0.026959	4073.66	1348381	20	MazFXY2_mov01
595	6.20442	0.023223	3857.41	1315377	25	MazFXY2_mov01
620	6.27506	0.028828	3283.88	1109951	20	MazFXY2_mov01
655	6.80102	0.021677	3394.78	1242488	30	MazFXY2_mov01
680	6.41534	0.030326	3475.03	1264912	20	MazFXY2_mov01
700	5.47459	0.022978	3275.14	975991	15	MazFXY2_mov01
730	5.92503	0.022384	3156.45	978500	25	MazFXY2_mov01
760	6.05638	0.024738	3285.24	1087416	25	MazFXY2_mov01
790	6.22299	0.022458	3615.71	1261884	25	MazFXY2_mov01
820	6.15466	0.023951	3423.77	1177776	25	MazFXY2_mov01
850	6.38238	0.027227	3469.13	1214194	25	MazFXY2_mov01
875	5.79364	0.021076	3651.45	1183071	20	MazFXY2_mov01
905	6.21025	0.024748	3882.7	1343415	25	MazFXY2_mov01
930	5.68534	0.025449	3605.17	1157261	20	MazFXY2_mov01
85	6.19095	0.01981	5364.47	2076051	35	MazFXY2_mov03
115	6.49303	0.027813	4485.3	1740295	25	MazFXY2_mov03
140	5.7493	0.022833	4305.35	1502566	20	MazFXY2_mov03
170	6.15667	0.023277	3850.72	1359304	25	MazFXY2_mov03
195	6.0104	0.025113	3926.84	1374394	20	MazFXY2_mov03
230	6.66787	0.02403	4326.65	1700374	30	MazFXY2_mov03
260	6.84033	0.023816	4379.96	1751984	25	MazFXY2_mov03
300	7.2274	0.020349	5073.99	2222407	35	MazFXY2_mov03
330	6.47437	0.019967	4982.66	1968149	25	MazFXY2_mov03
375	7.56091	0.019249	4858.66	2210691	40	MazFXY2_mov03
425	7.70241	0.014271	5752.96	2692385	45	MazFXY2_mov03
445	5.72197	0.018329	5741.35	2003732	15	MazFXY2_mov03
480	6.21767	0.023772	5207.6	1937229	30	MazFXY2_mov03
510	5.8672	0.025165	5084.58	1784689	25	MazFXY2_mov03
540	5.58142	0.024257	4394.84	1489850	25	MazFXY2_mov03
570	6.34316	0.026944	4076.01	1446985	25	MazFXY2_mov03
600	6.4381	0.024785	4118.57	1457974	25	MazFXY2_mov03
665	12.5551	0.020715	4046.99	2885501	60	MazFXY2_mov03
680	13.3036	0.02426	3917.56	2977343	10	MazFXY2_mov03
710	6.25572	0.025426	3202.72	999250	25	MazFXY2_mov03
740	5.49357	0.022117	3172.02	910369	25	MazFXY2_mov03
770	6.29313	0.029866	2978.95	983055	25	MazFXY2_mov03
800	6.63455	0.030365	3286.3	1120630	25	MazFXY2_mov03
825	5.31559	0.020092	3242.66	927401	20	MazFXY2_mov03
860	6.07456	0.023762	3081.02	973603	30	MazFXY2_mov03
890	6.64427	0.025838	3438.79	1237964	25	MazFXY2_mov03
915	6.01612	0.024527	3355.17	1100496	20	MazFXY2_mov03
945	6.3204	0.025017	3335.96	1090858	25	MazFXY2_mov03
80	6.45533	0.024225	4573.81	1806653	30	MazFXY2_mov05
105	5.51132	0.024365	4234.17	1363403	20	MazFXY2_mov05
140	6.54347	0.023611	4349.53	1657171	30	MazFXY2_mov05
170	7.03737	0.026663	4432.35	1834992	25	MazFXY2_mov05
190	6.08813	0.029834	4021.51	1347205	15	MazFXY2_mov05
220	5.79946	0.02234	3770.87	1195367	25	MazFXY2_mov05
255	6.83201	0.023079	4078.76	1537693	30	MazFXY2_mov05
335	8.63918	0.011994	5787.55	3026889	75	MazFXY2_mov05
360	6.97357	0.017293	5132.07	2047695	20	MazFXY2_mov05
410	6.47766	0.01344	5369.11	2088582	45	MazFXY2_mov05
535	10.0778	0.008042	5850.46	3568780	120	MazFXY2_mov05
560	7.33367	0.014276	5576.7	2470480	20	MazFXY2_mov05
590	6.47022	0.019281	4815.51	1786556	25	MazFXY2_mov05
625	6.98159	0.02271	4352.7	1754140	30	MazFXY2_mov05
655	6.53664	0.020122	3744.96	1348187	25	MazFXY2_mov05
680	5.78116	0.026239	3438.91	1069502	20	MazFXY2_mov05
710	5.57754	0.022731	3781.68	1164756	25	MazFXY2_mov05
745	6.26976	0.022882	3207.26	1071224	30	MazFXY2_mov05
775	6.12149	0.022716	3486.07	1132973	25	MazFXY2_mov05
800	5.47649	0.022458	3522.79	1011040	20	MazFXY2_mov05
830	5.60796	0.023257	3720.65	1168285	25	MazFXY2_mov05
860	6.01764	0.024882	3306.7	1048223	25	MazFXY2_mov05
890	5.62104	0.024892	3439.48	1052481	25	MazFXY2_mov05
925	6.08675	0.021969	3934.32	1357341	30	MazFXY2_mov05
955	5.85414	0.021806	3924.29	1283243	25	MazFXY2_mov05
65	6.11291	0.019648	5519.51	2136050	40	MazFXY2_mov06
100	6.29476	0.019536	5211.15	2037561	30	MazFXY2_mov06
130	6.00572	0.022702	5104.88	1934750	25	MazFXY2_mov06
165	7.0475	0.024661	4488.03	1853557	30	MazFXY2_mov06
185	5.90973	0.025493	4416.25	1505940	15	MazFXY2_mov06
220	6.7754	0.022964	4155.34	1603963	30	MazFXY2_mov06
245	5.83217	0.022591	3941.54	1284941	20	MazFXY2_mov06
310	8.74423	0.016375	5161.86	2709974	60	MazFXY2_mov06
355	9.36449	0.016732	5402.03	3111571	40	MazFXY2_mov06
380	6.80158	0.015841	5556.77	2322729	20	MazFXY2_mov06
430	6.75729	0.014267	6627.59	2843235	45	MazFXY2_mov06
475	6.72967	0.015654	6707.81	2837404	40	MazFXY2_mov06
505	6.34013	0.023698	5828.93	2290769	25	MazFXY2_mov06
535	6.07337	0.022711	5060.77	1887668	25	MazFXY2_mov06
560	5.58116	0.023574	4461.96	1432289	20	MazFXY2_mov06
595	5.81282	0.021583	4192.24	1333132	30	MazFXY2_mov06
625	5.49946	0.020713	4420.72	1401368	25	MazFXY2_mov06
650	5.6103	0.026405	3864.64	1194174	20	MazFXY2_mov06
685	6.64675	0.023682	3660.34	1317721	30	MazFXY2_mov06
710	6.22795	0.026148	3002.88	984944	20	MazFXY2_mov06
740	6.42344	0.02954	3269.78	1124806	25	MazFXY2_mov06
765	6.03081	0.022222	3317.83	1074978	20	MazFXY2_mov06
795	6.77902	0.024714	3176.01	1133834	25	MazFXY2_mov06
820	6.45949	0.019341	3264.38	1113152	20	MazFXY2_mov06
845	6.1315	0.023032	3147.53	1022948	20	MazFXY2_mov06
880	6.93983	0.022076	3466.32	1265208	30	MazFXY2_mov06
905	6.22374	0.022683	3621.05	1256504	20	MazFXY2_mov06
930	5.61729	0.025229	3632.34	1133290	20	MazFXY2_mov06
965	6.67965	0.026351	3260.2	1167150	30	MazFXY2_mov06
85	5.87261	0.022072	4672.33	1635316	30	MazFXY2_mov07
115	6.00504	0.023571	4078.9	1419458	25	MazFXY2_mov07
145	6.02794	0.024491	3879.68	1330730	25	MazFXY2_mov07
175	6.27299	0.022413	4168.37	1446425	25	MazFXY2_mov07
205	5.77909	0.022134	4098.79	1323910	25	MazFXY2_mov07
235	6.11046	0.023211	3776.51	1261356	25	MazFXY2_mov07
265	6.26274	0.022535	3593.57	1286499	25	MazFXY2_mov07
355	14.8342	0.016602	4703.35	3941410	85	MazFXY2_mov07
400	22.5437	0.015715	5116.84	6825861	40	MazFXY2_mov07
410	22.3252	0.017761	5041.06	6755023	5	MazFXY2_mov07
495	6.43459	0.005585	6268.36	2513614	80	MazFXY2_mov07
560	5.58514	0.008679	5709.47	1901254	60	MazFXY2_mov07
600	5.88506	0.018111	4803.2	1585055	35	MazFXY2_mov07
630	5.60827	0.021972	4701.63	1499819	25	MazFXY2_mov07
670	6.61754	0.022924	3778.27	1367734	35	MazFXY2_mov07
700	6.60487	0.021259	3678.28	1316826	25	MazFXY2_mov07
730	6.66835	0.022437	3996.23	1522564	25	MazFXY2_mov07
755	6.08813	0.023931	3568.4	1166866	20	MazFXY2_mov07
780	5.64408	0.023436	3208.33	972124	20	MazFXY2_mov07
810	6.49828	0.028271	3297.18	1160608	25	MazFXY2_mov07
835	5.93752	0.024688	3016.77	941232	20	MazFXY2_mov07
865	6.27339	0.022024	3315.82	1090904	25	MazFXY2_mov07
895	6.67682	0.025796	3489.75	1266781	25	MazFXY2_mov07
920	6.47557	0.024343	3517.11	1269676	20	MazFXY2_mov07
80	6.48205	0.02629	4317.72	1649370	20	MazFXY2_mov09
115	7.41837	0.023389	3819.06	1546720	30	MazFXY2_mov09
140	5.83865	0.022168	3999.08	1303700	20	MazFXY2_mov09
175	7.49412	0.024979	3595.49	1492129	30	MazFXY2_mov09
200	7.31725	0.022708	3685.45	1496292	20	MazFXY2_mov09
220	6.00301	0.02478	3692.4	1211106	15	MazFXY2_mov09
255	6.46143	0.020954	3758.03	1337858	30	MazFXY2_mov09
335	10.7277	0.014297	4616.69	2917745	75	MazFXY2_mov09
365	8.93513	0.017119	4526.79	2335825	25	MazFXY2_mov09
415	8.76077	0.012844	4589.56	2326906	45	MazFXY2_mov09
465	8.26382	0.011342	5382.92	2616101	45	MazFXY2_mov09
490	6.10546	0.01537	4956.37	1779336	20	MazFXY2_mov09
525	6.01421	0.019411	4790.29	1657442	30	MazFXY2_mov09
560	6.23857	0.022407	4054.36	1366319	30	MazFXY2_mov09
590	5.94169	0.021476	3935.47	1282962	25	MazFXY2_mov09
620	5.77721	0.021924	3976.94	1264667	25	MazFXY2_mov09
655	6.17162	0.02044	3737.16	1255686	30	MazFXY2_mov09
685	6.11952	0.024044	4041.16	1398240	25	MazFXY2_mov09
715	5.97695	0.022401	3647.43	1174472	25	MazFXY2_mov09
740	5.41939	0.024312	3305.61	942100	20	MazFXY2_mov09
775	6.51826	0.024727	3300.36	1115521	30	MazFXY2_mov09
800	5.58902	0.02127	3538.01	1082632	20	MazFXY2_mov09
835	7.1673	0.024777	3676.82	1452343	30	MazFXY2_mov09
865	7.33849	0.023334	3912.17	1584429	25	MazFXY2_mov09
890	6.92022	0.02522	3493.35	1334459	20	MazFXY2_mov09
915	6.11357	0.023048	3572.07	1182355	20	MazFXY2_mov09
945	5.58908	0.01992	4050.03	1271709	25	MazFXY2_mov09
85	7.22635	0.025033	4181.51	1747871	30	MazFXY2_mov10
110	6.65109	0.02629	3629.64	1346598	20	MazFXY2_mov10
135	6.10957	0.025942	3313.07	1070123	20	MazFXY2_mov10
165	6.2637	0.02064	3052.98	1016643	25	MazFXY2_mov10
195	6.25523	0.020677	3243.9	1089951	25	MazFXY2_mov10
225	6.4324	0.022916	3115.3	1037395	25	MazFXY2_mov10
250	5.47473	0.021139	3499.76	1049928	20	MazFXY2_mov10
305	7.32417	0.017275	4145.79	1741233	50	MazFXY2_mov10
355	8.80507	0.017347	4436.87	2187376	45	MazFXY2_mov10
390	7.39457	0.01456	4578.56	1877208	30	MazFXY2_mov10
420	6.10911	0.016251	4325.24	1466256	25	MazFXY2_mov10
455	5.59842	0.018678	4209.85	1284003	30	MazFXY2_mov10
490	5.43438	0.019915	4315.39	1277354	30	MazFXY2_mov10
520	5.0771	0.021662	4103.32	1181757	25	MazFXY2_mov10
550	4.43774	0.021024	4069.75	1009299	25	MazFXY2_mov10
595	6.25451	0.023048	3557.57	1213130	40	MazFXY2_mov10
620	5.69861	0.023687	3460.83	1052092	20	MazFXY2_mov10
655	6.01112	0.024256	3277	1045364	30	MazFXY2_mov10
685	6.07746	0.026529	3561.64	1153970	25	MazFXY2_mov10
715	6.01021	0.024169	3442.64	1125744	25	MazFXY2_mov10
745	5.60839	0.021338	3638.17	1109643	25	MazFXY2_mov10
775	5.79953	0.025835	3571.25	1107088	25	MazFXY2_mov10
805	5.77526	0.022682	3726.24	1188671	25	MazFXY2_mov10
835	6.24765	0.02384	3214.51	1047931	25	MazFXY2_mov10
860	5.36063	0.021889	3546.34	1035530	20	MazFXY2_mov10
890	5.91806	0.025358	3578.08	1195078	25	MazFXY2_mov10
920	5.87989	0.021618	3684.16	1245247	25	MazFXY2_mov10
950	6.07203	0.024532	3482.71	1121434	25	MazFXY2_mov10
70	6.2217	0.023957	4946.66	1869838	20	MazFXY2_mov11
100	6.09392	0.023319	4487.61	1620028	25	MazFXY2_mov11
125	5.7074	0.023923	4337.63	1474795	20	MazFXY2_mov11
160	6.66775	0.024607	4151.74	1635784	30	MazFXY2_mov11
190	6.8444	0.023245	3632.76	1344122	25	MazFXY2_mov11
210	5.45659	0.024708	3509.37	1038773	15	MazFXY2_mov11
245	6.76749	0.025319	3660.32	1343338	30	MazFXY2_mov11
295	9.39342	0.020419	4251.56	2342611	45	MazFXY2_mov11
315	6.45349	0.018345	4253.54	1573811	15	MazFXY2_mov11
430	15.1192	0.012609	5470.19	4868469	110	MazFXY2_mov11
470	7.30996	0.017932	4347.57	1799896	30	MazFXY2_mov11
500	5.52098	0.020164	4013.84	1220208	25	MazFXY2_mov11
535	5.53584	0.021391	3525.24	1018793	30	MazFXY2_mov11
565	5.0289	0.020014	3703.9	1003756	25	MazFXY2_mov11
600	5.68533	0.024114	3857.26	1238179	30	MazFXY2_mov11
630	5.36703	0.020763	3705.65	1119107	25	MazFXY2_mov11
665	5.77026	0.020791	3631.4	1151153	30	MazFXY2_mov11
700	6.19092	0.023062	3714.2	1270256	30	MazFXY2_mov11
735	6.86951	0.021182	3780.76	1478279	30	MazFXY2_mov11
765	6.82129	0.022754	3984.26	1466209	25	MazFXY2_mov11
790	6.4405	0.022991	3398.13	1172356	20	MazFXY2_mov11
825	6.54084	0.021226	3483.13	1215611	30	MazFXY2_mov11
855	6.21752	0.022267	3809.79	1318187	25	MazFXY2_mov11
890	6.42298	0.020009	3883.61	1394216	30	MazFXY2_mov11
920	6.00525	0.021383	3535.77	1127910	25	MazFXY2_mov11
60	7.42925	0.025229	4519.31	2060804	20	MazFXY2_mov12
75	5.8601	0.032164	4181.43	1471864	10	MazFXY2_mov12
100	5.89051	0.024964	4026.42	1393143	20	MazFXY2_mov12
130	5.833	0.02201	3858.8	1277264	25	MazFXY2_mov12
155	5.45619	0.024635	3584.93	1089818	20	MazFXY2_mov12
185	5.78865	0.022991	3418.66	1073458	25	MazFXY2_mov12
220	6.93066	0.024754	3717.14	1423665	30	MazFXY2_mov12
245	6.5848	0.027873	3762.78	1388465	20	MazFXY2_mov12
290	7.61048	0.019301	4409.64	1957881	40	MazFXY2_mov12
355	8.74797	0.012846	5329.75	2867406	60	MazFXY2_mov12
375	6.16261	0.017742	5339.11	1996829	15	MazFXY2_mov12
450	8.00277	0.013186	5876.79	2956023	70	MazFXY2_mov12
490	8.13979	0.018545	5391.59	2571790	35	MazFXY2_mov12
510	6.36777	0.022566	5150.29	1931357	15	MazFXY2_mov12
540	6.0776	0.022747	4351.93	1457897	25	MazFXY2_mov12
565	5.38879	0.023461	3952.88	1166101	20	MazFXY2_mov12
600	5.86467	0.02276	3861.12	1258725	30	MazFXY2_mov12
630	5.91614	0.025136	3587.09	1155044	25	MazFXY2_mov12
660	6.3686	0.027973	3272.79	1096383	25	MazFXY2_mov12
690	6.90596	0.024391	3340.85	1242798	25	MazFXY2_mov12
715	6.04477	0.025687	3213.14	1005712	20	MazFXY2_mov12
745	6.14521	0.026493	3172.57	1037432	25	MazFXY2_mov12
780	6.41691	0.026742	3338.66	1125130	30	MazFXY2_mov12
805	5.59387	0.029524	3537.64	1082519	20	MazFXY2_mov12
830	5.51433	0.031028	3389.59	1020268	20	MazFXY2_mov12
860	5.83785	0.028934	3588.54	1162688	25	MazFXY2_mov12
890	6.00518	0.027032	3759.64	1251960	25	MazFXY2_mov12
920	6.34788	0.02561	3380.72	1166348	25	MazFXY2_mov12
945	6.29614	0.02809	3543.16	1222390	20	MazFXY2_mov12
975	6.06562	0.023652	3279.36	1078911	25	MazFXY2_mov12
70	5.48106	0.025287	4663.98	1557768	20	MazFXY2_mov13
105	6.03485	0.023644	3939.67	1378886	30	MazFXY2_mov13
135	5.73564	0.025062	4144.94	1355395	25	MazFXY2_mov13
165	5.81656	0.02682	3570.01	1128122	25	MazFXY2_mov13
195	5.58902	0.022243	3520.65	1073799	25	MazFXY2_mov13
230	5.80066	0.020254	3167.27	972352	30	MazFXY2_mov13
260	6.08874	0.023378	3583.18	1153784	25	MazFXY2_mov13
315	7.5299	0.017813	4339.05	1887486	50	MazFXY2_mov13
335	5.69772	0.020757	3790.01	1201434	15	MazFXY2_mov13
370	5.6249	0.018307	4354.09	1362830	30	MazFXY2_mov13
480	8.30485	0.010097	5660.55	2892539	105	MazFXY2_mov13
500	6.36595	0.020424	5058.4	1891841	15	MazFXY2_mov13
535	6.2962	0.019938	4324.3	1504856	30	MazFXY2_mov13
560	5.35886	0.020306	4107.72	1211778	20	MazFXY2_mov13
600	6.22304	0.021384	3632.69	1238748	35	MazFXY2_mov13
630	6.28371	0.024811	3642.29	1220168	25	MazFXY2_mov13
660	5.56624	0.023278	3434.79	1071653	25	MazFXY2_mov13
695	6.16679	0.024467	3526.93	1206210	30	MazFXY2_mov13
730	6.92186	0.024582	3558.25	1334342	30	MazFXY2_mov13
755	6.50098	0.024866	3219.44	1123583	20	MazFXY2_mov13
785	6.56508	0.023774	3712.99	1396085	25	MazFXY2_mov13
815	6.79699	0.022809	3772.27	1433461	25	MazFXY2_mov13
835	5.66081	0.019771	3685.1	1149751	15	MazFXY2_mov13
865	5.94571	0.021512	3617.57	1179329	25	MazFXY2_mov13
895	6.99872	0.024855	3669.58	1438475	25	MazFXY2_mov13
920	6.40918	0.026602	3510.96	1253411	20	MazFXY2_mov13
945	5.9741	0.02006	3447.85	1099864	20	MazFXY2_mov13
70	7.27508	0.023989	3923.01	1659434	30	MazFXY2_mov14
100	7.21004	0.022229	3694.25	1522029	25	MazFXY2_mov14
115	5.59304	0.028805	3355.48	1030132	10	MazFXY2_mov14
145	6.28202	0.024597	3226.68	1074484	25	MazFXY2_mov14
170	6.12009	0.029079	3054.76	968358	20	MazFXY2_mov14
200	6.26826	0.023023	3326.28	1120957	25	MazFXY2_mov14
230	6.57614	0.026584	3481.85	1267394	25	MazFXY2_mov14
250	5.4476	0.0248	3270.24	951641	15	MazFXY2_mov14
325	9.18102	0.01453	4231.26	2229872	70	MazFXY2_mov14
370	8.90914	0.013849	4251.04	2163777	40	MazFXY2_mov14
410	7.7328	0.013283	4939.41	2262248	35	MazFXY2_mov14
440	6.20126	0.015224	4895.57	1742824	25	MazFXY2_mov14
485	6.27142	0.016249	5220.16	1994102	40	MazFXY2_mov14
515	5.60386	0.020178	4883.87	1548188	25	MazFXY2_mov14
555	6.65156	0.021235	4251.11	1538901	35	MazFXY2_mov14
580	5.81616	0.019994	3995.86	1282670	20	MazFXY2_mov14
615	5.89835	0.021599	3290.37	1043047	30	MazFXY2_mov14
640	5.71441	0.025263	3560.86	1103868	20	MazFXY2_mov14
675	6.32524	0.02285	3351.88	1146342	30	MazFXY2_mov14
700	6.45363	0.026519	3611.86	1278598	20	MazFXY2_mov14
725	6.2335	0.025086	3297.45	1117835	20	MazFXY2_mov14
755	6.54252	0.024291	3427.37	1206435	25	MazFXY2_mov14
780	6.26773	0.025946	3004.55	991503	20	MazFXY2_mov14
805	5.94316	0.026417	2956.39	860309	20	MazFXY2_mov14
835	6.09164	0.026469	3242.34	1076458	25	MazFXY2_mov14
860	6.1725	0.025999	3155.46	1044457	20	MazFXY2_mov14
890	6.39955	0.025562	3439.96	1197105	25	MazFXY2_mov14
910	5.87411	0.029285	3207.71	1016843	15	MazFXY2_mov14
945	7.36368	0.025859	3280.78	1338560	30	MazFXY2_mov14
70	6.57663	0.021916	4812.27	1896034	25	MazFXY2_mov15
110	7.79628	0.023485	4053.07	1815776	35	MazFXY2_mov15
130	6.76049	0.025351	3695.97	1430342	15	MazFXY2_mov15
155	6.40176	0.022956	3497.81	1262711	20	MazFXY2_mov15
190	8.19192	0.025259	3228.06	1400978	30	MazFXY2_mov15
210	7.0986	0.023801	2902.26	1056422	15	MazFXY2_mov15
235	6.6621	0.018331	3164.78	1085518	20	MazFXY2_mov15
300	11.0729	0.017833	4234.84	2672186	60	MazFXY2_mov15
365	15.0687	0.015884	4454.24	3901914	60	MazFXY2_mov15
390	18.1441	0.019507	4285.76	4512904	20	MazFXY2_mov15
405	17.0335	0.016692	4255.93	4136762	10	MazFXY2_mov15
425	5.92385	0.016112	4002.71	1272863	15	MazFXY2_mov15
480	6.59889	0.014703	4792.08	1892870	50	MazFXY2_mov15
505	5.71257	0.022592	4436.25	1459527	20	MazFXY2_mov15
530	5.2389	0.02168	4197.78	1242542	20	MazFXY2_mov15
565	5.83844	0.023443	3670.06	1115697	30	MazFXY2_mov15
595	5.66575	0.022255	4155.09	1337940	25	MazFXY2_mov15
630	5.97352	0.021654	3783.84	1244884	30	MazFXY2_mov15
660	5.9078	0.020887	3381.41	1075288	25	MazFXY2_mov15
690	6.37453	0.024714	3132.35	1058733	25	MazFXY2_mov15
715	5.8712	0.022612	3086.61	966109	20	MazFXY2_mov15
745	6.04573	0.026725	2954.88	913058	25	MazFXY2_mov15
780	6.0288	0.021308	3429.5	1114588	30	MazFXY2_mov15
810	6.33326	0.019886	3103.61	1017983	25	MazFXY2_mov15
840	5.85477	0.021017	3411.77	1074706	25	MazFXY2_mov15
865	5.64443	0.024668	2958.74	840282	20	MazFXY2_mov15
905	6.97882	0.023978	3422.5	1293704	35	MazFXY2_mov15
925	5.91386	0.024764	3563.54	1143896	15	MazFXY2_mov15
955	6.41602	0.024759	3600.03	1263609	25	MazFXY2_mov15
115	5.65473	0.024198	3994.77	1314278	20	MazFXY2_mov17
145	5.65499	0.024944	3781.51	1153361	25	MazFXY2_mov17
180	6.45262	0.024567	4033.04	1451893	30	MazFXY2_mov17
205	5.73044	0.024081	3733.93	1161252	20	MazFXY2_mov17
235	6.31575	0.02601	3202	1082275	25	MazFXY2_mov17
345	16.8992	0.013263	4884.75	4757751	105	MazFXY2_mov17
360	15.7502	0.018241	4787.28	4428235	10	MazFXY2_mov17
370	14.4345	0.019275	4399.01	3629181	5	MazFXY2_mov17
400	5.84128	0.018696	4288.15	1432241	25	MazFXY2_mov17
475	7.02293	0.010612	4886.28	2042464	70	MazFXY2_mov17
500	5.65463	0.019654	4496.75	1438959	20	MazFXY2_mov17
535	5.54766	0.020916	3965.68	1173840	30	MazFXY2_mov17
565	4.85177	0.022545	3968.23	1079358	25	MazFXY2_mov17
605	6.23573	0.024184	4040.64	1462710	35	MazFXY2_mov17
630	5.57179	0.025984	3631.1	1125640	20	MazFXY2_mov17
660	6.00965	0.025938	3317.09	1071421	25	MazFXY2_mov17
690	6.29072	0.02799	3194.87	1041527	25	MazFXY2_mov17
715	6.06935	0.025106	3256.74	1068212	20	MazFXY2_mov17
740	5.7038	0.025916	3034.31	879950	20	MazFXY2_mov17
775	6.09751	0.021705	3420.31	1101341	30	MazFXY2_mov17
805	6.12026	0.020202	3260.66	1036891	25	MazFXY2_mov17
835	6.31436	0.022987	3465.89	1185333	25	MazFXY2_mov17
860	6.09801	0.028163	3388.37	1118163	20	MazFXY2_mov17
890	6.15669	0.02659	3356.74	1104366	25	MazFXY2_mov17
915	5.91581	0.022769	3159.63	973167	20	MazFXY2_mov17
945	6.45536	0.025075	3190.62	1059285	25	MazFXY2_mov17
70	6.22491	0.024887	4298.68	1556122	25	MazFXY2_mov18
100	5.92049	0.025615	3602.59	1203265	25	MazFXY2_mov18
145	8.17773	0.023168	3608.8	1623962	40	MazFXY2_mov18
170	7.98959	0.02438	3390.71	1495301	20	MazFXY2_mov18
190	6.20138	0.028633	3325.86	1130792	15	MazFXY2_mov18
215	6.23654	0.028787	3469.5	1193508	20	MazFXY2_mov18
245	6.41727	0.025233	3419.87	1176434	25	MazFXY2_mov18
275	6.58048	0.0241	3280.67	1151515	25	MazFXY2_mov18
310	6.33902	0.020472	3623.96	1282881	30	MazFXY2_mov18
370	7.70064	0.015411	4686.5	2071432	55	MazFXY2_mov18
400	6.29469	0.014232	5187.15	1893310	25	MazFXY2_mov18
445	6.26715	0.015232	4946.3	1785614	40	MazFXY2_mov18
485	6.63772	0.019304	4951.26	1812161	35	MazFXY2_mov18
520	6.10162	0.019735	4501.75	1562108	30	MazFXY2_mov18
555	6.15785	0.023423	4038.86	1409561	30	MazFXY2_mov18
585	6.27337	0.024212	4095.98	1441786	25	MazFXY2_mov18
610	5.62273	0.023187	3480.59	1061580	20	MazFXY2_mov18
640	5.77251	0.026232	3577.69	1162748	25	MazFXY2_mov18
665	5.46601	0.025479	3562.2	1047288	20	MazFXY2_mov18
695	6.01093	0.02549	3366.18	1077178	25	MazFXY2_mov18
725	5.9858	0.026197	3386.61	1063394	25	MazFXY2_mov18
755	5.31965	0.025607	3044.28	837176	25	MazFXY2_mov18
785	5.60339	0.025083	3068.38	908239	25	MazFXY2_mov18
815	5.70978	0.022008	3394.75	1069346	25	MazFXY2_mov18
845	5.94622	0.022129	3362.86	1062664	25	MazFXY2_mov18
875	6.13037	0.022934	3587.98	1255792	25	MazFXY2_mov18
900	5.52086	0.023393	3317.28	998502	20	MazFXY2_mov18
930	5.77574	0.02268	3512.67	1134592	25	MazFXY2_mov18
965	6.20944	0.023409	3328.52	1145010	30	MazFXY2_mov18
115	19.6126	0.023748	3260.24	3488456	65	MazFXY2_mov19
135	17.0586	0.028751	3118.81	2900493	15	MazFXY2_mov19
145	17.6394	0.024611	3094.55	2911967	5	MazFXY2_mov19
160	4.85735	0.020965	2708.49	639204	10	MazFXY2_mov19
205	6.22037	0.024335	3159.8	1033253	40	MazFXY2_mov19
230	6.18266	0.028364	3017.63	941500	20	MazFXY2_mov19
265	6.35434	0.025565	3159.14	1077267	30	MazFXY2_mov19
300	6.36993	0.020573	3640.02	1255808	30	MazFXY2_mov19
350	6.9098	0.015904	4154.65	1661862	45	MazFXY2_mov19
380	5.82661	0.01895	4234.7	1427094	25	MazFXY2_mov19
480	9.36153	0.010982	5459.53	3150147	95	MazFXY2_mov19
495	6.16314	0.01727	5088.76	1877754	10	MazFXY2_mov19
525	5.58664	0.020186	4345.87	1373295	25	MazFXY2_mov19
560	5.603	0.021865	3914.9	1217535	30	MazFXY2_mov19
595	5.86863	0.021484	3867.25	1260725	30	MazFXY2_mov19
625	5.47125	0.023339	3808.04	1188109	25	MazFXY2_mov19
660	6.43497	0.025463	3637.33	1316715	30	MazFXY2_mov19
690	6.18401	0.023653	3400.92	1214129	25	MazFXY2_mov19
720	6.60597	0.024632	3467.66	1248358	25	MazFXY2_mov19
745	6.48176	0.027393	3172.42	1116691	20	MazFXY2_mov19
770	6.05006	0.026459	3220.18	1027236	20	MazFXY2_mov19
800	5.69884	0.019483	3044.3	931557	25	MazFXY2_mov19
835	7.06659	0.025764	2822.25	999076	30	MazFXY2_mov19
860	7.03899	0.027874	2549.11	894736	20	MazFXY2_mov19
885	5.94499	0.024322	3032.92	931106	20	MazFXY2_mov19
910	5.72316	0.029486	3107.59	954031	20	MazFXY2_mov19
940	5.81456	0.021596	3108.41	994691	25	MazFXY2_mov19
55	6.09079	0.019927	4254.66	1480622	45	MazFXY2_mov22
85	6.03856	0.023073	4014.47	1405065	25	MazFXY2_mov22
110	5.75107	0.022778	3576.06	1165794	20	MazFXY2_mov22
140	5.91183	0.02649	3136.79	994361	25	MazFXY2_mov22
170	6.08062	0.02622	3214.66	1070481	25	MazFXY2_mov22
200	6.17332	0.020793	3527.17	1195710	25	MazFXY2_mov22
225	5.95206	0.02432	3141.7	995919	20	MazFXY2_mov22
255	5.62344	0.020784	3418.79	1039311	25	MazFXY2_mov22
295	5.7159	0.016361	4232.07	1417744	35	MazFXY2_mov22
365	8.3131	0.014662	4741.6	2361317	65	MazFXY2_mov22
415	8.16027	0.014666	5133.58	2515454	45	MazFXY2_mov22
500	14.3119	0.014512	4540.58	3868574	80	MazFXY2_mov22
520	17.0937	0.023806	4376.28	4393785	15	MazFXY2_mov22
545	7.69306	0.025441	3377.07	1387977	20	MazFXY2_mov22
585	10.3281	0.029056	3065.93	1637206	35	MazFXY2_mov22
605	12.1891	0.025319	2999.42	1868639	15	MazFXY2_mov22
635	19.6368	0.026064	3006.01	3051105	25	MazFXY2_mov22
640	18.7782	0.004025	2881.19	2817800	0	MazFXY2_mov22
655	5.57541	0.035199	2704.03	740903	10	MazFXY2_mov22
685	5.73205	0.020234	2617.17	787767	25	MazFXY2_mov22
715	6.90079	0.024017	2255.04	836620	25	MazFXY2_mov22
745	6.98534	0.033174	2600.01	868402	25	MazFXY2_mov22
770	6.06754	0.024085	2817.57	912894	20	MazFXY2_mov22
795	5.9603	0.028862	2870.56	889873	20	MazFXY2_mov22
825	5.87297	0.026004	3189.11	982246	25	MazFXY2_mov22
855	5.54819	0.025304	3159.5	938372	25	MazFXY2_mov22
880	5.38623	0.025994	3358.29	940322	20	MazFXY2_mov22
915	6.26523	0.024804	3384.49	1157497	30	MazFXY2_mov22
945	6.21333	0.02233	3094.35	1011853	25	MazFXY2_mov22
970	5.70342	0.027313	2926.82	851706	20	MazFXY2_mov22
95	6.17576	0.024033	5153.37	1968586	30	MazFXY3_mov01
125	6.28129	0.026515	4620.26	1737218	25	MazFXY3_mov01
155	6.02003	0.023363	4218.17	1501670	25	MazFXY3_mov01
185	6.00741	0.023594	4271.68	1533534	25	MazFXY3_mov01
215	5.78298	0.024156	4007.5	1322476	25	MazFXY3_mov01
245	5.75736	0.02246	3693.18	1159657	25	MazFXY3_mov01
380	15.8718	0.010986	5711.32	5751301	130	MazFXY3_mov01
420	21.7667	0.015226	5283.98	7202066	35	MazFXY3_mov01
465	8.23079	0.014764	5002.92	2371386	40	MazFXY3_mov01
505	7.89931	0.01688	4856.7	2268077	35	MazFXY3_mov01
535	7.23385	0.020079	4552.03	1875438	25	MazFXY3_mov01
555	5.50317	0.021354	4509.08	1415850	15	MazFXY3_mov01
595	7.09816	0.022586	4283.31	1756159	35	MazFXY3_mov01
620	6.35702	0.023442	4105.57	1531379	20	MazFXY3_mov01
650	6.01176	0.023003	3665.47	1246259	25	MazFXY3_mov01
680	6.26603	0.024492	3737.25	1281877	25	MazFXY3_mov01
705	5.54059	0.023148	3816.61	1183150	20	MazFXY3_mov01
735	5.98999	0.025197	3737.96	1297071	25	MazFXY3_mov01
770	6.85874	0.02483	3566.9	1319754	30	MazFXY3_mov01
790	5.69327	0.022459	3380.58	993891	15	MazFXY3_mov01
820	6.14794	0.026914	3412.08	1132810	25	MazFXY3_mov01
850	6.13642	0.025295	3698.46	1235285	25	MazFXY3_mov01
880	6.48623	0.023341	3883.41	1421328	25	MazFXY3_mov01
915	6.9143	0.023635	3801.36	1516742	30	MazFXY3_mov01
950	8.7801	0.024564	3776.37	1846646	30	MazFXY3_mov01
965	6.01535	0.021996	3650.76	1226657	10	MazFXY3_mov01
80	7.33381	0.024869	5149.94	2332923	30	MazFXY3_mov02
100	5.83777	0.023926	4486.49	1601676	15	MazFXY3_mov02
130	5.65561	0.025041	4032.52	1322667	25	MazFXY3_mov02
175	6.74171	0.020147	4841.94	1912568	40	MazFXY3_mov02
200	6.38576	0.024772	4546.27	1732130	20	MazFXY3_mov02
230	6.49834	0.023497	4164.51	1561692	25	MazFXY3_mov02
260	6.79853	0.023671	4295.8	1735503	25	MazFXY3_mov02
295	6.24936	0.017526	4655.71	1745891	30	MazFXY3_mov02
360	8.62915	0.014434	5489.94	2882221	60	MazFXY3_mov02
400	7.38564	0.013702	5853.21	2633946	35	MazFXY3_mov02
460	8.10339	0.013154	6108.18	3029659	55	MazFXY3_mov02
485	6.10673	0.01806	5617.47	2095317	20	MazFXY3_mov02
520	6.43936	0.020049	5147.68	2017890	30	MazFXY3_mov02
550	6.46563	0.023972	4414.14	1593505	25	MazFXY3_mov02
580	6.61674	0.024211	3959.12	1441118	25	MazFXY3_mov02
610	6.40133	0.023637	3860.17	1378081	25	MazFXY3_mov02
635	5.96587	0.021715	3809.7	1287680	20	MazFXY3_mov02
675	7.86586	0.024228	3841.92	1717339	35	MazFXY3_mov02
690	5.73602	0.026056	3721.31	1216867	10	MazFXY3_mov02
730	8.13034	0.025052	3477.85	1523299	35	MazFXY3_mov02
750	6.47937	0.020856	3663.79	1337285	15	MazFXY3_mov02
775	6.19283	0.025501	3636.61	1287359	20	MazFXY3_mov02
800	6.2944	0.026739	3553.2	1275598	20	MazFXY3_mov02
820	5.67399	0.022004	3105.4	937832	15	MazFXY3_mov02
855	6.41838	0.023634	3212.09	1130657	30	MazFXY3_mov02
880	5.95541	0.020679	3279.04	1029617	20	MazFXY3_mov02
910	6.32324	0.02738	3302.85	1152693	25	MazFXY3_mov02
935	5.78596	0.020685	3362.72	1065981	20	MazFXY3_mov02
50	6.10764	0.019937	4380.7	1612098	30	MazFXY3_mov03
75	5.94717	0.022241	3600.58	1256601	20	MazFXY3_mov03
105	5.84096	0.021734	3601.34	1220854	25	MazFXY3_mov03
130	5.84255	0.025847	3300.81	1089268	20	MazFXY3_mov03
155	5.65037	0.027767	3385.03	1035820	20	MazFXY3_mov03
180	5.36841	0.025128	3283.89	972031	20	MazFXY3_mov03
210	5.60989	0.022636	3535.83	1106714	25	MazFXY3_mov03
245	6.8163	0.024563	3501.21	1340962	30	MazFXY3_mov03
325	13.6351	0.01753	4827.01	3996767	75	MazFXY3_mov03
345	14.5118	0.018033	5089.76	4453541	15	MazFXY3_mov03
395	6.78045	0.017438	4830.14	1917565	45	MazFXY3_mov03
455	6.52333	0.014852	5292.38	1989933	55	MazFXY3_mov03
500	5.96028	0.016449	5083.36	1738509	40	MazFXY3_mov03
545	7.62051	0.020206	4928.47	2262169	40	MazFXY3_mov03
575	7.41736	0.02339	4699.8	2119608	25	MazFXY3_mov03
600	7.20384	0.024974	4360.13	1844337	20	MazFXY3_mov03
625	6.34862	0.024523	3890.25	1381040	20	MazFXY3_mov03
650	5.83756	0.026712	3786.2	1264592	20	MazFXY3_mov03
685	6.64398	0.02344	3704.67	1396661	30	MazFXY3_mov03
705	5.62581	0.028088	3549.14	1086037	15	MazFXY3_mov03
735	5.97296	0.025697	3616.83	1182704	25	MazFXY3_mov03
765	5.55548	0.019143	3726.59	1173877	25	MazFXY3_mov03
805	7.55457	0.023124	3858.95	1686361	35	MazFXY3_mov03
830	7.01628	0.02455	3615.17	1406301	20	MazFXY3_mov03
855	7.06835	0.028379	3454.61	1326570	20	MazFXY3_mov03
880	6.24327	0.026253	3427.14	1148092	20	MazFXY3_mov03
915	7.97304	0.027379	3626.05	1588211	30	MazFXY3_mov03
935	6.66196	0.029275	3425.35	1236553	15	MazFXY3_mov03
80	7.79047	0.02993	4537.1	2168735	25	MazFXY3_mov04
95	5.75166	0.032833	3868.63	1265042	10	MazFXY3_mov04
125	5.77583	0.023255	4040.14	1345366	25	MazFXY3_mov04
160	6.63047	0.025087	4172.58	1618961	30	MazFXY3_mov04
190	6.83903	0.023863	4572.95	1833754	25	MazFXY3_mov04
215	6.01745	0.023013	4254.02	1463382	20	MazFXY3_mov04
240	5.53449	0.022877	4291.47	1343231	20	MazFXY3_mov04
275	6.2481	0.023304	4146.04	1475991	30	MazFXY3_mov04
370	13.9333	0.016185	5728.35	4989396	90	MazFXY3_mov04
385	13.7028	0.019422	5380.83	4439181	10	MazFXY3_mov04
415	15.4515	0.014129	5632.86	5497667	25	MazFXY3_mov04
445	6.24312	0.015058	5504.69	2102791	25	MazFXY3_mov04
485	6.36038	0.017085	5594.23	2159372	35	MazFXY3_mov04
525	5.98414	0.019078	5186.54	1908647	35	MazFXY3_mov04
560	6.04293	0.021958	4582.71	1613114	30	MazFXY3_mov04
590	6.32846	0.02598	4194.96	1522770	25	MazFXY3_mov04
615	6.16622	0.025618	3780.26	1326870	20	MazFXY3_mov04
645	6.39289	0.02539	3451.07	1214778	25	MazFXY3_mov04
670	5.70447	0.02428	3432.22	1081148	20	MazFXY3_mov04
700	5.71444	0.022055	3429.59	1080321	25	MazFXY3_mov04
730	6.40318	0.023858	3226.01	1116200	25	MazFXY3_mov04
755	6.32808	0.023923	3352.35	1149856	20	MazFXY3_mov04
780	5.84685	0.02378	3638.12	1193303	20	MazFXY3_mov04
815	7.09006	0.025429	3708.07	1423900	30	MazFXY3_mov04
835	5.94874	0.022147	3625.95	1171181	15	MazFXY3_mov04
860	5.75424	0.029284	3361.47	1062225	20	MazFXY3_mov04
885	5.45056	0.026938	3219.59	946559	20	MazFXY3_mov04
910	5.55261	0.025461	3339.16	995071	20	MazFXY3_mov04
950	7.48054	0.024546	3770.93	1561166	35	MazFXY3_mov04
60	5.81062	0.024495	4736.26	1662427	20	MazFXY3_mov05
95	6.60719	0.02274	4270.38	1601393	30	MazFXY3_mov05
130	7.31031	0.023179	4199.45	1793167	30	MazFXY3_mov05
160	7.30026	0.023514	4374.23	1841551	25	MazFXY3_mov05
190	7.3328	0.025716	4414.48	1871740	25	MazFXY3_mov05
215	6.72017	0.024548	4571.93	1792195	20	MazFXY3_mov05
240	6.0662	0.021205	4403.99	1589840	20	MazFXY3_mov05
315	10.0821	0.01464	5051.19	3055970	70	MazFXY3_mov05
380	12.7385	0.014218	5260.23	4055637	60	MazFXY3_mov05
420	6.36874	0.016001	5041.04	1845022	35	MazFXY3_mov05
485	7.30352	0.013161	5754.56	2566533	60	MazFXY3_mov05
515	6.48559	0.021179	5012.27	1899652	25	MazFXY3_mov05
550	6.46671	0.020621	4578.39	1735209	30	MazFXY3_mov05
580	5.7361	0.024265	4546.77	1495888	25	MazFXY3_mov05
610	5.93352	0.025192	4419.47	1498199	25	MazFXY3_mov05
640	5.79032	0.023241	4170.34	1430426	25	MazFXY3_mov05
670	6.05103	0.024272	4002.14	1384740	25	MazFXY3_mov05
700	5.95818	0.026305	3961.93	1374791	25	MazFXY3_mov05
730	6.34645	0.025191	4083.22	1514876	25	MazFXY3_mov05
760	5.73415	0.02077	4160.59	1377156	25	MazFXY3_mov05
790	5.96855	0.025522	4267.1	1480683	25	MazFXY3_mov05
825	6.98948	0.024134	4002.04	1620827	30	MazFXY3_mov05
850	6.61826	0.025774	4067.31	1521173	20	MazFXY3_mov05
875	6.18674	0.024481	3760.56	1323717	20	MazFXY3_mov05
905	6.70808	0.024498	3679.65	1424025	25	MazFXY3_mov05
925	5.88485	0.027017	3310.9	1076043	15	MazFXY3_mov05
950	5.40748	0.019266	3287.27	923722	20	MazFXY3_mov05
75	6.34836	0.016921	6941.98	2929515	40	MazFXY3_mov06
115	7.51598	0.021738	6599.33	3332661	35	MazFXY3_mov06
145	8.17962	0.026284	5890.7	3086726	25	MazFXY3_mov06
165	6.30606	0.024768	5304.16	2047405	15	MazFXY3_mov06
190	6.05678	0.024755	4961.55	1865542	20	MazFXY3_mov06
220	6.38752	0.025171	4506.76	1685528	25	MazFXY3_mov06
255	7.26763	0.024937	4109.74	1795956	30	MazFXY3_mov06
310	9.06656	0.017559	4525.55	2502628	50	MazFXY3_mov06
350	9.12113	0.017614	4723.18	2588305	35	MazFXY3_mov06
365	6.02484	0.015361	4472.73	1596765	10	MazFXY3_mov06
445	8.63201	0.012914	5772.61	3163393	75	MazFXY3_mov06
480	7.50148	0.014759	5679.81	2618391	30	MazFXY3_mov06
510	6.95537	0.019157	4944.42	2076655	25	MazFXY3_mov06
535	5.76268	0.023506	4459.24	1440335	20	MazFXY3_mov06
570	5.75635	0.020268	4150.4	1340579	30	MazFXY3_mov06
605	6.16484	0.022089	3920.63	1309491	30	MazFXY3_mov06
635	5.69226	0.02164	3584.3	1118302	25	MazFXY3_mov06
670	6.19704	0.020821	3475.24	1136403	30	MazFXY3_mov06
705	6.15325	0.017956	3742.13	1313487	30	MazFXY3_mov06
735	6.14336	0.022385	3744.67	1284422	25	MazFXY3_mov06
765	6.25393	0.022142	3525.73	1198748	25	MazFXY3_mov06
795	5.657	0.019241	3675.94	1150570	25	MazFXY3_mov06
830	5.91058	0.021104	3800.94	1273314	30	MazFXY3_mov06
860	5.58836	0.018741	4006.17	1261944	25	MazFXY3_mov06
900	6.80667	0.02237	4070.76	1579455	35	MazFXY3_mov06
930	6.79413	0.020482	4310.25	1706859	25	MazFXY3_mov06
75	6.12396	0.026226	5301.3	2067507	25	MazFXY3_mov07
110	6.87125	0.024353	4435.73	1863008	30	MazFXY3_mov07
135	6.32964	0.02192	4363.93	1662657	20	MazFXY3_mov07
165	6.58197	0.023339	4113.85	1624971	25	MazFXY3_mov07
190	6.17392	0.024726	3740.12	1305301	20	MazFXY3_mov07
225	7.43055	0.024629	3832.56	1579013	30	MazFXY3_mov07
245	6.01206	0.021261	3772.07	1342857	15	MazFXY3_mov07
380	15.39	0.01025	5802.91	5663643	130	MazFXY3_mov07
405	5.94813	0.017185	5321.54	1841253	20	MazFXY3_mov07
475	6.90646	0.011679	5187.05	2220058	65	MazFXY3_mov07
505	6.17596	0.020436	4552.22	1629695	25	MazFXY3_mov07
535	5.33632	0.019332	4300.91	1268769	25	MazFXY3_mov07
580	6.44226	0.019765	4168.61	1538218	40	MazFXY3_mov07
610	6.20334	0.024474	3464.89	1184993	25	MazFXY3_mov07
645	6.6989	0.023789	3662.35	1351408	30	MazFXY3_mov07
670	6.32357	0.027243	3552.55	1254051	20	MazFXY3_mov07
700	6.56766	0.025322	3597.05	1302132	25	MazFXY3_mov07
725	5.41106	0.02312	3736.1	1143246	20	MazFXY3_mov07
760	6.31049	0.023668	3796.79	1332675	30	MazFXY3_mov07
790	6.34481	0.023874	4055.6	1427572	25	MazFXY3_mov07
820	6.68022	0.026126	3694.48	1366959	25	MazFXY3_mov07
845	6.10297	0.023963	3764.33	1253521	20	MazFXY3_mov07
875	6.11625	0.022466	3747.98	1263068	25	MazFXY3_mov07
900	5.53927	0.020972	3750.14	1151292	20	MazFXY3_mov07
935	6.5664	0.023886	3527.37	1252217	30	MazFXY3_mov07
80	6.94214	0.030727	4717.8	2127730	15	MazFXY3_mov08
100	6.04548	0.026777	4105.05	1543499	15	MazFXY3_mov08
135	6.20658	0.021714	4523.91	1687420	30	MazFXY3_mov08
160	5.86921	0.02499	4435.02	1569996	20	MazFXY3_mov08
190	6.69928	0.026293	4080.12	1574928	25	MazFXY3_mov08
215	5.65144	0.023378	3859.23	1238814	20	MazFXY3_mov08
250	6.15051	0.021894	3861.35	1343751	30	MazFXY3_mov08
285	5.98244	0.021549	4309.13	1430630	30	MazFXY3_mov08
355	7.89223	0.014552	5700.59	2730583	65	MazFXY3_mov08
400	7.08529	0.012297	6207.25	2824299	40	MazFXY3_mov08
485	9.21628	0.01028	6733.7	3945948	80	MazFXY3_mov08
515	7.23525	0.015307	6336.76	2921248	25	MazFXY3_mov08
540	5.8809	0.019707	5434.21	1901974	20	MazFXY3_mov08
570	5.16472	0.019089	5307.32	1613426	25	MazFXY3_mov08
625	8.46401	0.022888	4206.64	2010775	50	MazFXY3_mov08
640	7.53556	0.02538	3960.75	1675396	10	MazFXY3_mov08
670	6.91082	0.024201	3760.12	1511570	25	MazFXY3_mov08
695	6.31822	0.024432	3351.5	1156269	20	MazFXY3_mov08
720	6.07903	0.025773	3111.93	1030049	20	MazFXY3_mov08
745	5.71438	0.024581	3400.44	1043935	20	MazFXY3_mov08
770	5.86323	0.021363	3058.25	932766	20	MazFXY3_mov08
800	6.33897	0.026838	3212.13	1108185	25	MazFXY3_mov08
830	6.61838	0.025913	3375.93	1245720	25	MazFXY3_mov08
855	6.44232	0.025591	3716.5	1352807	20	MazFXY3_mov08
880	6.30819	0.02377	3902.19	1400885	20	MazFXY3_mov08
900	5.50968	0.024583	3960.71	1267427	15	MazFXY3_mov08
930	5.55669	0.02252	3583.54	1060729	25	MazFXY3_mov08
970	7.62278	0.023789	3561.35	1584801	35	MazFXY3_mov08
65	6.39704	0.027871	4691.05	1829508	20	MazFXY3_mov09
90	5.73021	0.024793	4402.74	1549763	20	MazFXY3_mov09
125	6.31375	0.020232	4351.93	1666789	30	MazFXY3_mov09
155	5.84008	0.022749	4553.41	1589140	25	MazFXY3_mov09
190	6.71037	0.02491	4220.64	1658713	30	MazFXY3_mov09
215	5.68061	0.025664	4188.24	1403059	20	MazFXY3_mov09
240	5.48481	0.025715	3876.81	1194056	20	MazFXY3_mov09
270	5.59809	0.023167	3741.62	1197318	25	MazFXY3_mov09
370	14.5103	0.016495	5079.27	4500232	95	MazFXY3_mov09
395	17.5979	0.020523	4921.81	5177743	20	MazFXY3_mov09
420	19.9831	0.0169	4901.89	5813636	20	MazFXY3_mov09
490	6.85488	0.011242	5702.5	2412157	65	MazFXY3_mov09
530	6.15103	0.015671	5560.13	2046129	35	MazFXY3_mov09
560	5.7044	0.022173	4869.18	1601960	25	MazFXY3_mov09
590	5.6191	0.024174	3987.73	1212269	25	MazFXY3_mov09
620	5.95676	0.022937	3984.18	1290874	25	MazFXY3_mov09
655	6.11547	0.023194	3449.53	1152143	30	MazFXY3_mov09
680	5.58476	0.022658	3458.96	1113785	20	MazFXY3_mov09
715	6.67175	0.023877	3238.62	1146470	30	MazFXY3_mov09
740	6.24908	0.025085	3094.09	1024145	20	MazFXY3_mov09
770	6.16635	0.025454	3217.5	1061775	25	MazFXY3_mov09
795	5.5133	0.024115	3269.55	951439	20	MazFXY3_mov09
825	5.7519	0.023972	3478.36	1081769	25	MazFXY3_mov09
860	6.46367	0.021603	3492.96	1208564	30	MazFXY3_mov09
890	6.15815	0.023183	3970.45	1389657	25	MazFXY3_mov09
915	5.90229	0.025135	3515	1138860	20	MazFXY3_mov09
950	7.12211	0.024998	3510.05	1351370	30	MazFXY3_mov09
975	6.6586	0.022063	3562.42	1300285	20	MazFXY3_mov09
70	7.40428	0.024293	4604.58	2044433	30	MazFXY3_mov10
95	6.93612	0.024527	4252.43	1730741	20	MazFXY3_mov10
125	7.10785	0.024872	4047.78	1627209	25	MazFXY3_mov10
145	6.29941	0.026815	3948	1437073	15	MazFXY3_mov10
175	6.4486	0.023909	3791.35	1361093	25	MazFXY3_mov10
200	5.72104	0.024007	3954.23	1296988	20	MazFXY3_mov10
230	5.99033	0.023496	3755.32	1231745	25	MazFXY3_mov10
265	6.54728	0.023848	3867.8	1427218	30	MazFXY3_mov10
350	9.01808	0.012055	6375.59	3583079	80	MazFXY3_mov10
385	7.56202	0.015715	5759.85	2655292	30	MazFXY3_mov10
455	8.49448	0.011328	6220.78	3433868	65	MazFXY3_mov10
480	6.80864	0.017803	5467.34	2301752	20	MazFXY3_mov10
505	5.78095	0.022416	4928.79	1621571	20	MazFXY3_mov10
540	5.63635	0.020691	4613.22	1508522	30	MazFXY3_mov10
575	5.57312	0.021653	4479.16	1419894	30	MazFXY3_mov10
610	5.95526	0.022542	4421.51	1529843	30	MazFXY3_mov10
645	6.63856	0.02293	3919.77	1469914	30	MazFXY3_mov10
670	6.49022	0.026154	3724.37	1314702	20	MazFXY3_mov10
695	5.94829	0.028676	3335.98	1127562	20	MazFXY3_mov10
725	6.19656	0.020679	3356.73	1117792	25	MazFXY3_mov10
750	5.64358	0.025822	3246.09	980318	20	MazFXY3_mov10
790	6.88153	0.023477	3624.04	1384385	35	MazFXY3_mov10
810	5.94929	0.02704	3403.89	1099458	15	MazFXY3_mov10
840	6.59795	0.029071	3278.33	1183477	25	MazFXY3_mov10
870	6.91191	0.021115	3308.72	1267241	25	MazFXY3_mov10
920	12.3485	0.025652	3213.18	2091782	45	MazFXY3_mov10
940	14.9334	0.024431	3144.03	2483783	15	MazFXY3_mov10
965	5.68235	0.024126	3083.5	912717	20	MazFXY3_mov10
80	5.94062	0.024428	4173.8	1423266	25	MazFXY3_mov15
115	6.12946	0.021556	4077.03	1422885	30	MazFXY3_mov15
145	6.44055	0.02426	3796.41	1359116	25	MazFXY3_mov15
170	5.77083	0.025281	3511.16	1109527	20	MazFXY3_mov15
195	5.39308	0.02678	3448.81	965668	20	MazFXY3_mov15
235	6.77401	0.02378	3201.42	1152512	35	MazFXY3_mov15
255	5.0191	0.023159	3272.87	890220	15	MazFXY3_mov15
355	9.97575	0.011917	4825.34	2904854	95	MazFXY3_mov15
440	17.6046	0.013075	5040.11	5276994	80	MazFXY3_mov15
455	6.20394	0.021042	4495.18	1559827	10	MazFXY3_mov15
490	5.90331	0.018833	4133.83	1310423	30	MazFXY3_mov15
520	5.69633	0.023802	3697.74	1131508	25	MazFXY3_mov15
550	5.56775	0.02168	3491.46	1036963	25	MazFXY3_mov15
580	5.30246	0.025876	3543.95	1020659	25	MazFXY3_mov15
620	6.10423	0.02569	3467.23	1133785	35	MazFXY3_mov15
650	6.30148	0.026451	3339.58	1122098	25	MazFXY3_mov15
680	6.39469	0.02426	3361.55	1149649	25	MazFXY3_mov15
745	16.1501	0.024884	3235.57	2740531	60	MazFXY3_mov15
750	13.6683	0.003011	3271.84	2326281	0	MazFXY3_mov15
765	6.24409	0.028664	3118.82	1004260	10	MazFXY3_mov15
790	6.00887	0.022635	3318.73	1061993	20	MazFXY3_mov15
820	6.52684	0.027181	3060.51	1061996	25	MazFXY3_mov15
845	6.13363	0.025283	3181.86	1021377	20	MazFXY3_mov15
880	6.20218	0.020307	3578.48	1263205	30	MazFXY3_mov15
915	6.79892	0.019835	4323.55	1733743	30	MazFXY3_mov15
950	7.60773	0.022148	4270.68	1832120	30	MazFXY3_mov15
55	6.07723	0.020578	4842.11	1748003	40	MazFXY3_mov16
85	6.12308	0.02371	4291.07	1553367	25	MazFXY3_mov16
115	6.21633	0.025552	3763.68	1347399	25	MazFXY3_mov16
140	5.89498	0.026431	3613.13	1156201	20	MazFXY3_mov16
170	5.72407	0.026601	3795.18	1222048	25	MazFXY3_mov16
200	6.32514	0.027084	4087.41	1430594	25	MazFXY3_mov16
225	5.76993	0.025718	3634.93	1152274	20	MazFXY3_mov16
255	5.80279	0.023167	3397.05	1100645	25	MazFXY3_mov16
290	6.15019	0.019752	3647.75	1240235	30	MazFXY3_mov16
325	6.3107	0.02047	3870.11	1366148	30	MazFXY3_mov16
375	6.91737	0.016574	4453.23	1790200	45	MazFXY3_mov16
445	8.46929	0.013366	5492.67	2740844	65	MazFXY3_mov16
470	6.77331	0.018753	5088.8	1994811	20	MazFXY3_mov16
500	6.392	0.019358	4584.15	1599869	25	MazFXY3_mov16
530	5.77576	0.0239	4249.7	1444897	25	MazFXY3_mov16
565	6.20362	0.023641	4031.54	1386849	30	MazFXY3_mov16
595	6.07077	0.023374	3745.19	1250892	25	MazFXY3_mov16
625	6.11999	0.023137	3477.04	1161330	25	MazFXY3_mov16
655	6.46463	0.025679	3440.89	1242161	25	MazFXY3_mov16
680	6.39208	0.029491	3252.36	1102551	20	MazFXY3_mov16
705	5.8226	0.019372	3072.73	977127	20	MazFXY3_mov16
730	5.97082	0.030869	3197.65	997667	20	MazFXY3_mov16
755	5.71256	0.024701	2996.32	895899	20	MazFXY3_mov16
785	5.77845	0.020938	3033.53	919161	25	MazFXY3_mov16
815	6.14491	0.02227	3384.43	1143936	25	MazFXY3_mov16
840	5.80413	0.024654	3404.77	1082716	20	MazFXY3_mov16
875	6.5813	0.021249	3294.74	1179518	30	MazFXY3_mov16
905	6.63854	0.021716	3079.34	1087007	25	MazFXY3_mov16
930	7.00498	0.026519	3031.76	1094465	20	MazFXY3_mov16
90	6.83942	0.021278	4183.75	1652583	35	MazFXY3_mov19
110	5.66148	0.02177	4026.17	1312531	15	MazFXY3_mov19
145	7.00667	0.025093	3868.88	1489519	30	MazFXY3_mov19
170	6.34411	0.020522	3320.01	1125482	20	MazFXY3_mov19
200	6.14822	0.022108	3477.54	1151065	25	MazFXY3_mov19
225	5.44219	0.026826	3317.35	971985	20	MazFXY3_mov19
260	6.24503	0.021568	3331.55	1096081	30	MazFXY3_mov19
360	10.1627	0.010892	5438.91	3323173	95	MazFXY3_mov19
390	7.93551	0.014078	5125.35	2373036	25	MazFXY3_mov19
415	5.96041	0.015594	4894.87	1634888	20	MazFXY3_mov19
470	6.13919	0.013852	5388.96	1923858	50	MazFXY3_mov19
510	5.87505	0.018428	4765.77	1629894	35	MazFXY3_mov19
550	6.47182	0.020343	4436.11	1614744	35	MazFXY3_mov19
575	6.17981	0.025505	4141.64	1420582	20	MazFXY3_mov19
605	5.98738	0.023494	3780.24	1221018	25	MazFXY3_mov19
630	5.22534	0.024068	3674.98	1084120	20	MazFXY3_mov19
675	6.23674	0.021028	4218.83	1451277	40	MazFXY3_mov19
710	6.38757	0.021843	4156.14	1512834	30	MazFXY3_mov19
740	6.53076	0.023376	4097.83	1561272	25	MazFXY3_mov19
770	7.28055	0.023217	3899.65	1591057	25	MazFXY3_mov19
795	6.95269	0.02666	3539	1366054	20	MazFXY3_mov19
815	5.13472	0.017694	3520.01	1003204	15	MazFXY3_mov19
845	5.99388	0.02571	3189.83	1017555	25	MazFXY3_mov19
870	5.55874	0.026328	3304.37	1001223	20	MazFXY3_mov19
900	5.69922	0.024261	3532.53	1091551	25	MazFXY3_mov19
930	5.88605	0.023703	3819.59	1252824	25	MazFXY3_mov19
965	7.31621	0.024781	3670.86	1468343	30	MazFXY3_mov19
95	16.051	0.025205	3264.6	2879376	55	MazFXY3_mov20
100	5.02526	0.012578	3090.44	818966	0	MazFXY3_mov20
140	6.84154	0.022779	2892.92	1009628	35	MazFXY3_mov20
160	5.67029	0.026957	3111.01	945746	15	MazFXY3_mov20
190	5.84574	0.026904	2933.82	918285	25	MazFXY3_mov20
220	6.0874	0.022676	3045.57	983720	25	MazFXY3_mov20
250	6.28434	0.022752	3130.72	1026875	25	MazFXY3_mov20
325	9.85149	0.01469	4260.32	2458207	70	MazFXY3_mov20
355	7.77527	0.014586	4473.93	1990901	25	MazFXY3_mov20
425	10.2453	0.013114	5139.74	3212335	65	MazFXY3_mov20
450	7.51383	0.013788	5120.4	2314422	20	MazFXY3_mov20
475	6.18203	0.019396	4663.63	1618281	20	MazFXY3_mov20
505	6.0184	0.021839	4305.72	1407971	25	MazFXY3_mov20
540	5.76772	0.021707	3897.53	1258901	30	MazFXY3_mov20
570	5.76456	0.020894	3795.65	1153879	25	MazFXY3_mov20
605	5.92409	0.021063	3603.08	1160192	30	MazFXY3_mov20
635	5.89902	0.026441	3342.72	1079699	25	MazFXY3_mov20
670	5.94091	0.021602	3239.65	1004292	30	MazFXY3_mov20
700	6.54267	0.023115	3073.89	1011310	25	MazFXY3_mov20
725	6.44844	0.021739	2945.77	998616	20	MazFXY3_mov20
755	5.87304	0.023553	3051.43	903224	25	MazFXY3_mov20
780	5.504	0.017089	2981.62	852742	20	MazFXY3_mov20
810	6.51043	0.026688	2904.35	970053	25	MazFXY3_mov20
835	5.41946	0.022341	2934.07	821539	20	MazFXY3_mov20
865	5.70573	0.024913	3013.94	898154	25	MazFXY3_mov20
895	6.05197	0.025888	3225.71	1051580	25	MazFXY3_mov20
925	6.13018	0.023302	3349.68	1115445	25	MazFXY3_mov20
75	6.40501	0.019117	4875.68	1867385	60	MazFXY3_mov21
105	6.10648	0.02205	4079.24	1476686	25	MazFXY3_mov21
130	5.65051	0.024612	3516.21	1097059	20	MazFXY3_mov21
160	6.33406	0.024412	3523.3	1222584	25	MazFXY3_mov21
185	5.62513	0.023019	3535.99	1096156	20	MazFXY3_mov21
220	6.49396	0.02524	3364.21	1164017	30	MazFXY3_mov21
245	5.71314	0.028879	3115.92	944125	20	MazFXY3_mov21
280	5.92049	0.022875	3306.56	1087857	30	MazFXY3_mov21
325	6.89683	0.018174	3558.71	1362987	40	MazFXY3_mov21
370	7.15241	0.016571	4006.34	1666637	40	MazFXY3_mov21
435	8.91976	0.013038	5185.37	2743062	60	MazFXY3_mov21
470	7.74899	0.013843	4715.45	2159675	30	MazFXY3_mov21
495	6.20512	0.01794	4336.05	1526291	20	MazFXY3_mov21
520	5.58495	0.019242	4190.25	1269647	20	MazFXY3_mov21
560	6.37519	0.020989	3849.16	1277922	35	MazFXY3_mov21
585	5.08586	0.022045	3527.53	998290	20	MazFXY3_mov21
625	5.6833	0.024392	3806.52	1164795	35	MazFXY3_mov21
665	6.23939	0.022288	3890.9	1346252	35	MazFXY3_mov21
690	5.51086	0.023631	4014.57	1252546	20	MazFXY3_mov21
720	5.74249	0.027403	3493.59	1093493	25	MazFXY3_mov21
750	6.09705	0.027036	3212.6	1034456	25	MazFXY3_mov21
775	5.62864	0.0245	3031.37	909410	20	MazFXY3_mov21
810	6.43679	0.021023	2913.44	917733	30	MazFXY3_mov21
835	5.91017	0.030062	2749.73	824918	20	MazFXY3_mov21
865	6.07508	0.024092	2956.78	913646	25	MazFXY3_mov21
890	5.62275	0.031591	3140.35	973509	20	MazFXY3_mov21
920	6.15792	0.021418	3231	1046843	25	MazFXY3_mov21
955	7.41699	0.026709	3179.93	1227453	30	MazFXY3_mov21
70	5.69385	0.024556	3965.89	1277018	20	MazFXY3_mov22
100	5.62485	0.022194	3559.3	1135417	25	MazFXY3_mov22
130	5.92878	0.025983	3305.32	1051093	25	MazFXY3_mov22
160	5.72905	0.020419	3320.65	1039362	25	MazFXY3_mov22
200	7.48485	0.02599	3409.03	1384068	35	MazFXY3_mov22
220	5.68245	0.021415	3358.04	1024203	15	MazFXY3_mov22
250	5.66003	0.024232	3447.6	1068755	25	MazFXY3_mov22
355	9.38335	0.009901	5052.66	2748648	100	MazFXY3_mov22
380	7.09449	0.017964	4360.33	1726692	20	MazFXY3_mov22
415	6.4244	0.017101	4257.05	1562337	30	MazFXY3_mov22
470	6.92373	0.013137	4566.63	1872320	50	MazFXY3_mov22
505	6.63246	0.020163	4140.81	1428578	30	MazFXY3_mov22
535	6.04338	0.021561	3873.01	1289712	25	MazFXY3_mov22
570	6.28965	0.023804	3726.17	1274351	30	MazFXY3_mov22
595	5.74233	0.021624	3520.58	1101940	20	MazFXY3_mov22
630	6.00087	0.020739	3592.59	1221482	30	MazFXY3_mov22
665	6.82094	0.023447	3503.96	1306978	30	MazFXY3_mov22
690	5.64989	0.01829	3505.31	1072624	20	MazFXY3_mov22
715	5.73374	0.029287	3208.57	978613	20	MazFXY3_mov22
745	5.90497	0.021593	2907.14	848885	25	MazFXY3_mov22
780	6.5847	0.02069	3266.68	1107406	30	MazFXY3_mov22
810	6.04011	0.020645	3421.29	1094814	25	MazFXY3_mov22
850	6.90752	0.020611	3825.38	1430691	35	MazFXY3_mov22
875	6.21636	0.019656	3615.66	1247401	20	MazFXY3_mov22
915	6.48963	0.016805	3265.24	1136302	35	MazFXY3_mov22
75	7.57248	0.025568	4733.99	2201304	30	MazFXY4_mov03
105	7.59608	0.024567	4593.74	2159058	25	MazFXY4_mov03
135	8.15185	0.025585	4826.26	2340734	25	MazFXY4_mov03
160	6.97843	0.024883	4624.8	1942417	20	MazFXY4_mov03
185	6.19903	0.022805	4299.4	1552083	20	MazFXY4_mov03
210	5.66375	0.023611	4109.52	1286281	20	MazFXY4_mov03
245	6.44753	0.020948	4291.98	1605202	30	MazFXY4_mov03
385	11.3327	0.007272	5446.43	3796162	135	MazFXY4_mov03
410	7.96623	0.012755	5415.66	2713248	20	MazFXY4_mov03
465	8.46739	0.012279	5854.97	3009457	50	MazFXY4_mov03
490	6.9383	0.018517	5518.76	2323400	20	MazFXY4_mov03
520	6.09675	0.020661	4964.86	1807209	25	MazFXY4_mov03
555	6.00038	0.021109	4261.52	1495795	30	MazFXY4_mov03
585	5.40266	0.020797	4405.12	1352371	25	MazFXY4_mov03
620	5.88209	0.022071	4416.94	1523846	30	MazFXY4_mov03
650	5.8313	0.023841	3775.43	1227015	25	MazFXY4_mov03
680	5.66997	0.020159	3922.39	1251244	25	MazFXY4_mov03
725	7.98642	0.022739	4148.47	1808733	40	MazFXY4_mov03
750	7.00712	0.024905	3735.69	1471863	20	MazFXY4_mov03
785	8.13404	0.023	3622.31	1615551	30	MazFXY4_mov03
815	5.78702	0.021617	3822.09	1246001	25	MazFXY4_mov03
860	7.40812	0.019499	4048.44	1688201	40	MazFXY4_mov03
885	6.32474	0.026238	3303.52	1113287	20	MazFXY4_mov03
915	6.16541	0.019538	3058.53	990964	25	MazFXY4_mov03
950	7.16607	0.024204	3151.4	1197532	30	MazFXY4_mov03
60	6.24089	0.017619	5367.23	2039547	50	MazFXY4_mov04
95	6.43383	0.022048	5294.27	2096531	30	MazFXY4_mov04
130	7.11865	0.02213	5575.91	2486857	30	MazFXY4_mov04
155	6.67357	0.026795	5134.37	2079420	20	MazFXY4_mov04
185	6.43266	0.025597	4566.28	1703222	25	MazFXY4_mov04
215	6.25709	0.022286	4266.61	1527447	25	MazFXY4_mov04
245	6.95015	0.025184	3988.95	1483889	25	MazFXY4_mov04
310	11.466	0.017506	4949.02	3325741	60	MazFXY4_mov04
365	13.5756	0.016176	5228.45	4276873	50	MazFXY4_mov04
385	14.8488	0.020463	5129.91	4473284	15	MazFXY4_mov04
560	10.1789	0.005585	6187.8	4114885	170	MazFXY4_mov04
585	8.51722	0.015277	6578.78	3578856	20	MazFXY4_mov04
615	8.45777	0.019917	6080.46	3253048	25	MazFXY4_mov04
640	8.25973	0.023839	5150.79	2595999	20	MazFXY4_mov04
660	5.761	0.021397	4161.02	1344011	15	MazFXY4_mov04
695	6.33183	0.021887	3787.4	1382401	30	MazFXY4_mov04
725	6.17792	0.019121	3591.74	1242742	25	MazFXY4_mov04
755	6.24927	0.02054	3585.26	1229745	25	MazFXY4_mov04
785	6.13565	0.026839	3306.27	1124133	25	MazFXY4_mov04
815	6.42401	0.02005	3378.68	1226460	25	MazFXY4_mov04
840	6.11499	0.020825	3415.56	1161289	20	MazFXY4_mov04
865	5.72398	0.025151	3380.85	1061586	20	MazFXY4_mov04
895	6.17397	0.021788	3353.96	1116868	25	MazFXY4_mov04
920	5.7684	0.026165	3477.48	1064110	20	MazFXY4_mov04
950	6.19862	0.024548	3631.38	1252827	25	MazFXY4_mov04
75	6.08874	0.024275	4019.16	1471012	20	MazFXY4_mov06
105	6.04599	0.022349	4085.68	1458589	25	MazFXY4_mov06
135	6.59187	0.026761	4474.45	1704767	25	MazFXY4_mov06
165	6.20179	0.024437	4268.54	1532406	25	MazFXY4_mov06
195	6.7625	0.024102	4366.62	1720448	25	MazFXY4_mov06
220	6.15226	0.026318	3710.02	1268826	20	MazFXY4_mov06
250	6.6438	0.025216	3450.6	1231863	25	MazFXY4_mov06
295	7.39592	0.01817	4345.54	1781673	40	MazFXY4_mov06
325	6.38057	0.019199	4305.74	1502703	25	MazFXY4_mov06
395	7.89507	0.0123	6042.46	2912464	65	MazFXY4_mov06
465	8.94567	0.010485	6121.79	3415958	65	MazFXY4_mov06
490	6.30619	0.015344	5451.34	2104217	20	MazFXY4_mov06
515	5.69895	0.024617	4732.85	1561842	20	MazFXY4_mov06
545	5.25357	0.021147	4339.04	1366797	25	MazFXY4_mov06
580	5.52549	0.020985	4345.13	1364372	30	MazFXY4_mov06
620	6.46284	0.022353	4763.45	1767239	35	MazFXY4_mov06
655	6.16996	0.020652	4587.06	1642168	30	MazFXY4_mov06
685	6.45031	0.0249	4368.59	1603274	25	MazFXY4_mov06
710	6.04906	0.023687	3891.74	1323191	20	MazFXY4_mov06
740	5.63975	0.019715	3667.28	1162527	25	MazFXY4_mov06
775	6.15359	0.022519	4117.99	1367174	30	MazFXY4_mov06
805	5.78635	0.024184	4278.44	1407607	25	MazFXY4_mov06
840	6.20641	0.02208	4389.95	1575992	30	MazFXY4_mov06
875	5.71951	0.019157	4098.73	1291100	30	MazFXY4_mov06
910	6.21118	0.021345	3940	1319901	30	MazFXY4_mov06
940	5.61392	0.021175	3944.79	1254443	25	MazFXY4_mov06
70	6.0713	0.028644	4510.16	1641698	15	MazFXY4_mov07
100	6.64879	0.024436	4296.18	1658325	25	MazFXY4_mov07
125	6.12255	0.024904	4298.78	1526067	20	MazFXY4_mov07
155	6.65621	0.025413	3734.16	1415248	25	MazFXY4_mov07
190	7.57388	0.024875	3913.54	1667169	30	MazFXY4_mov07
215	6.82783	0.023777	3805.87	1495705	20	MazFXY4_mov07
240	6.12058	0.024742	3558.93	1170889	20	MazFXY4_mov07
270	6.31713	0.021663	3803.27	1372979	25	MazFXY4_mov07
305	6.66421	0.02337	4002.08	1500781	30	MazFXY4_mov07
365	9.49763	0.017412	4552.55	2476588	55	MazFXY4_mov07
435	14.2185	0.016059	5190.45	4344409	65	MazFXY4_mov07
460	16.3794	0.017532	5400.01	5383810	20	MazFXY4_mov07
470	14.8529	0.018314	5177.23	4519723	5	MazFXY4_mov07
495	5.86759	0.021091	4378.04	1374705	20	MazFXY4_mov07
525	5.1775	0.019748	4042.54	1168294	25	MazFXY4_mov07
560	5.33461	0.021691	3803.14	1114320	30	MazFXY4_mov07
595	6.169	0.021353	3818.31	1328773	30	MazFXY4_mov07
625	6.86825	0.026722	3824.38	1476210	25	MazFXY4_mov07
650	6.71341	0.025249	3575.52	1347971	20	MazFXY4_mov07
675	6.18571	0.023165	3091.48	983092	20	MazFXY4_mov07
695	5.05688	0.022689	2942.28	782646	15	MazFXY4_mov07
735	7.93373	0.026732	2922.52	1209924	35	MazFXY4_mov07
750	5.90978	0.022925	2854.43	876310	10	MazFXY4_mov07
775	5.15106	0.021984	3224.91	906201	20	MazFXY4_mov07
810	6.14026	0.019783	3261.87	1082942	30	MazFXY4_mov07
835	5.86899	0.023885	3398.82	1094420	20	MazFXY4_mov07
870	7.21746	0.024453	3731.29	1466397	30	MazFXY4_mov07
890	6.00303	0.026136	3797.32	1237926	15	MazFXY4_mov07
930	8.40903	0.025651	3861.3	1772335	35	MazFXY4_mov07
950	6.3096	0.025221	3764.59	1306314	15	MazFXY4_mov07
75	5.83768	0.023965	4683.12	1629726	25	MazFXY4_mov09
105	6.01005	0.023083	4372.2	1499665	25	MazFXY4_mov09
135	5.99204	0.023372	4149.92	1456622	25	MazFXY4_mov09
170	6.26598	0.020598	3803.75	1407387	30	MazFXY4_mov09
200	7.26669	0.027858	3666.99	1536468	25	MazFXY4_mov09
230	6.49249	0.022462	3815.41	1430777	25	MazFXY4_mov09
255	5.72878	0.025128	3644.01	1184304	20	MazFXY4_mov09
375	17.2901	0.015422	5264.3	5543304	115	MazFXY4_mov09
410	7.11945	0.013385	4979.33	2136131	30	MazFXY4_mov09
455	6.52383	0.014907	5051.02	1914338	40	MazFXY4_mov09
485	5.60209	0.019022	5288.61	1755819	25	MazFXY4_mov09
520	5.77743	0.021002	4894.71	1600570	30	MazFXY4_mov09
550	5.23143	0.020653	4089.73	1177842	25	MazFXY4_mov09
590	5.70407	0.021272	4472.35	1457985	35	MazFXY4_mov09
625	6.50894	0.022739	4153.13	1536657	30	MazFXY4_mov09
655	6.52861	0.021055	3738.83	1334763	25	MazFXY4_mov09
680	5.4061	0.019714	4163.3	1307277	20	MazFXY4_mov09
715	5.83636	0.020429	4167.64	1425332	30	MazFXY4_mov09
755	6.84805	0.020777	4431.76	1737250	35	MazFXY4_mov09
785	7.14305	0.023327	4083.2	1661864	25	MazFXY4_mov09
840	12.2604	0.021916	4222.46	2926166	50	MazFXY4_mov09
860	15.0644	0.024852	3798.13	3198028	15	MazFXY4_mov09
885	6.51702	0.022761	3302.9	1139500	20	MazFXY4_mov09
915	6.40829	0.020872	3462.62	1135739	25	MazFXY4_mov09
70	5.87804	0.024876	4855.33	1699364	20	MazFXY4_mov10
100	6.23551	0.024572	4266.51	1506079	25	MazFXY4_mov10
130	6.51672	0.024333	3982.62	1481535	25	MazFXY4_mov10
160	6.2608	0.026223	3955.23	1439702	25	MazFXY4_mov10
190	6.02203	0.024151	4047.76	1408622	25	MazFXY4_mov10
220	6.29652	0.021891	3422.94	1163798	25	MazFXY4_mov10
250	6.08573	0.024026	3516.89	1157056	25	MazFXY4_mov10
300	8.38612	0.018325	4391.96	2125710	45	MazFXY4_mov10
380	15.7148	0.014963	4757.15	4333762	75	MazFXY4_mov10
435	9.11452	0.013604	5450.48	2959610	50	MazFXY4_mov10
460	7.06861	0.016513	5250.89	2194870	20	MazFXY4_mov10
485	6.1248	0.022149	4598.8	1623378	20	MazFXY4_mov10
515	5.73907	0.02242	4413.27	1385767	25	MazFXY4_mov10
555	7.50457	0.024091	3808.01	1641251	35	MazFXY4_mov10
585	6.08115	0.024365	3612.66	1228304	25	MazFXY4_mov10
620	6.42388	0.025944	3433.46	1205146	30	MazFXY4_mov10
645	5.89186	0.024086	3432.31	1125799	20	MazFXY4_mov10
675	5.89905	0.024162	3452.72	1125588	25	MazFXY4_mov10
700	5.81343	0.024649	2980.35	923910	20	MazFXY4_mov10
730	6.05834	0.0245	3633.68	1206383	25	MazFXY4_mov10
755	5.65167	0.028676	3514.19	1082371	20	MazFXY4_mov10
790	6.24474	0.024216	3494.01	1180976	30	MazFXY4_mov10
820	6.75343	0.024653	3652.5	1351424	25	MazFXY4_mov10
845	5.66948	0.023912	3329.21	1045372	20	MazFXY4_mov10
875	5.70815	0.024411	3237.76	993992	25	MazFXY4_mov10
920	9.28139	0.023799	3142.3	1517733	40	MazFXY4_mov10
930	6.18613	0.030625	3179.97	1043029	5	MazFXY4_mov10
955	5.85956	0.029059	3214.51	999714	20	MazFXY4_mov10
60	5.59917	0.027577	3787.92	1181832	20	MazFXY4_mov11
95	5.82048	0.020946	3962.92	1276059	30	MazFXY4_mov11
130	6.95933	0.026981	4152.72	1719227	30	MazFXY4_mov11
155	6.40896	0.026265	4021.36	1451712	20	MazFXY4_mov11
180	5.65625	0.0218	3680.35	1181393	20	MazFXY4_mov11
215	6.58634	0.025767	3789.77	1406006	30	MazFXY4_mov11
240	5.91663	0.022557	3951.39	1284203	20	MazFXY4_mov11
270	5.89598	0.021419	3620.73	1136908	25	MazFXY4_mov11
310	6.11948	0.019956	4064.85	1414568	35	MazFXY4_mov11
350	6.09757	0.017117	4421.27	1441335	35	MazFXY4_mov11
390	6.2333	0.018054	4953.87	1679361	35	MazFXY4_mov11
465	7.44468	0.011678	6168.81	2794470	70	MazFXY4_mov11
495	6.23134	0.01872	5355.14	1959982	25	MazFXY4_mov11
530	6.20883	0.022824	4683.93	1695582	30	MazFXY4_mov11
555	5.72475	0.024261	4244.7	1341325	20	MazFXY4_mov11
585	6.06902	0.025172	3630.18	1223371	25	MazFXY4_mov11
615	6.04275	0.025847	3713.3	1206822	25	MazFXY4_mov11
655	7.85532	0.024859	3756.63	1619107	35	MazFXY4_mov11
675	5.96272	0.026373	3577.88	1123453	15	MazFXY4_mov11
700	5.61175	0.024842	3336.43	1000928	20	MazFXY4_mov11
735	5.817	0.023305	3327.09	1044706	30	MazFXY4_mov11
765	6.04363	0.023729	3460.56	1145445	25	MazFXY4_mov11
795	5.89731	0.02364	3764.11	1249685	25	MazFXY4_mov11
825	6.41285	0.024863	3749.61	1372356	25	MazFXY4_mov11
850	6.21154	0.027607	3581.88	1250075	20	MazFXY4_mov11
875	5.51742	0.024349	3594.99	1121637	20	MazFXY4_mov11
905	5.48586	0.022844	3903.22	1170967	25	MazFXY4_mov11
935	6.3235	0.026085	3518.61	1199846	25	MazFXY4_mov11
90	7.00391	0.020984	4283.72	1709206	30	MazFXY4_mov14
140	12.4524	0.02748	3735.59	2611175	45	MazFXY4_mov14
175	24.0757	0.025797	3379.54	4491413	30	MazFXY4_mov14
180	22.39	0.015289	3417.6	4200235	0	MazFXY4_mov14
190	6.35565	0.023319	3189.46	1097174	5	MazFXY4_mov14
230	8.8146	0.026403	3227.13	1539341	35	MazFXY4_mov14
240	6.05595	0.023228	3206.81	1077489	5	MazFXY4_mov14
265	5.50086	0.016236	3321.02	966417	20	MazFXY4_mov14
325	7.71221	0.015231	4000.82	1740358	55	MazFXY4_mov14
350	6.27945	0.01552	4469.52	1555392	20	MazFXY4_mov14
450	9.86892	0.010718	5376.66	3231373	95	MazFXY4_mov14
480	7.48161	0.014372	5319.77	2399216	25	MazFXY4_mov14
510	6.75585	0.022255	5217.28	2118217	25	MazFXY4_mov14
535	5.48036	0.026326	4699.23	1536647	20	MazFXY4_mov14
600	11.4897	0.02291	4120.84	2826898	60	MazFXY4_mov14
615	8.47077	0.024782	3557.66	1672102	10	MazFXY4_mov14
630	6.23435	0.022162	3500.27	1176090	10	MazFXY4_mov14
660	6.25843	0.021814	3384.01	1143795	25	MazFXY4_mov14
695	5.97362	0.018406	4135.31	1381195	30	MazFXY4_mov14
725	6.48671	0.025121	3515.06	1233786	25	MazFXY4_mov14
755	6.16818	0.024165	3746.76	1270152	25	MazFXY4_mov14
780	5.47384	0.025858	3705.73	1093191	20	MazFXY4_mov14
815	5.92069	0.024408	3665.26	1169218	30	MazFXY4_mov14
845	5.81185	0.024116	3438.24	1107114	25	MazFXY4_mov14
880	6.99909	0.024488	3351.84	1246886	30	MazFXY4_mov14
895	5.47632	0.024386	3334.3	973615	10	MazFXY4_mov14
930	6.68678	0.02481	3199.29	1132550	30	MazFXY4_mov14
950	5.28409	0.027387	3439.35	987094	15	MazFXY4_mov14
55	5.61953	0.025163	4670.27	1587892	20	MazFXY4_mov15
85	5.95062	0.025269	4125.06	1414896	25	MazFXY4_mov15
115	5.89448	0.026079	3744.08	1254267	25	MazFXY4_mov15
145	5.69212	0.023954	3947.38	1282898	25	MazFXY4_mov15
170	5.43471	0.025932	3466.89	1029666	20	MazFXY4_mov15
200	5.66769	0.024188	3619.36	1114762	25	MazFXY4_mov15
235	6.35312	0.023534	3875.78	1368151	30	MazFXY4_mov15
265	6.22058	0.023101	3526.84	1227339	25	MazFXY4_mov15
325	8.94991	0.01714	4482.5	2357795	55	MazFXY4_mov15
360	7.72515	0.015172	5320.6	2479398	30	MazFXY4_mov15
425	8.37318	0.01212	5592.86	2835579	60	MazFXY4_mov15
470	7.14616	0.013226	5672.07	2444661	40	MazFXY4_mov15
500	6.38417	0.020065	4865.92	1873381	25	MazFXY4_mov15
530	5.94852	0.022506	4780.12	1682604	25	MazFXY4_mov15
560	6.02531	0.024776	4172.24	1414391	25	MazFXY4_mov15
590	5.70291	0.023262	3960.94	1318994	25	MazFXY4_mov15
620	6.07599	0.023301	3743.01	1238935	25	MazFXY4_mov15
650	6.33635	0.024109	3611.09	1227772	25	MazFXY4_mov15
690	7.83949	0.022034	3888.59	1695426	35	MazFXY4_mov15
710	6.49116	0.026373	3341.14	1159374	15	MazFXY4_mov15
735	5.92406	0.024456	3347.7	1011005	20	MazFXY4_mov15
765	6.07687	0.025592	3365.82	1093891	25	MazFXY4_mov15
795	6.40399	0.019835	3314.18	1140078	25	MazFXY4_mov15
820	5.61641	0.027823	3326.7	968070	20	MazFXY4_mov15
850	5.78776	0.023296	3419.15	1070195	25	MazFXY4_mov15
885	6.32555	0.023545	3217.07	1064849	30	MazFXY4_mov15
915	6.4978	0.025968	3321.73	1162605	25	MazFXY4_mov15
940	6.0709	0.025433	3287.92	1032406	20	MazFXY4_mov15
65	7.76331	0.030844	3759.61	1714382	20	MazFXY4_mov16
80	6.17443	0.03062	3490.28	1232069	10	MazFXY4_mov16
105	5.08588	0.018509	3255.87	918154	20	MazFXY4_mov16
140	6.2191	0.023112	3537.46	1234575	30	MazFXY4_mov16
165	5.63412	0.024811	3868.53	1230191	20	MazFXY4_mov16
195	6.10885	0.025059	3436.44	1123717	25	MazFXY4_mov16
220	5.79557	0.023047	3349.51	1048396	20	MazFXY4_mov16
245	5.27639	0.02599	3447.33	1041094	20	MazFXY4_mov16
280	5.72516	0.020553	3903.25	1210007	30	MazFXY4_mov16
340	7.17813	0.015071	4552.19	1884605	55	MazFXY4_mov16
395	8.52874	0.015677	5262.34	2615383	50	MazFXY4_mov16
440	8.33051	0.015411	5474.09	2704202	40	MazFXY4_mov16
465	6.07094	0.015322	5418.93	1945396	20	MazFXY4_mov16
500	5.82236	0.019327	4821.82	1591200	30	MazFXY4_mov16
530	5.61018	0.026095	4195.66	1296458	25	MazFXY4_mov16
560	5.16314	0.021746	4023.26	1162721	25	MazFXY4_mov16
590	4.89765	0.022084	3735.17	1008496	25	MazFXY4_mov16
625	5.8648	0.026194	3375.46	1036267	30	MazFXY4_mov16
660	5.97447	0.022783	3322.69	1066583	30	MazFXY4_mov16
690	6.24976	0.026151	3287.36	1078255	25	MazFXY4_mov16
720	6.21858	0.027624	3066.38	944444	25	MazFXY4_mov16
750	6.31232	0.025442	2994.39	988149	25	MazFXY4_mov16
775	5.61553	0.024682	3145.71	931130	20	MazFXY4_mov16
805	5.90418	0.027552	3327.55	1078125	25	MazFXY4_mov16
835	5.7035	0.025399	3515.64	1058207	25	MazFXY4_mov16
870	6.21084	0.025249	3582	1214299	30	MazFXY4_mov16
900	6.25807	0.024183	3488.24	1137167	25	MazFXY4_mov16
930	5.82229	0.023786	3328.57	1065141	25	MazFXY4_mov16
65	7.64104	0.026414	4189.01	1855730	20	MazFXY4_mov17
85	5.63072	0.020189	4167.16	1395999	15	MazFXY4_mov17
120	5.99913	0.022309	4181.58	1459371	30	MazFXY4_mov17
150	6.07898	0.022797	4396.93	1534527	25	MazFXY4_mov17
185	6.31573	0.022902	4114.89	1427868	30	MazFXY4_mov17
220	6.3881	0.020645	3876.79	1360754	30	MazFXY4_mov17
250	6.15764	0.023845	3485.04	1170974	25	MazFXY4_mov17
365	15.1727	0.01313	4862.68	4381275	110	MazFXY4_mov17
385	5.92639	0.014972	4294.04	1404150	15	MazFXY4_mov17
430	5.60216	0.013275	5034.34	1621058	40	MazFXY4_mov17
510	6.03815	0.009864	4887.48	1779042	75	MazFXY4_mov17
540	5.53652	0.022401	3943	1222331	25	MazFXY4_mov17
575	6.21895	0.021821	3984.82	1378748	30	MazFXY4_mov17
605	5.73425	0.021724	4290.74	1411653	25	MazFXY4_mov17
635	5.87576	0.023021	3753.22	1193523	25	MazFXY4_mov17
670	6.39143	0.023612	3960.75	1374381	30	MazFXY4_mov17
700	6.23014	0.022662	3488.74	1207104	25	MazFXY4_mov17
725	5.73201	0.023828	3570.61	1131884	20	MazFXY4_mov17
755	6.13053	0.025186	3377	1114409	25	MazFXY4_mov17
785	5.80119	0.018812	3488.71	1081499	25	MazFXY4_mov17
815	5.9913	0.020853	3180.4	1001826	25	MazFXY4_mov17
840	6.35784	0.025466	2799.5	879042	20	MazFXY4_mov17
870	6.27048	0.028292	2854.36	893416	25	MazFXY4_mov17
895	5.58372	0.021237	3023.38	907015	20	MazFXY4_mov17
925	6.04549	0.023854	3004.41	970426	25	MazFXY4_mov17
950	6.1373	0.027632	3112.94	1036609	20	MazFXY4_mov17
55	6.44604	0.022593	5002.24	1900852	40	MazFXY4_mov18
85	6.32169	0.024602	4274.54	1573032	25	MazFXY4_mov18
110	5.56921	0.025245	4139.97	1316510	20	MazFXY4_mov18
145	6.60627	0.024828	3936.18	1456388	30	MazFXY4_mov18
170	6.15459	0.024158	3525.69	1191684	20	MazFXY4_mov18
200	5.90344	0.021136	3746.33	1243783	25	MazFXY4_mov18
230	6.21123	0.023262	3422.91	1139830	25	MazFXY4_mov18
260	6.28475	0.024191	3469.94	1162429	25	MazFXY4_mov18
315	7.15794	0.013848	4302.41	1837127	50	MazFXY4_mov18
385	9.77509	0.013574	4902.62	2917060	65	MazFXY4_mov18
405	7.56877	0.017272	4487.16	1929478	15	MazFXY4_mov18
490	15.0823	0.016184	4495.45	3969486	80	MazFXY4_mov18
495	12.7858	0.004428	4422.59	3153306	0	MazFXY4_mov18
520	5.16445	0.019066	3322.65	877179	20	MazFXY4_mov18
565	6.20785	0.020263	3297.66	1081631	40	MazFXY4_mov18
595	5.88258	0.023056	3560.83	1128782	25	MazFXY4_mov18
620	5.72472	0.027349	3542.65	1087593	20	MazFXY4_mov18
655	6.08276	0.021118	3716.82	1267434	30	MazFXY4_mov18
685	6.54267	0.024028	3501.59	1257071	25	MazFXY4_mov18
710	6.05631	0.023885	3380.41	1112156	20	MazFXY4_mov18
745	7.01385	0.024648	3540.95	1388052	30	MazFXY4_mov18
770	6.38048	0.024446	3405.68	1226046	20	MazFXY4_mov18
790	5.44239	0.022833	3341.52	995772	15	MazFXY4_mov18
820	6.22269	0.025219	2799.27	892968	25	MazFXY4_mov18
850	5.70381	0.027493	3270.33	997451	25	MazFXY4_mov18
880	6.40012	0.027624	2981.02	986716	25	MazFXY4_mov18
910	7.23036	0.029626	3468.68	1404817	25	MazFXY4_mov18
935	6.72314	0.023038	3334.37	1180366	20	MazFXY4_mov18
965	6.26806	0.0198	3350.77	1139263	25	MazFXY4_mov18
60	6.1291	0.024046	2768.27	888616	25	MazFXY4_mov19
90	6.0357	0.024017	3167.64	1000974	25	MazFXY4_mov19
115	5.76354	0.026459	3049.45	927034	20	MazFXY4_mov19
145	5.45503	0.021664	3218.72	939866	25	MazFXY4_mov19
180	5.89935	0.020741	3383.45	1065786	30	MazFXY4_mov19
210	5.55008	0.022498	3289.21	996631	25	MazFXY4_mov19
240	5.98864	0.023962	3343.02	1046366	25	MazFXY4_mov19
345	11.992	0.012245	4841.26	3495392	100	MazFXY4_mov19
370	7.71064	0.015026	4736.85	2122110	20	MazFXY4_mov19
475	9.25327	0.009362	5124.82	2767404	100	MazFXY4_mov19
495	6.38112	0.017304	4315.03	1566357	15	MazFXY4_mov19
520	5.39338	0.020106	4432.37	1320845	20	MazFXY4_mov19
565	6.36578	0.018913	4077.32	1443373	40	MazFXY4_mov19
590	5.15093	0.021972	3870.63	1083776	20	MazFXY4_mov19
630	6.21646	0.024473	3633.95	1202838	35	MazFXY4_mov19
660	5.54614	0.020823	3286.1	982545	25	MazFXY4_mov19
695	5.75205	0.023293	3508.44	1094634	30	MazFXY4_mov19
730	6.07898	0.022216	3538.16	1199436	30	MazFXY4_mov19
760	5.89036	0.02048	3707.56	1201251	25	MazFXY4_mov19
795	6.15294	0.024221	3070.39	1004016	30	MazFXY4_mov19
820	5.66073	0.025761	3228.38	974971	20	MazFXY4_mov19
850	6.59203	0.028799	3048.95	1057986	25	MazFXY4_mov19
880	7.16615	0.023125	3106.91	1152665	25	MazFXY4_mov19
905	5.87031	0.016778	3448.08	1130969	20	MazFXY4_mov19
935	5.81723	0.023441	3060.11	930274	25	MazFXY4_mov19
60	6.10997	0.020925	3760.65	1289902	35	MazFXY4_mov21
90	6.27361	0.026012	4048.89	1477846	25	MazFXY4_mov21
120	6.05985	0.021715	3993.27	1417611	25	MazFXY4_mov21
155	6.64086	0.02324	4414.48	1739307	30	MazFXY4_mov21
180	5.79113	0.023273	4211.32	1415004	20	MazFXY4_mov21
210	6.28193	0.025962	3639.9	1259406	25	MazFXY4_mov21
240	6.18117	0.023415	3584.94	1186615	25	MazFXY4_mov21
270	5.84466	0.02244	3467.77	1151299	25	MazFXY4_mov21
305	6.10194	0.019573	3792.03	1296874	30	MazFXY4_mov21
375	8.40016	0.014616	4798.37	2308018	65	MazFXY4_mov21
410	6.73373	0.012348	5097.48	1988017	30	MazFXY4_mov21
470	7.25946	0.012063	4655.31	1973850	55	MazFXY4_mov21
500	6.3261	0.01833	4160.57	1464519	25	MazFXY4_mov21
530	5.54898	0.020175	4405.4	1392105	25	MazFXY4_mov21
565	5.97836	0.02118	4319.14	1459869	30	MazFXY4_mov21
595	5.9617	0.021397	3813.95	1243349	25	MazFXY4_mov21
630	6.15644	0.022713	3929.4	1414583	30	MazFXY4_mov21
660	6.5532	0.0262	3678.06	1342493	25	MazFXY4_mov21
685	6.57605	0.026309	3468.01	1276227	20	MazFXY4_mov21
720	7.98787	0.024638	3356.07	1459889	30	MazFXY4_mov21
740	6.6381	0.024075	3006.69	1061360	15	MazFXY4_mov21
770	6.98055	0.028729	3182.84	1177649	25	MazFXY4_mov21
790	5.61629	0.021172	3126.44	931678	15	MazFXY4_mov21
820	6.30463	0.025538	3222.2	1108437	25	MazFXY4_mov21
850	6.01444	0.025301	3143.4	1034179	25	MazFXY4_mov21
875	6.17825	0.023704	2980.56	962722	20	MazFXY4_mov21
905	6.53963	0.028018	2793.7	949859	25	MazFXY4_mov21
930	6.25323	0.028009	2827.84	876631	20	MazFXY4_mov21
955	5.03728	0.022122	3056.85	791723	20	MazFXY4_mov21
60	5.79678	0.021572	3339.29	1048537	25	MazFXY4_mov23
90	6.16296	0.025877	3360.51	1162735	25	MazFXY4_mov23
120	6.097	0.023164	3509.87	1200377	25	MazFXY4_mov23
150	6.54805	0.025842	3186.23	1156600	25	MazFXY4_mov23
170	5.85935	0.018804	3131.47	998940	15	MazFXY4_mov23
195	5.62425	0.026314	3048.81	881105	20	MazFXY4_mov23
230	6.29063	0.02273	2795.03	891615	30	MazFXY4_mov23
260	6.59979	0.026186	2784.25	924370	25	MazFXY4_mov23
300	6.44024	0.019827	3444.91	1191940	35	MazFXY4_mov23
365	8.21708	0.013563	4236.28	1982581	60	MazFXY4_mov23
410	7.65906	0.012367	4823.25	2155994	40	MazFXY4_mov23
510	10.868	0.008444	5104	3358432	95	MazFXY4_mov23
530	6.09164	0.019942	4539.66	1611581	15	MazFXY4_mov23
570	5.23993	0.019728	4048.37	1169979	35	MazFXY4_mov23
610	6.20999	0.021138	3537.37	1241617	35	MazFXY4_mov23
640	6.29227	0.024327	3203.87	1066889	25	MazFXY4_mov23
670	6.50576	0.025424	3161.07	1087409	25	MazFXY4_mov23
700	5.55402	0.022812	3224.91	990046	25	MazFXY4_mov23
730	6.18262	0.025226	3719.11	1290530	25	MazFXY4_mov23
760	6.75491	0.027107	3707.75	1386698	25	MazFXY4_mov23
785	6.76428	0.027254	3355.08	1248090	20	MazFXY4_mov23
805	5.93244	0.022712	2849.19	840510	15	MazFXY4_mov23
835	5.87391	0.015839	2788.37	830934	25	MazFXY4_mov23
865	6.36809	0.021796	2644.99	822592	25	MazFXY4_mov23
890	6.27721	0.027131	2849.81	914790	20	MazFXY4_mov23
920	6.33593	0.023888	3135.82	1041091	25	MazFXY4_mov23
950	6.00935	0.023422	3158.37	991728	25	MazFXY4_mov23
70	7.78119	0.024434	4329.13	2064997	25	MazFXY5_mov01
90	6.97789	0.026076	4085.03	1691202	15	MazFXY5_mov01
115	6.79517	0.027334	3680.93	1457648	20	MazFXY5_mov01
135	5.53976	0.025818	3652.47	1161486	15	MazFXY5_mov01
170	6.05987	0.022071	3818.75	1267824	30	MazFXY5_mov01
210	7.41007	0.022866	4239.08	1822805	35	MazFXY5_mov01
230	5.76158	0.024505	4194.27	1434441	15	MazFXY5_mov01
265	6.09014	0.020845	3948.32	1385862	30	MazFXY5_mov01
350	8.98487	0.011843	5262.34	2878502	80	MazFXY5_mov01
385	7.62968	0.013361	5442.53	2563433	30	MazFXY5_mov01
445	7.56909	0.010718	5946.75	2753346	55	MazFXY5_mov01
480	6.16695	0.013755	5725.69	2135683	30	MazFXY5_mov01
520	6.39194	0.018969	5246.79	2020016	35	MazFXY5_mov01
550	5.7422	0.018769	4365.55	1440630	25	MazFXY5_mov01
590	6.39721	0.020678	4325.09	1621908	35	MazFXY5_mov01
620	6.14335	0.022537	4063.12	1430218	25	MazFXY5_mov01
655	6.70914	0.021241	3977.14	1523244	30	MazFXY5_mov01
680	6.33638	0.024562	4058.74	1477382	20	MazFXY5_mov01
710	6.33631	0.020685	3474.19	1198596	25	MazFXY5_mov01
740	6.28104	0.023551	3839.69	1355409	25	MazFXY5_mov01
775	6.58825	0.020312	3909.64	1450476	30	MazFXY5_mov01
805	6.15355	0.021601	3711.71	1273116	25	MazFXY5_mov01
845	6.85154	0.020072	4334.69	1746879	35	MazFXY5_mov01
65	8.69551	0.021341	4640.98	2394744	50	MazFXY5_mov02
95	7.81822	0.019712	4676.22	2197825	25	MazFXY5_mov02
115	6.90909	0.024169	4258.75	1682205	15	MazFXY5_mov02
155	8.11309	0.023109	4266.42	2030817	35	MazFXY5_mov02
175	5.9523	0.020819	4194.1	1417607	15	MazFXY5_mov02
205	6.06167	0.022625	4285.93	1504361	25	MazFXY5_mov02
240	6.98371	0.023435	4261.22	1691703	30	MazFXY5_mov02
265	6.64536	0.025045	4186.24	1603330	20	MazFXY5_mov02
310	6.89923	0.016038	4541.43	1898317	40	MazFXY5_mov02
385	10.1505	0.013814	5287.47	3151333	70	MazFXY5_mov02
410	7.79908	0.014366	5180.5	2398572	20	MazFXY5_mov02
480	8.99625	0.011431	6000.88	3324489	65	MazFXY5_mov02
505	7.00816	0.020296	5326.29	2194432	20	MazFXY5_mov02
530	5.83068	0.020567	5050.45	1742406	20	MazFXY5_mov02
560	5.68192	0.022771	4482.69	1465840	25	MazFXY5_mov02
600	6.30411	0.022621	4480.92	1595208	35	MazFXY5_mov02
630	5.68468	0.023166	4416.98	1417850	25	MazFXY5_mov02
660	5.9287	0.0225	4038.64	1361021	25	MazFXY5_mov02
695	6.93971	0.02511	4135.25	1658237	30	MazFXY5_mov02
720	5.96048	0.024919	3830.01	1256242	20	MazFXY5_mov02
755	6.54496	0.022992	4368.84	1682004	30	MazFXY5_mov02
785	6.25518	0.026168	4230.67	1468042	25	MazFXY5_mov02
815	5.82213	0.021771	4024.63	1368373	25	MazFXY5_mov02
845	5.62006	0.022852	4091.35	1382877	25	MazFXY5_mov02
875	5.82785	0.023908	3972.97	1334918	25	MazFXY5_mov02
910	6.2105	0.023956	3973.15	1450200	30	MazFXY5_mov02
935	5.73874	0.022651	3773.81	1173654	20	MazFXY5_mov02
55	5.89084	0.019358	5630.17	2083162	45	MazFXY5_mov04
95	7.16905	0.0213	5262.14	2394274	35	MazFXY5_mov04
120	6.26993	0.023618	4869.77	1850511	20	MazFXY5_mov04
145	5.73941	0.023892	4480.65	1509980	20	MazFXY5_mov04
175	6.19603	0.025578	4222.76	1520192	25	MazFXY5_mov04
210	7.03575	0.024585	4381.27	1778795	30	MazFXY5_mov04
235	5.94121	0.023404	4214.29	1411786	20	MazFXY5_mov04
265	6.04665	0.020741	4355.74	1494019	25	MazFXY5_mov04
350	8.90501	0.010501	6152.98	3451820	80	MazFXY5_mov04
440	15.2557	0.012985	5843.39	5516159	85	MazFXY5_mov04
455	14.725	0.019066	5747.41	5218648	10	MazFXY5_mov04
485	6.10241	0.020073	4511.62	1515906	25	MazFXY5_mov04
520	5.71748	0.020645	4221.63	1321370	30	MazFXY5_mov04
555	6.1402	0.021503	3931.88	1356497	30	MazFXY5_mov04
585	6.08324	0.022645	3607.46	1165208	25	MazFXY5_mov04
615	5.65511	0.023824	3376.13	1029721	25	MazFXY5_mov04
650	6.54995	0.023493	3685.51	1304672	30	MazFXY5_mov04
675	5.99005	0.024758	3680.92	1211022	20	MazFXY5_mov04
700	6.15945	0.024864	3517.23	1185307	20	MazFXY5_mov04
730	6.47549	0.02517	3330.27	1155603	25	MazFXY5_mov04
755	5.9541	0.028069	3180.57	982795	20	MazFXY5_mov04
785	5.79755	0.021177	3494.55	1093793	25	MazFXY5_mov04
810	5.78653	0.024244	3612.99	1166995	20	MazFXY5_mov04
840	5.79429	0.021107	3658.16	1188903	25	MazFXY5_mov04
870	5.75925	0.020853	3601.32	1105605	25	MazFXY5_mov04
905	6.59505	0.02366	3441.08	1273198	30	MazFXY5_mov04
935	7.28204	0.023884	3621.39	1437693	25	MazFXY5_mov04
960	6.70659	0.023318	3517.43	1262756	20	MazFXY5_mov04
55	7.18875	0.023106	4649.82	1929677	45	MazFXY5_mov05
80	6.4936	0.024716	4308.31	1654392	20	MazFXY5_mov05
110	6.44224	0.02457	4562.1	1715350	25	MazFXY5_mov05
145	8.03289	0.026321	4224.87	1951891	30	MazFXY5_mov05
170	6.96444	0.024043	4321.15	1745746	20	MazFXY5_mov05
200	7.71396	0.024336	4381.4	1870857	25	MazFXY5_mov05
235	8.4469	0.023773	4183.29	1991246	30	MazFXY5_mov05
250	6.03566	0.027331	4328.65	1545329	10	MazFXY5_mov05
315	8.73661	0.01627	5400.59	2867713	60	MazFXY5_mov05
340	7.12007	0.018225	5249.09	2278107	20	MazFXY5_mov05
410	8.54817	0.013244	5932.57	3239183	65	MazFXY5_mov05
440	6.65128	0.014466	5766.96	2404823	25	MazFXY5_mov05
470	5.72608	0.015309	5106.87	1705695	25	MazFXY5_mov05
510	5.97387	0.016583	4827.68	1665550	35	MazFXY5_mov05
550	6.00151	0.020017	4321.46	1452011	35	MazFXY5_mov05
580	5.72036	0.021481	4236.36	1410709	25	MazFXY5_mov05
610	5.95435	0.025307	3969.91	1369619	25	MazFXY5_mov05
640	6.14334	0.025751	3467.5	1175482	25	MazFXY5_mov05
670	5.8525	0.023505	3577.44	1159091	25	MazFXY5_mov05
700	5.95414	0.026192	3378.84	1098122	25	MazFXY5_mov05
735	7.42721	0.023847	3731.49	1544837	30	MazFXY5_mov05
760	7.31525	0.026836	3515.81	1402808	20	MazFXY5_mov05
785	6.37063	0.021518	3257.18	1084640	20	MazFXY5_mov05
810	5.86874	0.025663	3410.8	1074403	20	MazFXY5_mov05
840	5.92817	0.024964	3403.82	1055183	25	MazFXY5_mov05
870	5.84675	0.02411	3481.97	1107267	25	MazFXY5_mov05
900	6.31686	0.026813	3610.68	1278181	25	MazFXY5_mov05
930	6.42607	0.022591	3444.82	1216020	25	MazFXY5_mov05
955	6.59322	0.022762	3440.74	1238666	20	MazFXY5_mov05
75	6.5832	0.02468	5526.56	2293522	30	MazFXY5_mov06
110	7.49222	0.024814	4764.78	2129857	30	MazFXY5_mov06
135	6.04527	0.023133	4734.37	1709106	20	MazFXY5_mov06
165	6.14232	0.024335	3907.88	1391207	25	MazFXY5_mov06
200	6.36434	0.023984	4179.02	1504449	30	MazFXY5_mov06
235	6.39372	0.022843	4180.7	1530137	30	MazFXY5_mov06
265	6.30022	0.023078	3961.49	1414251	25	MazFXY5_mov06
305	6.13242	0.016004	5162.27	1946177	35	MazFXY5_mov06
370	8.06658	0.014583	6051.24	3019568	60	MazFXY5_mov06
455	9.8846	0.009792	6377.3	3973057	80	MazFXY5_mov06
475	6.89057	0.015103	5823.04	2451499	15	MazFXY5_mov06
505	6.28143	0.020986	5251.14	1895663	25	MazFXY5_mov06
540	5.79996	0.020091	4911.42	1630592	30	MazFXY5_mov06
575	5.7405	0.020226	4530.5	1490534	30	MazFXY5_mov06
605	5.74918	0.022825	4069.45	1330711	25	MazFXY5_mov06
640	6.19625	0.023025	3502.61	1148857	30	MazFXY5_mov06
675	6.06452	0.024076	3408.3	1094065	30	MazFXY5_mov06
710	6.68576	0.020833	3875.5	1406805	30	MazFXY5_mov06
735	6.11123	0.024621	3880.47	1299957	20	MazFXY5_mov06
775	7.28348	0.022806	3677.42	1493034	35	MazFXY5_mov06
805	7.08186	0.021977	3762.19	1429631	25	MazFXY5_mov06
830	6.04139	0.018297	3758.97	1236702	20	MazFXY5_mov06
865	6.36583	0.022262	3750.23	1260077	30	MazFXY5_mov06
900	6.19798	0.018481	4084.23	1445816	30	MazFXY5_mov06
935	6.58746	0.020865	3796.09	1446309	30	MazFXY5_mov06
50	6.46799	0.024704	4894.56	1913772	30	MazFXY5_mov07
75	5.78887	0.023216	4269.89	1468842	20	MazFXY5_mov07
105	5.82501	0.024778	4116.04	1366525	25	MazFXY5_mov07
135	5.71721	0.026375	4071.35	1355759	25	MazFXY5_mov07
165	5.8849	0.021909	3973.66	1291439	25	MazFXY5_mov07
200	6.63002	0.024268	3996.31	1466645	30	MazFXY5_mov07
225	5.99726	0.022198	3814.95	1278008	20	MazFXY5_mov07
255	6.2591	0.024251	3727.66	1274859	25	MazFXY5_mov07
380	13.925	0.010026	4951.84	4085271	120	MazFXY5_mov07
420	5.5092	0.013912	5431.73	1727289	35	MazFXY5_mov07
485	5.77966	0.012076	5321.08	1819810	60	MazFXY5_mov07
525	5.71144	0.016005	4659.98	1556433	35	MazFXY5_mov07
560	5.84005	0.01991	4338.43	1479403	30	MazFXY5_mov07
595	6.00678	0.020766	4185.89	1423202	30	MazFXY5_mov07
625	5.60226	0.021021	4166.66	1349999	25	MazFXY5_mov07
655	5.69327	0.023907	4361.64	1443703	25	MazFXY5_mov07
685	6.42466	0.02624	3849.91	1401367	25	MazFXY5_mov07
710	5.99303	0.027138	3349.54	1112046	20	MazFXY5_mov07
740	6.73156	0.026912	3544.74	1332821	25	MazFXY5_mov07
765	6.08144	0.02645	3481.65	1176799	20	MazFXY5_mov07
790	5.75295	0.022989	3317.25	1031664	20	MazFXY5_mov07
820	5.99991	0.023291	3007.79	914369	25	MazFXY5_mov07
855	6.4955	0.022166	3095.86	1064976	30	MazFXY5_mov07
885	6.82602	0.02325	3376.38	1266142	25	MazFXY5_mov07
910	6.33924	0.021358	3172.58	1075503	20	MazFXY5_mov07
935	5.83873	0.024151	3093.99	956044	20	MazFXY5_mov07
80	6.5267	0.023815	4208.48	1578179	30	MazFXY5_mov08
110	6.70481	0.022998	4070.69	1555005	25	MazFXY5_mov08
140	6.88177	0.023568	4068.71	1611208	25	MazFXY5_mov08
165	6.23457	0.023747	4079.5	1399270	20	MazFXY5_mov08
200	6.89939	0.02534	4068.35	1619205	30	MazFXY5_mov08
220	5.90443	0.020396	4173.48	1406463	15	MazFXY5_mov08
250	6.02906	0.025452	4259.33	1529100	25	MazFXY5_mov08
295	7.5429	0.019626	4532.21	2007767	40	MazFXY5_mov08
320	6.35964	0.022048	4390.79	1571903	20	MazFXY5_mov08
365	6.81213	0.015814	4363.32	1719150	40	MazFXY5_mov08
395	5.93155	0.01725	4326.61	1449415	25	MazFXY5_mov08
445	5.92833	0.014549	4892.8	1736945	45	MazFXY5_mov08
480	6.0145	0.020182	4421.58	1512180	30	MazFXY5_mov08
515	5.97473	0.021902	4621.02	1552664	30	MazFXY5_mov08
540	5.45575	0.020606	4174.24	1331583	20	MazFXY5_mov08
575	6.30165	0.024281	4078.9	1411300	30	MazFXY5_mov08
610	7.22916	0.021596	3859.5	1539942	30	MazFXY5_mov08
640	7.26106	0.022698	3983.04	1621097	25	MazFXY5_mov08
665	6.90459	0.024082	3907.47	1539544	20	MazFXY5_mov08
695	7.18632	0.022349	3790.36	1493401	25	MazFXY5_mov08
725	7.62397	0.025368	3612.55	1528109	25	MazFXY5_mov08
745	5.72076	0.016122	3085.91	941202	15	MazFXY5_mov08
775	5.69777	0.021725	3282.25	981392	25	MazFXY5_mov08
800	5.48617	0.026938	3222.1	960186	20	MazFXY5_mov08
835	6.39903	0.023029	3241.21	1111736	30	MazFXY5_mov08
855	5.40466	0.020145	3249.34	932562	15	MazFXY5_mov08
915	14.6845	0.026892	3182.04	2415168	55	MazFXY5_mov08
925	14.4041	0.029864	3047.87	2237140	5	MazFXY5_mov08
940	13.561	0.025329	2894.48	2023241	10	MazFXY5_mov08
965	6.593	0.023997	2934.44	977168	20	MazFXY5_mov08
65	6.34271	0.023632	5084.07	1952282	20	MazFXY5_mov09
100	7.38112	0.024448	4644.02	2010862	30	MazFXY5_mov09
125	6.62514	0.024985	4394.25	1709362	20	MazFXY5_mov09
155	6.47668	0.024654	3915.84	1421451	25	MazFXY5_mov09
185	6.63826	0.025997	3791.84	1323353	25	MazFXY5_mov09
215	6.30885	0.023429	3957.48	1412819	25	MazFXY5_mov09
245	6.08412	0.024294	3746.18	1217508	25	MazFXY5_mov09
285	6.42516	0.02079	4411.29	1645412	35	MazFXY5_mov09
400	17.6706	0.015217	5453.24	5769531	110	MazFXY5_mov09
415	16.7617	0.016588	5455.78	5504883	10	MazFXY5_mov09
430	15.7088	0.016275	5533.07	5239822	10	MazFXY5_mov09
460	6.54447	0.01746	5115.13	1959094	25	MazFXY5_mov09
490	6.37141	0.019457	5123.77	1870175	25	MazFXY5_mov09
530	6.69876	0.022577	4042.01	1463209	35	MazFXY5_mov09
555	5.62061	0.02062	3994.01	1246132	20	MazFXY5_mov09
590	6.30616	0.023548	4202.22	1483385	30	MazFXY5_mov09
615	5.73263	0.025868	3864.45	1248217	20	MazFXY5_mov09
645	6.10024	0.02159	3614.32	1189112	25	MazFXY5_mov09
675	6.56631	0.027684	3703.4	1359149	25	MazFXY5_mov09
710	7.53589	0.025555	3565.36	1501017	30	MazFXY5_mov09
730	6.39198	0.026451	3540.26	1242631	15	MazFXY5_mov09
760	6.36413	0.023102	3240.35	1072556	25	MazFXY5_mov09
800	8.49498	0.021608	3395.83	1585852	35	MazFXY5_mov09
820	7.14455	0.040537	3292.71	1280865	15	MazFXY5_mov09
850	5.88342	0.024093	3436.58	1061903	25	MazFXY5_mov09
885	6.14912	0.022917	3546.38	1145481	30	MazFXY5_mov09
920	6.82297	0.023067	3631.07	1321711	30	MazFXY5_mov09
940	5.9122	0.022841	3727.97	1219047	15	MazFXY5_mov09
65	7.02631	0.025194	4120.55	1635857	25	MazFXY5_mov10
90	6.5309	0.025259	3955.79	1428040	20	MazFXY5_mov10
115	5.97555	0.022959	3738.99	1245085	20	MazFXY5_mov10
145	6.18623	0.022945	3751.12	1339149	25	MazFXY5_mov10
175	6.37362	0.02545	3664.24	1297141	25	MazFXY5_mov10
200	6.02302	0.024039	3883.75	1312707	20	MazFXY5_mov10
230	5.83813	0.024593	3609.81	1180409	25	MazFXY5_mov10
265	6.30192	0.023436	4028.1	1458174	30	MazFXY5_mov10
295	5.65781	0.02109	4305.63	1407942	25	MazFXY5_mov10
375	9.30164	0.013817	5226.59	2905985	75	MazFXY5_mov10
400	6.9549	0.016245	4854.95	1966256	20	MazFXY5_mov10
445	7.38167	0.017398	4926.34	2034577	40	MazFXY5_mov10
475	6.62016	0.020184	4956.97	1967916	25	MazFXY5_mov10
505	6.55616	0.02344	4554.39	1726112	25	MazFXY5_mov10
535	6.60646	0.024745	4320.83	1585745	25	MazFXY5_mov10
560	6.19005	0.02568	3809.68	1363867	20	MazFXY5_mov10
590	6.24395	0.023907	3949.16	1398003	25	MazFXY5_mov10
615	5.91088	0.027047	3623.83	1137884	20	MazFXY5_mov10
650	6.516	0.024401	3751.21	1312924	30	MazFXY5_mov10
675	5.90689	0.020223	3485.31	1139696	20	MazFXY5_mov10
700	5.70897	0.020242	3271.29	1023913	20	MazFXY5_mov10
730	5.91259	0.023433	3409.59	1094477	25	MazFXY5_mov10
760	5.83061	0.020973	3543.1	1144420	25	MazFXY5_mov10
790	6.14023	0.023751	3780.49	1277804	25	MazFXY5_mov10
815	5.8694	0.026734	3311.39	1049712	20	MazFXY5_mov10
845	6.04438	0.02279	3067.11	987609	25	MazFXY5_mov10
875	6.27826	0.024159	3305.29	1110577	25	MazFXY5_mov10
905	6.12338	0.023198	3431.28	1183793	25	MazFXY5_mov10
935	5.65087	0.019352	3969.75	1290168	25	MazFXY5_mov10
50	6.64016	0.020294	5427.49	2214416	35	MazFXY5_mov12
85	6.67114	0.021228	5375.57	2160981	30	MazFXY5_mov12
115	7.02484	0.024928	4605.54	1856033	25	MazFXY5_mov12
140	6.3185	0.024221	4429.75	1647868	20	MazFXY5_mov12
170	6.75612	0.024334	3735.82	1356102	25	MazFXY5_mov12
200	6.33255	0.022675	3665.99	1297759	25	MazFXY5_mov12
235	7.2627	0.026289	3487.39	1401930	30	MazFXY5_mov12
260	6.51415	0.023491	3499.09	1270168	20	MazFXY5_mov12
285	5.55795	0.022107	3553.16	1083714	20	MazFXY5_mov12
380	10.6216	0.012931	5247.09	3394865	90	MazFXY5_mov12
395	8.18277	0.017046	5306.37	2594814	10	MazFXY5_mov12
455	10.2221	0.015373	5155.38	3201488	55	MazFXY5_mov12
470	5.89922	0.021519	4764.64	1605685	10	MazFXY5_mov12
505	6.28976	0.021792	4442.43	1537081	30	MazFXY5_mov12
535	5.88347	0.022559	3854.29	1275771	25	MazFXY5_mov12
565	5.96508	0.023528	3198.24	1033031	25	MazFXY5_mov12
600	6.54222	0.023314	3412.82	1191073	30	MazFXY5_mov12
630	6.1517	0.023082	3334.48	1100379	25	MazFXY5_mov12
655	5.52598	0.023121	3546.58	1102985	20	MazFXY5_mov12
695	7.94715	0.025509	3523.65	1497553	35	MazFXY5_mov12
710	5.99381	0.026187	3696.55	1234648	10	MazFXY5_mov12
740	5.79797	0.024276	3443.95	1081400	25	MazFXY5_mov12
770	5.72146	0.025066	3316.5	1018166	25	MazFXY5_mov12
800	5.95898	0.02323	3340.64	1095729	25	MazFXY5_mov12
830	6.26021	0.024305	3401.92	1122634	25	MazFXY5_mov12
855	5.50058	0.022746	3369	987118	20	MazFXY5_mov12
885	6.18059	0.02599	3643.69	1249786	25	MazFXY5_mov12
915	6.00898	0.025246	3722.3	1250692	25	MazFXY5_mov12
940	5.78105	0.022476	3393.53	1035027	20	MazFXY5_mov12
60	6.60496	0.030791	4608.53	1866454	20	MazFXY5_mov13
85	6.20213	0.028232	4106.62	1511236	20	MazFXY5_mov13
110	5.53497	0.024787	3841.6	1225470	20	MazFXY5_mov13
140	5.57397	0.024244	3816.31	1183057	25	MazFXY5_mov13
200	12.2091	0.02505	3574.69	2412913	55	MazFXY5_mov13
225	5.88396	0.026721	3308.17	1051997	20	MazFXY5_mov13
255	5.96066	0.023756	3398.41	1094288	25	MazFXY5_mov13
300	7.47314	0.020359	4110.59	1763444	40	MazFXY5_mov13
330	6.72462	0.018672	4327.31	1661687	25	MazFXY5_mov13
390	7.43468	0.01364	4628.5	2008769	55	MazFXY5_mov13
470	11.5839	0.012897	4719.64	3058326	75	MazFXY5_mov13
500	6.14572	0.023091	4122.66	1430563	25	MazFXY5_mov13
530	5.72329	0.024276	3815.67	1182858	25	MazFXY5_mov13
560	5.8783	0.022211	3690.98	1181113	25	MazFXY5_mov13
595	5.88296	0.021802	3474.25	1097864	30	MazFXY5_mov13
625	6.18747	0.025191	3187.11	1023063	25	MazFXY5_mov13
655	6.07429	0.025185	3420.55	1097998	25	MazFXY5_mov13
685	6.06374	0.026596	3707.55	1242029	25	MazFXY5_mov13
710	5.57825	0.025433	3540.91	1108305	20	MazFXY5_mov13
740	6.20083	0.025064	3339.09	1138630	25	MazFXY5_mov13
770	6.78186	0.027169	3327.81	1194683	25	MazFXY5_mov13
790	6.041	0.026389	2874.05	882333	15	MazFXY5_mov13
825	6.74016	0.023075	3074.73	1128426	30	MazFXY5_mov13
850	6.47145	0.027634	2919.28	957523	20	MazFXY5_mov13
880	6.23918	0.027375	3292.24	1112777	25	MazFXY5_mov13
905	5.96859	0.023769	3129.23	938770	20	MazFXY5_mov13
940	6.24069	0.025104	3282.46	1063516	30	MazFXY5_mov13
965	5.81514	0.025103	3601.45	1181276	20	MazFXY5_mov13
65	5.59735	0.02541	4160.07	1401943	20	MazFXY5_mov14
100	6.34252	0.023094	4077.49	1533136	30	MazFXY5_mov14
125	5.77572	0.027207	3997.77	1359243	20	MazFXY5_mov14
160	6.75739	0.023732	4057.91	1570410	30	MazFXY5_mov14
185	5.94895	0.022471	4125.94	1406946	20	MazFXY5_mov14
215	6.6592	0.026596	3883.22	1479506	25	MazFXY5_mov14
240	6.23458	0.022679	3676.07	1253541	20	MazFXY5_mov14
305	12.3429	0.020529	4049.15	2830358	60	MazFXY5_mov14
345	5.91675	0.015786	3912.04	1240116	35	MazFXY5_mov14
395	6.31052	0.014983	4587.39	1660634	45	MazFXY5_mov14
470	7.6055	0.012032	5583.23	2585035	70	MazFXY5_mov14
495	6.03437	0.02117	5012.19	1779327	20	MazFXY5_mov14
525	5.6287	0.021397	4282.62	1353309	25	MazFXY5_mov14
560	6.04099	0.022963	3746.49	1266315	30	MazFXY5_mov14
590	5.8168	0.022406	3607.5	1150793	25	MazFXY5_mov14
625	6.57306	0.023858	3874.23	1456711	30	MazFXY5_mov14
655	6.85269	0.024256	3674.3	1377861	25	MazFXY5_mov14
685	6.74402	0.023397	3841.13	1478835	25	MazFXY5_mov14
710	5.78172	0.022472	3847.18	1269568	20	MazFXY5_mov14
735	5.67972	0.021908	3577.33	1083931	20	MazFXY5_mov14
770	6.14564	0.022086	3338.53	1098376	30	MazFXY5_mov14
795	5.82541	0.026096	3088.49	935812	20	MazFXY5_mov14
820	5.54975	0.020978	3064.62	907129	20	MazFXY5_mov14
850	5.87404	0.025036	2910.54	893535	25	MazFXY5_mov14
875	5.30148	0.025318	3389.43	989713	20	MazFXY5_mov14
905	5.81603	0.025793	2989.57	890893	25	MazFXY5_mov14
935	5.90453	0.023502	3325.02	1067333	25	MazFXY5_mov14
960	5.29824	0.023777	3343.73	949619	20	MazFXY5_mov14
80	8.21419	0.03042	4227.14	2071298	20	MazFXY5_mov16
100	5.98231	0.024907	3912.97	1346063	15	MazFXY5_mov16
130	6.08346	0.024131	3609.57	1220036	25	MazFXY5_mov16
165	6.22076	0.023095	3913.77	1311113	30	MazFXY5_mov16
190	5.67697	0.024704	4018.56	1245753	20	MazFXY5_mov16
220	5.7755	0.023594	3972.63	1310967	25	MazFXY5_mov16
250	6.14468	0.024565	3979.5	1376907	25	MazFXY5_mov16
340	11.8827	0.013802	5251.24	3870166	85	MazFXY5_mov16
400	14.2149	0.014355	5635.84	4936994	55	MazFXY5_mov16
420	14.8259	0.017747	5449.5	4839153	15	MazFXY5_mov16
465	6.86933	0.015241	5120.04	2135055	40	MazFXY5_mov16
500	7.20593	0.019823	4855.82	2078292	30	MazFXY5_mov16
525	4.61519	0.01957	4312.55	1151452	20	MazFXY5_mov16
565	5.49084	0.022166	4438.73	1384884	35	MazFXY5_mov16
595	5.81883	0.022909	4238.77	1390318	25	MazFXY5_mov16
635	6.41698	0.02104	4035.49	1444707	35	MazFXY5_mov16
670	6.55142	0.022583	4011.11	1508176	30	MazFXY5_mov16
695	5.67637	0.026593	3634.63	1097659	20	MazFXY5_mov16
730	5.74538	0.024772	3548.34	1096436	30	MazFXY5_mov16
760	5.63379	0.024033	3651.55	1106421	25	MazFXY5_mov16
790	5.65382	0.023962	3665	1147144	25	MazFXY5_mov16
830	6.01036	0.021019	4055.64	1399195	35	MazFXY5_mov16
865	6.7356	0.022195	3951.6	1485801	30	MazFXY5_mov16
890	6.36182	0.024644	3680.22	1350641	20	MazFXY5_mov16
915	6.26148	0.025256	3454.25	1181355	20	MazFXY5_mov16
940	5.90339	0.025015	3187.08	1016679	20	MazFXY5_mov16
60	8.4581	0.025776	4579.08	2404017	30	MazFXY5_mov18
75	6.47473	0.033158	3997.3	1546955	10	MazFXY5_mov18
100	6.21762	0.025474	3615.66	1258248	20	MazFXY5_mov18
125	5.60254	0.026765	3346.99	1017485	20	MazFXY5_mov18
155	5.80257	0.025119	3533.57	1134277	25	MazFXY5_mov18
185	5.82677	0.023652	3645.51	1170208	25	MazFXY5_mov18
215	5.74345	0.022145	3783.62	1191840	25	MazFXY5_mov18
245	5.56321	0.025282	3499.13	1067234	25	MazFXY5_mov18
335	9.51135	0.011849	5209.35	2948494	85	MazFXY5_mov18
365	7.59252	0.016371	4826.54	2167117	25	MazFXY5_mov18
470	16.9873	0.01342	4716.32	4645572	100	MazFXY5_mov18
475	14.4102	0.004866	4753.03	3997302	0	MazFXY5_mov18
485	6.00291	0.020837	4303.99	1493484	5	MazFXY5_mov18
515	6.2048	0.025078	3905.52	1308348	25	MazFXY5_mov18
545	5.55573	0.023051	4063.07	1275803	25	MazFXY5_mov18
575	5.8101	0.025676	3893.82	1265493	25	MazFXY5_mov18
610	6.61133	0.024784	3771.34	1368998	30	MazFXY5_mov18
640	6.44111	0.026223	3704.4	1274315	25	MazFXY5_mov18
665	6.3147	0.023852	3387.51	1165304	20	MazFXY5_mov18
690	6.0015	0.025207	3359.62	1088516	20	MazFXY5_mov18
720	6.05753	0.024511	3423.79	1157241	25	MazFXY5_mov18
750	6.02748	0.02103	3557.7	1184714	25	MazFXY5_mov18
790	8.15871	0.027543	3417.77	1496984	35	MazFXY5_mov18
835	13.3849	0.025319	2975.71	2074070	40	MazFXY5_mov18
855	4.40432	0.030986	2467.55	542862	15	MazFXY5_mov18
895	5.67074	0.022933	3016.76	911061	35	MazFXY5_mov18
930	5.87325	0.021631	3049.4	936166	30	MazFXY5_mov18
[truncated: 465 more rows]

## Sheet: Sign test
TB212 pBAD-mazF
Time at division / min	Cell length before division / µm	Cell cycle duration / min	#channel_#position	Pre- or post- stress
Time_exp1	cellLengthDiv_exp1	cellTimeDiv_exp1	movie_exp1	Before1_or_After2_exp1
235	5.6101	20	MazFXY1_mov02	1
230	6.07686	15	MazFXY1_mov05	1
220	6.15705	25	MazFXY1_mov06	1
225	6.1335	25	MazFXY1_mov07	1
235	5.73715	25	MazFXY1_mov08	1
220	5.45922	20	MazFXY1_mov11	1
220	6.5368	30	MazFXY1_mov12	1
230	6.52695	25	MazFXY1_mov13	1
215	5.8773	20	MazFXY1_mov15	1
220	6.00759	15	MazFXY1_mov17	1
220	5.5887	20	MazFXY1_mov18	1
225	5.70831	20	MazFXY1_mov19	1
240	8.41762	35	MazFXY2_mov01	1
230	6.66787	30	MazFXY2_mov03	1
220	5.79946	25	MazFXY2_mov05	1
220	6.7754	30	MazFXY2_mov06	1
235	6.11046	25	MazFXY2_mov07	1
220	6.00301	15	MazFXY2_mov09	1
225	6.4324	25	MazFXY2_mov10	1
210	5.45659	15	MazFXY2_mov11	1
220	6.93066	30	MazFXY2_mov12	1
230	5.80066	30	MazFXY2_mov13	1
230	6.57614	25	MazFXY2_mov14	1
235	6.6621	20	MazFXY2_mov15	1
235	6.31575	25	MazFXY2_mov17	1
215	6.23654	20	MazFXY2_mov18	1
230	6.18266	20	MazFXY2_mov19	1
225	5.95206	20	MazFXY2_mov22	1
215	5.78298	25	MazFXY3_mov01	1
230	6.49834	25	MazFXY3_mov02	1
210	5.60989	25	MazFXY3_mov03	1
240	5.53449	20	MazFXY3_mov04	1
240	6.0662	20	MazFXY3_mov05	1
220	6.38752	25	MazFXY3_mov06	1
225	7.43055	30	MazFXY3_mov07	1
215	5.65144	20	MazFXY3_mov08	1
240	5.48481	20	MazFXY3_mov09	1
230	5.99033	25	MazFXY3_mov10	1
235	6.77401	35	MazFXY3_mov15	1
225	5.76993	20	MazFXY3_mov16	1
225	5.44219	20	MazFXY3_mov19	1
220	6.0874	25	MazFXY3_mov20	1
220	6.49396	30	MazFXY3_mov21	1
220	5.68245	15	MazFXY3_mov22	1
210	5.66375	20	MazFXY4_mov03	1
215	6.25709	25	MazFXY4_mov04	1
220	6.15226	20	MazFXY4_mov06	1
240	6.12058	20	MazFXY4_mov07	1
230	6.49249	25	MazFXY4_mov09	1
220	6.29652	25	MazFXY4_mov10	1
240	5.91663	20	MazFXY4_mov11	1
240	6.05595	5	MazFXY4_mov14	1
235	6.35312	30	MazFXY4_mov15	1
220	5.79557	20	MazFXY4_mov16	1
220	6.3881	30	MazFXY4_mov17	1
230	6.21123	25	MazFXY4_mov18	1
240	5.98864	25	MazFXY4_mov19	1
240	6.18117	25	MazFXY4_mov21	1
230	6.29063	30	MazFXY4_mov23	1
230	5.76158	15	MazFXY5_mov01	1
240	6.98371	30	MazFXY5_mov02	1
235	5.94121	20	MazFXY5_mov04	1
235	8.4469	30	MazFXY5_mov05	1
235	6.39372	30	MazFXY5_mov06	1
225	5.99726	20	MazFXY5_mov07	1
220	5.90443	15	MazFXY5_mov08	1
215	6.30885	25	MazFXY5_mov09	1
230	5.83813	25	MazFXY5_mov10	1
235	7.2627	30	MazFXY5_mov12	1
225	5.88396	20	MazFXY5_mov13	1
240	6.23458	20	MazFXY5_mov14	1
220	5.7755	25	MazFXY5_mov16	1
215	5.74345	25	MazFXY5_mov18	1
215	6.2116	25	MazFXY5_mov19	1
235	5.85056	25	MazFXY5_mov20	1
225	6.13444	15	MazFXY6_mov02	1
240	6.12415	25	MazFXY6_mov04	1
215	6.13	25	MazFXY6_mov06	1
235	6.27624	25	MazFXY6_mov07	1
235	7.06382	25	MazFXY6_mov08	1
240	6.10418	25	MazFXY6_mov09	1
225	6.16847	25	MazFXY6_mov11	1
225	6.79626	30	MazFXY6_mov12	1
230	6.51498	30	MazFXY6_mov13	1
230	13.1595	50	MazFXY6_mov15	1
230	13.4736	50	MazFXY6_mov16	1
230	6.00667	20	MazFXY6_mov17	1
220	6.44008	25	MazFXY6_mov19	1
210	5.55829	20	MazFXY6_mov20	1
235	6.17501	30	MazFXY6_mov22	1
815	7.26121	30	MazFXY1_mov02	2
815	5.40603	20	MazFXY1_mov05	2
830	6.33032	30	MazFXY1_mov06	2
825	6.23332	25	MazFXY1_mov07	2
805	6.12256	30	MazFXY1_mov08	2
800	5.12287	20	MazFXY1_mov11	2
805	6.54355	25	MazFXY1_mov12	2
825	5.84602	25	MazFXY1_mov13	2
825	6.17834	30	MazFXY1_mov15	2
805	6.30456	25	MazFXY1_mov17	2
825	6.86033	25	MazFXY1_mov18	2
800	7.00416	25	MazFXY1_mov19	2
820	6.15466	25	MazFXY2_mov01	2
800	6.63455	25	MazFXY2_mov03	2
800	5.47649	20	MazFXY2_mov05	2
820	6.45949	20	MazFXY2_mov06	2
810	6.49828	25	MazFXY2_mov07	2
800	5.58902	20	MazFXY2_mov09	2
805	5.77526	25	MazFXY2_mov10	2
825	6.54084	30	MazFXY2_mov11	2
805	5.59387	20	MazFXY2_mov12	2
815	6.79699	25	MazFXY2_mov13	2
805	5.94316	20	MazFXY2_mov14	2
810	6.33326	25	MazFXY2_mov15	2
805	6.12026	25	MazFXY2_mov17	2
815	5.70978	25	MazFXY2_mov18	2
800	5.69884	25	MazFXY2_mov19	2
825	5.87297	25	MazFXY2_mov22	2
820	6.14794	25	MazFXY3_mov01	2
800	6.2944	20	MazFXY3_mov02	2
805	7.55457	35	MazFXY3_mov03	2
815	7.09006	30	MazFXY3_mov04	2
825	6.98948	30	MazFXY3_mov05	2
830	5.91058	30	MazFXY3_mov06	2
820	6.68022	25	MazFXY3_mov07	2
800	6.33897	25	MazFXY3_mov08	2
825	5.7519	25	MazFXY3_mov09	2
810	5.94929	15	MazFXY3_mov10	2
820	6.52684	25	MazFXY3_mov15	2
815	6.14491	25	MazFXY3_mov16	2
815	5.13472	15	MazFXY3_mov19	2
810	6.51043	25	MazFXY3_mov20	2
810	6.43679	30	MazFXY3_mov21	2
810	6.04011	25	MazFXY3_mov22	2
815	5.78702	25	MazFXY4_mov03	2
815	6.42401	25	MazFXY4_mov04	2
805	5.78635	25	MazFXY4_mov06	2
810	6.14026	30	MazFXY4_mov07	2
840	12.2604	50	MazFXY4_mov09	2
820	6.75343	25	MazFXY4_mov10	2
825	6.41285	25	MazFXY4_mov11	2
815	5.92069	30	MazFXY4_mov14	2
820	5.61641	20	MazFXY4_mov15	2
805	5.90418	25	MazFXY4_mov16	2
815	5.9913	25	MazFXY4_mov17	2
820	6.22269	25	MazFXY4_mov18	2
820	5.66073	20	MazFXY4_mov19	2
820	6.30463	25	MazFXY4_mov21	2
805	5.93244	15	MazFXY4_mov23	2
805	6.15355	25	MazFXY5_mov01	2
815	5.82213	25	MazFXY5_mov02	2
810	5.78653	20	MazFXY5_mov04	2
810	5.86874	20	MazFXY5_mov05	2
805	7.08186	25	MazFXY5_mov06	2
820	5.99991	25	MazFXY5_mov07	2
800	5.48617	20	MazFXY5_mov08	2
800	8.49498	35	MazFXY5_mov09	2
815	5.8694	20	MazFXY5_mov10	2
800	5.95898	25	MazFXY5_mov12	2
825	6.74016	30	MazFXY5_mov13	2
820	5.54975	20	MazFXY5_mov14	2
830	6.01036	35	MazFXY5_mov16	2
835	13.3849	40	MazFXY5_mov18	2
825	6.02316	25	MazFXY5_mov19	2
820	4.9906	20	MazFXY5_mov20	2
810	5.98393	30	MazFXY6_mov02	2
805	6.19837	25	MazFXY6_mov04	2
825	6.16542	30	MazFXY6_mov06	2
805	5.57268	20	MazFXY6_mov07	2
820	5.88076	25	MazFXY6_mov08	2
805	5.85649	25	MazFXY6_mov09	2
830	7.12496	30	MazFXY6_mov11	2
815	6.72556	20	MazFXY6_mov12	2
800	5.38895	25	MazFXY6_mov13	2
810	5.99788	25	MazFXY6_mov15	2
800	6.08034	30	MazFXY6_mov16	2
810	5.73373	20	MazFXY6_mov17	2
810	6.92067	25	MazFXY6_mov19	2
810	6.22778	25	MazFXY6_mov20	2
800	5.51246	25	MazFXY6_mov22	2
