# Supplementary material for: Autoregulation of mazEF expression underlies growth heterogeneity in bacterial populations
Source: Nucleic Acids Res. 2018 Feb 8;46(6):2918–31. doi: 10.1093/nar/gky079 (PMC5888573; doi:10.1093/nar/gky079)
Supplement: Supplementary Data [file gky079_supp.zip › Nikolic_Source Data/SourceData_FigureS14.xlsx]

## Sheet: Fig S14
time point	normalized log mCherry fluorescence (a.u.), background subtracted	plasmid
1	3.53452	pBAD-mazF
1	3.59879	pBAD-mazF
1	3.55919	pBAD-mazF
1	3.52072	pBAD-mazF
1	3.50019	pBAD-mazF
1	3.52577	pBAD-mazF
1	3.48616	pBAD-mazF
1	3.44267	pBAD-mazF
1	3.48458	pBAD-mazF
1	3.37074	pBAD-mazF
1	3.41506	pBAD-mazF
1	3.60029	pBAD-mazF
1	3.59732	pBAD-mazF
1	3.618	pBAD-mazF
1	3.59066	pBAD-mazF
1	3.48399	pBAD-mazF
1	3.51885	pBAD-mazF
1	3.49443	pBAD-mazF
1	3.53713	pBAD-mazF
1	3.56874	pBAD-mazF
1	3.52597	pBAD-mazF
1	3.43345	pBAD-mazF
1	3.62014	pBAD-mazF
1	3.53261	pBAD-mazF
1	3.49671	pBAD-mazF
1	3.46969	pBAD-mazF
1	3.49585	pBAD-mazF
1	3.56166	pBAD-mazF
1	3.53816	pBAD-mazF
1	3.52142	pBAD-mazF
1	3.50262	pBAD-mazF
1	3.57176	pBAD-mazF
1	3.56789	pBAD-mazF
1	3.58911	pBAD-mazF
1	3.59536	pBAD-mazF
1	3.5788	pBAD-mazF
1	3.55719	pBAD-mazF
1	3.51359	pBAD-mazF
1	3.51367	pBAD-mazF
1	3.56888	pBAD-mazF
1	3.5316	pBAD-mazF
1	3.60777	pBAD-mazF
1	3.63738	pBAD-mazF
1	3.63919	pBAD-mazF
1	3.59824	pBAD-mazF
1	3.48978	pBAD-mazF
1	3.51018	pBAD-mazF
1	3.48148	pBAD-mazF
1	3.51706	pBAD-mazF
1	3.52142	pBAD-mazF
1	3.52001	pBAD-mazF
1	3.57755	pBAD-mazF
1	3.55153	pBAD-mazF
1	3.5532	pBAD-mazF
1	3.55144	pBAD-mazF
1	3.50607	pBAD-mazF
1	3.59441	pBAD-mazF
1	3.58946	pBAD-mazF
1	3.58533	pBAD-mazF
1	3.57582	pBAD-mazF
1	3.53982	pBAD-mazF
1	3.50833	pBAD-mazF
1	3.48154	pBAD-mazF
1	3.51387	pBAD-mazF
1	3.50615	pBAD-mazF
1	3.50223	pBAD-mazF
1	3.49033	pBAD-mazF
1	3.49306	pBAD-mazF
1	3.59015	pBAD-mazF
1	3.58385	pBAD-mazF
1	3.55477	pBAD-mazF
1	3.56004	pBAD-mazF
1	3.48487	pBAD-mazF
1	3.54316	pBAD-mazF
1	3.48767	pBAD-mazF
1	3.49978	pBAD-mazF
1	3.50352	pBAD-mazF
1	3.44205	pBAD-mazF
1	3.47462	pBAD-mazF
1	3.49231	pBAD-mazF
1	3.58931	pBAD-mazF
1	3.55149	pBAD-mazF
1	3.50022	pBAD-mazF
1	3.49397	pBAD-mazF
1	3.61798	pBAD-mazF
1	3.49203	pBAD-mazF
1	3.50259	pBAD-mazF
1	3.57236	pBAD-mazF
1	3.47237	pBAD-mazF
1	3.51696	pBAD-mazF
1	3.58193	pBAD-mazF
1	3.47153	pBAD-mazF
1	3.52732	pBAD-mazF
1	3.53665	pBAD-mazF
1	3.50604	pBAD-mazF
1	3.48936	pBAD-mazF
1	3.45109	pBAD-mazF
1	3.61383	pBAD-mazF
1	3.61297	pBAD-mazF
1	3.51589	pBAD-mazF
1	3.52814	pBAD-mazF
1	3.47582	pBAD-mazF
1	3.53301	pBAD-mazF
1	3.59101	pBAD-mazF
1	3.57697	pBAD-mazF
1	3.55535	pBAD-mazF
1	3.559	pBAD-mazF
1	3.52767	pBAD-mazF
1	3.52411	pBAD-mazF
1	3.49548	pBAD-mazF
1	3.53506	pBAD-mazF
1	3.50891	pBAD-mazF
1	3.53433	pBAD-mazF
1	3.47642	pBAD-mazF
1	3.5015	pBAD-mazF
1	3.50707	pBAD-mazF
1	3.43505	pBAD-mazF
1	3.49643	pBAD-mazF
1	3.50831	pBAD-mazF
1	3.52357	pBAD-mazF
1	3.48388	pBAD-mazF
1	3.42244	pBAD-mazF
1	3.44548	pBAD-mazF
1	3.42494	pBAD-mazF
1	3.36022	pBAD-mazF
1	3.4656	pBAD-mazF
1	3.44865	pBAD-mazF
1	3.4528	pBAD-mazF
1	3.37719	pBAD-mazF
1	3.54501	pBAD-mazF
1	3.53112	pBAD-mazF
1	3.48963	pBAD-mazF
1	3.60862	pBAD-mazF
1	3.61921	pBAD-mazF
1	3.49794	pBAD-mazF
1	3.50097	pBAD-mazF
1	3.54342	pBAD-mazF
1	3.579	pBAD-mazF
1	3.47185	pBAD-mazF
1	3.45665	pBAD-mazF
1	3.62979	pBAD-mazF
1	3.60868	pBAD-mazF
1	3.53827	pBAD-mazF
1	3.5637	pBAD-mazF
1	3.55172	pBAD-mazF
1	3.55779	pBAD-mazF
1	3.57094	pBAD-mazF
1	3.54454	pBAD-mazF
1	3.53616	pBAD-mazF
1	3.55516	pBAD-mazF
1	3.51243	pBAD-mazF
1	3.60188	pBAD-mazF
1	3.47681	pBAD-mazF
1	3.49184	pBAD-mazF
1	3.48456	pBAD-mazF
1	3.47036	pBAD-mazF
1	3.56487	pBAD-mazF
1	3.59757	pBAD-mazF
1	3.57487	pBAD-mazF
1	3.64432	pBAD-mazF
1	3.65018	pBAD-mazF
1	3.61363	pBAD-mazF
1	3.62787	pBAD-mazF
1	3.64211	pBAD-mazF
1	3.63947	pBAD-mazF
1	3.5656	pBAD-mazF
1	3.58251	pBAD-mazF
1	3.56722	pBAD-mazF
1	3.55666	pBAD-mazF
1	3.54828	pBAD-mazF
1	3.65772	pBAD-mazF
1	3.65276	pBAD-mazF
1	3.65168	pBAD-mazF
1	3.56994	pBAD-mazF
1	3.5069	pBAD-mazF
1	3.4571	pBAD-mazF
1	3.50848	pBAD-mazF
1	3.48619	pBAD-mazF
1	3.5411	pBAD-mazF
1	3.52887	pBAD-mazF
1	3.51129	pBAD-mazF
1	3.45033	pBAD-mazF
1	3.46065	pBAD-mazF
1	3.50298	pBAD-mazF
1	3.52445	pBAD-mazF
1	3.48229	pBAD-mazF
1	3.43043	pBAD-mazF
1	3.42353	pBAD-mazF
1	3.44149	pBAD-mazF
1	3.42224	pBAD-mazF
1	3.49531	pBAD-mazF
1	3.58855	pBAD-mazF
1	3.58685	pBAD-mazF
1	3.66097	pBAD-mazF
1	3.64663	pBAD-mazF
1	3.50897	pBAD-mazF
1	3.58274	pBAD-mazF
1	3.64204	pBAD-mazF
1	3.56095	pBAD-mazF
1	3.58426	pBAD-mazF
1	3.52408	pBAD-mazF
1	3.52792	pBAD-mazF
1	3.51087	pBAD-mazF
1	3.48862	pBAD-mazF
1	3.50713	pBAD-mazF
1	3.40531	pBAD-mazF
1	3.5078	pBAD-mazF
1	3.53652	pBAD-mazF
1	3.54663	pBAD-mazF
1	3.53366	pBAD-mazF
1	3.49299	pBAD-mazF
1	3.57567	pBAD-mazF
1	3.5348	pBAD-mazF
1	3.56125	pBAD-mazF
1	3.52089	pBAD-mazF
1	3.55091	pBAD-mazF
1	3.52421	pBAD-mazF
1	3.52366	pBAD-mazF
1	3.53806	pBAD-mazF
1	3.51382	pBAD-mazF
1	3.54268	pBAD-mazF
1	3.51157	pBAD-mazF
1	3.55279	pBAD-mazF
1	3.55399	pBAD-mazF
1	3.56059	pBAD-mazF
1	3.58345	pBAD-mazF
1	3.60284	pBAD-mazF
1	3.59901	pBAD-mazF
1	3.57755	pBAD-mazF
1	3.54952	pBAD-mazF
1	3.56143	pBAD-mazF
1	3.56259	pBAD-mazF
1	3.59959	pBAD-mazF
1	3.55105	pBAD-mazF
1	3.67029	pBAD-mazF
1	3.65036	pBAD-mazF
1	3.63417	pBAD-mazF
1	3.60244	pBAD-mazF
1	3.59762	pBAD-mazF
1	3.78208	pBAD-mazF
1	3.76082	pBAD-mazF
1	3.70711	pBAD-mazF
1	3.52585	pBAD-mazF
1	3.5395	pBAD-mazF
1	3.55371	pBAD-mazF
1	3.52028	pBAD-mazF
1	3.50705	pBAD-mazF
1	3.56269	pBAD-mazF
1	3.53629	pBAD-mazF
1	3.46559	pBAD-mazF
1	3.55654	pBAD-mazF
1	3.54236	pBAD-mazF
1	3.54213	pBAD-mazF
1	3.54583	pBAD-mazF
1	3.57667	pBAD-mazF
1	3.51954	pBAD-mazF
1	3.52678	pBAD-mazF
1	3.5162	pBAD-mazF
1	3.51884	pBAD-mazF
1	3.47863	pBAD-mazF
1	3.54957	pBAD-mazF
1	3.59554	pBAD-mazF
1	3.64343	pBAD-mazF
1	3.59042	pBAD-mazF
1	3.58443	pBAD-mazF
1	3.5668	pBAD-mazF
1	3.68341	pBAD-mazF
1	3.65433	pBAD-mazF
1	3.62563	pBAD-mazF
1	3.63936	pBAD-mazF
1	3.6237	pBAD-mazF
1	3.6848	pBAD-mazF
1	3.59796	pBAD-mazF
1	3.54306	pBAD-mazF
1	3.49183	pBAD-mazF
1	3.49034	pBAD-mazF
1	3.56602	pBAD-mazF
1	3.56636	pBAD-mazF
1	3.52548	pBAD-mazF
1	3.574	pBAD-mazF
1	3.5725	pBAD-mazF
1	3.56924	pBAD-mazF
1	3.58512	pBAD-mazF
1	3.49768	pBAD-mazF
1	3.52364	pBAD-mazF
1	3.53773	pBAD-mazF
1	3.57285	pBAD-mazF
1	3.55675	pBAD-mazF
1	3.50828	pBAD-mazF
1	3.53752	pBAD-mazF
1	3.48606	pBAD-mazF
1	3.4977	pBAD-mazF
1	3.47475	pBAD-mazF
1	3.5598	pBAD-mazF
1	3.53527	pBAD-mazF
1	3.52087	pBAD-mazF
1	3.53202	pBAD-mazF
1	3.535	pBAD-mazF
1	3.54773	pBAD-mazF
1	3.49341	pBAD-mazF
1	3.54821	pBAD-mazF
1	3.53231	pBAD-mazF
1	3.55053	pBAD-mazF
1	3.50313	pBAD-mazF
1	3.45242	pBAD-mazF
1	3.49856	pBAD-mazF
1	3.60584	pBAD-mazF
1	3.56881	pBAD-mazF
1	3.56356	pBAD-mazF
1	3.56563	pBAD-mazF
1	3.55769	pBAD-mazF
1	3.57063	pBAD-mazF
1	3.56004	pBAD-mazF
1	3.49318	pBAD-mazF
1	3.4264	pBAD-mazF
1	3.51445	pBAD-mazF
1	3.53225	pBAD-mazF
1	3.4932	pBAD-mazF
1	3.56096	pBAD-mazF
1	3.55723	pBAD-mazF
1	3.51691	pBAD-mazF
1	3.50978	pBAD-mazF
1	3.51343	pBAD-mazF
1	3.4704	pBAD-mazF
1	3.54714	pBAD-mazF
1	3.55357	pBAD-mazF
1	3.51843	pBAD-mazF
1	3.54251	pBAD-mazF
1	3.60646	pBAD-mazF
1	3.54172	pBAD-mazF
1	3.59083	pBAD-mazF
1	3.58485	pBAD-mazF
1	3.6008	pBAD-mazF
1	3.5928	pBAD-mazF
1	3.58306	pBAD-mazF
1	3.50191	pBAD-mazF
1	3.51952	pBAD-mazF
1	3.51925	pBAD-mazF
1	3.50889	pBAD-mazF
1	3.48574	pBAD-mazF
1	3.54484	pBAD-mazF
1	3.51864	pBAD-mazF
1	3.5302	pBAD-mazF
1	3.49515	pBAD-mazF
1	3.55528	pBAD-mazF
1	3.55951	pBAD-mazF
1	3.58515	pBAD-mazF
1	3.61039	pBAD-mazF
1	3.57197	pBAD-mazF
1	3.55455	pBAD-mazF
1	3.66578	pBAD-mazF
1	3.65413	pBAD-mazF
1	3.61499	pBAD-mazF
1	3.65311	pBAD-mazF
1	3.50172	pBAD-mazF
1	3.50097	pBAD-mazF
1	3.52162	pBAD-mazF
1	3.50095	pBAD-mazF
1	3.4825	pBAD-mazF
1	3.50212	pBAD-mazF
1	3.4996	pBAD-mazF
1	3.4536	pBAD-mazF
1	3.56688	pBAD-mazF
1	3.56045	pBAD-mazF
1	3.51523	pBAD-mazF
1	3.53809	pBAD-mazF
1	3.51509	pBAD-mazF
1	3.52158	pBAD-mazF
1	3.4774	pBAD-mazF
1	3.56661	pBAD-mazF
1	3.56726	pBAD-mazF
1	3.48255	pBAD-mazF
1	3.59978	pBAD-mazF
1	3.65591	pBAD-mazF
1	3.52416	pBAD-mazF
1	3.4516	pBAD-mazF
1	3.46258	pBAD-mazF
1	3.54172	pBAD-mazF
1	3.54902	pBAD-mazF
1	3.52638	pBAD-mazF
1	3.56829	pBAD-mazF
1	3.49106	pBAD-mazF
1	3.53354	pBAD-mazF
1	3.59897	pBAD-mazF
1	3.58579	pBAD-mazF
1	3.62422	pBAD-mazF
1	3.53731	pBAD-mazF
1	3.60576	pBAD-mazF
1	3.52865	pBAD-mazF
1	3.55082	pBAD-mazF
1	3.48384	pBAD-mazF
1	3.50031	pBAD-mazF
1	3.49919	pBAD-mazF
1	3.527	pBAD-mazF
1	3.48957	pBAD-mazF
1	3.51207	pBAD-mazF
1	3.5032	pBAD-mazF
1	3.54844	pBAD-mazF
1	3.55227	pBAD-mazF
1	3.50742	pBAD-mazF
1	3.44081	pBAD-mazF
1	3.49436	pBAD-mazF
1	3.46049	pBAD-mazF
1	3.426	pBAD-mazF
1	3.52871	pBAD-mazF
1	3.52538	pBAD-mazF
1	3.5374	pBAD-mazF
1	3.3935	pBAD-mazF
1	3.46382	pBAD-mazF
1	3.55243	pBAD-mazF
1	3.5455	pBAD-mazF
1	3.56926	pBAD-mazF
1	3.5088	pBAD-mazF
1	3.594	pBAD-mazF
1	3.57631	pBAD-mazF
1	3.59392	pBAD-mazF
1	3.60895	pBAD-mazF
1	3.59381	pBAD-mazF
1	3.54181	pBAD-mazF
1	3.57181	pBAD-mazF
1	3.52875	pBAD-mazF
1	3.59609	pBAD-mazF
1	3.58366	pBAD-mazF
1	3.56296	pBAD-mazF
1	3.58398	pBAD-mazF
1	3.53173	pBAD-mazF
1	3.53437	pBAD-mazF
1	3.51813	pBAD-mazF
1	3.51158	pBAD-mazF
1	3.47004	pBAD-mazF
1	3.54229	pBAD-mazF
1	3.50603	pBAD-mazF
1	3.53765	pBAD-mazF
1	3.53628	pBAD-mazF
1	3.56489	pBAD-mazF
1	3.49942	pBAD-mazF
1	3.63467	pBAD-mazF
1	3.61819	pBAD-mazF
1	3.58775	pBAD-mazF
1	3.49647	pBAD-mazF
1	3.63738	pBAD-mazF
1	3.57496	pBAD-mazF
1	3.52022	pBAD-mazF
1	3.60248	pBAD-mazF
1	3.56436	pBAD-mazF
1	3.5632	pBAD-mazF
1	3.4953	pBAD-mazF
1	3.51016	pBAD-mazF
1	3.51484	pBAD-mazF
1	3.49734	pBAD-mazF
1	3.48453	pBAD-mazF
1	3.50076	pBAD-mazF
1	3.55714	pBAD-mazF
1	3.57412	pBAD-mazF
1	3.64391	pBAD-mazF
1	3.58857	pBAD-mazF
1	3.52091	pBAD-mazF
1	3.44353	pBAD-mazF
1	3.55741	pBAD-mazF
1	3.5283	pBAD-mazF
1	3.5498	pBAD-mazF
1	3.49941	pBAD-mazF
1	3.49832	pBAD-mazF
1	3.49835	pBAD-mazF
1	3.49747	pBAD-mazF
1	3.50968	pBAD-mazF
1	3.51986	pBAD-mazF
1	3.51914	pBAD-mazF
1	3.51033	pBAD-mazF
1	3.5077	pBAD-mazF
1	3.52948	pBAD-mazF
1	3.55704	pBAD-mazF
1	3.57446	pBAD-mazF
1	3.46921	pBAD-mazF
1	3.4536	pBAD-mazF
1	3.51789	pBAD-mazF
1	3.51978	pBAD-mazF
1	3.61889	pBAD-mazF
1	3.59289	pBAD-mazF
1	3.58494	pBAD-mazF
1	3.57027	pBAD-mazF
1	3.57163	pBAD-mazF
1	3.55136	pBAD-mazF
1	3.48726	pBAD-mazF
1	3.52635	pBAD-mazF
1	3.51841	pBAD-mazF
1	3.46209	pBAD-mazF
1	3.5076	pBAD-mazF
1	3.4751	pBAD-mazF
1	3.41022	pBAD-mazF
1	3.42967	pBAD-mazF
1	3.55319	pBAD-mazF
1	3.59246	pBAD-mazF
1	3.51308	pBAD-mazF
1	3.55454	pBAD-mazF
1	3.50471	pBAD-mazF
1	3.51892	pBAD-mazF
1	3.53348	pBAD-mazF
1	3.51474	pBAD-mazF
1	3.57643	pBAD-mazF
1	3.54487	pBAD-mazF
1	3.56971	pBAD-mazF
1	3.50028	pBAD-mazF
1	3.56461	pBAD-mazF
1	3.6312	pBAD-mazF
1	3.62043	pBAD-mazF
1	3.61722	pBAD-mazF
1	3.59187	pBAD-mazF
1	3.57146	pBAD-mazF
1	3.56935	pBAD-mazF
1	3.51516	pBAD-mazF
1	3.55562	pBAD-mazF
1	3.5618	pBAD-mazF
1	3.5242	pBAD-mazF
1	3.54523	pBAD-mazF
1	3.52427	pBAD-mazF
1	3.56628	pBAD-mazF
1	3.56125	pBAD-mazF
1	3.58314	pBAD-mazF
1	3.57843	pBAD-mazF
1	3.49991	pBAD-mazF
1	3.50683	pBAD-mazF
1	3.50956	pBAD-mazF
1	3.52546	pBAD-mazF
1	3.53727	pBAD-mazF
1	3.45179	pBAD-mazF
1	3.44899	pBAD-mazF
1	3.44996	pBAD-mazF
1	3.47457	pBAD-mazF
1	3.55942	pBAD-mazF
1	3.5627	pBAD-mazF
1	3.57419	pBAD-mazF
1	3.48132	pBAD-mazF
1	3.49969	pBAD-mazF
1	3.50558	pBAD-mazF
1	3.46749	pBAD-mazF
1	3.52228	pBAD-mazF
1	3.49812	pBAD-mazF
1	3.60332	pBAD-mazF
1	3.57849	pBAD-mazF
1	3.62405	pBAD-mazF
1	3.53221	pBAD-mazF
1	3.54542	pBAD-mazF
1	3.49542	pBAD-mazF
1	3.53533	pBAD-mazF
1	3.57129	pBAD-mazF
1	3.59861	pBAD-mazF
1	3.62354	pBAD-mazF
1	3.59195	pBAD-mazF
1	3.60705	pBAD-mazF
1	3.63743	pBAD-mazF
1	3.62894	pBAD-mazF
1	3.59872	pBAD-mazF
1	3.58782	pBAD-mazF
1	3.59596	pBAD-mazF
1	3.57647	pBAD-mazF
1	3.60309	pBAD-mazF
1	3.57845	pBAD-mazF
1	3.56136	pBAD-mazF
1	3.56132	pBAD-mazF
1	3.5473	pBAD-mazF
1	3.48877	pBAD-mazF
1	3.54419	pBAD-mazF
1	3.54367	pBAD-mazF
1	3.5342	pBAD-mazF
1	3.54882	pBAD-mazF
1	3.5447	pBAD-mazF
1	3.55211	pBAD-mazF
1	3.55557	pBAD-mazF
1	3.5211	pBAD-mazF
1	3.55363	pBAD-mazF
1	3.55511	pBAD-mazF
1	3.59671	pBAD-mazF
1	3.56782	pBAD-mazF
1	3.55144	pBAD-mazF
1	3.52713	pBAD-mazF
1	3.50719	pBAD-mazF
1	3.45102	pBAD-mazF
1	3.42847	pBAD-mazF
1	3.45033	pBAD-mazF
1	3.42445	pBAD-mazF
1	3.34836	pBAD-mazF
1	3.44903	pBAD-mazF
1	3.57501	pBAD-mazF
1	3.50918	pBAD-mazF
1	3.50734	pBAD-mazF
1	3.48966	pBAD-mazF
1	3.56441	pBAD-mazF
1	3.54663	pBAD-mazF
1	3.572	pBAD-mazF
1	3.5323	pBAD-mazF
1	3.53769	pBAD-mazF
1	3.53993	pBAD-mazF
1	3.5647	pBAD-mazF
1	3.52719	pBAD-mazF
1	3.58227	pBAD-mazF
1	3.56625	pBAD-mazF
1	3.50378	pBAD-mazF
1	3.5233	pBAD-mazF
1	3.52231	pBAD-mazF
1	3.54639	pBAD-mazF
1	3.51147	pBAD-mazF
1	3.40521	pBAD-mazF
1	3.54872	pBAD-mazFdACA
1	3.47464	pBAD-mazFdACA
1	3.5325	pBAD-mazFdACA
1	3.52838	pBAD-mazFdACA
1	3.46703	pBAD-mazFdACA
1	3.5257	pBAD-mazFdACA
1	3.6643	pBAD-mazFdACA
1	3.46938	pBAD-mazFdACA
1	3.5713	pBAD-mazFdACA
1	3.56346	pBAD-mazFdACA
1	3.56051	pBAD-mazFdACA
1	3.55372	pBAD-mazFdACA
1	3.53378	pBAD-mazFdACA
1	3.50708	pBAD-mazFdACA
1	3.54458	pBAD-mazFdACA
1	3.54131	pBAD-mazFdACA
1	3.49495	pBAD-mazFdACA
1	3.56294	pBAD-mazFdACA
1	3.52442	pBAD-mazFdACA
1	3.51455	pBAD-mazFdACA
1	3.48881	pBAD-mazFdACA
1	3.53213	pBAD-mazFdACA
1	3.51377	pBAD-mazFdACA
1	3.46624	pBAD-mazFdACA
1	3.54141	pBAD-mazFdACA
1	3.5164	pBAD-mazFdACA
1	3.50796	pBAD-mazFdACA
1	3.47915	pBAD-mazFdACA
1	3.4306	pBAD-mazFdACA
1	3.51141	pBAD-mazFdACA
1	3.5411	pBAD-mazFdACA
1	3.56221	pBAD-mazFdACA
1	3.51121	pBAD-mazFdACA
1	3.53702	pBAD-mazFdACA
1	3.56749	pBAD-mazFdACA
1	3.58854	pBAD-mazFdACA
1	3.53957	pBAD-mazFdACA
1	3.5537	pBAD-mazFdACA
1	3.5579	pBAD-mazFdACA
1	3.54734	pBAD-mazFdACA
1	3.6677	pBAD-mazFdACA
1	3.6389	pBAD-mazFdACA
1	3.6397	pBAD-mazFdACA
1	3.52549	pBAD-mazFdACA
1	3.5528	pBAD-mazFdACA
1	3.55404	pBAD-mazFdACA
1	3.53809	pBAD-mazFdACA
1	3.48588	pBAD-mazFdACA
1	3.50083	pBAD-mazFdACA
1	3.53476	pBAD-mazFdACA
1	3.56882	pBAD-mazFdACA
1	3.48129	pBAD-mazFdACA
1	3.54062	pBAD-mazFdACA
1	3.58291	pBAD-mazFdACA
1	3.53564	pBAD-mazFdACA
1	3.53534	pBAD-mazFdACA
1	3.52564	pBAD-mazFdACA
1	3.53372	pBAD-mazFdACA
1	3.55409	pBAD-mazFdACA
1	3.50822	pBAD-mazFdACA
1	3.54473	pBAD-mazFdACA
1	3.54002	pBAD-mazFdACA
1	3.51062	pBAD-mazFdACA
1	3.49527	pBAD-mazFdACA
1	3.51746	pBAD-mazFdACA
1	3.52538	pBAD-mazFdACA
1	3.48314	pBAD-mazFdACA
1	3.52222	pBAD-mazFdACA
1	3.497	pBAD-mazFdACA
1	3.4788	pBAD-mazFdACA
1	3.5218	pBAD-mazFdACA
1	3.52619	pBAD-mazFdACA
1	3.507	pBAD-mazFdACA
1	3.48401	pBAD-mazFdACA
1	3.52945	pBAD-mazFdACA
1	3.52428	pBAD-mazFdACA
1	3.51104	pBAD-mazFdACA
1	3.54271	pBAD-mazFdACA
1	3.49514	pBAD-mazFdACA
1	3.51424	pBAD-mazFdACA
1	3.49449	pBAD-mazFdACA
1	3.50561	pBAD-mazFdACA
1	3.52781	pBAD-mazFdACA
1	3.54155	pBAD-mazFdACA
1	3.54739	pBAD-mazFdACA
1	3.5759	pBAD-mazFdACA
1	3.43489	pBAD-mazFdACA
1	3.47841	pBAD-mazFdACA
1	3.50513	pBAD-mazFdACA
1	3.48744	pBAD-mazFdACA
1	3.67836	pBAD-mazFdACA
1	3.65072	pBAD-mazFdACA
1	3.60509	pBAD-mazFdACA
1	3.59415	pBAD-mazFdACA
1	3.53179	pBAD-mazFdACA
1	3.61324	pBAD-mazFdACA
1	3.60046	pBAD-mazFdACA
1	3.54855	pBAD-mazFdACA
1	3.58327	pBAD-mazFdACA
1	3.57365	pBAD-mazFdACA
1	3.54829	pBAD-mazFdACA
1	3.55419	pBAD-mazFdACA
1	3.49288	pBAD-mazFdACA
1	3.52646	pBAD-mazFdACA
1	3.4699	pBAD-mazFdACA
1	3.51141	pBAD-mazFdACA
1	3.57988	pBAD-mazFdACA
1	3.56038	pBAD-mazFdACA
1	3.63374	pBAD-mazFdACA
1	3.62412	pBAD-mazFdACA
1	3.54241	pBAD-mazFdACA
1	3.57302	pBAD-mazFdACA
1	3.51356	pBAD-mazFdACA
1	3.45042	pBAD-mazFdACA
1	3.53278	pBAD-mazFdACA
1	3.50902	pBAD-mazFdACA
1	3.52407	pBAD-mazFdACA
1	3.67408	pBAD-mazFdACA
1	3.69463	pBAD-mazFdACA
1	3.5132	pBAD-mazFdACA
1	3.54149	pBAD-mazFdACA
1	3.52559	pBAD-mazFdACA
1	3.60882	pBAD-mazFdACA
1	3.62268	pBAD-mazFdACA
1	3.55381	pBAD-mazFdACA
1	3.48897	pBAD-mazFdACA
1	3.48893	pBAD-mazFdACA
1	3.45329	pBAD-mazFdACA
1	3.51451	pBAD-mazFdACA
1	3.56605	pBAD-mazFdACA
1	3.55498	pBAD-mazFdACA
1	3.67507	pBAD-mazFdACA
1	3.63923	pBAD-mazFdACA
1	3.53618	pBAD-mazFdACA
1	3.52483	pBAD-mazFdACA
1	3.53095	pBAD-mazFdACA
1	3.52131	pBAD-mazFdACA
1	3.45852	pBAD-mazFdACA
1	3.4624	pBAD-mazFdACA
1	3.44779	pBAD-mazFdACA
1	3.54563	pBAD-mazFdACA
1	3.5617	pBAD-mazFdACA
1	3.55901	pBAD-mazFdACA
1	3.47011	pBAD-mazFdACA
1	3.48148	pBAD-mazFdACA
1	3.47588	pBAD-mazFdACA
1	3.50836	pBAD-mazFdACA
1	3.60708	pBAD-mazFdACA
1	3.60598	pBAD-mazFdACA
1	3.56959	pBAD-mazFdACA
1	3.52125	pBAD-mazFdACA
1	3.44432	pBAD-mazFdACA
1	3.41214	pBAD-mazFdACA
1	3.46909	pBAD-mazFdACA
1	3.47152	pBAD-mazFdACA
1	3.43148	pBAD-mazFdACA
1	3.44478	pBAD-mazFdACA
1	3.49061	pBAD-mazFdACA
1	3.59423	pBAD-mazFdACA
1	3.6032	pBAD-mazFdACA
1	3.62606	pBAD-mazFdACA
1	3.55998	pBAD-mazFdACA
1	3.59816	pBAD-mazFdACA
1	3.5555	pBAD-mazFdACA
1	3.55772	pBAD-mazFdACA
1	3.50029	pBAD-mazFdACA
1	3.52982	pBAD-mazFdACA
1	3.5139	pBAD-mazFdACA
1	3.51092	pBAD-mazFdACA
1	3.5081	pBAD-mazFdACA
1	3.39712	pBAD-mazFdACA
1	3.50716	pBAD-mazFdACA
1	3.49846	pBAD-mazFdACA
1	3.47114	pBAD-mazFdACA
1	3.51025	pBAD-mazFdACA
1	3.52312	pBAD-mazFdACA
1	3.49042	pBAD-mazFdACA
1	3.44104	pBAD-mazFdACA
1	3.44158	pBAD-mazFdACA
1	3.4627	pBAD-mazFdACA
1	3.6063	pBAD-mazFdACA
1	3.64756	pBAD-mazFdACA
1	3.63183	pBAD-mazFdACA
1	3.52121	pBAD-mazFdACA
1	3.54212	pBAD-mazFdACA
1	3.53056	pBAD-mazFdACA
1	3.49921	pBAD-mazFdACA
1	3.49865	pBAD-mazFdACA
1	3.55624	pBAD-mazFdACA
1	3.58869	pBAD-mazFdACA
1	3.59303	pBAD-mazFdACA
1	3.5903	pBAD-mazFdACA
1	3.52869	pBAD-mazFdACA
1	3.618	pBAD-mazFdACA
1	3.58016	pBAD-mazFdACA
1	3.53845	pBAD-mazFdACA
1	3.57024	pBAD-mazFdACA
1	3.55216	pBAD-mazFdACA
1	3.57257	pBAD-mazFdACA
1	3.52621	pBAD-mazFdACA
1	3.52903	pBAD-mazFdACA
1	3.51587	pBAD-mazFdACA
1	3.49093	pBAD-mazFdACA
1	3.47086	pBAD-mazFdACA
1	3.4757	pBAD-mazFdACA
1	3.52174	pBAD-mazFdACA
1	3.52252	pBAD-mazFdACA
1	3.60137	pBAD-mazFdACA
1	3.574	pBAD-mazFdACA
1	3.60892	pBAD-mazFdACA
1	3.56646	pBAD-mazFdACA
1	3.49713	pBAD-mazFdACA
1	3.48604	pBAD-mazFdACA
1	3.51343	pBAD-mazFdACA
1	3.4663	pBAD-mazFdACA
1	3.49848	pBAD-mazFdACA
1	3.44159	pBAD-mazFdACA
1	3.46205	pBAD-mazFdACA
1	3.45489	pBAD-mazFdACA
1	3.50751	pBAD-mazFdACA
1	3.50602	pBAD-mazFdACA
1	3.47925	pBAD-mazFdACA
1	3.5737	pBAD-mazFdACA
1	3.56037	pBAD-mazFdACA
1	3.55969	pBAD-mazFdACA
1	3.53963	pBAD-mazFdACA
1	3.55498	pBAD-mazFdACA
1	3.62123	pBAD-mazFdACA
1	3.43669	pBAD-mazFdACA
1	3.50926	pBAD-mazFdACA
1	3.55399	pBAD-mazFdACA
1	3.5287	pBAD-mazFdACA
1	3.46881	pBAD-mazFdACA
1	3.58366	pBAD-mazFdACA
1	3.58953	pBAD-mazFdACA
1	3.59661	pBAD-mazFdACA
1	3.50908	pBAD-mazFdACA
1	3.5016	pBAD-mazFdACA
1	3.51516	pBAD-mazFdACA
1	3.57154	pBAD-mazFdACA
1	3.56385	pBAD-mazFdACA
1	3.55515	pBAD-mazFdACA
1	3.57111	pBAD-mazFdACA
1	3.55473	pBAD-mazFdACA
1	3.54533	pBAD-mazFdACA
1	3.54788	pBAD-mazFdACA
1	3.65372	pBAD-mazFdACA
1	3.6237	pBAD-mazFdACA
1	3.63245	pBAD-mazFdACA
1	3.66448	pBAD-mazFdACA
1	3.5062	pBAD-mazFdACA
1	3.50789	pBAD-mazFdACA
1	3.53895	pBAD-mazFdACA
1	3.48023	pBAD-mazFdACA
1	3.50633	pBAD-mazFdACA
1	3.73574	pBAD-mazFdACA
1	3.68206	pBAD-mazFdACA
1	3.65235	pBAD-mazFdACA
1	3.5676	pBAD-mazFdACA
1	3.64828	pBAD-mazFdACA
1	3.5487	pBAD-mazFdACA
1	3.55675	pBAD-mazFdACA
1	3.52529	pBAD-mazFdACA
1	3.50784	pBAD-mazFdACA
1	3.54757	pBAD-mazFdACA
1	3.58373	pBAD-mazFdACA
1	3.53937	pBAD-mazFdACA
1	3.64622	pBAD-mazFdACA
1	3.63265	pBAD-mazFdACA
1	3.62551	pBAD-mazFdACA
1	3.52348	pBAD-mazFdACA
1	3.50936	pBAD-mazFdACA
1	3.65613	pBAD-mazFdACA
1	3.64076	pBAD-mazFdACA
1	3.5175	pBAD-mazFdACA
1	3.65689	pBAD-mazFdACA
1	3.73475	pBAD-mazFdACA
1	3.70856	pBAD-mazFdACA
1	3.78468	pBAD-mazFdACA
1	3.74184	pBAD-mazFdACA
1	3.77781	pBAD-mazFdACA
1	3.53521	pBAD-mazFdACA
1	3.53642	pBAD-mazFdACA
1	3.5515	pBAD-mazFdACA
1	3.52695	pBAD-mazFdACA
1	3.51155	pBAD-mazFdACA
1	3.53922	pBAD-mazFdACA
1	3.54261	pBAD-mazFdACA
1	3.51748	pBAD-mazFdACA
1	3.48512	pBAD-mazFdACA
1	3.49744	pBAD-mazFdACA
1	3.50216	pBAD-mazFdACA
1	3.49755	pBAD-mazFdACA
1	3.46668	pBAD-mazFdACA
1	3.45828	pBAD-mazFdACA
1	3.45685	pBAD-mazFdACA
1	3.61083	pBAD-mazFdACA
1	3.51583	pBAD-mazFdACA
1	3.528	pBAD-mazFdACA
1	3.54578	pBAD-mazFdACA
1	3.48439	pBAD-mazFdACA
1	3.45267	pBAD-mazFdACA
1	3.57091	pBAD-mazFdACA
1	3.7178	pBAD-mazFdACA
1	3.53817	pBAD-mazFdACA
1	3.49864	pBAD-mazFdACA
1	3.40155	pBAD-mazFdACA
1	3.36907	pBAD-mazFdACA
1	3.46888	pBAD-mazFdACA
1	3.47463	pBAD-mazFdACA
1	3.48131	pBAD-mazFdACA
1	3.41147	pBAD-mazFdACA
1	3.4439	pBAD-mazFdACA
1	3.46274	pBAD-mazFdACA
1	3.42969	pBAD-mazFdACA
1	3.4977	pBAD-mazFdACA
1	3.49958	pBAD-mazFdACA
1	3.48776	pBAD-mazFdACA
1	3.52726	pBAD-mazFdACA
1	3.48941	pBAD-mazFdACA
1	3.61516	pBAD-mazFdACA
1	3.53997	pBAD-mazFdACA
1	3.5602	pBAD-mazFdACA
1	3.61405	pBAD-mazFdACA
1	3.6161	pBAD-mazFdACA
1	3.5626	pBAD-mazFdACA
1	3.56197	pBAD-mazFdACA
1	3.51458	pBAD-mazFdACA
1	3.46973	pBAD-mazFdACA
1	3.50325	pBAD-mazFdACA
1	3.52737	pBAD-mazFdACA
1	3.4982	pBAD-mazFdACA
1	3.4687	pBAD-mazFdACA
1	3.50851	pBAD-mazFdACA
1	3.49063	pBAD-mazFdACA
1	3.51585	pBAD-mazFdACA
1	3.50279	pBAD-mazFdACA
1	3.51239	pBAD-mazFdACA
1	3.51255	pBAD-mazFdACA
1	3.52879	pBAD-mazFdACA
1	3.52974	pBAD-mazFdACA
1	3.54621	pBAD-mazFdACA
1	3.53491	pBAD-mazFdACA
1	3.56399	pBAD-mazFdACA
1	3.50855	pBAD-mazFdACA
1	3.55551	pBAD-mazFdACA
1	3.54876	pBAD-mazFdACA
1	3.55768	pBAD-mazFdACA
1	3.57731	pBAD-mazFdACA
1	3.54354	pBAD-mazFdACA
1	3.51052	pBAD-mazFdACA
1	3.5373	pBAD-mazFdACA
1	3.476	pBAD-mazFdACA
1	3.59507	pBAD-mazFdACA
1	3.58345	pBAD-mazFdACA
1	3.5145	pBAD-mazFdACA
1	3.58928	pBAD-mazFdACA
1	3.59486	pBAD-mazFdACA
1	3.6151	pBAD-mazFdACA
1	3.62099	pBAD-mazFdACA
1	3.59062	pBAD-mazFdACA
1	3.50969	pBAD-mazFdACA
1	3.51068	pBAD-mazFdACA
1	3.45977	pBAD-mazFdACA
1	3.48576	pBAD-mazFdACA
1	3.5835	pBAD-mazFdACA
1	3.54871	pBAD-mazFdACA
1	3.52431	pBAD-mazFdACA
1	3.49076	pBAD-mazFdACA
1	3.52733	pBAD-mazFdACA
1	3.57277	pBAD-mazFdACA
1	3.55146	pBAD-mazFdACA
1	3.45006	pBAD-mazFdACA
1	3.47533	pBAD-mazFdACA
1	3.38987	pBAD-mazFdACA
1	3.4888	pBAD-mazFdACA
1	3.4927	pBAD-mazFdACA
1	3.52783	pBAD-mazFdACA
1	3.49809	pBAD-mazFdACA
1	3.59828	pBAD-mazFdACA
1	3.51748	pBAD-mazFdACA
1	3.56738	pBAD-mazFdACA
1	3.535	pBAD-mazFdACA
1	3.47746	pBAD-mazFdACA
1	3.48824	pBAD-mazFdACA
1	3.54145	pBAD-mazFdACA
1	3.56382	pBAD-mazFdACA
1	3.53103	pBAD-mazFdACA
1	3.50532	pBAD-mazFdACA
1	3.55402	pBAD-mazFdACA
1	3.55962	pBAD-mazFdACA
1	3.6102	pBAD-mazFdACA
1	3.55933	pBAD-mazFdACA
1	3.55139	pBAD-mazFdACA
1	3.51287	pBAD-mazFdACA
1	3.58857	pBAD-mazFdACA
1	3.55002	pBAD-mazFdACA
1	3.54721	pBAD-mazFdACA
1	3.49935	pBAD-mazFdACA
1	3.60854	pBAD-mazFdACA
1	3.60924	pBAD-mazFdACA
1	3.562	pBAD-mazFdACA
1	3.56054	pBAD-mazFdACA
1	3.5427	pBAD-mazFdACA
1	3.59766	pBAD-mazFdACA
1	3.52983	pBAD-mazFdACA
1	3.50805	pBAD-mazFdACA
1	3.53219	pBAD-mazFdACA
1	3.53847	pBAD-mazFdACA
1	3.85343	pBAD-mazFdACA
1	3.52074	pBAD-mazFdACA
1	3.56345	pBAD-mazFdACA
1	3.56099	pBAD-mazFdACA
1	3.55789	pBAD-mazFdACA
1	3.57496	pBAD-mazFdACA
1	3.54321	pBAD-mazFdACA
1	3.55238	pBAD-mazFdACA
1	3.49018	pBAD-mazFdACA
1	3.50957	pBAD-mazFdACA
1	3.4897	pBAD-mazFdACA
1	3.50436	pBAD-mazFdACA
1	3.49065	pBAD-mazFdACA
1	3.49622	pBAD-mazFdACA
1	3.45884	pBAD-mazFdACA
1	3.46915	pBAD-mazFdACA
1	3.44894	pBAD-mazFdACA
1	3.45367	pBAD-mazFdACA
1	3.42685	pBAD-mazFdACA
1	3.49886	pBAD-mazFdACA
1	3.52149	pBAD-mazFdACA
1	3.5107	pBAD-mazFdACA
1	3.50953	pBAD-mazFdACA
1	3.55507	pBAD-mazFdACA
1	3.42437	pBAD-mazFdACA
1	3.44882	pBAD-mazFdACA
1	3.46614	pBAD-mazFdACA
1	3.49624	pBAD-mazFdACA
1	3.58278	pBAD-mazFdACA
1	3.53462	pBAD-mazFdACA
1	3.47545	pBAD-mazFdACA
1	3.53246	pBAD-mazFdACA
1	3.5495	pBAD-mazFdACA
1	3.56159	pBAD-mazFdACA
1	3.5637	pBAD-mazFdACA
1	3.55442	pBAD-mazFdACA
1	3.52865	pBAD-mazFdACA
1	3.53064	pBAD-mazFdACA
1	3.51587	pBAD-mazFdACA
1	3.48975	pBAD-mazFdACA
1	3.53295	pBAD-mazFdACA
1	3.49658	pBAD-mazFdACA
1	3.52509	pBAD-mazFdACA
1	3.50055	pBAD-mazFdACA
1	3.8334	pBAD-mazFdACA
1	3.45096	pBAD-mazFdACA
1	3.50745	pBAD-mazFdACA
1	3.47588	pBAD-mazFdACA
1	3.49656	pBAD-mazFdACA
1	3.48991	pBAD-mazFdACA
1	3.49769	pBAD-mazFdACA
1	3.52873	pBAD-mazFdACA
1	3.44733	pBAD-mazFdACA
1	3.49797	pBAD-mazFdACA
1	3.48013	pBAD-mazFdACA
1	3.46426	pBAD-mazFdACA
1	3.48009	pBAD-mazFdACA
1	3.47056	pBAD-mazFdACA
1	3.51976	pBAD-mazFdACA
1	3.46615	pBAD-mazFdACA
1	3.44035	pBAD-mazFdACA
1	3.54002	pBAD-mazFdACA
1	3.62405	pBAD-mazFdACA
1	3.47009	pBAD-mazFdACA
1	3.47356	pBAD-mazFdACA
1	3.43543	pBAD-mazFdACA
1	3.53516	pBAD-mazFdACA
1	3.54245	pBAD-mazFdACA
1	3.52847	pBAD-mazFdACA
1	3.49656	pBAD-mazFdACA
1	3.8771	pBAD-mazFdACA
1	3.85785	pBAD-mazFdACA
1	3.52832	pBAD-mazFdACA
1	3.50639	pBAD-mazFdACA
1	3.39807	pBAD-mazFdACA
1	3.86546	pBAD-mazFdACA
1	3.87602	pBAD-mazFdACA
1	3.82376	pBAD-mazFdACA
1	3.88537	pBAD-mazFdACA
2	3.60077	pBAD-mazF
2	3.58304	pBAD-mazF
2	3.59936	pBAD-mazF
2	3.5728	pBAD-mazF
2	3.62483	pBAD-mazF
2	3.59977	pBAD-mazF
2	3.61122	pBAD-mazF
2	3.58928	pBAD-mazF
2	3.6366	pBAD-mazF
2	3.606	pBAD-mazF
2	3.56108	pBAD-mazF
2	3.55278	pBAD-mazF
2	3.53267	pBAD-mazF
2	3.69337	pBAD-mazF
2	3.67008	pBAD-mazF
2	3.72297	pBAD-mazF
2	3.69634	pBAD-mazF
2	3.58497	pBAD-mazF
2	3.6815	pBAD-mazF
2	3.70496	pBAD-mazF
2	3.77458	pBAD-mazF
2	3.69897	pBAD-mazF
2	3.76247	pBAD-mazF
2	3.71787	pBAD-mazF
2	3.6439	pBAD-mazF
2	3.61285	pBAD-mazF
2	3.6298	pBAD-mazF
2	3.66358	pBAD-mazF
2	3.63196	pBAD-mazF
2	3.7623	pBAD-mazF
2	3.74707	pBAD-mazF
2	3.76218	pBAD-mazF
2	3.72899	pBAD-mazF
2	3.67948	pBAD-mazF
2	3.7066	pBAD-mazF
2	3.73581	pBAD-mazF
2	3.68987	pBAD-mazF
2	3.742	pBAD-mazF
2	3.70822	pBAD-mazF
2	3.73947	pBAD-mazF
2	3.66033	pBAD-mazF
2	3.70502	pBAD-mazF
2	3.57994	pBAD-mazF
2	3.57069	pBAD-mazF
2	3.67121	pBAD-mazF
2	3.68119	pBAD-mazF
2	3.57491	pBAD-mazF
2	3.63905	pBAD-mazF
2	3.63049	pBAD-mazF
2	3.57912	pBAD-mazF
2	3.64408	pBAD-mazF
2	3.63598	pBAD-mazF
2	3.67203	pBAD-mazF
2	3.60909	pBAD-mazF
2	3.53179	pBAD-mazF
2	3.56017	pBAD-mazF
2	3.64457	pBAD-mazF
2	3.60235	pBAD-mazF
2	3.71003	pBAD-mazF
2	3.67361	pBAD-mazF
2	3.69874	pBAD-mazF
2	3.70667	pBAD-mazF
2	3.69445	pBAD-mazF
2	3.75565	pBAD-mazF
2	3.69204	pBAD-mazF
2	3.74886	pBAD-mazF
2	3.69634	pBAD-mazF
2	3.66969	pBAD-mazF
2	3.66001	pBAD-mazF
2	3.72179	pBAD-mazF
2	3.67088	pBAD-mazF
2	3.55318	pBAD-mazF
2	3.66647	pBAD-mazF
2	3.63846	pBAD-mazF
2	3.65372	pBAD-mazF
2	3.62461	pBAD-mazF
2	3.71945	pBAD-mazF
2	3.72408	pBAD-mazF
2	3.6733	pBAD-mazF
2	3.77632	pBAD-mazF
2	3.74821	pBAD-mazF
2	3.71959	pBAD-mazF
2	3.58105	pBAD-mazF
2	3.55135	pBAD-mazF
2	3.67831	pBAD-mazF
2	3.69087	pBAD-mazF
2	3.6602	pBAD-mazF
2	3.74688	pBAD-mazF
2	3.66762	pBAD-mazF
2	3.61168	pBAD-mazF
2	3.66965	pBAD-mazF
2	3.76542	pBAD-mazF
2	3.75229	pBAD-mazF
2	3.53975	pBAD-mazF
2	3.65588	pBAD-mazF
2	3.69148	pBAD-mazF
2	3.69522	pBAD-mazF
2	3.61127	pBAD-mazF
2	3.69782	pBAD-mazF
2	3.67483	pBAD-mazF
2	3.65886	pBAD-mazF
2	3.64772	pBAD-mazF
2	3.73541	pBAD-mazF
2	3.79237	pBAD-mazF
2	3.76543	pBAD-mazF
2	3.7237	pBAD-mazF
2	3.69434	pBAD-mazF
2	3.67353	pBAD-mazF
2	3.694	pBAD-mazF
2	3.75632	pBAD-mazF
2	3.71618	pBAD-mazF
2	3.70711	pBAD-mazF
2	3.78734	pBAD-mazF
2	3.81121	pBAD-mazF
2	3.79736	pBAD-mazF
2	3.71451	pBAD-mazF
2	3.67178	pBAD-mazF
2	3.80626	pBAD-mazF
2	3.65004	pBAD-mazF
2	3.75651	pBAD-mazF
2	3.70099	pBAD-mazF
2	3.7427	pBAD-mazF
2	3.6852	pBAD-mazF
2	3.64793	pBAD-mazF
2	3.69713	pBAD-mazF
2	3.60086	pBAD-mazF
2	3.66904	pBAD-mazF
2	3.67189	pBAD-mazF
2	3.65165	pBAD-mazF
2	3.68607	pBAD-mazF
2	3.69173	pBAD-mazF
2	3.72989	pBAD-mazF
2	3.64724	pBAD-mazF
2	3.63441	pBAD-mazF
2	3.63785	pBAD-mazF
2	3.63042	pBAD-mazF
2	3.60873	pBAD-mazF
2	3.5914	pBAD-mazF
2	3.56438	pBAD-mazF
2	3.65772	pBAD-mazF
2	3.64558	pBAD-mazF
2	3.67603	pBAD-mazF
2	3.62733	pBAD-mazF
2	3.67489	pBAD-mazF
2	3.63693	pBAD-mazF
2	3.62094	pBAD-mazF
2	3.65881	pBAD-mazF
2	3.66306	pBAD-mazF
2	3.65183	pBAD-mazF
2	3.71139	pBAD-mazF
2	3.70765	pBAD-mazF
2	3.77714	pBAD-mazF
2	3.72287	pBAD-mazF
2	3.70127	pBAD-mazF
2	3.67865	pBAD-mazF
2	3.65524	pBAD-mazF
2	3.60837	pBAD-mazF
2	3.60758	pBAD-mazF
2	3.70792	pBAD-mazF
2	3.5802	pBAD-mazF
2	3.58708	pBAD-mazF
2	3.65148	pBAD-mazF
2	3.64941	pBAD-mazF
2	3.66836	pBAD-mazF
2	3.49708	pBAD-mazF
2	3.56772	pBAD-mazF
2	3.6469	pBAD-mazF
2	3.70221	pBAD-mazF
2	3.70023	pBAD-mazF
2	3.74139	pBAD-mazF
2	3.69489	pBAD-mazF
2	3.69023	pBAD-mazF
2	3.65409	pBAD-mazF
2	3.67451	pBAD-mazF
2	3.65251	pBAD-mazF
2	3.62461	pBAD-mazF
2	3.68001	pBAD-mazF
2	3.67018	pBAD-mazF
2	3.67504	pBAD-mazF
2	3.72258	pBAD-mazF
2	3.69937	pBAD-mazF
2	3.65048	pBAD-mazF
2	3.68093	pBAD-mazF
2	3.77787	pBAD-mazF
2	3.7201	pBAD-mazF
2	3.74591	pBAD-mazF
2	3.69444	pBAD-mazF
2	3.68502	pBAD-mazF
2	3.68295	pBAD-mazF
2	3.66848	pBAD-mazF
2	3.69479	pBAD-mazF
2	3.69269	pBAD-mazF
2	3.70035	pBAD-mazF
2	3.70712	pBAD-mazF
2	3.5902	pBAD-mazF
2	3.57058	pBAD-mazF
2	3.63993	pBAD-mazF
2	3.60076	pBAD-mazF
2	3.5979	pBAD-mazF
2	3.61506	pBAD-mazF
2	3.60769	pBAD-mazF
2	3.58398	pBAD-mazF
2	3.71501	pBAD-mazF
2	3.70976	pBAD-mazF
2	3.6808	pBAD-mazF
2	3.62473	pBAD-mazF
2	3.77306	pBAD-mazF
2	3.66694	pBAD-mazF
2	3.68092	pBAD-mazF
2	3.6075	pBAD-mazF
2	3.77601	pBAD-mazF
2	3.67531	pBAD-mazF
2	3.65781	pBAD-mazF
2	3.70837	pBAD-mazF
2	3.57824	pBAD-mazF
2	3.6854	pBAD-mazF
2	3.68422	pBAD-mazF
2	3.69868	pBAD-mazF
2	3.60948	pBAD-mazF
2	3.55477	pBAD-mazF
2	3.55932	pBAD-mazF
2	3.6779	pBAD-mazF
2	3.69573	pBAD-mazF
2	3.6727	pBAD-mazF
2	3.70337	pBAD-mazF
2	3.65759	pBAD-mazF
2	3.64494	pBAD-mazF
2	3.7292	pBAD-mazF
2	3.67723	pBAD-mazF
2	3.67194	pBAD-mazF
2	3.66572	pBAD-mazF
2	3.58733	pBAD-mazF
2	3.74012	pBAD-mazF
2	3.76305	pBAD-mazF
2	3.75164	pBAD-mazF
2	3.68822	pBAD-mazF
2	3.64975	pBAD-mazF
2	3.66833	pBAD-mazF
2	3.73703	pBAD-mazF
2	3.57806	pBAD-mazF
2	3.62459	pBAD-mazF
2	3.61673	pBAD-mazF
2	3.6793	pBAD-mazF
2	3.73296	pBAD-mazF
2	3.66995	pBAD-mazF
2	3.73646	pBAD-mazF
2	3.76383	pBAD-mazF
2	3.73059	pBAD-mazF
2	3.65428	pBAD-mazF
2	3.67949	pBAD-mazF
2	3.66194	pBAD-mazF
2	3.67374	pBAD-mazF
2	3.71953	pBAD-mazF
2	3.69478	pBAD-mazF
2	3.58498	pBAD-mazF
2	3.69522	pBAD-mazF
2	3.64207	pBAD-mazF
2	3.58042	pBAD-mazF
2	3.62745	pBAD-mazF
2	3.67444	pBAD-mazF
2	3.74707	pBAD-mazF
2	3.73725	pBAD-mazF
2	3.71432	pBAD-mazF
2	3.66411	pBAD-mazF
2	3.67683	pBAD-mazF
2	3.6776	pBAD-mazF
2	3.662	pBAD-mazF
2	3.59335	pBAD-mazF
2	3.58863	pBAD-mazF
2	3.58573	pBAD-mazF
2	3.65226	pBAD-mazF
2	3.68434	pBAD-mazF
2	3.63495	pBAD-mazF
2	3.64072	pBAD-mazF
2	3.69868	pBAD-mazF
2	3.64756	pBAD-mazF
2	3.65626	pBAD-mazF
2	3.72422	pBAD-mazF
2	3.59934	pBAD-mazF
2	3.68042	pBAD-mazF
2	3.70753	pBAD-mazF
2	3.6908	pBAD-mazF
2	3.67064	pBAD-mazF
2	3.66839	pBAD-mazF
2	3.63202	pBAD-mazF
2	3.58086	pBAD-mazF
2	3.59392	pBAD-mazF
2	3.63802	pBAD-mazF
2	3.59127	pBAD-mazF
2	3.72107	pBAD-mazF
2	3.6726	pBAD-mazF
2	3.6525	pBAD-mazF
2	3.54957	pBAD-mazF
2	3.64391	pBAD-mazF
2	3.64397	pBAD-mazF
2	3.59015	pBAD-mazF
2	3.64005	pBAD-mazF
2	3.62906	pBAD-mazF
2	3.6682	pBAD-mazF
2	3.70015	pBAD-mazF
2	3.54565	pBAD-mazF
2	3.63203	pBAD-mazF
2	3.76218	pBAD-mazF
2	3.64529	pBAD-mazF
2	3.56871	pBAD-mazF
2	3.57926	pBAD-mazF
2	3.70141	pBAD-mazF
2	3.72783	pBAD-mazF
2	3.70885	pBAD-mazF
2	3.72605	pBAD-mazF
2	3.68206	pBAD-mazF
2	3.66739	pBAD-mazF
2	3.68671	pBAD-mazF
2	3.67744	pBAD-mazF
2	3.67152	pBAD-mazF
2	3.72814	pBAD-mazF
2	3.75378	pBAD-mazF
2	3.75519	pBAD-mazF
2	3.74384	pBAD-mazF
2	3.69061	pBAD-mazF
2	3.74834	pBAD-mazF
2	3.72417	pBAD-mazF
2	3.67608	pBAD-mazF
2	3.66204	pBAD-mazF
2	3.61663	pBAD-mazF
2	3.6416	pBAD-mazF
2	3.62904	pBAD-mazF
2	3.73486	pBAD-mazF
2	3.75168	pBAD-mazF
2	3.72471	pBAD-mazF
2	3.72686	pBAD-mazF
2	3.69137	pBAD-mazF
2	3.64452	pBAD-mazF
2	3.69818	pBAD-mazF
2	3.75378	pBAD-mazF
2	3.70208	pBAD-mazF
2	3.72199	pBAD-mazF
2	3.50921	pBAD-mazF
2	3.69708	pBAD-mazF
2	3.64694	pBAD-mazF
2	3.66247	pBAD-mazF
2	3.66047	pBAD-mazF
2	3.56816	pBAD-mazF
2	3.64265	pBAD-mazF
2	3.68847	pBAD-mazF
2	3.64417	pBAD-mazF
2	3.55499	pBAD-mazF
2	3.6037	pBAD-mazF
2	3.6096	pBAD-mazF
2	3.5352	pBAD-mazF
2	3.53022	pBAD-mazF
2	3.50869	pBAD-mazF
2	3.72826	pBAD-mazF
2	3.76609	pBAD-mazF
2	3.75329	pBAD-mazF
2	3.68355	pBAD-mazF
2	3.7262	pBAD-mazF
2	3.74223	pBAD-mazF
2	3.73273	pBAD-mazF
2	3.68102	pBAD-mazF
2	3.75059	pBAD-mazF
2	3.74799	pBAD-mazF
2	3.74424	pBAD-mazF
2	3.71343	pBAD-mazF
2	3.7102	pBAD-mazF
2	3.76927	pBAD-mazF
2	3.68584	pBAD-mazF
2	3.71306	pBAD-mazF
2	3.6329	pBAD-mazF
2	3.56188	pBAD-mazF
2	3.59965	pBAD-mazF
2	3.62082	pBAD-mazF
2	3.54221	pBAD-mazF
2	3.66961	pBAD-mazF
2	3.52522	pBAD-mazF
2	3.59005	pBAD-mazF
2	3.63319	pBAD-mazF
2	3.63751	pBAD-mazF
2	3.59016	pBAD-mazF
2	3.59324	pBAD-mazF
2	3.5607	pBAD-mazF
2	3.70681	pBAD-mazF
2	3.67431	pBAD-mazF
2	3.6442	pBAD-mazF
2	3.69111	pBAD-mazF
2	3.65493	pBAD-mazF
2	3.6384	pBAD-mazF
2	3.67666	pBAD-mazF
2	3.62745	pBAD-mazF
2	3.66697	pBAD-mazF
2	3.64448	pBAD-mazF
2	3.62895	pBAD-mazF
2	3.69603	pBAD-mazF
2	3.69993	pBAD-mazF
2	3.64108	pBAD-mazF
2	3.75531	pBAD-mazF
2	3.73947	pBAD-mazF
2	3.55772	pBAD-mazF
2	3.70054	pBAD-mazF
2	3.64991	pBAD-mazF
2	3.68683	pBAD-mazF
2	3.68476	pBAD-mazF
2	3.67396	pBAD-mazF
2	3.67982	pBAD-mazF
2	3.65997	pBAD-mazF
2	3.72624	pBAD-mazF
2	3.64149	pBAD-mazF
2	3.71641	pBAD-mazF
2	3.74713	pBAD-mazF
2	3.72428	pBAD-mazF
2	3.66463	pBAD-mazF
2	3.73791	pBAD-mazF
2	3.62624	pBAD-mazF
2	3.72392	pBAD-mazF
2	3.74707	pBAD-mazF
2	3.68494	pBAD-mazF
2	3.71572	pBAD-mazF
2	3.72693	pBAD-mazF
2	3.71309	pBAD-mazF
2	3.77415	pBAD-mazF
2	3.68611	pBAD-mazF
2	3.72563	pBAD-mazF
2	3.65568	pBAD-mazF
2	3.59632	pBAD-mazF
2	3.67473	pBAD-mazF
2	3.6241	pBAD-mazF
2	3.66559	pBAD-mazF
2	3.64058	pBAD-mazF
2	3.65653	pBAD-mazF
2	3.58304	pBAD-mazF
2	3.57073	pBAD-mazF
2	3.60813	pBAD-mazF
2	3.64384	pBAD-mazF
2	3.65615	pBAD-mazF
2	3.67555	pBAD-mazF
2	3.67244	pBAD-mazF
2	3.7342	pBAD-mazF
2	3.72117	pBAD-mazF
2	3.66941	pBAD-mazF
2	3.73073	pBAD-mazF
2	3.64089	pBAD-mazF
2	3.70531	pBAD-mazF
2	3.59862	pBAD-mazF
2	3.69186	pBAD-mazF
2	3.77072	pBAD-mazF
2	3.69528	pBAD-mazF
2	3.63748	pBAD-mazF
2	3.7035	pBAD-mazF
2	3.62696	pBAD-mazF
2	3.60155	pBAD-mazF
2	3.64164	pBAD-mazF
2	3.59247	pBAD-mazFdACA
2	3.59108	pBAD-mazFdACA
2	3.63838	pBAD-mazFdACA
2	3.67404	pBAD-mazFdACA
2	3.71583	pBAD-mazFdACA
2	3.61774	pBAD-mazFdACA
2	3.63442	pBAD-mazFdACA
2	3.56867	pBAD-mazFdACA
2	3.57647	pBAD-mazFdACA
2	3.54152	pBAD-mazFdACA
2	3.68788	pBAD-mazFdACA
2	3.7293	pBAD-mazFdACA
2	3.62186	pBAD-mazFdACA
2	3.69643	pBAD-mazFdACA
2	3.70866	pBAD-mazFdACA
2	3.65931	pBAD-mazFdACA
2	3.66945	pBAD-mazFdACA
2	3.70273	pBAD-mazFdACA
2	3.65768	pBAD-mazFdACA
2	3.6319	pBAD-mazFdACA
2	3.63523	pBAD-mazFdACA
2	3.68656	pBAD-mazFdACA
2	3.71821	pBAD-mazFdACA
2	3.6616	pBAD-mazFdACA
2	3.64212	pBAD-mazFdACA
2	3.72446	pBAD-mazFdACA
2	3.59797	pBAD-mazFdACA
2	3.64892	pBAD-mazFdACA
2	3.65454	pBAD-mazFdACA
2	3.68346	pBAD-mazFdACA
2	3.731	pBAD-mazFdACA
2	3.70751	pBAD-mazFdACA
2	3.66076	pBAD-mazFdACA
2	3.66078	pBAD-mazFdACA
2	3.71907	pBAD-mazFdACA
2	3.66948	pBAD-mazFdACA
2	3.71483	pBAD-mazFdACA
2	3.72248	pBAD-mazFdACA
2	3.68204	pBAD-mazFdACA
2	3.64672	pBAD-mazFdACA
2	3.70757	pBAD-mazFdACA
2	3.60517	pBAD-mazFdACA
2	3.60482	pBAD-mazFdACA
2	3.59715	pBAD-mazFdACA
2	3.56958	pBAD-mazFdACA
2	3.70375	pBAD-mazFdACA
2	3.69625	pBAD-mazFdACA
2	3.65987	pBAD-mazFdACA
2	3.65497	pBAD-mazFdACA
2	3.62955	pBAD-mazFdACA
2	3.56913	pBAD-mazFdACA
2	3.59459	pBAD-mazFdACA
2	3.58328	pBAD-mazFdACA
2	3.64776	pBAD-mazFdACA
2	3.65286	pBAD-mazFdACA
2	3.63179	pBAD-mazFdACA
2	3.66473	pBAD-mazFdACA
2	3.60286	pBAD-mazFdACA
2	3.63189	pBAD-mazFdACA
2	3.64004	pBAD-mazFdACA
2	3.67294	pBAD-mazFdACA
2	3.65245	pBAD-mazFdACA
2	3.63985	pBAD-mazFdACA
2	3.65843	pBAD-mazFdACA
2	3.6327	pBAD-mazFdACA
2	3.65522	pBAD-mazFdACA
2	3.64481	pBAD-mazFdACA
2	3.61498	pBAD-mazFdACA
2	3.61763	pBAD-mazFdACA
2	3.49278	pBAD-mazFdACA
2	3.54784	pBAD-mazFdACA
2	3.63609	pBAD-mazFdACA
2	3.56885	pBAD-mazFdACA
2	3.62518	pBAD-mazFdACA
2	3.6184	pBAD-mazFdACA
2	3.58323	pBAD-mazFdACA
2	3.64025	pBAD-mazFdACA
2	3.62146	pBAD-mazFdACA
2	3.6263	pBAD-mazFdACA
2	3.64727	pBAD-mazFdACA
2	3.62316	pBAD-mazFdACA
2	3.63853	pBAD-mazFdACA
2	3.58787	pBAD-mazFdACA
2	3.57602	pBAD-mazFdACA
2	3.57925	pBAD-mazFdACA
2	3.61207	pBAD-mazFdACA
2	3.67701	pBAD-mazFdACA
2	3.85418	pBAD-mazFdACA
2	3.58101	pBAD-mazFdACA
2	3.72513	pBAD-mazFdACA
2	3.55479	pBAD-mazFdACA
2	3.70238	pBAD-mazFdACA
2	3.56608	pBAD-mazFdACA
2	3.71471	pBAD-mazFdACA
2	3.68211	pBAD-mazFdACA
2	3.64396	pBAD-mazFdACA
2	3.7816	pBAD-mazFdACA
2	3.67472	pBAD-mazFdACA
2	3.63259	pBAD-mazFdACA
2	3.65707	pBAD-mazFdACA
2	3.64397	pBAD-mazFdACA
2	3.70179	pBAD-mazFdACA
2	3.65828	pBAD-mazFdACA
2	3.58748	pBAD-mazFdACA
2	3.52464	pBAD-mazFdACA
2	3.59979	pBAD-mazFdACA
2	3.60709	pBAD-mazFdACA
2	3.60339	pBAD-mazFdACA
2	3.56855	pBAD-mazFdACA
2	3.58954	pBAD-mazFdACA
2	3.56319	pBAD-mazFdACA
2	3.60885	pBAD-mazFdACA
2	3.64243	pBAD-mazFdACA
2	3.55502	pBAD-mazFdACA
2	3.68723	pBAD-mazFdACA
2	3.66795	pBAD-mazFdACA
2	3.79471	pBAD-mazFdACA
2	3.64189	pBAD-mazFdACA
2	3.60586	pBAD-mazFdACA
2	3.68342	pBAD-mazFdACA
2	3.7066	pBAD-mazFdACA
2	3.635	pBAD-mazFdACA
2	3.59858	pBAD-mazFdACA
2	3.51771	pBAD-mazFdACA
2	3.6117	pBAD-mazFdACA
2	3.56311	pBAD-mazFdACA
2	3.55987	pBAD-mazFdACA
2	3.54012	pBAD-mazFdACA
2	3.59387	pBAD-mazFdACA
2	3.62534	pBAD-mazFdACA
2	3.59998	pBAD-mazFdACA
2	3.59817	pBAD-mazFdACA
2	3.55614	pBAD-mazFdACA
2	3.58291	pBAD-mazFdACA
2	3.60971	pBAD-mazFdACA
2	3.60971	pBAD-mazFdACA
2	3.52754	pBAD-mazFdACA
2	3.62365	pBAD-mazFdACA
2	3.61526	pBAD-mazFdACA
2	3.57289	pBAD-mazFdACA
2	3.59696	pBAD-mazFdACA
2	3.60371	pBAD-mazFdACA
2	3.60542	pBAD-mazFdACA
2	3.56803	pBAD-mazFdACA
2	3.56433	pBAD-mazFdACA
2	3.57474	pBAD-mazFdACA
2	3.59962	pBAD-mazFdACA
2	3.51682	pBAD-mazFdACA
2	3.51407	pBAD-mazFdACA
2	3.62131	pBAD-mazFdACA
2	3.60006	pBAD-mazFdACA
2	3.61463	pBAD-mazFdACA
2	3.62454	pBAD-mazFdACA
2	3.61801	pBAD-mazFdACA
2	3.6892	pBAD-mazFdACA
2	3.62842	pBAD-mazFdACA
2	3.68146	pBAD-mazFdACA
2	3.57212	pBAD-mazFdACA
2	3.67517	pBAD-mazFdACA
2	3.58271	pBAD-mazFdACA
2	3.75165	pBAD-mazFdACA
2	3.74959	pBAD-mazFdACA
2	3.60157	pBAD-mazFdACA
2	3.65614	pBAD-mazFdACA
2	3.6923	pBAD-mazFdACA
2	3.5445	pBAD-mazFdACA
2	3.53321	pBAD-mazFdACA
2	3.64173	pBAD-mazFdACA
2	3.62664	pBAD-mazFdACA
2	3.72756	pBAD-mazFdACA
2	3.71053	pBAD-mazFdACA
2	3.72316	pBAD-mazFdACA
2	3.71619	pBAD-mazFdACA
2	3.69739	pBAD-mazFdACA
2	3.56497	pBAD-mazFdACA
2	3.64043	pBAD-mazFdACA
2	3.69686	pBAD-mazFdACA
2	3.64893	pBAD-mazFdACA
2	3.63745	pBAD-mazFdACA
2	3.6055	pBAD-mazFdACA
2	3.75588	pBAD-mazFdACA
2	3.74735	pBAD-mazFdACA
2	3.77572	pBAD-mazFdACA
2	3.60424	pBAD-mazFdACA
2	3.57461	pBAD-mazFdACA
2	3.60993	pBAD-mazFdACA
2	3.56309	pBAD-mazFdACA
2	3.5814	pBAD-mazFdACA
2	3.59377	pBAD-mazFdACA
2	3.67773	pBAD-mazFdACA
2	3.68234	pBAD-mazFdACA
2	3.59664	pBAD-mazFdACA
2	3.62638	pBAD-mazFdACA
2	3.67919	pBAD-mazFdACA
2	3.69393	pBAD-mazFdACA
2	3.70977	pBAD-mazFdACA
2	3.64976	pBAD-mazFdACA
2	3.71122	pBAD-mazFdACA
2	3.66989	pBAD-mazFdACA
2	3.67338	pBAD-mazFdACA
2	3.72501	pBAD-mazFdACA
2	3.65531	pBAD-mazFdACA
2	3.59594	pBAD-mazFdACA
2	3.62559	pBAD-mazFdACA
2	3.61966	pBAD-mazFdACA
2	3.62974	pBAD-mazFdACA
2	3.58733	pBAD-mazFdACA
2	3.65008	pBAD-mazFdACA
2	3.63322	pBAD-mazFdACA
2	3.69289	pBAD-mazFdACA
2	3.65587	pBAD-mazFdACA
2	3.69139	pBAD-mazFdACA
2	3.6447	pBAD-mazFdACA
2	3.62599	pBAD-mazFdACA
2	3.72196	pBAD-mazFdACA
2	3.74652	pBAD-mazFdACA
2	3.66135	pBAD-mazFdACA
2	3.66242	pBAD-mazFdACA
2	3.63063	pBAD-mazFdACA
2	3.55562	pBAD-mazFdACA
2	3.61163	pBAD-mazFdACA
2	3.54543	pBAD-mazFdACA
2	3.5869	pBAD-mazFdACA
2	3.66005	pBAD-mazFdACA
2	3.7705	pBAD-mazFdACA
2	3.62022	pBAD-mazFdACA
2	3.69212	pBAD-mazFdACA
2	3.69831	pBAD-mazFdACA
2	3.6306	pBAD-mazFdACA
2	3.70962	pBAD-mazFdACA
2	3.70347	pBAD-mazFdACA
2	3.79814	pBAD-mazFdACA
2	3.73496	pBAD-mazFdACA
2	3.74115	pBAD-mazFdACA
2	3.73686	pBAD-mazFdACA
2	3.67137	pBAD-mazFdACA
2	3.70245	pBAD-mazFdACA
2	3.65573	pBAD-mazFdACA
2	3.66743	pBAD-mazFdACA
2	3.69247	pBAD-mazFdACA
2	3.67823	pBAD-mazFdACA
2	3.572	pBAD-mazFdACA
2	3.5941	pBAD-mazFdACA
2	3.61298	pBAD-mazFdACA
2	3.60795	pBAD-mazFdACA
2	3.56315	pBAD-mazFdACA
2	3.5799	pBAD-mazFdACA
2	3.64197	pBAD-mazFdACA
2	3.56392	pBAD-mazFdACA
2	3.60514	pBAD-mazFdACA
2	3.59066	pBAD-mazFdACA
2	3.54104	pBAD-mazFdACA
2	3.64602	pBAD-mazFdACA
2	3.62945	pBAD-mazFdACA
2	3.63131	pBAD-mazFdACA
2	3.75096	pBAD-mazFdACA
2	3.71416	pBAD-mazFdACA
2	3.7755	pBAD-mazFdACA
2	3.70246	pBAD-mazFdACA
2	3.73096	pBAD-mazFdACA
2	3.73637	pBAD-mazFdACA
2	3.64892	pBAD-mazFdACA
2	3.54704	pBAD-mazFdACA
2	3.63233	pBAD-mazFdACA
2	3.62042	pBAD-mazFdACA
2	3.57729	pBAD-mazFdACA
2	3.58274	pBAD-mazFdACA
2	3.58256	pBAD-mazFdACA
2	3.6714	pBAD-mazFdACA
2	3.5249	pBAD-mazFdACA
2	3.64436	pBAD-mazFdACA
2	3.55821	pBAD-mazFdACA
2	3.61998	pBAD-mazFdACA
2	3.63948	pBAD-mazFdACA
2	3.68801	pBAD-mazFdACA
2	3.63282	pBAD-mazFdACA
2	3.65002	pBAD-mazFdACA
2	3.63631	pBAD-mazFdACA
2	3.59556	pBAD-mazFdACA
2	3.59025	pBAD-mazFdACA
2	3.71485	pBAD-mazFdACA
2	3.57066	pBAD-mazFdACA
2	3.6052	pBAD-mazFdACA
2	3.67416	pBAD-mazFdACA
2	3.6694	pBAD-mazFdACA
2	3.63392	pBAD-mazFdACA
2	3.6088	pBAD-mazFdACA
2	3.66791	pBAD-mazFdACA
2	3.61469	pBAD-mazFdACA
2	3.60304	pBAD-mazFdACA
2	3.60325	pBAD-mazFdACA
2	3.70949	pBAD-mazFdACA
2	3.6453	pBAD-mazFdACA
2	3.70035	pBAD-mazFdACA
2	3.7168	pBAD-mazFdACA
2	3.69614	pBAD-mazFdACA
2	3.62855	pBAD-mazFdACA
2	3.61104	pBAD-mazFdACA
2	3.58099	pBAD-mazFdACA
2	3.57096	pBAD-mazFdACA
2	3.5295	pBAD-mazFdACA
2	3.65469	pBAD-mazFdACA
2	3.66863	pBAD-mazFdACA
2	3.63126	pBAD-mazFdACA
2	3.65483	pBAD-mazFdACA
2	3.63462	pBAD-mazFdACA
2	3.635	pBAD-mazFdACA
2	3.58844	pBAD-mazFdACA
2	3.64321	pBAD-mazFdACA
2	3.62065	pBAD-mazFdACA
2	3.65185	pBAD-mazFdACA
2	3.63369	pBAD-mazFdACA
2	3.61795	pBAD-mazFdACA
2	3.58557	pBAD-mazFdACA
2	3.52981	pBAD-mazFdACA
2	3.50883	pBAD-mazFdACA
2	3.62242	pBAD-mazFdACA
2	3.54533	pBAD-mazFdACA
2	3.70749	pBAD-mazFdACA
2	3.73136	pBAD-mazFdACA
2	3.71347	pBAD-mazFdACA
2	3.69804	pBAD-mazFdACA
2	3.69794	pBAD-mazFdACA
2	3.71564	pBAD-mazFdACA
2	3.54765	pBAD-mazFdACA
2	3.61083	pBAD-mazFdACA
2	3.65213	pBAD-mazFdACA
2	3.65219	pBAD-mazFdACA
2	3.62627	pBAD-mazFdACA
2	3.67539	pBAD-mazFdACA
2	3.67586	pBAD-mazFdACA
2	3.54048	pBAD-mazFdACA
2	3.54587	pBAD-mazFdACA
2	3.63359	pBAD-mazFdACA
2	3.59093	pBAD-mazFdACA
2	3.57538	pBAD-mazFdACA
2	3.62947	pBAD-mazFdACA
2	3.59935	pBAD-mazFdACA
2	3.68254	pBAD-mazFdACA
2	3.56207	pBAD-mazFdACA
2	3.64077	pBAD-mazFdACA
2	3.70101	pBAD-mazFdACA
2	3.63882	pBAD-mazFdACA
2	3.61977	pBAD-mazFdACA
2	3.64097	pBAD-mazFdACA
2	3.63682	pBAD-mazFdACA
2	3.58893	pBAD-mazFdACA
2	3.7535	pBAD-mazFdACA
2	3.74546	pBAD-mazFdACA
2	3.56459	pBAD-mazFdACA
2	3.54135	pBAD-mazFdACA
2	3.48832	pBAD-mazFdACA
2	3.55929	pBAD-mazFdACA
2	3.60204	pBAD-mazFdACA
2	3.59979	pBAD-mazFdACA
2	3.59091	pBAD-mazFdACA
2	3.50118	pBAD-mazFdACA
2	3.6614	pBAD-mazFdACA
2	3.61129	pBAD-mazFdACA
2	3.58197	pBAD-mazFdACA
2	3.61145	pBAD-mazFdACA
2	3.64482	pBAD-mazFdACA
2	3.64552	pBAD-mazFdACA
2	3.56736	pBAD-mazFdACA
2	3.57724	pBAD-mazFdACA
2	3.61765	pBAD-mazFdACA
2	3.54756	pBAD-mazFdACA
2	3.54432	pBAD-mazFdACA
2	3.55237	pBAD-mazFdACA
2	3.68513	pBAD-mazFdACA
2	3.55433	pBAD-mazFdACA
2	3.53834	pBAD-mazFdACA
2	3.66417	pBAD-mazFdACA
2	3.67615	pBAD-mazFdACA
2	3.74469	pBAD-mazFdACA
2	3.6917	pBAD-mazFdACA
2	3.69383	pBAD-mazFdACA
2	3.74148	pBAD-mazFdACA
2	3.58875	pBAD-mazFdACA
2	3.64794	pBAD-mazFdACA
2	3.51376	pBAD-mazFdACA
2	3.60343	pBAD-mazFdACA
2	3.64621	pBAD-mazFdACA
2	3.66867	pBAD-mazFdACA
2	3.60847	pBAD-mazFdACA
2	3.64581	pBAD-mazFdACA
2	3.74866	pBAD-mazFdACA
2	3.86824	pBAD-mazFdACA
2	3.50972	pBAD-mazFdACA
2	3.50946	pBAD-mazFdACA
2	3.68393	pBAD-mazFdACA
2	3.68057	pBAD-mazFdACA
2	3.60625	pBAD-mazFdACA
2	3.53768	pBAD-mazFdACA
2	3.55071	pBAD-mazFdACA
2	3.61935	pBAD-mazFdACA
2	3.63937	pBAD-mazFdACA
2	3.57112	pBAD-mazFdACA
2	3.64201	pBAD-mazFdACA
2	3.6443	pBAD-mazFdACA
2	3.61835	pBAD-mazFdACA
2	3.64141	pBAD-mazFdACA
2	3.64189	pBAD-mazFdACA
2	3.54516	pBAD-mazFdACA
2	3.65646	pBAD-mazFdACA
2	3.75463	pBAD-mazFdACA
2	3.79607	pBAD-mazFdACA
2	3.56677	pBAD-mazFdACA
2	3.71438	pBAD-mazFdACA
2	3.65671	pBAD-mazFdACA
2	3.71196	pBAD-mazFdACA
2	3.69515	pBAD-mazFdACA
2	3.63068	pBAD-mazFdACA
2	3.72856	pBAD-mazFdACA
2	3.60211	pBAD-mazFdACA
2	3.92304	pBAD-mazFdACA
2	3.93807	pBAD-mazFdACA
2	3.91453	pBAD-mazFdACA
2	3.88752	pBAD-mazFdACA
2	3.50179	pBAD-mazFdACA
2	3.70371	pBAD-mazFdACA
2	3.62115	pBAD-mazFdACA
2	3.67325	pBAD-mazFdACA
2	3.59323	pBAD-mazFdACA
2	3.91624	pBAD-mazFdACA
2	3.88421	pBAD-mazFdACA
2	3.89939	pBAD-mazFdACA
2	3.8192	pBAD-mazFdACA
3	3.77492	pBAD-mazF
3	3.78316	pBAD-mazF
3	3.66508	pBAD-mazF
3	3.61321	pBAD-mazF
3	3.64572	pBAD-mazF
3	3.81551	pBAD-mazF
3	3.60154	pBAD-mazF
3	3.5695	pBAD-mazF
3	3.71266	pBAD-mazF
3	3.6187	pBAD-mazF
3	3.6227	pBAD-mazF
3	3.64921	pBAD-mazF
3	3.75775	pBAD-mazF
3	3.71403	pBAD-mazF
3	3.79658	pBAD-mazF
3	3.74423	pBAD-mazF
3	3.75883	pBAD-mazF
3	3.72641	pBAD-mazF
3	3.74862	pBAD-mazF
3	3.72136	pBAD-mazF
3	3.81259	pBAD-mazF
3	3.78585	pBAD-mazF
3	3.80954	pBAD-mazF
3	3.768	pBAD-mazF
3	3.76827	pBAD-mazF
3	3.81335	pBAD-mazF
3	3.77438	pBAD-mazF
3	3.82454	pBAD-mazF
3	3.66748	pBAD-mazF
[truncated: 3,091 more rows]
