# Supplementary material for: Autoregulation of mazEF expression underlies growth heterogeneity in bacterial populations
Source: Nucleic Acids Res. 2018 Feb 8;46(6):2918–31. doi: 10.1093/nar/gky079 (PMC5888573; doi:10.1093/nar/gky079)
Supplement: Supplementary Data [file gky079_supp.zip › Nikolic_Source Data/SourceData_TableS4.xlsx]

## Sheet: before
t= 0 h (exponential phase)
below indicated are log10-transformed fluorescence values
threshold for determining tail-fraction = 3.306
replicate 1		replicate 2		replicate 3		replicate 4		replicate 1		replicate 2		replicate 3		replicate 4
TB212 pBAD-mazF		TB212 pBAD-mazF		TB212 pBAD-mazF		TB212 pBAD-mazF		TB212 pBAD-mazFΔACA		TB212 pBAD-mazFΔACA		TB212 pBAD-mazFΔACA		TB212 pBAD-mazFΔACA
GFP	mCherry	GFP	mCherry	GFP	mCherry	GFP	mCherry	GFP	mCherry	GFP	mCherry	GFP	mCherry	GFP	mCherry
2.37068	2.50739	2.38532	2.28083	2.30232	2.19782	2.25739	2.3404	2.31501	2.2447	2.29157	2.48982	2.53181	2.39216	2.24275	2.3404
1.64314	2.01228	2.25935	2.23005	2.39607	2.43904	1.61189	1.7779	2.34821	2.482	2.55329	2.53181	2.28279	2.51911	2.23493	2.21736
1.83161	1.64314	2.40095	2.52986	2.45173	2.59138	2.34821	2.48493	2.28083	2.48103	2.17536	2.07478	2.4322	2.35505	2.21931	1.99079
2.43904	2.52204	2.35407	2.34626	2.49372	2.46443	2.3238	2.48103	2.23005	2.49665	2.40388	2.42927	2.3238	2.08552	2.40388	2.39704
2.55915	2.47126	2.41267	2.31501	1.732	1.61189	2.49079	2.34626	2.13337	2.30525	2.41267	2.45857	2.36872	2.39021	2.39216	2.29841
2.43708	2.26911	2.43708	2.59919	2.20075	2.13337	2.45564	2.52497	2.46833	2.35407	2.29841	2.55622	1.79157	1.84431	1.2779	1.5904
2.39704	2.31306	2.26716	2.44392	2.26228	2.36482	2.2115	2.23298	2.41072	2.35017	2.36286	1.9029	2.24275	2.1363	2.10993	2.26716
2.58161	2.38825	2.43122	2.38532	2.27107	2.32771	2.39607	2.45564	2.25251	2.28962	2.48689	2.25447	2.0406	1.6988	2.49763	2.48103
1.43122	1.63337	2.26228	2.23298	2.3072	2.26716	1.5904	1.49079	2.43415	2.56013	1.57966	1.47712	2.31501	2.29841	2.39021	2.43708
2.45564	2.46638	2.44489	2.35407	1.67146	1.69001	2.29841	2.11677	2.38728	2.34626	2.40583	2.45564	2.40388	2.20857	2.27107	2.20857
2.29841	2.48689	2.37458	2.40779	2.76423	2.59431	2.18708	2.3404	2.52986	2.56208	2.38337	2.38532	2.47907	2.61189	2.15486	2.31501
2.2779	2.37654	2.26228	2.08259	2.25935	2.47224	2.42634	2.32966	2.54353	2.53181	2.51521	2.48689	2.47224	2.33161	1.63337	1.6988
2.31306	2.05232	2.39704	2.25739	2.52693	2.49372	2.28767	2.40388	2.40583	2.47224	2.47419	2.3238	2.15779	2.27107	2.25935	2.54841
2.66755	2.62654	2.32185	2.34236	2.44978	2.41755	2.28083	2.33845	2.25447	2.41462	2.30036	2.33552	2.40095	2.49079	2.31306	2.46931
2.39411	2.44978	2.44392	2.44978	2.23982	2.28767	2.29841	2.15779	2.57478	2.60993	2.35407	2.48396	2.30232	2.38825	2.44782	2.43904
2.43122	2.46052	2.45271	2.50837	2.26423	2.1197	2.32966	2.35212	2.45173	2.40583	2.81794	2.81697	2.56013	2.49372	2.47712	2.47907
2.19001	2.40583	2.36677	2.38337	2.50642	2.44197	2.25935	2.51814	2.43415	2.43708	2.35407	2.31989	2.28767	2.08943	2.32771	2.44489
2.26911	2.46638	2.40974	2.55329	2.14607	2.107	2.64118	2.53864	2.29353	2.46345	2.37654	2.34431	2.30915	2.45271	2.32575	2.21931
2.22224	2.3238	2.33845	2.25739	2.31989	2.36482	2.29646	2.31306	2.30232	2.37458	2.42927	2.36482	2.29841	2.32771	2.05622	2.39704
2.25935	2.05622	2.38728	2.30036	2.41657	2.42732	2.37458	2.4615	2.57966	2.51814	2.40095	2.37458	2.40583	2.44489	2.18122	2.41267
2.33357	2.26911	2.37068	2.39021	2.30525	2.24958	2.25935	2.38825	2.36482	2.29646	2.37751	2.35896	2.26423	2.13337	2.4947	2.4322
2.47419	2.44978	1.34236	1.74763	2.45564	2.29646	2.32185	2.52302	2.37263	2.4615	2.37751	2.18122	2.31989	2.56306	2.27595	2.32966
2.67927	2.33357	2.46931	2.36677	2.49665	2.45759	2.29841	2.45173	2.28962	2.34626	2.40388	2.4322	2.27107	2.46931	2.44489	2.68025
2.37654	2.40095	2.41657	2.37947	2.52302	2.68122	2.34236	2.36286	2.48689	2.43611	2.399	2.29646	2.45564	2.25935	2.35505	2.36286
2.35505	2.42439	2.4322	2.51911	2.69782	2.69196	2.50154	2.44489	2.13923	2.19782	2.69685	2.64509	2.42634	2.25251	2.26423	2.25251
2.61189	2.52302	2.49763	2.50349	2.47419	2.357	2.20857	2.36872	2.40974	2.58454	2.34821	2.34236	1.34236	1.67146	2.05232	2.39216
2.32966	2.19001	2.43611	2.56404	2.3404	2.16657	2.39216	2.35407	1.6529	1.36091	2.17536	2.2779	2.22224	2.10993	2.25739	2.12946
1.61189	1.41462	2.43904	2.4195	2.67243	2.63337	2.28474	2.32575	2.39411	2.36091	2.34626	2.36286	2.57966	2.44392	2.28474	2.4947
2.38728	2.399	2.357	2.55915	2.35212	2.45271	2.55427	2.55915	2.57575	2.49763	2.42634	2.57673	2.61579	2.62165	2.44197	2.47907
2.44489	2.52302	2.59431	2.46833	2.34431	2.18415	2.21443	2.24763	2.4615	2.40779	2.39021	2.43122	2.3238	2.37654	1.74763	2.23982
2.30525	2.39021	1.25446	1.64314	2.5113	2.37654	2.54939	2.58845	2.70368	2.79157	2.50837	2.57771	2.48982	2.33161	2.56306	2.56013
2.35505	2.36872	2.37263	2.10993	2.357	2.18415	2.46052	2.37751	2.48786	2.31501	2.36872	2.58747	2.42634	2.38532	1.43122	1.4615
2.22224	2.37654	2.26911	2.45564	2.57478	2.56501	2.35407	2.35896	2.37458	2.44489	2.25739	2.4322	2.48493	2.59626	2.399	2.4947
2.25935	2.28279	2.29646	2.26423	2.53181	2.60993	2.40583	2.60993	2.6529	2.55915	2.49958	2.53474	2.40779	2.32575	2.42634	2.45173
2.29353	2.2779	2.31111	2.27107	2.44197	2.46443	2.57966	2.61091	2.34626	2.36091	2.399	2.40095	2.46931	2.4195	2.40388	2.66267
2.41755	2.42243	2.38337	2.55329	2.39021	2.58747	2.34821	2.39704	2.60505	2.40974	2.4947	2.36091	2.21443	2.58259	2.35407	2.48786
2.23493	2.18122	2.62947	2.58259	2.25251	2.4615	2.53181	2.57771	2.33845	2.49079	2.20857	2.50837	2.31306	2.35407	2.02888	2.47224
1.76325	1.30036	2.25935	2.26911	2.08943	2.23005	2.18415	2.30915	2.3404	2.28962	2.55915	2.57282	2.36286	2.10017	2.22712	2.45466
2.25935	2.48786	2.13923	2.19782	2.47419	2.24958	2.24958	2.45271	2.30036	2.22517	1.62263	1.86286	2.27107	2.35505	2.17829	2.39607
2.33845	2.34236	2.33845	2.37654	2.37654	2.45173	2.25251	2.47224	2.30232	2.39216	2.16657	2.27107	2.63337	2.69685	2.07478	2.24763
2.37751	2.31306	2.46443	2.52888	2.44978	2.4322	2.23298	2.23493	2.43611	2.39704	2.3238	2.37068	2.39704	2.49079	2.39021	2.54646
2.55134	2.62165	2.13923	2.31306	2.56306	2.59626	2.43708	2.42732	2.20368	2.3238	2.37068	2.51228	2.40388	2.38337	1.9488	2.27595
1.43122	1.51814	2.34626	2.46052	2.42146	2.45759	2.49763	2.58845	2.29157	2.20368	2.33161	2.24275	2.51228	2.32575	1.47712	0.698801
2.40779	2.43122	2.41267	2.46931	2.274	2.12654	2.11677	2.23786	2.6656	2.72224	1.37947	0.477121	2.19001	2.25251	2.26228	2.5113
1.5904	1.68122	1.5904	1.51814	2.482	2.45759	2.3238	2.31111	2.30525	2.35407	2.62361	2.46931	2.37654	2.41072	2.30525	2.48396
1.78474	1.69001	2.68122	2.73396	2.399	2.63337	2.52986	2.59822	2.5445	2.49275	2.4195	2.40779	1.37947	1.34236	2.31989	2.50642
2.49665	2.41657	2.30525	2.34236	2.42439	2.28083	2.16657	2.30232	2.46443	2.37751	2.3238	2.41462	2.58357	2.68318	2.26911	2.37654
2.2779	2.18415	2.38142	2.35896	2.3072	2.36872	2.26423	2.29841	2.28767	2.42634	2.42732	2.4322	2.29841	2.17243	2.30036	2.1695
2.49372	2.64802	2.18415	2.19587	2.17243	2.38337	2.53572	2.38532	2.399	2.55427	2.39216	2.48493	1.62263	1.30036	1.6529	1.43122
2.33552	2.30036	2.30915	2.47126	2.3072	2.45564	2.43904	2.51032	2.56404	2.7115	2.37947	2.49665	2.36286	2.54353	2.32771	2.47126
1.5904	1.87458	3.11286	2.81306	2.64704	2.51228	2.28474	2.1197	2.64997	2.61579	2.39704	2.3404	1.53083	1.39704	2.2447	2.55329
2.48103	2.399	2.3404	2.24275	2.57575	2.39021	2.25251	2.52204	2.45759	2.36286	2.49372	2.38532	2.29841	2.23493	2.19782	2.47712
2.39021	2.48689	1.62263	1.47712	2.40974	2.34626	2.44392	2.42146	2.45466	2.39607	2.53864	2.53767	2.30036	2.26716	2.22224	2.26911
2.56794	2.58161	2.12946	2.24763	2.50642	2.55818	2.45564	2.32771	2.274	2.16364	2.357	2.40388	2.44489	2.40095	2.22224	2.44978
2.53864	2.51423	2.44685	2.54157	2.31989	2.39704	2.32575	2.34236	2.32771	2.43122	2.35017	2.26911	2.3072	2.31306	2.0445	2.3238
2.32185	2.35896	2.50349	2.46345	2.23982	2.3404	2.26716	2.49079	2.4322	2.44782	2.34821	2.52888	2.67146	2.77009	2.30915	2.48493
2.65388	2.69392	2.63435	2.79157	2.31794	2.07478	2.34626	2.30525	2.49763	2.26716	2.48689	2.44392	0.777903	1.5904	2.44685	2.32966
2.44782	2.57478	2.43415	2.44001	2.50349	2.43122	2.29646	2.26423	1.66267	1.50447	2.47517	2.2779	2.23982	2.2447	2.33161	2.41657
2.38825	2.22712	1.68122	1.87458	2.21931	2.28962	2.63728	2.67146	2.33161	2.34236	2.55427	2.38337	2.24958	2.44782	2.06013	2.23982
2.19294	2.3238	2.32575	2.3404	2.36286	2.49275	2.57282	2.46833	2.3404	2.31111	2.54841	2.43611	2.31111	2.62458	2.31501	2.51423
2.33845	2.32771	2.36286	2.20661	2.19782	2.42634	2.26228	2.35017	2.50739	2.37068	2.72224	2.56794	2.36872	2.53962	2.36482	2.35407
2.08552	2.31306	2.51911	2.54255	2.28962	2.24958	1.99079	2.29646	2.46931	2.34236	2.3238	2.26716	2.30525	2.31794	2.35896	2.38142
2.44489	2.2115	2.45466	2.43904	2.274	2.45173	2.35212	2.3238	2.33161	2.34236	2.25251	2.30232	2.50154	2.4322	2.27595	2.29841
2.37068	2.4322	2.3404	2.5738	2.42146	2.36286	2.357	2.45271	2.49763	2.44197	2.65681	2.45271	2.28962	2.21931	2.35017	2.39216
2.2447	2.47907	2.3238	2.44489	2.25935	2.46345	2.2779	2.39704	2.33552	2.33161	2.30232	2.21443	2.41072	2.46345	2.38728	2.37068
2.41657	2.38532	2.42439	2.32966	2.51911	2.47419	2.35505	2.59431	2.31501	2.44197	2.37654	2.34431	1.64314	1.55622	2.30036	2.44392
2.06794	2.06013	2.33845	2.36091	2.23005	2.2447	2.29157	2.2779	2.36482	2.25935	2.37654	2.17243	1.63337	0.999582	2.23298	2.37068
2.57282	2.48493	2.34431	2.46052	2.45759	2.43904	2.62165	2.46931	2.46052	2.64509	2.61677	2.53181	2.482	2.55818	2.45564	2.49665
2.4195	2.43904	2.40095	2.41072	2.3072	2.38142	2.25935	2.16364	2.25739	2.24763	2.20661	2.26716	2.482	2.43904	1.98591	2.25935
2.54353	2.50642	2.46931	2.41267	2.42732	2.55329	2.05232	2.28962	2.31794	2.30232	2.29841	2.4029	2.41267	2.17536	2.3072	2.44782
2.60017	2.57771	2.51911	2.55427	2.25251	2.20857	2.14216	2.37068	2.29841	2.37263	2.47907	2.53181	2.3404	2.44197	2.31306	2.48493
2.58161	2.51814	2.54353	2.41072	2.23493	2.20857	2.33161	2.46345	2.54353	2.56989	2.51032	2.62361	2.34236	2.46833	2.28767	2.31501
1.97224	1.76325	2.50154	2.22517	2.50837	2.49079	2.47419	2.52693	2.30915	2.1695	2.12361	2.0445	2.25251	2.51228	2.42439	2.41072
2.36677	2.54255	2.42732	2.28767	2.39607	2.53864	2.46345	2.52497	1.41462	1.57966	2.26423	2.31989	2.25935	2.37458	2.35407	2.44392
1.36091	1.54353	2.37263	2.43708	2.33357	2.31111	2.42732	2.38532	1.62263	1.50447	2.59431	2.43415	2.47907	2.28083	2.26716	2.06013
2.37654	2.47419	2.52204	2.42634	2.45466	2.36286	1.47712	1.66267	2.51228	2.61579	2.51521	2.39607	2.35896	2.21931	2.35896	2.39704
2.30036	2.31306	2.35407	2.3404	2.44782	2.36286	2.32185	2.55915	2.1695	2.4029	2.1695	2.274	2.52888	2.52986	2.23786	2.42439
1.64314	1.53083	2.2779	2.33845	2.45759	2.13923	1.67146	0.477121	2.33845	2.45857	2.36286	2.39216	2.28767	2.3404	2.06404	2.11384
2.30525	2.37654	2.36286	2.42439	2.56697	2.44392	2.43122	2.54157	2.32771	2.09333	2.32575	2.274	2.52107	2.50349	2.26911	2.46833
2.18708	2.274	2.25251	2.21736	2.357	2.28962	2.33161	2.44489	2.38532	2.42439	2.4029	2.60017	2.45173	2.36286	2.25935	2.3404
2.3404	2.40583	2.51814	2.44392	2.35505	2.28767	2.26716	2.38728	2.38532	2.41755	2.38337	2.4615	2.44197	2.54841	2.21931	2.42634
2.35407	2.19294	2.60603	2.56404	2.49665	2.58259	2.21931	2.29646	2.55915	2.53864	2.36482	2.24958	2.46833	2.53474	2.18708	2.21931
2.47126	2.607	2.4615	2.49079	2.41267	2.49372	2.17829	2.2115	2.32185	2.27107	1.64314	1.66267	2.41755	2.12946	2.17536	2.37068
2.3404	2.28083	2.40095	2.41072	2.37068	2.15193	2.4322	2.5865	2.37263	2.357	2.44978	2.36872	2.43611	2.26423	2.17829	2.36872
2.29646	2.28083	2.54841	2.5445	2.46345	2.39021	2.42732	2.51814	2.18708	2.02888	2.22224	2.12946	2.27107	2.36872	2.40388	2.35407
2.39704	2.49079	2.56892	2.69196	2.3072	2.09626	2.31501	2.16364	2.37947	2.51716	2.51814	2.57673	2.4195	2.42146	2.274	2.60407
2.39021	2.399	2.44197	2.60993	2.25935	2.26716	2.35407	2.41072	2.50154	2.31501	2.38532	2.43904	2.91267	2.93708	2.19587	2.28083
2.19294	2.35407	2.31501	2.42243	2.55427	2.32771	2.50837	2.54939	2.44489	2.46833	2.45173	2.51911	2.44197	2.32185	2.25251	2.55232
2.00837	2.28962	2.46443	2.4947	2.38532	2.53376	2.18708	2.13923	2.62947	2.66072	2.55818	2.48396	1.39704	1.66267	2.26716	2.34431
2.47126	2.32966	2.44392	2.30232	1.54353	1.44685	2.21931	2.32966	1.6988	1.82575	1.67146	1.30036	2.33357	2.28279	2.34236	2.43708
2.3404	2.32771	2.35017	2.22712	2.59529	2.45759	2.07185	2.35505	2.36091	2.46931	2.32185	2.05622	2.29646	2.28083	2.23298	2.32771
2.06404	2.26716	2.49275	2.4615	2.33552	2.30036	2.31794	2.30915	2.61677	2.58357	2.18708	2.02497	2.53474	2.47419	2.3404	2.42243
2.26716	2.29841	2.16072	2.46833	2.46638	2.58845	2.06013	2.16657	2.38825	2.63728	2.36872	2.47907	2.58161	2.52888	2.17243	2.22517
2.4615	2.37751	2.35407	2.25251	2.22517	2.34431	2.23982	2.25739	2.44001	2.44489	2.33161	2.59822	2.26716	2.43611	2.23005	2.31794
2.44782	2.45564	2.40095	2.36286	2.22517	2.28083	2.36677	2.51032	2.23982	2.37751	2.40388	2.43122	2.16072	1.91364	2.52497	2.56404
2.35505	2.29646	2.21443	2.36286	1.25446	1.56794	2.32575	2.23493	2.31501	2.23005	2.56501	2.59236	2.23982	2.31501	2.32966	2.399
2.46931	2.54841	2.47907	2.4615	2.43415	2.42732	2.40974	2.33161	2.4029	2.3238	2.62165	2.36677	2.48103	2.37654	2.27595	2.39216
1.41462	1.83161	1.53083	1.61189	2.37751	2.24958	2.5113	2.37068	1.47712	1.49079	2.33845	2.23005	1.5904	1.55622	2.16657	2.21736
2.20075	2.13923	2.33161	2.32185	2.7906	2.94294	2.16657	2.26716	2.20857	2.14216	2.48103	2.37751	2.64216	2.66364	2.17536	2.3072
2.17536	2.46931	2.33161	2.33845	2.46833	2.56892	2.22224	2.32771	2.25935	2.29841	2.39216	2.40583	2.37947	2.31989	2.16657	2.44489
2.42146	2.27107	2.37654	2.40583	2.44978	2.4195	2.45173	2.4947	2.33161	2.07185	2.19001	2.14216	1.20368	1.43122	2.42146	2.40779
2.61482	2.43415	1.57966	1.78474	2.49275	2.47517	2.36091	2.357	1.62263	1.63337	2.40779	2.43708	2.37654	2.34821	2.37654	2.39411
2.55329	2.399	2.39021	2.44782	2.29646	2.44978	2.399	2.39216	2.38728	2.70759	2.32966	2.44392	2.50837	2.50447	2.17536	2.1363
2.56404	2.38142	2.37458	2.18708	2.29841	2.3404	2.21931	2.40583	2.37751	2.39704	2.42634	2.41462	2.37263	2.58064	2.41755	2.53962
2.40388	2.64607	2.44197	2.33845	2.67536	2.76521	2.39021	2.4322	1.43122	1.41462	2.38142	2.50837	2.22712	2.30915	2.49275	2.43122
2.24763	2.25935	2.37947	2.4029	2.2779	2.28962	2.32185	2.39021	2.29841	2.36872	2.64802	2.52888	1.39704	1.86872	1.857	2.2447
2.4195	2.30036	2.23982	2.28767	2.649	2.43904	2.08943	2.17829	2.26228	2.21931	2.34431	2.40583	2.4322	2.05622	2.27107	2.31989
2.35407	2.21736	2.42146	2.49763	2.34626	1.91853	2.38532	2.3238	2.35505	2.31306	1.50447	1.25446	2.22224	2.1197	2.23005	2.52595
2.33161	2.15779	2.28962	2.29646	2.44392	2.36872	1.5904	1.72419	2.44978	2.399	2.33552	2.3072	2.29841	2.37947	2.24958	2.44001
2.30525	2.06404	2.45857	2.46345	2.30036	2.37458	1.66267	1.44685	2.399	2.49275	1.99079	2.13923	2.33845	2.3238	2.07868	2.35407
1.49079	0.902903	2.33845	2.24275	2.53181	2.61384	2.07478	2.29353	2.43904	2.52888	2.67243	2.49275	2.17536	2.26228	2.2447	2.57087
2.51521	2.39216	2.35407	2.39216	2.149	2.25447	2.30525	2.29646	2.47907	2.48103	2.26911	1.95368	2.51911	2.39021	2.40583	2.37458
2.47517	2.49958	2.23005	2.49763	2.28474	2.04841	2.28083	2.56208	2.21443	2.4781	2.57282	2.52302	2.26911	2.27107	2.32575	2.46345
2.18708	2.16657	2.61775	2.44978	2.31794	2.44489	2.35407	2.60798	2.24958	2.48689	2.399	2.27107	2.32966	2.43122	2.31989	2.25935
2.60407	2.60505	2.3072	2.29841	2.37263	2.35212	2.35896	2.39216	2.42243	2.37654	2.50739	2.55818	2.16657	2.3072	2.3072	2.49665
2.38337	2.35212	2.23005	2.31501	2.63825	2.58259	2.41267	2.41267	2.45173	2.35896	2.47419	2.48396	2.37068	2.11384	2.2115	2.4615
1.67146	0.902903	2.37263	2.52497	2.59822	2.53572	2.37947	2.3404	2.26423	2.27107	2.56892	2.41267	2.22224	2.32575	2.64607	2.9029
2.38532	2.56404	2.53962	2.43122	2.55622	2.58259	2.23982	2.36091	2.27107	2.17829	2.29157	2.42732	2.44782	2.34626	2.11677	2.17536
2.35505	2.42634	2.61775	2.6031	2.36091	2.39704	2.46833	2.50349	2.44392	2.4781	2.49079	2.34626	2.41657	2.69392	2.26716	2.05232
2.41462	2.43611	2.52888	2.6197	2.35212	2.35407	2.43708	2.55915	2.25935	2.07478	2.40583	2.41072	2.45466	2.46833	2.24763	2.07185
2.44392	2.48689	2.38532	2.38728	2.34821	2.42732	2.55622	2.43708	2.21931	2.59138	2.37654	2.40388	2.12654	2.56306	1.55622	1.2779
2.61189	2.51911	2.34626	2.30232	2.35017	2.26228	2.36286	2.52302	1.51814	0.777903	2.37458	2.40583	2.3238	2.37068	2.28474	2.43708
2.33845	2.24275	2.41755	2.33552	1.51814	1.20368	1.6529	1.85114	2.31306	2.31111	2.47224	2.37068	2.54939	2.57282	2.39704	2.48103
2.45173	2.44001	2.53767	2.45564	2.55915	2.61775	2.50739	2.57771	2.26716	2.18122	2.45271	2.40388	2.35505	2.15779	2.18708	2.46443
2.29353	2.4195	2.51911	2.33161	2.26716	2.274	2.3072	2.12946	2.25739	2.15779	2.45271	2.47907	2.26423	2.36872	2.27107	2.23005
2.74861	2.70661	2.35505	2.32966	2.42146	2.42927	2.28962	2.37654	2.399	2.37654	2.40779	2.39411	2.33161	2.4615	2.06013	2.31306
2.48689	2.55427	2.36482	2.27107	2.58064	2.53376	2.26716	2.28962	2.54353	2.42927	2.59822	2.50349	2.33357	2.06013	2.33845	2.40583
2.34821	2.47517	2.36872	2.31111	2.30525	2.55427	2.31306	2.20857	1.55622	2.00349	2.50056	2.63923	2.44489	2.45759	2.16657	2.23982
2.38728	2.45564	2.35407	2.43904	2.38142	2.28083	2.35505	2.40388	2.37068	2.43611	2.24763	1.98591	2.36286	2.50349	2.28083	2.53181
1.54353	1.54353	2.25251	2.64704	2.34431	2.23982	1.56794	1.81208	2.46638	2.50056	2.32966	2.357	2.47419	2.48689	2.30036	2.45759
2.38825	2.42439	2.38142	2.32575	2.57673	2.49275	2.36677	2.53864	2.34821	2.61189	2.31306	2.21736	2.15193	2.28083	2.34821	2.58943
2.31306	2.54353	2.62556	2.48103	2.41072	2.34626	2.50837	2.58747	1.47712	1.36091	2.43122	2.34626	2.5445	2.47419	2.01228	2.28767
1.55622	2.03279	2.46638	2.28279	2.50447	2.50154	2.33161	2.43122	2.53474	2.56404	2.65681	2.60798	2.37263	2.40388	2.25447	2.23298
2.17536	2.31306	2.45564	2.48689	2.44978	2.4195	2.3072	2.28962	2.37751	2.52888	2.35505	2.26716	2.38142	2.399	2.15193	2.3404
2.36286	2.29841	2.40095	2.3238	2.42634	2.40388	2.32966	2.48103	2.39216	2.52497	2.52107	2.37654	2.35017	2.26911	2.18708	2.24275
2.28474	2.3238	2.28279	2.36091	2.21443	2.2115	2.48103	2.50837	2.28962	2.3404	2.49275	2.37458	2.482	2.48689	2.07868	1.89704
1.67146	1.0406	2.31111	2.43708	2.34236	2.41267	2.23005	2.25935	2.14216	2.35896	2.399	2.42634	2.23493	2.31111	2.02888	2.22224
2.22224	2.28962	2.49958	2.3238	2.75251	2.55818	2.26911	2.48493	2.43122	2.50056	1.54353	1.61189	1.34236	0.844309	2.31501	2.25739
2.39704	2.50837	2.52302	2.43904	2.31501	2.25935	2.28474	2.31306	2.46443	2.69294	2.29841	2.37751	2.56306	2.4322	2.35017	2.56208
1.56794	1.32185	1.54353	1.57966	2.25251	2.28083	2.20368	2.399	2.20075	2.49372	2.45759	2.60017	2.39021	2.40388	2.03669	2.17829
2.46833	2.20368	2.24958	2.31306	2.32185	2.43122	2.26911	2.42146	2.80818	2.96443	2.44489	2.40583	2.42634	2.13337	2.44978	2.54646
2.39704	2.39411	1.61189	1.47712	2.16657	2.20368	2.4029	2.56892	2.40388	2.36286	2.23493	2.38337	2.12946	2.1695	2.41755	2.26716
2.45857	2.51911	2.28083	2.26423	2.36091	2.39704	2.22517	2.32575	2.41072	2.30525	2.26911	2.18708	2.38532	2.37068	2.274	2.399
2.34626	2.25935	2.20857	2.28962	2.35505	2.31501	2.48103	2.38142	2.19782	2.27595	2.44685	2.68122	1.4615	1.49079	2.29841	2.52302
2.40583	2.41267	2.4781	2.4615	2.33845	2.40583	1.36091	1.64314	2.3238	2.45173	2.60798	2.46443	2.30915	2.12946	2.11384	2.37458
2.5738	2.51814	2.53767	2.37654	2.22712	2.24958	2.31306	2.1197	2.4947	2.48493	2.36091	2.357	2.51716	2.54353	2.38532	2.53376
2.26228	2.43122	1.20368	1.56794	2.58161	2.48689	2.12654	2.31111	2.49665	2.42243	2.38728	2.37263	2.47126	2.35505	2.29841	2.29646
2.58747	2.65583	2.28083	2.3072	2.32966	2.66853	2.4322	2.38532	2.51521	2.51911	2.399	2.1363	2.4322	2.51032	2.3404	2.43122
2.4195	2.29353	2.35407	2.31989	2.29353	2.14216	2.28767	2.30232	2.3404	2.44392	2.57282	2.77595	2.399	2.24958	2.1031	2.33161
2.16657	2.23982	1.6529	1.25446	2.4322	2.32966	2.24275	2.10993	2.53864	2.53962	2.34626	2.37263	2.56892	2.39607	2.19587	2.17829
2.32185	2.17536	2.45271	2.36482	2.26716	2.51814	2.27107	2.20661	2.49763	2.42439	2.25935	2.29157	2.36091	2.42732	2.35017	2.21736
2.49763	2.45173	2.34626	2.38825	2.59138	2.53962	2.42732	2.43415	2.47224	2.37263	2.44392	2.357	2.4947	2.52888	2.43904	2.30915
2.33552	2.35505	2.45759	2.28279	2.44392	2.49665	2.4195	2.55622	2.23982	2.36286	2.3238	2.38142	2.37947	2.39704	2.41072	2.35896
2.48103	2.2115	2.44489	2.55915	2.23982	2.46345	2.40388	2.41462	2.53962	2.41072	2.56404	2.78083	1.49079	2.09333	1.51814	1.55622
2.35017	2.47517	2.52107	2.44197	2.42732	2.54939	2.22224	2.24958	2.52204	2.39411	2.23982	2.42732	2.30525	2.52693	1.34236	1.69001
2.32966	2.46931	2.24958	2.39411	2.25251	2.63435	2.37654	2.4322	2.24275	2.29646	2.35505	2.20661	2.51228	2.52107	2.12361	2.2447
2.20661	2.25935	2.29841	2.31111	2.47419	2.53181	2.45173	2.51814	2.48982	2.45759	2.39411	2.36482	2.31501	2.22517	2.45466	2.40388
2.46833	2.46931	2.56013	2.48396	2.41072	2.34626	2.38532	2.16364	2.399	2.53572	2.2115	2.16072	2.37654	2.19587	2.07868	2.40583
2.31306	2.50349	2.49958	2.46052	2.24958	2.2779	2.28279	2.18415	2.45759	2.41755	2.26716	2.30232	2.3238	2.46443	2.36677	2.42439
2.23005	2.42634	1.62263	1.39704	2.35017	2.43122	2.19001	2.42439	2.37751	2.23982	2.5904	2.51032	2.32966	2.14607	2.42146	2.45759
2.33357	2.42634	2.2779	2.38825	2.39704	2.12946	2.35407	2.46345	2.1031	2.20857	2.50447	2.61872	2.61677	2.71931	2.33845	2.56208
1.60114	1.53083	2.23298	2.41462	2.30525	2.27595	2.22517	2.2447	2.10017	2.45466	2.48103	2.28083	2.29157	2.37654	2.53474	2.41755
2.27107	2.18122	1.54353	1.61189	2.51423	2.47517	2.2447	2.24763	2.17243	2.31501	2.56892	2.67536	2.46443	2.44197	2.26911	2.23786
2.23493	2.40583	2.50447	2.45271	2.49665	2.4195	2.38825	2.52302	2.38532	2.27107	2.5865	2.64997	2.3238	2.11677	2.06794	2.21443
2.48786	2.44197	2.20857	2.26911	2.36286	2.38337	2.45271	2.49079	2.45271	2.4195	2.45173	2.56892	1.2779	1.9488	2.45759	2.44685
1.30036	2.00349	1.60114	1.70661	2.61384	2.75251	2.36677	2.53376	2.1695	2.19782	2.28767	2.41072	2.38532	2.43904	2.75544	2.93513
2.45759	2.35407	2.45564	2.40388	2.51521	2.37751	2.40095	2.5445	1.53083	1.86872	2.36286	2.29841	2.57966	2.45564	2.34626	2.51911
2.38532	2.357	2.72712	2.66462	2.52497	2.41072	2.3072	2.45564	2.37068	2.36091	2.42439	2.35407	2.36286	2.37751	2.32966	2.35505
2.33552	2.19782	2.38337	2.49665	2.46931	2.39021	2.12654	2.15486	2.39021	2.47907	1.82575	1.81208	2.29646	2.34626	2.17536	2.43904
2.36482	2.14216	2.3404	2.25935	2.53767	2.53376	2.23493	2.48103	2.64118	2.58161	2.27107	2.37068	2.28767	2.33845	2.10993	2.58259
2.42634	2.50154	2.44489	2.53474	2.33845	2.39216	2.27107	2.37654	2.55915	2.57282	2.49958	2.41755	2.42732	2.44197	2.2115	2.24958
2.25935	2.31306	1.47712	1.41462	2.47712	2.46345	2.42732	2.56989	2.45857	2.52888	2.48689	2.44978	2.47712	2.54353	2.34626	2.48689
2.30232	2.54841	1.2779	1.39704	2.34626	2.43611	2.23005	2.23298	2.32966	2.57087	2.40095	2.29646	2.24763	2.2115	2.26423	2.28083
2.43122	2.4195	2.34431	2.54841	2.44197	2.45857	2.357	2.49275	2.34821	2.32575	2.40583	2.27595	2.12654	2.40095	2.30525	2.19587
2.35212	2.41755	2.36091	2.274	2.32966	2.39411	2.37751	2.39216	2.3404	2.357	2.51521	2.62849	2.35896	2.33161	2.30525	2.26228
2.35505	2.45173	2.41267	2.41267	2.17536	2.22517	2.17536	2.4195	2.34821	2.41755	2.38337	2.51911	2.23982	2.34626	2.52107	2.60505
1.41462	1.43122	2.24958	2.47419	2.30915	2.06013	2.4029	2.44489	2.3072	2.32575	2.27595	2.29841	2.49275	2.26228	2.43122	2.3238
2.44489	2.25935	1.79841	1.63337	2.51814	2.33161	2.37751	2.43904	2.18708	2.28474	2.52986	2.39704	2.38728	2.56306	2.35505	2.21931
2.36677	2.26911	2.36091	2.36872	2.93122	2.97126	2.66364	2.58161	2.4029	2.41072	2.60798	2.399	2.69685	2.6822	2.13923	2.26228
2.26911	2.30232	2.39216	2.36286	2.48493	2.50154	2.34236	2.46833	2.29646	2.34236	2.47419	2.42146	1.36091	1.5904	2.24958	2.4195
2.38728	2.46638	2.40779	2.24958	2.44978	2.48982	1.57966	1.5904	2.60896	2.45466	2.18708	2.41072	2.274	2.25935	2.27107	2.36091
2.40095	2.46638	1.5904	1.54353	2.36286	2.22712	2.47712	2.24275	2.66462	2.38728	2.39704	2.32185	2.5572	2.60798	2.17243	2.3072
2.2779	2.17243	2.4195	2.36286	2.23786	2.38728	2.3404	2.33845	1.63337	1.55622	2.3072	2.43904	2.39704	2.39704	1.5904	1.7154
2.40388	2.38825	1.63337	1.732	2.33357	2.25739	2.45271	2.51032	2.30232	2.30036	2.52497	2.39216	2.44392	2.53376	2.36872	2.36286
2.50056	2.4322	1.66267	1.62263	2.29646	2.30525	2.55232	2.51228	2.32185	2.39411	2.16657	2.2115	2.40388	2.50154	2.22224	2.3404
2.35407	2.41072	2.45759	2.50349	2.45564	2.58454	2.54743	2.49665	2.55232	2.64802	1.62263	1.41462	2.45173	2.48493	2.67634	2.79646
2.31306	2.4195	1.78474	1.67146	2.3404	2.24275	2.23493	2.28083	1.69001	1.63337	2.29841	2.39216	2.36286	2.17829	2.23298	2.63728
2.35407	2.35407	2.20075	2.04841	2.45759	2.53962	2.28083	2.19294	1.32185	1.4615	2.49372	2.47126	2.31501	2.17536	2.23493	2.35505
2.49763	2.58845	2.46052	2.19587	2.53962	2.68025	2.41072	2.53767	2.45173	2.399	2.20368	2.31794	2.18415	2.25935	2.36482	2.49275
1.67146	1.6988	2.28962	2.20661	2.48689	2.46931	2.33845	2.30232	2.37947	2.32185	2.37947	2.20075	2.51228	2.41755	2.16657	2.35407
2.28962	2.2115	2.37458	2.4029	2.12946	2.08943	2.4322	2.41267	1.51814	0.953684	2.58064	2.4781	2.26228	2.01228	2.26911	2.40583
2.38532	2.35505	2.5445	2.4322	2.51814	2.53474	2.08943	2.20661	2.17829	2.01228	2.47712	2.3072	2.53572	2.51814	2.11677	2.28083
2.357	2.274	2.52888	2.38728	2.274	2.44978	2.51911	2.64314	2.5738	2.45759	2.38728	2.41755	2.26911	2.10993	2.36286	2.55134
2.58161	2.47907	2.40388	2.6363	2.58454	2.59138	2.43122	2.56208	2.11384	2.4615	2.49665	2.55622	2.29157	2.37263	2.36091	2.35212
2.53181	2.46931	2.25739	2.28474	2.38532	2.31501	2.28083	2.30915	2.37947	2.41072	2.20661	2.44978	2.53376	2.55329	2.21931	2.35212
2.22712	2.46443	2.28962	2.24763	2.399	2.34821	2.37751	2.42146	2.19294	2.31306	2.34236	2.39021	2.28474	2.38532	2.23005	2.01228
1.62263	0.902903	2.30036	2.17243	2.38337	2.41755	2.3072	2.30036	2.32966	2.23493	2.49372	2.48493	2.52302	2.37654	1.66267	1.91853
1.2779	1.76325	2.23005	2.47907	2.46833	2.53572	2.43122	2.41462	2.15486	2.20857	2.42146	2.11384	2.32966	2.17536	1.91364	2.19782
2.40388	2.46833	2.28962	2.40388	2.26228	2.41267	2.51911	2.31989	2.29841	2.4195	2.25935	2.3404	2.19782	2.44489	2.36091	2.26911
2.41267	2.39704	2.36872	2.28767	2.36286	2.51716	2.20857	2.43611	2.38532	2.33552	2.39607	2.66853	2.1031	2.28083	2.47907	2.43904
2.41755	2.274	2.4615	2.44392	2.3404	2.56404	2.36872	2.3072	2.47419	2.36872	2.36091	2.34821	2.61775	2.71345	1.67146	1.34236
2.36872	2.57673	1.60114	1.53083	2.37654	2.28474	2.30915	2.37458	2.274	2.47907	2.47712	2.46833	2.59138	2.51423	2.30232	2.49079
2.58747	2.62165	2.42243	2.16657	2.42927	2.41072	2.20368	2.43611	2.29157	2.34236	2.52888	2.40583	2.32966	2.12654	2.34626	2.51716
2.38532	2.39704	2.45173	2.25251	2.19782	2.11677	2.28279	2.28962	2.56404	2.73396	2.54743	2.55818	2.3072	2.39607	2.48396	2.61775
2.28767	2.28279	2.21736	2.23982	2.23982	2.31989	2.30232	2.24763	2.27595	2.49079	2.45857	2.46833	2.57673	2.53572	2.08552	2.26228
2.28962	2.28474	2.49958	2.61482	2.38337	2.41755	2.37263	2.4322	2.39411	2.38532	2.20857	2.23298	2.36872	2.33357	2.4029	2.38337
2.48103	2.31111	2.39607	2.22712	2.35505	2.4195	2.38532	2.2447	2.42439	2.36872	2.42439	2.41072	2.31501	2.5445	1.62263	1.11384
2.32771	2.53376	2.29646	2.37751	2.50739	2.45564	2.33161	2.49372	2.35407	2.43708	2.24275	2.12946	2.42439	2.60603	2.35407	2.12946
2.16657	2.16657	2.39704	2.36091	2.39704	2.15193	1.62263	1.39704	1.57966	1.732	2.44392	2.44001	2.25251	2.46052	2.37068	2.48493
2.47517	2.43904	2.42439	2.32966	2.38337	2.41755	2.31794	2.31989	2.38532	2.41267	2.4615	2.57771	2.34626	2.40095	2.27107	2.16364
2.36872	2.57478	2.42439	2.32185	2.47517	2.20075	2.35505	2.29157	2.73982	2.61482	2.43904	2.18708	1.2779	1.51814	2.36872	2.4195
2.34821	2.36286	2.38532	2.39704	2.54255	2.45173	2.56697	2.58845	2.399	2.48786	2.399	2.46345	2.5904	2.57966	2.28767	2.2779
1.47712	1.66267	2.4195	2.30525	2.13337	2.26228	2.37068	2.52107	2.47712	2.44489	2.28279	2.48103	2.37458	2.58259	2.26911	2.149
2.2779	2.36091	2.24275	2.3072	2.53376	2.5865	2.21931	2.38825	2.48982	2.64216	2.59431	2.72419	2.482	2.61091	1.99079	2.21736
2.10017	2.25935	2.23005	2.18708	2.52204	2.41755	1.51814	0.777903	2.57966	2.62361	2.42927	2.4195	2.19587	2.25739	2.28279	2.29353
2.33552	2.41267	2.49079	2.66462	2.69587	2.84626	2.37458	2.23982	2.35505	2.48689	2.39411	2.48493	2.39021	2.17536	2.33552	2.43708
2.41657	2.40388	2.34626	2.38337	2.51423	2.67439	2.34626	2.23786	2.4615	2.48493	2.55915	2.52693	2.24763	2.43611	1.62263	1.6529
2.44197	2.50154	2.56892	2.46345	2.50837	2.51423	2.50837	2.76032	1.57966	1.34236	2.42634	2.35212	2.4947	2.26716	2.48396	2.42927
2.51228	2.47224	2.42439	2.43708	2.62947	2.56404	2.32966	2.47907	2.38532	2.11677	2.65388	2.51521	2.26228	2.31306	2.33161	2.399
2.45173	2.42439	2.41267	2.43611	1.54353	1.73982	2.62849	2.58747	2.36872	2.30525	2.25935	2.20075	2.46931	2.54353	2.47419	2.29841
2.4615	2.46931	2.42634	2.47517	2.40388	2.44978	2.41755	2.23982	2.39607	2.19001	2.52107	2.41462	2.26228	2.31306	2.31306	2.48396
2.46345	2.55622	2.54646	2.47224	2.4615	2.49079	2.31989	2.32185	2.30036	2.28474	2.46833	2.4947	2.49079	2.3072	2.38337	2.30915
2.55329	2.56404	2.24763	2.37263	2.649	2.65388	2.1363	2.15193	2.35896	2.36286	2.47517	2.31989	2.29646	2.25447	1.9947	2.34821
2.4029	2.37654	1.51814	1.32185	2.38825	2.51911	1.56794	1.49079	2.4615	2.35017	2.35017	2.35896	2.33161	2.38825	2.30036	2.35896
2.29157	2.41267	1.76325	1.64314	2.38337	2.53376	2.44489	2.46443	2.30525	2.18122	2.40388	2.49958	1.6529	1.4615	2.11384	2.12361
1.43122	1.2779	2.64021	2.69294	2.93318	3.02204	2.16364	2.30525	2.39021	2.48786	2.29646	2.36677	1.60114	1.60114	2.23298	2.40779
2.24958	2.36286	2.18708	2.32966	2.39704	2.33552	2.32771	1.982	2.53376	2.60603	2.2447	2.26716	1.61189	1.61189	2.23298	2.46443
2.54939	2.50739	2.27595	2.33161	2.56306	2.70368	2.29646	2.47907	2.31794	2.11384	2.39021	2.4781	1.57966	1.43122	2.19001	2.29646
2.48396	2.42146	2.30525	2.24958	2.63337	2.47126	1.57966	1.47712	2.49372	2.39411	2.53181	2.45271	2.51814	2.51521	2.52204	2.6656
2.43708	2.26228	2.24958	2.26716	2.40388	2.42146	2.32966	2.17829	2.33161	2.36286	2.31306	2.46443	1.54353	1.41462	2.28767	2.40095
1.56794	1.732	2.27107	2.26716	2.70368	2.78669	2.20857	2.50642	2.41755	2.51228	2.51423	2.54157	2.57282	2.51911	2.2447	2.32966
2.43904	2.28767	2.37654	2.40779	2.16364	2.32966	2.32771	2.46931	2.13337	1.95368	2.23982	2.38728	2.64118	2.63435	1.62263	0.844309
2.30525	2.40583	1.34236	1.4615	2.41267	2.38825	2.47712	2.46931	2.357	2.14607	2.42634	2.08259	2.22224	2.34626	1.95857	2.58259
2.43904	2.56794	2.40095	2.4029	3.15974	3.07868	2.39607	2.45271	2.46931	2.32771	2.30915	2.23493	2.20857	2.37068	2.40583	2.31794
2.36872	2.26716	2.28962	2.07185	2.68611	2.60407	2.59529	2.68904	2.62556	2.5113	2.57966	2.51032	2.29841	2.23982	2.15486	2.2447
2.482	2.5113	2.4615	2.38532	2.50056	2.399	2.23982	2.49275	2.37947	2.20368	2.37458	2.32771	2.35212	2.23005	2.28767	2.37263
2.399	2.16072	2.53962	2.46638	1.53083	1.55622	2.33161	2.32575	2.57771	2.5572	2.51228	2.49275	2.32575	2.27107	2.32771	2.22712
2.35505	2.40779	2.32966	2.36286	2.52497	2.40779	2.38532	2.19001	2.55818	2.53572	2.64607	2.46345	2.20661	2.23005	2.27107	2.30915
1.68122	1.66267	1.67146	1.41462	2.29353	2.39607	2.42146	2.62947	2.49763	2.51716	2.24275	2.26228	2.35505	2.53864	2.26423	2.35896
2.48103	2.42732	2.46052	2.42634	2.28279	2.38728	2.36286	2.31501	2.3072	2.33552	2.41267	2.23005	2.49763	2.2115	2.08259	2.16364
2.30036	2.54255	2.37458	2.53376	1.25446	1.7154	2.39216	2.29646	1.70661	0.477121	2.56989	2.48689	2.30525	2.33357	2.107	2.23493
2.2115	2.35407	2.33161	2.4615	2.47224	2.53181	1.54353	1.732	2.10993	2.33552	2.42634	2.56697	2.3404	2.30232	2.07478	2.3238
2.47907	2.48689	2.35407	2.2115	2.37654	2.39411	2.27107	2.38337	2.21736	2.44197	2.72126	2.90974	2.36286	2.37654	2.4615	2.60798
2.35407	2.47907	2.66364	2.61677	2.37068	2.44001	2.53864	2.48689	2.36286	2.41657	2.38337	2.4195	2.3072	2.11677	2.33845	2.22224
1.66267	1.36091	2.27595	2.38532	2.45564	2.42146	2.36677	2.55329	2.71931	2.64802	2.39216	2.49079	2.56892	2.55818	2.34626	2.36872
2.30915	2.3238	2.45564	2.37751	1.34236	1.20368	2.45466	2.56404	2.41072	2.43415	2.399	2.24763	2.357	2.3238	2.27595	2.49763
2.55915	2.4615	2.31794	2.56892	2.37458	2.29157	2.28962	2.37068	2.29157	2.21931	1.68122	1.70661	2.23982	2.17536	2.24275	2.37947
2.24763	2.27107	2.20857	2.2115	2.50056	2.32575	2.58161	2.51423	1.53083	1.6988	2.42439	2.3404	2.44001	2.52497	2.20368	2.44392
2.31306	2.46931	2.52302	2.40583	2.46833	2.51814	2.12946	2.20857	2.37654	2.31306	2.52986	2.50739	2.27107	2.25251	2.28767	2.37654
2.3404	2.30525	2.38825	2.35407	2.37654	2.16364	2.57771	2.44392	2.45173	2.49763	2.31306	2.3072	2.31501	2.17829	2.23982	2.59529
2.36091	2.30525	2.34431	2.52302	2.35212	2.56306	2.3404	2.51521	2.41755	2.42634	2.55915	2.42439	2.399	2.2115	2.48493	2.46833
2.25251	2.482	2.79353	2.87556	1.79157	1.25446	2.45759	2.39021	2.37654	2.5904	2.28767	2.36677	2.41267	2.33845	2.07185	2.20857
2.38337	2.36872	2.40388	2.52497	2.55622	2.49958	2.44489	2.48103	2.26911	2.30525	2.20857	2.34821	2.28767	2.40583	2.34626	2.44978
2.37751	2.29646	2.38337	2.41267	2.25935	2.107	2.06794	2.37751	2.39411	2.40779	2.44489	2.46833	2.32185	1.95857	2.37263	2.36872
1.67146	1.57966	2.49275	2.43708	2.20368	2.45173	2.19001	2.09333	2.49275	2.23982	2.38142	2.33845	2.24958	2.27107	2.10017	2.18708
2.37654	2.35505	2.24763	2.36091	3.04255	3.00642	1.54353	1.77009	2.42634	2.35505	2.43611	2.4615	2.39021	2.17536	2.21443	2.51423
1.25446	1.89118	2.74372	2.63337	2.41755	2.24275	2.43122	2.4322	2.36872	1.6988	2.66462	2.62947	2.36872	2.35407	2.24763	2.4195
1.5904	1.4615	2.34431	2.30525	2.38337	2.1695	2.34431	2.48103	2.40583	2.46931	2.27595	2.0406	2.30915	2.51228	2.1031	2.27107
2.32185	2.40095	2.34431	2.35212	2.43122	2.32185	2.32771	2.32185	2.4195	2.51423	2.57966	2.47517	1.82575	2.30525	2.4029	2.27107
2.39411	2.35212	2.21736	2.11384	2.46345	2.23982	2.39411	2.39607	2.40388	2.40388	2.41657	2.32966	2.35407	2.107	1.857	2.40388
2.33357	2.38142	2.357	2.45759	2.3072	2.46931	2.38825	2.26228	2.28767	2.3404	1.57966	1.61189	2.399	2.28962	2.39411	2.2779
2.21931	2.32966	2.44978	2.51032	2.31306	2.36872	2.51911	2.42732	2.399	2.38532	2.36286	2.29157	2.35896	2.43122	2.17829	2.2115
2.27107	2.2447	2.4195	2.54157	2.28767	2.14216	2.36286	2.37458	2.50154	2.29646	2.45173	2.57673	1.47712	1.93415	2.23982	2.08552
2.45173	2.35017	2.47907	2.42927	2.45857	2.32575	2.23005	2.3238	2.46931	2.45564	2.50739	2.35505	2.35505	2.49665	2.41267	2.37751
1.25446	1.74763	2.56404	2.55818	2.57575	2.5738	2.39704	2.50837	1.64314	0.777903	2.2779	2.34821	2.54939	2.49665	2.41755	2.56892
2.5865	2.47126	2.41267	2.33357	2.33357	2.25447	2.38532	2.36677	2.25739	2.17243	2.20857	2.29841	2.26228	2.36286	2.33161	2.35505
2.37654	2.39704	2.23298	2.49372	2.32575	2.28083	2.32185	2.33357	2.43122	2.37654	2.39607	2.3238	1.6529	1.36091	2.29646	2.47419
2.47419	2.35505	2.29353	2.25447	2.36677	2.34821	2.33845	2.24763	2.39704	2.20857	2.23982	2.12654	2.36482	2.31501	2.19001	2.20075
2.71736	2.47907	2.23786	2.16072	2.39411	2.36091	2.08552	2.24763	2.59138	2.52302	2.57575	2.52986	2.30525	2.20368	2.35407	2.54157
2.36677	2.45173	2.40779	2.2115	2.48103	2.48689	2.40583	2.28279	2.28767	2.20075	2.52986	2.35407	1.25446	1.68122	2.42634	2.28083
2.29841	2.44489	2.11677	2.29646	2.47907	2.44685	2.36677	2.24958	2.399	2.41267	2.48103	2.47907	2.44001	2.4947	2.07185	2.05622
1.25446	1.6988	2.62654	2.56989	2.33552	2.26228	2.17536	2.23493	2.40583	2.36286	2.32771	2.41462	2.43904	2.39411	2.32575	2.5865
2.35505	2.35505	2.37654	2.23786	2.39704	2.17536	2.08943	2.09333	2.53474	2.39216	2.23786	2.34626	1.68122	1.67146	2.12361	2.20661
1.79841	1.0406	2.44782	2.49958	2.34626	2.55622	2.19782	2.20368	2.51814	2.65876	2.4947	2.52888	2.49763	2.56697	1.55622	1.53083
1.2779	1.36091	2.25739	2.36091	2.40095	2.30525	2.47419	2.42243	2.44685	2.48493	2.33161	2.1197	2.38532	2.39411	2.34431	2.3404
2.20075	2.30232	2.33845	2.30232	2.47224	2.32771	2.1695	2.2779	2.24275	2.50056	2.36091	2.28474	1.55622	1.83161	2.34626	2.43904
2.42732	2.79157	2.52986	2.35017	2.45271	2.52888	2.47224	2.52888	2.48103	2.39216	2.54939	2.36482	2.31111	2.40095	2.17829	2.25251
2.55622	2.41072	2.3238	2.19001	2.46931	2.49665	2.57966	2.74079	2.37751	2.37458	2.44782	2.57478	2.46638	2.64704	2.17829	2.33552
2.37458	2.2115	2.55915	2.4615	2.49275	2.41755	2.43708	2.6529	2.47419	2.42146	2.44489	2.55134	2.31111	2.33161	2.19001	2.48103
1.62263	1.81892	2.17243	2.12654	2.4947	2.48103	2.4029	2.58259	2.25935	2.14216	1.70661	1.81892	2.42634	2.05232	2.32966	2.38337
2.4615	2.49079	2.37458	2.41755	2.41657	2.28767	2.50837	2.62165	2.39607	2.41267	2.33845	2.46052	2.43904	2.35407	2.24275	2.53376
2.43708	2.62068	2.07478	2.24275	2.29157	2.24275	2.23493	2.45466	2.32966	2.40583	2.27107	2.26423	2.43708	2.26228	2.20661	2.33161
2.37654	2.43708	2.43122	2.44489	2.36872	2.17536	2.05622	2.22517	2.47907	2.5904	2.53864	2.45466	1.60114	1.49079	2.36872	2.54353
2.37263	2.22517	2.39021	2.40388	2.52888	2.45173	2.34821	2.49958	2.39021	2.45173	2.26716	2.33357	2.39216	2.55329	2.06013	2.12946
2.50447	2.51032	2.23298	2.13923	2.32966	2.43708	2.39216	2.61579	2.53181	2.607	2.44392	2.38825	2.51423	2.60798	2.20661	2.61579
2.41072	2.4322	2.48689	2.3072	2.52107	2.32185	2.44392	2.64021	2.32185	2.27107	2.51716	2.43415	2.37947	2.54939	2.1695	2.32185
1.60114	1.89118	2.24958	2.33845	2.60017	2.54939	2.15779	2.22517	2.29841	2.41657	2.38142	2.18415	1.62263	1.53083	2.12654	2.24958
2.40095	2.49372	2.37654	2.34821	2.53181	2.46052	2.39021	2.37263	1.66267	1.7779	2.69978	2.76911	2.50837	2.48493	2.23982	2.18708
2.2779	2.37654	2.46638	2.52497	2.37654	2.53864	2.28767	2.38337	2.26423	1.94392	2.48689	2.52888	1.53083	1.39704	2.03279	2.08552
2.37068	2.46345	2.38532	2.62947	2.36286	2.25251	2.45173	2.47517	2.38825	2.41755	2.31989	2.34821	2.15486	2.23982	2.01618	2.16657
1.76325	1.37947	2.61482	2.67927	2.42439	2.53376	2.16657	2.43904	2.35896	2.34236	1.50447	1.86872	2.52986	2.49665	2.22517	2.37654
2.2779	2.44001	2.30232	2.13337	2.35017	2.25935	2.03669	2.29157	1.50447	1.50447	2.30525	2.45564	2.29841	2.32966	1.6529	1.63337
2.36872	2.39021	2.38825	2.15486	1.54353	1.5904	1.4615	1.6529	2.56404	2.5113	1.67146	1.84431	2.40388	2.41462	2.51814	2.45564
2.33357	2.63532	2.46638	2.50349	3.11579	3.12263	2.05622	2.35407	2.36286	2.49958	2.4195	2.28083	2.44782	2.42439	2.59822	2.73103
2.41072	2.2447	2.46052	2.49763	2.38337	2.58845	2.34626	2.35896	2.51423	2.54157	2.2115	2.05622	2.62068	2.68708	2.42439	2.55232
2.38728	2.43415	2.55818	2.49763	2.34626	2.32185	2.48493	2.60993	2.46931	2.49958	2.38825	2.399	2.29841	2.12654	2.21931	2.28279
2.48493	2.37458	2.35505	2.42634	2.25251	2.34626	2.48689	2.55915	2.35896	2.48982	2.37654	2.42927	2.42634	2.42439	2.34821	2.149
2.61482	2.51228	2.37068	2.2779	2.43904	2.4195	2.12654	2.21931	2.37068	2.35212	2.36286	2.41462	2.51716	2.56697	2.12946	2.28474
1.41462	1.34236	2.36677	2.50447	2.28083	2.41267	1.67146	1.55622	2.39607	2.31989	2.52888	2.24763	2.59626	2.62849	1.55622	1.20368
1.56794	1.44685	2.50447	2.47419	2.34821	2.30232	2.29841	2.46931	2.35505	2.43708	2.37068	2.53572	1.50447	0.953684	2.10017	2.28474
2.357	2.2115	2.40583	2.46833	2.56501	2.5445	2.3404	2.42634	1.25446	1.5904	2.33161	2.31501	2.52986	2.24958	2.40095	2.36482
2.3404	2.31306	2.32575	2.23982	2.28767	2.28083	2.31306	2.39216	2.31501	2.19782	2.61677	2.5572	2.34821	2.34626	2.25447	2.2447
2.25935	2.39607	2.37751	2.45564	2.59138	2.63825	2.399	2.45857	1.66267	1.732	2.38142	2.53962	2.32966	2.22712	2.37458	2.62947
2.2447	1.93904	2.40583	2.29646	2.3072	2.33161	2.56404	2.5445	2.33357	2.37751	2.28474	2.42927	2.25447	2.46345	2.19001	2.149
2.42732	2.21931	2.28962	2.11384	2.30232	2.4195	2.48493	2.32185	2.47907	2.49763	2.51716	2.30036	1.57966	1.36091	2.35017	2.59626
2.274	2.1197	2.36286	2.40583	2.38728	2.36286	2.54157	2.66462	2.54841	2.61872	2.16364	2.26911	2.36872	2.40583	2.31306	2.4615
2.48103	2.41657	2.47126	2.46345	2.47224	2.54255	2.1197	2.21931	2.47907	2.46443	2.45857	2.39704	2.2447	2.16657	2.24275	2.44782
2.42732	2.53376	2.40095	2.5738	2.274	2.45759	1.67146	1.20368	2.357	2.39607	2.39704	2.58259	2.2779	2.32575	1.62263	1.57966
2.56794	2.60896	2.35212	2.49763	2.38532	2.2779	2.1197	2.20075	2.51716	2.43611	2.17536	2.20661	2.35212	2.37068	2.45271	2.49372
2.42439	2.48493	2.28474	2.53962	2.36286	2.33357	2.53572	2.55818	2.47907	2.53962	2.50154	2.51423	1.55622	0.844309	2.28083	1.9947
2.1695	2.43904	2.43708	2.51521	2.36872	2.1197	1.982	2.16364	2.3404	2.33845	2.43122	2.399	2.50739	2.63142	2.44782	2.67243
2.37654	2.1695	2.51423	2.50056	2.48493	2.57575	2.43611	2.46345	2.50447	2.51716	2.28767	2.43904	1.43122	0.477121	2.16072	2.34626
2.41755	2.50642	1.61189	1.55622	2.49763	2.4195	2.42732	2.37654	2.23298	2.38142	2.32575	2.2115	2.32771	2.38728	1.56794	1.41462
2.35017	2.44197	2.23982	2.25739	2.23982	2.15779	2.47907	2.45564	2.40779	2.45173	2.45271	2.42243	2.43904	2.44685	2.10993	2.46638
2.42927	2.31306	2.24275	2.28083	2.47907	2.58357	2.42927	2.31794	2.52986	2.53572	2.4615	2.49665	2.28767	2.37458	2.47419	2.274
2.25251	2.40095	2.44782	2.357	2.57673	2.60603	2.29646	2.37263	2.44685	2.50349	2.38532	2.52497	1.36091	1.84431	2.36286	2.25251
2.47419	2.4029	2.46931	2.44489	2.42243	2.53181	2.34821	2.1031	2.35212	2.60407	2.37654	2.46931	2.29646	2.4195	2.39021	2.45173
2.47517	2.54841	2.34821	2.34821	2.55427	2.53572	2.07478	2.17829	2.44001	2.4029	2.49079	2.38532	2.3404	2.50642	2.35212	2.57087
2.36091	2.39704	2.22224	2.5738	2.2447	2.20661	2.35896	2.39216	2.49372	2.52497	2.49275	2.48103	2.22224	2.36091	2.07185	2.28083
2.27107	2.38337	2.32771	2.27595	2.36091	2.36286	2.29646	2.49079	2.67536	2.58357	2.39216	2.29157	2.48689	2.38337	2.25251	2.15193
2.3072	2.35407	2.42732	2.48982	1.54353	1.14607	2.38825	2.54353	1.67146	1.56794	2.4029	2.47907	2.29157	2.22712	2.20075	2.3238
2.60798	2.59529	2.38825	2.4029	1.25446	1.70661	2.25739	2.40583	1.79157	1.67146	2.62849	2.51423	2.28083	2.29353	2.11384	2.14216
2.50056	2.25935	2.37947	2.47126	3.00935	2.95661	2.25251	2.11677	2.44489	2.36091	2.44782	2.42439	2.61872	2.58454	2.23298	2.17829
2.53474	2.51032	2.43708	2.52888	2.34236	2.57478	2.46345	2.4947	2.48493	2.4947	2.65583	2.53376	2.28962	2.42634	2.40779	2.50349
2.36286	2.32966	2.36872	2.49665	2.4195	2.30036	2.51228	2.53376	2.54255	2.56306	2.40388	2.49763	2.45564	2.44489	2.31794	2.64216
2.43904	2.50349	2.24763	2.23298	2.33161	2.02497	2.3072	2.42634	2.4322	2.43122	2.30525	2.33161	2.36872	2.50837	2.05232	2.2779
2.33161	2.20857	2.47419	2.53864	2.5445	2.36677	2.18122	2.18708	2.41267	2.41072	2.44392	2.47419	2.41755	2.35212	1.54353	1.79157
2.50056	2.43122	2.24275	2.24275	2.399	2.32771	2.32771	2.15486	2.20857	2.27107	2.40388	2.53474	2.47907	2.5738	2.16657	2.37654
1.2779	1.57966	2.31306	2.52302	2.42634	2.41657	2.17243	2.15486	2.36286	2.54157	2.42146	2.52693	2.31306	2.07478	2.20075	2.22712
2.43122	2.36677	2.54255	2.52497	2.29157	2.33552	2.08259	2.45173	2.39411	2.37751	2.44197	2.45759	2.38337	2.43611	2.10017	2.37263
2.399	2.21931	2.29841	2.49275	2.482	2.4322	2.27107	2.23298	2.53474	2.67146	2.33357	2.3072	2.4029	2.36091	2.07478	2.46052
2.52986	2.64118	2.39216	2.15486	2.58161	2.66169	1.51814	1.2779	2.51911	2.44978	2.46052	2.24275	2.53962	2.35407	2.35505	2.40388
1.36091	1.63337	2.25251	2.28962	1.70661	1.34236	2.46052	2.48396	2.39021	2.33161	2.18708	2.22224	2.61775	2.45271	2.30525	2.44392
1.7154	1.62263	2.41657	2.5738	2.23298	2.34626	2.39704	2.42146	2.38532	2.41072	2.37654	2.26228	2.42439	2.3238	2.22224	2.48689
2.44978	2.57087	2.4195	2.34821	2.34821	2.23005	2.34821	2.31111	2.2779	2.3404	2.3404	2.35407	1.53083	1.79157	2.35896	2.52888
2.39704	2.38825	2.0406	2.33161	2.2115	2.37654	2.26716	2.55329	2.50154	2.70759	2.46833	2.49665	2.38728	2.05622	2.23493	2.39411
2.32966	2.18708	2.37068	2.44001	2.3404	2.39216	2.28962	2.44782	2.42146	2.38337	2.39021	2.26911	2.32771	2.45173	2.02107	2.26228
2.39021	2.13337	2.45173	2.32966	2.49275	2.41072	2.2779	2.45564	2.14607	2.21931	2.59138	2.44392	2.35896	2.399	2.17829	1.95368
2.51423	2.58747	2.25739	2.149	2.40095	2.3404	2.28474	2.22517	2.42146	2.37068	2.42634	2.28767	2.16657	2.28083	2.36286	2.25251
1.07868	1.41462	2.39021	2.34626	2.05622	2.25251	2.24958	2.32185	2.39704	2.52888	2.39216	2.29646	2.27107	2.41072	2.16657	1.89118
2.19294	2.10993	1.25446	1.53083	2.30915	2.37068	1.63337	1.77009	2.52986	2.33845	2.44685	2.16657	1.2779	1.89704	1.95857	2.26228
2.31794	2.14607	2.39216	2.29841	2.35407	2.38532	2.14216	2.16657	1.39704	1.23005	2.14216	2.11384	2.60505	2.482	2.21931	2.4322
2.52986	2.51423	2.37068	2.53962	1.86872	1.43122	2.5445	2.66462	2.44685	2.38337	2.4195	2.24275	1.34236	1.36091	2.55427	2.64509
2.22224	2.2115	2.35505	2.38532	2.67536	2.67634	2.53962	2.4947	2.34236	2.44392	1.6988	1.5904	2.35896	2.38728	1.92927	2.36872
2.46345	2.48103	2.58259	2.56404	2.51814	2.60798	2.36677	2.3072	1.60114	1.63337	1.2779	1.89704	1.72419	1.34236	2.41072	2.40583
2.64411	2.36286	2.35505	2.35505	2.41267	2.42732	1.81892	1.43122	2.31501	2.39216	1.78474	1.55622	2.35896	2.29646	2.22517	2.42732
1.37947	1.47712	2.38532	2.26716	2.29841	2.28767	2.40095	2.37654	2.24275	2.36286	2.52497	2.55329	2.47907	2.59138	1.51814	1.79157
2.36091	2.54841	2.39021	2.32966	2.50154	2.56794	2.26911	2.23005	2.5572	2.59529	2.38337	2.56306	2.28279	2.51814	2.27595	2.39607
2.81208	2.99568	2.34821	2.25447	2.45759	2.51814	2.47517	2.58747	2.34821	2.30915	2.89704	2.9322	2.62458	2.35505	2.40779	2.3404
2.45759	2.37068	2.40779	2.51521	2.399	2.52302	2.39216	2.63337	2.482	2.44782	2.36286	2.40583	2.47126	2.38532	2.18122	2.48103
1.20368	1.34236	2.47224	2.28962	2.50739	2.41267	2.29841	2.38825	2.59138	2.38728	2.45173	2.30036	2.37751	2.47907	2.107	2.21931
2.43415	2.38728	2.38532	2.38142	2.17829	2.30525	1.55622	1.49079	2.40388	2.25447	2.34626	2.36286	2.19587	2.37654	2.37068	2.39216
2.41072	2.4322	2.32185	2.52595	2.29353	2.41072	2.26911	2.4615	2.34236	2.08259	2.38532	2.45173	2.52693	2.5865	2.2447	2.18415
2.4947	2.36286	2.5738	2.41657	2.46833	2.44782	2.41267	2.38532	2.25935	2.40388	2.58943	2.55915	2.30232	2.48493	2.399	2.607
2.64411	2.60017	2.14216	2.1363	2.40583	2.44978	2.5738	2.34626	2.34821	2.21931	2.43415	2.39704	2.42634	2.41072	2.17829	2.38142
2.32185	2.42634	2.45173	2.42243	2.36872	2.42634	2.27595	2.46931	1.79841	1.14607	2.4195	2.51228	2.47907	2.39216	2.11677	2.12361
1.63337	1.5904	2.50739	2.482	2.37263	2.56404	2.39704	2.56794	2.30036	2.33161	2.29646	2.38142	2.41755	2.30525	2.31501	2.56892
2.35407	2.47517	2.40388	2.47712	2.28767	2.29841	2.14216	2.28962	2.38337	2.53181	2.24958	2.15193	2.36091	2.26911	2.16657	2.31306
2.30915	2.20857	2.54255	2.4781	2.38337	2.36677	2.29646	2.1695	2.40583	2.40095	2.53864	2.49275	2.39704	2.38532	2.30525	2.44392
2.52595	2.45173	2.28767	2.50447	2.33845	2.51032	2.41755	2.32966	2.23298	2.38337	2.37654	2.35896	2.41072	2.52302	2.48493	2.37068
2.4029	2.25251	2.35407	2.399	2.45759	2.39704	2.20075	2.17829	2.3404	2.36482	2.41267	2.3404	2.39021	2.36286	2.19782	2.22517
1.5904	1.51814	2.26911	2.36872	2.37263	2.43708	2.53962	2.46345	2.37263	2.33161	2.82771	2.69196	2.53864	2.59138	2.16657	2.36286
2.33161	1.99079	2.49079	2.60603	2.72907	2.68708	2.44978	2.53376	2.62849	2.70759	2.38337	2.52107	2.46345	2.5445	1.93415	2.28083
2.20857	2.25251	2.34626	2.39021	2.69587	2.71931	2.17829	2.10017	1.57966	1.89118	2.35505	2.27595	2.37068	2.26423	2.47712	2.47419
2.47517	2.56306	2.46052	2.43611	2.55915	2.45564	2.40095	2.41755	2.4029	2.34626	1.61189	1.68122	2.51716	2.33845	2.31794	2.48103
2.82868	2.81013	1.51814	1.25446	2.25935	2.11677	2.46638	2.37654	2.36677	2.32185	2.45173	2.69685	2.37751	2.25935	2.39411	2.45564
2.43611	2.41755	2.40095	2.40095	2.26911	2.41755	2.39607	2.35505	2.40974	2.48103	2.46443	2.59724	2.66169	2.48493	2.23298	2.35896
2.56794	2.4947	2.274	2.17536	2.47517	2.39216	2.107	2.36677	2.25935	2.29353	2.56306	2.77009	1.2779	1.67146	2.10017	2.32185
2.34236	2.28083	2.27595	2.20075	2.34626	2.45759	2.47126	2.482	2.35407	2.44685	2.55818	2.56892	2.06794	2.27107	1.6529	1.23005
2.38728	2.33161	2.30036	2.15486	2.16657	2.29646	2.47517	2.28474	2.40388	2.28962	2.57282	2.56697	2.35212	2.50349	2.10993	2.23493
2.37751	1.95368	1.54353	1.41462	2.20661	2.40388	2.2779	2.25447	2.13923	2.16657	2.37263	2.60993	2.18708	2.09626	2.26911	2.45271
2.35407	2.3238	2.39704	2.18122	2.34236	2.45173	2.35896	2.40095	2.32966	2.39704	2.47712	2.42732	2.54353	2.48689	2.17829	2.44685
1.23005	0.777903	2.36872	2.35407	2.16657	2.46833	2.41755	2.51032	2.34431	2.57282	2.50447	2.51032	2.3238	2.20857	1.41462	1.30036
2.55818	2.45173	2.42732	2.31306	2.56306	2.52497	2.48689	2.44685	1.49079	1.84431	2.20368	2.24763	2.28279	2.26911	2.06013	2.1695
1.732	1.54353	2.45173	2.06013	2.20661	2.36091	2.44392	2.5904	2.48689	2.52497	2.35407	2.44392	2.2779	2.47517	2.22517	2.1695
2.11384	2.2779	2.44001	2.24275	2.4195	2.43708	2.41755	2.45173	2.28962	2.1031	2.32185	2.07185	2.47517	2.41072	2.52302	2.399
2.5113	2.399	2.32771	2.2779	2.40388	2.4322	2.17829	2.00349	2.28767	2.25251	2.3238	2.37068	2.51814	2.38532	2.19001	2.35896
2.31111	2.32185	2.4029	2.37654	2.274	2.61384	2.46638	2.50154	2.26423	2.32771	2.27107	2.37068	2.61677	2.607	2.06013	2.19294
1.60114	1.30036	2.24275	2.03669	2.32575	2.41267	2.51521	2.6529	2.55427	2.55134	2.42634	2.28767	1.72419	1.67146	1.62263	1.34236
2.3072	2.57966	2.41072	2.37751	2.47907	2.40583	2.42243	2.6363	2.21931	2.34626	2.67927	2.44197	2.48982	2.35212	2.42439	2.5445
2.53181	2.53572	2.44685	2.32185	2.40388	2.41072	2.34821	2.48982	2.43708	2.33845	2.29841	2.40583	2.37654	2.29841	2.46931	2.63728
2.46052	2.357	2.29841	2.47907	2.42927	2.57673	2.33357	2.41072	2.24275	2.44392	2.37654	2.29841	2.22517	2.21736	2.29841	2.38337
2.52888	2.63337	2.42243	2.42243	2.25447	2.34821	2.357	2.44782	2.25935	2.19782	2.5738	2.39216	1.39704	1.20368	2.37263	2.58357
2.23493	2.34431	2.39607	2.45173	2.31989	2.34626	2.41755	2.36677	2.44392	2.43611	2.38532	2.14216	2.64607	2.68318	2.04841	2.18415
2.43708	2.37654	2.399	2.56892	2.66072	2.72907	2.42243	2.48396	1.9947	2.37068	2.45271	2.47419	2.35505	2.36286	2.33161	2.43708
2.30525	2.25251	2.36872	2.20857	2.40388	2.33552	2.30036	2.54646	2.39704	2.38532	2.65486	2.62068	2.40974	2.44489	2.48689	2.57282
2.42439	2.62556	1.54353	1.51814	2.39704	2.31111	2.26423	2.24958	2.14607	2.08259	2.38728	2.32575	2.16657	2.16657	1.64314	1.97712
2.25251	2.25447	2.4322	2.46931	2.20857	2.37458	2.35212	2.2447	2.33552	2.47419	2.4195	2.39607	2.40388	2.31989	2.23005	2.44392
2.42243	2.41755	2.20075	2.39216	2.64411	2.7447	2.18122	2.45857	2.46052	2.54646	2.35212	2.33161	2.58747	2.49763	2.30525	2.53376
1.54353	1.49079	2.30525	2.32185	2.25251	2.1695	2.22712	2.30232	1.7779	1.66267	2.56404	2.29646	2.23005	2.36286	2.43122	2.67634
2.12946	2.17829	2.23982	2.36091	2.07478	2.15779	2.54157	2.34821	2.54255	2.4322	2.63337	2.61189	2.44392	2.45271	2.25251	2.44392
2.24958	2.07478	2.56697	2.47419	2.52302	2.56404	2.36482	2.43708	1.5904	1.43122	2.74275	2.77888	2.48103	2.46443	2.06794	2.43708
2.35017	2.23982	2.20857	2.36677	2.28083	2.39411	2.36091	2.57575	2.37263	2.46931	2.65486	2.43708	2.61775	2.60017	2.25935	2.47517
1.73982	1.75544	2.36482	2.50447	2.55329	2.56697	1.5904	1.34236	2.3072	2.4615	2.36091	2.36091	2.31501	2.37751	2.20857	2.33161
1.79157	1.70661	2.36286	2.52107	2.61775	2.70173	2.38337	2.4029	2.42732	2.54939	2.36091	2.39704	2.36091	2.44392	2.20075	2.39704
2.31111	2.22712	2.49372	2.54646	2.3072	2.23493	2.16657	2.23005	2.55329	2.47907	2.40974	2.49275	2.37068	2.42634	2.21931	2.11677
2.51814	2.28474	2.16657	2.46052	2.59626	2.66267	2.33161	2.51228	2.33845	2.38532	2.03279	2.32966	2.45564	2.33845	2.05622	2.41267
2.01228	2.08943	2.39021	2.53083	2.4322	2.24958	2.45564	2.21443	2.2779	2.30232	2.30915	2.21931	2.31989	2.3238	2.32185	2.46345
2.21443	2.21931	2.80915	2.71931	2.51423	2.47517	2.4322	2.38825	2.35505	2.42634	2.38532	2.22224	2.27595	2.07478	2.44197	2.32185
2.27595	2.57478	2.26911	2.42146	2.27107	2.32966	2.44978	2.50447	2.39021	2.33845	2.40388	2.37654	1.50447	1.92341	2.20857	2.53474
2.37458	2.20857	2.48689	2.39411	1.25446	1.76325	2.28083	2.15193	2.3238	2.34821	2.15486	2.38728	2.20857	2.26911	2.37751	2.47419
2.85603	2.87556	2.4322	2.5738	2.39021	2.43122	2.28083	2.40388	2.28767	2.35505	2.48689	2.42243	2.37068	2.19001	2.18708	2.41462
2.31111	2.3072	2.36091	2.44001	2.34821	2.32185	2.45759	2.43122	2.357	2.42146	2.5904	2.41755	2.45759	2.55134	2.45466	2.57673
2.2779	2.44978	2.49665	2.54646	2.40388	2.11677	2.37947	2.27595	2.57966	2.52497	2.40388	2.52302	2.43708	2.36091	2.05232	2.59626
2.37654	2.34626	2.48689	2.36872	2.53474	2.71833	2.56892	2.62849	2.48786	2.25935	2.43122	2.38825	1.5904	1.36091	2.25935	2.45173
2.61775	2.41072	2.45564	2.38728	2.37751	2.41072	2.38532	2.48493	2.68904	2.60407	2.67243	2.45173	1.43122	1.80525	2.12946	2.20857
2.58259	2.64607	2.51814	2.482	2.28279	2.36091	2.45564	2.44001	2.29646	2.22517	2.45759	2.45759	2.25739	2.33161	2.13337	2.38728
2.45271	2.48982	1.47712	1.34236	2.40583	2.44685	2.54841	2.68318	1.66267	1.56794	1.54353	1.54353	2.35896	2.43904	2.23005	2.37068
2.24275	2.43708	2.41755	2.44782	2.26911	2.3238	2.2779	2.399	2.21443	2.19294	2.56794	2.69685	2.36872	2.43122	2.16364	2.1363
2.5445	2.60017	2.2447	2.25251	1.50447	1.32185	2.39021	2.28962	2.35505	2.4781	2.26716	2.27107	2.63728	2.49958	2.37947	2.52302
2.42634	2.68025	2.73786	2.8072	2.33161	2.2447	2.37751	2.37654	2.22224	2.37458	2.59724	2.75544	2.60798	2.7613	2.1695	2.51911
2.34626	2.40388	2.35896	2.59919	2.54353	2.53962	2.19001	2.18708	1.53083	1.5904	1.34236	1.34236	2.19294	2.18708	2.34236	2.51911
1.56794	1.54353	2.34821	2.19782	2.37654	2.18415	2.41462	2.46345	2.47517	2.36872	2.52888	2.41072	2.399	2.399	2.274	2.47517
2.4615	2.52302	2.42732	2.51423	2.32185	2.50642	2.60407	2.4947	1.6529	1.49079	2.36872	2.51814	2.399	2.38337	1.4615	1.62263
1.67146	1.87458	2.86482	2.90193	2.67146	2.70368	2.46345	2.23005	2.2115	2.40974	2.33845	2.43904	2.56404	2.50349	2.28474	2.1695
2.36091	2.41755	2.28767	2.2115	2.42439	2.18415	2.45759	2.35896	1.34236	1.60114	2.52888	2.49372	2.35407	2.09333	2.26228	2.2447
2.47907	2.39411	2.49763	2.66853	2.37654	2.11677	2.31501	2.29353	2.43415	2.33845	2.29157	2.35407	2.57966	2.45564	2.45173	2.67732
2.56306	2.37263	2.29646	2.33552	2.46345	2.45173	2.05622	2.26228	2.36091	1.84431	2.24275	2.41462	2.25447	2.38337	1.83845	2.35017
2.39704	2.57673	2.47517	2.44978	2.25251	2.20368	2.2115	2.43708	2.33161	2.39607	1.2779	1.2779	2.56404	2.45759	2.38532	2.51032
2.33357	2.40388	2.33845	2.11384	2.31501	2.20857	2.48982	2.45564	1.41462	1.89118	2.35407	2.35407	2.49372	2.42439	2.06794	2.04841
2.21736	2.12361	2.44392	2.49275	2.47224	2.39021	2.23005	2.24958	2.32966	2.38337	2.55915	2.2447	2.35407	2.26423	2.06013	2.1197
1.63337	1.73982	2.357	2.24275	2.32966	2.48396	2.1695	2.29841	2.41755	2.32966	2.47712	2.34626	2.37751	2.37068	2.55818	2.52204
2.38337	2.37068	2.57087	2.60798	2.40974	2.48786	2.33357	2.28083	2.37068	2.58259	2.43415	2.45759	2.73786	2.76618	2.08259	2.23493
1.64314	1.6988	2.36872	2.45857	2.59822	2.52595	2.4322	2.57087	2.23298	2.20857	2.37458	2.44392	2.41462	2.41072	2.06794	2.42146
1.55622	1.20368	2.66267	2.56989	2.49372	2.5113	2.30232	2.30525	0.477121	1.75544	2.24275	2.44782	2.19294	2.26911	2.15779	2.41657
1.5904	1.7779	2.52302	2.53083	2.50739	2.51423	2.16072	2.35407	2.32185	2.44978	2.39021	2.20368	2.51423	2.54939	2.2447	2.38142
2.29646	2.39021	2.29841	2.29157	2.56989	2.43122	1.39704	1.41462	2.35212	2.46931	2.19782	2.37263	2.61384	2.42243	2.24763	2.44782
2.44489	2.58747	2.47419	2.43415	2.17536	2.45564	2.23005	2.40583	2.48493	2.45271	1.70661	1.72419	2.25935	2.44001	2.59529	2.54939
2.29841	2.26911	2.40388	2.46443	2.31501	2.24958	2.36677	2.28962	2.607	2.45173	2.22517	2.13337	2.18708	2.30915	2.20857	2.2779
2.29646	2.34821	2.45759	2.40095	2.18708	2.3404	2.47907	2.25447	2.18708	2.36286	2.45564	2.57966	2.19782	2.34236	2.46345	2.357
2.27107	2.38825	2.18415	2.30036	2.51228	2.49665	2.37068	2.23005	2.107	2.36091	2.33845	2.30915	1.36091	1.56794	2.36091	2.38825
2.41072	2.31794	1.30036	1.23005	2.23493	2.51423	2.22224	2.36091	2.42439	2.55232	2.51032	2.54646	2.30915	2.30036	2.14216	2.37263
2.4322	2.10993	2.36286	2.45173	2.53864	2.51911	2.36872	2.61872	2.53864	2.37654	2.357	2.12654	2.35896	2.40974	2.20857	2.16657
2.45271	2.41462	2.41267	2.20857	2.24275	2.41072	2.52107	2.51032	1.2779	1.78474	2.29353	2.33845	2.24763	2.24763	2.23982	2.42927
2.37068	2.48396	2.35407	2.32771	2.5904	2.61677	2.59626	2.62165	2.45857	2.29646	2.4615	2.41462	1.47712	1.62263	2.37947	2.56697
2.34626	2.34821	2.35017	2.41267	2.43708	2.3238	2.39021	2.33161	2.43904	2.4195	2.26228	2.31989	2.25935	2.23298	1.99079	2.16072
2.54157	2.50739	2.6031	2.67634	2.31989	2.48103	2.35407	2.46345	2.40583	2.21931	2.44685	2.25739	2.58259	2.43904	2.23982	2.42927
2.50447	2.49763	2.49665	2.52986	2.60114	2.56892	2.33357	2.35017	2.38142	2.33161	2.72029	2.6363	2.63337	2.54841	2.25251	2.357
2.44685	2.37947	2.14216	2.28767	2.31501	2.26423	2.39704	2.399	2.45271	2.18708	2.30525	2.40095	2.5738	2.51423	2.16072	2.29157
2.32185	2.18415	2.42243	2.48493	2.50739	2.39216	2.37751	2.21736	1.56794	1.2779	2.33161	2.31111	2.26911	2.46833	2.30525	2.59431
2.42146	2.37068	2.36091	2.25739	2.56501	2.64509	2.36286	2.25935	2.3404	2.60407	2.28279	2.62068	2.39607	2.41267	2.17243	2.20857
2.52888	2.39607	2.12946	2.28083	2.47224	2.52497	2.10017	2.357	2.26228	2.30232	2.46833	2.45857	2.48396	2.49665	2.399	2.47712
2.37068	2.51814	2.57673	2.76618	0.999582	1.54353	2.40095	2.50349	2.35407	2.46833	2.42243	2.45466	2.23982	2.20857	2.43415	2.4029
2.4781	2.81501	1.20368	1.62263	2.60798	2.56794	2.41657	2.57282	2.44489	2.56892	2.64802	2.60603	2.44782	2.36286	2.00837	2.34626
2.54353	2.48786	2.41657	2.29157	2.4947	2.47712	2.31111	2.36091	2.19782	2.29841	2.20857	2.32966	2.4322	2.42927	2.31501	2.28767
2.08552	2.16364	2.51716	2.32185	2.2779	2.38532	2.38825	2.399	2.45564	2.43122	2.37068	2.46931	2.49665	2.60407	2.06013	2.20075
2.28767	2.51716	2.69294	2.58259	2.37751	2.32185	2.52204	2.47907	2.45564	2.61189	2.32185	2.58259	2.44978	2.51228	2.3238	2.53962
0.477121	1.39704	2.38532	2.35017	2.35505	2.28083	2.17536	2.39216	2.28279	2.50739	2.44392	2.59626	2.28767	2.35407	2.17829	2.3072
2.42146	2.43904	2.26716	2.24958	2.28767	2.40388	2.37458	2.37263	2.21443	2.32185	2.40388	2.46833	2.35505	2.39216	2.37068	2.69294
2.43415	2.38532	2.32575	2.34626	2.38337	2.33845	2.30036	2.53767	2.42927	2.36091	1.69001	1.56794	1.79157	1.41462	2.06794	2.45759
2.45466	2.31306	2.34236	2.26911	2.39216	2.61384	1.20368	1.23005	2.40779	2.16364	2.30915	2.47126	2.23298	2.28083	2.32185	2.52693
2.25739	2.32966	2.35505	2.399	2.25251	2.3072	2.35407	2.53181	1.67146	1.49079	2.32771	2.28962	2.08943	2.28962	2.19001	2.29646
2.63142	2.56404	2.63435	2.62458	1.62263	1.2779	2.4615	2.5113	2.44197	2.58161	2.20075	2.12946	1.62263	1.53083	2.21931	2.38532
1.37947	1.63337	2.44978	2.37068	2.7906	2.94587	2.38532	2.28767	2.31306	2.64509	2.45173	2.42634	2.399	2.39216	2.32575	2.37654
2.399	2.39216	1.53083	1.73982	2.4781	2.56794	2.39704	2.34431	2.35017	2.24958	2.20368	2.37751	2.21931	2.24958	2.1695	2.19782
2.23298	2.50154	2.2779	2.26228	2.52595	2.42439	2.33552	2.44685	2.26716	2.54255	2.50739	2.50349	2.42634	2.46345	2.2779	1.9947
2.25739	2.274	2.61384	2.65876	2.39704	2.20661	2.2779	2.5572	2.04841	2.1031	2.47126	2.43122	2.36286	2.33161	2.23786	2.43708
1.67146	1.32185	2.46345	2.37947	1.53083	1.7779	2.43611	2.40583	1.53083	1.30036	2.16657	2.15193	2.51228	2.49763	2.35505	2.28083
2.3404	2.2779	2.44001	2.44978	2.60407	2.59724	2.48982	2.46443	2.06013	2.35212	2.36286	2.32771	2.47419	2.41072	2.35407	2.30525
2.49665	2.49079	2.59919	2.63435	1.99079	2.274	2.3404	2.30036	2.14216	2.23298	2.07185	2.31794	2.86482	2.75544	2.09333	2.31794
2.25739	2.25935	2.38337	2.3238	2.62849	2.65388	2.23005	2.33552	2.57966	2.61677	2.88337	2.84822	2.43708	2.51032	2.05622	2.33845
2.3404	2.30915	2.85407	2.81208	2.19001	2.32575	2.39216	2.48786	2.36872	2.25739	2.50056	2.37068	2.24763	2.5738	2.14607	2.43904
2.56892	2.59626	2.40583	2.46833	2.23298	2.25447	2.45173	2.39704	2.23298	2.18415	2.61482	2.62849	2.45759	2.47224	2.20857	2.24763
2.44392	2.43122	2.45564	2.28083	2.32771	2.47224	2.64509	2.56208	2.47419	2.53572	1.57966	1.53083	2.13337	2.12654	2.19782	2.15486
1.54353	1.43122	2.31306	2.55427	2.29646	2.43122	2.00837	2.40974	2.35505	2.58454	2.47224	2.25251	2.51032	2.53962	2.11677	2.37751
2.37654	2.28083	2.57575	2.52888	2.53864	2.56697	2.149	2.19782	1.44685	2.03279	2.4195	2.45564	2.20075	2.10993	2.33161	2.45173
2.36091	2.44197	2.12654	2.44685	2.41755	2.53181	2.32771	2.21443	2.32966	2.35017	2.31306	2.30036	2.38337	2.4029	2.74763	2.86775
2.20368	2.50642	2.86775	2.83552	2.68318	2.71247	2.57966	2.5572	1.56794	1.32185	2.57282	2.6822	2.35505	2.22517	2.29841	2.37751
1.44685	1.47712	2.48493	2.57966	2.4029	2.43708	2.35505	2.28279	2.30525	2.32771	1.63337	1.5904	2.32966	2.22712	2.00837	2.36872
2.75154	2.69196	2.43122	2.47224	2.62654	2.58161	2.3072	2.30525	2.37654	2.26423	2.5572	2.56892	2.36872	2.20368	2.399	2.52107
2.07868	2.35505	2.26228	2.31111	2.28767	2.40095	2.25739	2.399	2.19587	2.42243	2.41072	2.37751	2.20661	2.34236	2.07868	1.9947
2.46931	2.149	1.68122	1.72419	2.59431	2.36091	2.45173	2.32185	2.56404	2.47517	2.57087	2.51814	2.51814	2.56989	2.17536	2.23982
2.36872	2.36872	2.3238	2.28279	2.52302	2.22712	2.28962	2.2447	2.37654	2.47907	2.71345	2.70466	2.33845	2.21443	1.2779	1.30036
1.53083	1.53083	2.26911	2.12361	2.33845	2.46052	2.20857	2.40388	2.47419	2.39411	2.39704	2.33357	2.24763	2.26423	2.20857	2.26911
1.64314	1.47712	2.54841	2.42732	2.52497	2.52595	2.41657	2.52497	2.4781	2.35505	2.45173	2.28962	2.40583	2.12361	1.50447	1.62263
2.55232	2.46931	2.52986	2.58747	2.36872	2.52204	1.5904	1.67146	2.43904	2.46638	2.4615	2.4322	2.58747	2.63728	2.51228	2.5113
1.6529	1.53083	2.6529	2.54841	2.3238	2.32575	2.27107	2.05622	2.37263	2.38728	1.64314	1.79157	2.24958	2.19587	2.37654	2.4029
2.25447	2.25935	2.4615	2.43708	2.34626	2.35896	2.41657	2.42634	1.54353	1.41462	2.28474	2.41657	1.62263	1.89704	2.39411	2.46345
2.71638	2.71833	2.37458	2.50349	2.41072	2.54157	2.44782	2.28767	2.12946	2.39704	2.55329	2.69099	2.46443	2.48689	2.26228	2.28083
1.57966	1.34236	2.39607	2.60017	2.81989	2.87654	2.44489	2.4322	2.41267	2.36872	2.29646	2.45857	2.35896	2.33845	2.31111	2.31501
2.44978	2.49665	2.24958	2.38337	2.55818	2.77595	2.39021	2.47907	2.20857	2.48103	2.4322	2.3238	1.30036	1.54353	2.22224	2.26716
2.61872	2.55818	2.39216	2.4029	2.28962	2.4781	2.36091	2.36872	2.25935	2.49763	2.44978	2.62068	2.26423	2.33161	2.05232	2.31501
2.25251	2.41267	2.36677	2.54646	2.30915	2.43611	2.3072	2.36872	2.19587	2.23786	2.30915	2.26423	2.44978	2.34821	2.11384	2.18122
2.399	2.51911	2.29841	2.2115	1.74763	1.74763	2.7115	2.85603	2.35505	2.37654	1.4615	0.844309	1.57966	1.2779	2.107	2.30915
2.26423	2.26911	2.37947	2.37654	2.79743	2.84431	1.54353	1.6988	2.31501	2.27595	2.37458	2.25251	2.18708	2.40583	2.60798	2.83161
2.45564	2.23493	2.58747	2.37458	2.60993	2.51716	2.35407	2.47907	2.20661	2.16072	2.27595	2.39216	2.52107	2.42634	2.00837	2.01618
2.61384	2.4947	2.3238	2.22712	2.37458	2.20368	2.31794	2.26423	2.32185	2.24275	2.4029	2.43122	2.36091	2.30232	2.19001	2.41462
2.34431	2.09626	2.40583	2.4322	2.18122	2.41657	2.36872	2.28962	2.29841	2.2779	1.23005	1.73982	2.38337	2.22224	2.28279	2.42732
2.36286	2.29353	2.45466	2.41462	2.32575	2.33357	2.12946	2.3404	2.49275	2.39216	2.44978	2.32185	2.26716	2.08552	2.25739	2.35212
2.57771	2.44782	2.51228	2.66755	2.59724	2.57673	2.06013	2.2447	2.11384	2.28767	2.19782	2.37263	2.62263	2.46345	2.33845	2.44978
2.25251	2.3238	2.52888	2.60798	1.49079	0.477121	2.25251	2.4615	1.79157	1.74763	2.31501	2.53767	2.31794	2.29841	2.25251	2.4195
2.46052	2.48689	2.3072	2.31794	2.35896	2.44978	2.30525	2.34431	2.37654	2.18122	2.43611	2.59919	2.07478	2.39021	2.16364	2.36091
2.40388	2.66267	2.4195	2.46931	1.43122	1.63337	2.35505	2.4322	2.46931	2.54353	2.34821	2.53474	2.24958	2.20075	2.33552	2.51228
1.62263	0.477121	2.34431	2.32966	2.28962	2.34821	2.274	2.29841	2.50837	2.63337	2.31306	2.4615	2.08943	2.35212	2.23005	2.40974
2.58161	2.49958	2.48396	2.33161	1.66267	1.36091	2.52888	2.45564	2.31989	2.30525	2.35017	2.26228	1.60114	1.79841	1.54353	1.67146
1.43122	1.2779	2.29353	2.3238	2.50154	2.64509	2.4781	2.36091	2.50056	2.47517	2.42146	2.39021	2.23298	2.39216	2.01228	2.48689
1.61189	1.62263	1.79841	1.79841	2.44392	2.62068	2.31501	2.36091	1.60114	1.74763	2.51716	2.34821	2.48982	2.4615	2.3404	2.40583
1.54353	1.41462	2.45271	2.607	2.41755	2.32966	1.61189	1.6988	2.48493	2.32185	2.63923	2.56892	1.43122	1.41462	2.23982	2.31306
2.34626	2.32966	2.23493	2.28474	2.4195	2.53474	2.28767	2.18708	2.63337	2.51228	2.70075	2.60993	2.31501	2.33845	2.35017	2.35407
2.41657	2.19782	2.26228	2.33161	2.46443	2.24958	2.45857	2.36872	2.37751	2.39216	2.66462	2.43611	2.37654	2.28279	1.34236	1.25446
1.66267	1.30036	2.38532	2.36677	2.37068	2.45173	2.45173	2.22517	2.40583	2.41267	2.60505	2.68122	2.38532	2.16364	2.0445	2.107
1.25446	1.68122	1.63337	1.67146	2.39411	2.46638	2.35407	2.28474	2.20857	2.48103	2.49079	2.23298	2.47419	2.58259	2.23982	2.15193
2.19294	2.48786	1.5904	1.81208	2.40388	2.23982	2.28767	2.23005	2.23786	2.17829	1.56794	1.62263	1.47712	1.25446	2.107	2.24958
2.4947	2.56794	2.53474	2.53181	2.22517	2.40388	2.31989	2.40583	2.5865	2.58259	2.5865	2.56208	2.49958	2.37068	2.07868	2.30525
2.59919	2.64118	2.4615	2.274	2.58943	2.70075	2.52986	2.57575	2.33161	2.43122	2.49275	2.49372	2.31989	2.36872	2.31794	2.41755
1.53083	1.73982	2.31501	2.4029	2.44489	2.53474	1.95368	2.11677	2.53864	2.32185	2.35017	2.52204	2.34431	2.28767	2.32185	2.47419
2.30915	2.27107	2.37751	2.47224	2.39216	2.24275	2.2779	2.24763	2.28279	2.15779	2.50837	2.42146	2.4029	2.4615	2.11384	2.23005
2.4195	2.46833	2.4029	2.58845	2.45173	2.40583	2.28083	2.38728	2.57771	2.70075	2.56989	2.35212	2.29353	2.44392	2.25935	2.38337
2.62947	2.36872	2.50154	2.42732	2.37458	2.42634	2.17829	2.34821	1.77009	1.36091	2.51716	2.43611	2.47224	2.44978	2.31306	2.61677
2.4322	2.23982	2.1695	2.32966	2.28083	2.35017	2.24958	2.23493	1.23005	1.5904	2.37263	2.40095	2.4029	2.33845	2.12654	2.42146
2.38728	2.39607	2.5445	2.45173	2.16364	2.09333	2.49372	2.72321	2.48396	2.42439	2.32771	2.40779	2.30525	2.34431	2.39021	2.26911
2.61384	2.35212	2.44001	2.274	2.49763	2.47517	2.17243	2.34431	2.36677	2.39216	2.34236	2.24958	2.42243	2.36482	1.53083	1.25446
2.2115	2.38337	2.49079	2.47517	2.3404	2.1695	2.32575	2.49958	2.40095	2.40779	2.24958	2.27595	2.18708	2.45466	2.00837	2.45759
2.13923	2.31501	2.62361	2.63337	2.4195	2.5738	2.42439	2.31989	2.35896	2.36872	2.59529	2.60017	2.70466	2.57087	2.53864	2.68513
1.54353	1.60114	2.19294	2.24958	2.31989	2.42634	2.25447	2.21443	2.26228	2.23493	2.41462	2.38532	2.33845	2.28083	2.35896	2.52986
2.50349	2.64704	2.21931	2.2447	1.74763	1.57966	2.19294	2.38825	2.55232	2.42732	2.25739	2.10017	2.35407	2.29353	1.49079	1.68122
2.27107	2.13923	2.46931	2.32771	2.52693	2.77009	2.37947	2.39411	2.43415	2.58064	2.5865	2.59822	2.3238	2.44001	2.42439	2.58943
1.44685	1.5904	2.62068	2.5865	2.34431	2.4322	2.16657	2.33161	2.55134	2.399	2.52986	2.6031	2.33552	2.47126	2.20368	2.37068
2.43708	2.50642	2.4615	2.58259	2.23298	2.27107	2.20075	2.25447	2.62947	2.59919	2.61677	2.65486	2.39411	2.149	2.35896	2.41267
2.48982	2.62947	2.37068	2.29841	2.32966	2.23982	2.28962	2.24275	2.47517	2.42439	2.46931	2.23493	2.25739	2.22517	2.13923	2.39411
2.60114	2.54841	2.64607	2.50349	2.72126	2.60114	2.24958	2.44685	2.39021	2.33552	2.4322	2.46052	2.32575	2.08552	2.17243	2.16657
2.52888	2.59529	2.2779	2.44392	2.38142	2.5738	2.28767	2.17536	2.34626	2.399	2.67146	2.7779	2.48982	2.25447	2.27107	2.38728
1.36091	1.43122	2.35505	2.10017	2.45564	2.52302	2.20661	2.23786	2.3072	2.43122	2.56892	2.51521	2.22224	2.30036	2.29646	2.4615
1.66267	1.8863	2.29646	2.22517	2.51814	2.47419	2.29841	2.2115	2.482	2.39216	2.29841	2.32185	2.4322	2.56013	2.36091	2.35407
2.30232	2.18708	2.43708	2.40583	2.4029	2.37751	2.46052	2.45466	1.63337	1.36091	2.32771	2.39021	2.37458	2.30915	2.20075	2.1031
2.37751	2.44001	2.17536	2.14216	2.35505	2.39216	2.49275	2.52497	2.26911	2.31501	2.28962	2.31306	2.51423	2.63532	2.28083	2.37068
1.4615	1.34236	2.38337	2.4322	2.3238	2.53474	1.49079	1.55622	2.31306	2.14216	2.46638	2.45564	2.23005	2.31111	2.23982	2.34626
2.45759	2.52497	2.56697	2.55818	2.4195	2.52986	2.08552	2.20661	2.59919	2.71833	2.39704	2.35407	2.07185	2.02107	2.16072	2.38337
2.37654	2.50642	2.37068	2.3238	2.63435	2.50447	2.40388	2.24763	2.36872	2.24275	2.51032	2.69099	2.41755	2.38142	2.49958	2.50642
2.50056	2.357	1.66267	1.76325	2.64021	2.46931	2.68806	2.77009	1.43122	1.36091	2.32185	2.33161	2.22712	2.34626	2.20857	2.44392
2.27595	2.34236	2.47517	2.34431	2.09333	2.33845	1.20368	1.25446	2.24275	2.20661	1.25446	1.36091	2.74275	2.70661	2.35505	2.55427
2.4322	2.32966	2.25447	2.399	2.42243	2.12946	2.35505	2.28083	2.482	2.59822	2.29646	2.16657	2.47712	2.42243	2.28767	2.43708
2.41267	2.38532	2.19001	2.22712	2.48982	2.51814	2.40583	2.4322	2.40095	2.36091	1.30036	1.2779	2.35407	2.47907	2.41267	2.58259
2.26911	2.47419	2.35017	2.37458	2.40583	2.55915	2.10993	2.25251	2.24763	2.16364	2.44685	2.31501	1.41462	1.78474	2.35407	2.46833
1.6529	1.55622	2.20661	2.37654	2.47907	2.51814	2.51423	2.38532	2.50154	2.42634	2.64021	2.7613	2.36872	2.36286	2.23493	2.51814
2.43122	2.26911	2.35407	2.357	2.37263	2.37654	2.47126	2.66462	2.36872	2.4322	2.38728	2.23005	2.04841	2.28767	2.30915	2.33845
2.50642	2.46931	2.37068	2.24763	2.26423	2.42439	2.36286	2.43904	2.49958	2.37068	2.3072	2.33845	2.1197	2.35212	2.26911	2.49372
2.32966	2.32966	2.28767	2.29157	2.50154	2.4195	2.38337	2.33845	2.47419	2.56404	2.4947	2.47419	2.39216	2.14216	2.35017	2.41072
2.36872	2.31306	1.79157	1.64314	2.28962	2.25251	2.12946	2.38532	2.38337	2.31501	2.24958	2.36286	2.52204	2.55329	2.34626	2.55818
2.41657	2.4781	1.41462	1.7154	2.36286	2.3238	2.44685	2.41072	2.36872	2.31794	2.20661	2.21931	2.51716	2.41072	2.1031	2.02107
2.42146	2.39704	2.41267	2.48493	2.49958	2.47419	2.55232	2.59626	2.49763	2.63337	2.12654	2.3404	2.20661	2.24958	1.57966	1.7154
1.51814	1.63337	2.50837	2.65876	2.2779	2.40974	2.55622	2.58161	2.15779	2.33161	2.39216	2.22517	2.30525	2.29841	2.11384	2.49763
2.49665	2.30036	2.35407	2.37458	2.39021	2.44392	2.36872	2.4195	1.72419	1.53083	2.30232	2.10993	1.54353	1.17536	2.21931	1.982
2.59529	2.36091	2.3072	2.36677	2.22224	2.44489	2.28083	2.45173	2.44001	2.47907	2.52497	2.55818	2.58161	2.56892	2.20857	2.21443
1.63337	1.73982	2.44197	2.61189	2.65486	2.52302	2.26228	2.44782	2.37068	2.31306	2.6197	2.61482	2.38532	2.4322	2.32966	2.40779
2.44001	2.55915	2.35212	2.40388	2.32185	2.17536	2.47419	2.41267	2.30525	2.46833	2.39704	2.48103	1.47712	1.63337	2.44392	2.46443
2.45564	2.43708	2.3072	2.45564	2.41755	2.49958	2.38337	2.35407	2.35407	2.4322	2.61189	2.66462	2.44978	2.5113	1.54353	1.66267
1.66267	1.57966	2.28962	2.49958	1.60114	1.62263	2.39216	2.29841	1.41462	1.55622	2.31501	2.23982	2.47712	2.38532	2.29646	2.44489
2.5445	2.52986	2.46052	2.52107	2.47419	2.63337	2.39216	2.25251	2.0445	2.10017	2.33845	2.23005	2.18708	2.39216	2.05622	2.19001
2.44489	2.34626	2.42927	2.52302	2.63337	2.649	2.40388	2.22517	2.36872	2.40583	2.52302	2.54841	2.35407	2.56306	2.15486	2.37458
1.34236	1.77009	2.32185	2.29841	2.55427	2.3072	2.21931	2.37654	2.44978	2.50349	2.44978	2.53083	2.60993	2.68708	2.07868	2.12654
2.31306	2.6529	2.3238	2.34626	2.40583	2.15779	2.16364	2.48493	2.30525	2.45759	2.47517	2.49665	2.53767	2.50154	2.11677	2.36872
2.43415	2.40583	2.40974	2.57282	2.35896	2.28962	2.52497	2.62263	2.10017	2.399	2.41755	2.3404	2.57282	2.58747	2.17829	2.44197
2.51716	2.4195	2.37654	2.47517	2.26716	2.43904	2.39021	2.32966	2.24763	2.21931	2.45173	2.36872	1.60114	1.36091	2.20857	2.6695
2.28962	2.19294	2.3404	2.36872	2.40583	2.54255	1.62263	0.844309	2.46638	2.41755	2.39021	2.43904	2.37751	2.40388	2.42439	2.49079
2.29157	2.57575	2.37068	2.42439	2.4195	2.50642	2.23786	2.22712	2.35212	2.28767	2.61189	2.38337	2.4947	2.30036	2.12654	2.21443
2.22517	2.37751	2.28962	2.47712	2.53181	2.40974	2.46345	2.54743	2.20368	2.17829	2.53083	2.61091	2.41267	2.39021	2.25935	2.31794
2.59626	2.55818	2.4615	2.55427	2.38728	2.31794	2.44685	2.33357	2.25251	2.52888	2.47712	2.42634	1.62263	1.73982	2.30525	2.28767
2.36872	2.40583	1.79157	1.25446	2.43904	2.28474	2.36091	2.274	2.49665	2.52497	2.25935	2.50837	2.39216	2.37068	2.40388	2.71052
2.46833	2.43904	2.29353	2.44001	2.63825	2.54743	2.33845	2.31989	2.23298	2.17243	2.48493	2.60896	2.31501	2.32185	2.2779	2.28767
2.28962	2.55329	2.32771	2.32966	2.53962	2.50349	2.67536	2.67732	2.33845	2.20857	2.72419	2.59138	2.40583	2.56794	2.41755	2.49079
2.1695	2.11677	2.36872	2.34821	2.42634	2.42243	2.38532	2.35896	2.34626	2.20368	1.95857	1.89118	1.67146	1.53083	2.399	2.28962
2.34821	2.44197	2.4322	2.28962	2.42634	2.42634	2.39216	2.60896	2.31111	2.15193	2.357	2.38532	2.31306	2.1363	2.33161	2.55818
2.41755	2.50837	2.51228	2.46345	2.29646	1.99958	2.23005	2.34236	2.41657	2.357	2.46443	2.28962	2.24763	2.4322	2.399	2.46931
1.69001	1.84431	2.41657	2.35407	2.31306	2.51521	2.06404	2.30036	2.36872	2.25447	2.41072	2.5738	2.36872	2.56404	1.76325	1.93415
2.28474	2.24275	2.4029	2.56306	2.29841	2.44197	2.26716	2.37068	2.16364	2.21736	2.55427	2.62458	2.29646	2.10993	2.14216	2.35505
2.11677	2.30915	2.39704	2.17536	2.31501	2.34431	2.28767	2.37751	2.45173	2.33357	2.56892	2.4615	2.44685	2.55427	2.36677	2.53962
2.45173	2.48982	2.33552	2.47907	2.14216	2.51032	2.42634	2.48103	2.37068	2.41267	2.23298	2.10017	2.60017	2.50739	2.23982	2.29646
2.43904	2.39704	2.28474	2.45857	2.33845	2.34236	1.66267	1.34236	2.32185	2.27595	2.31794	2.39216	2.29841	2.399	2.17829	2.56306
1.36091	1.57966	2.399	2.46345	2.26423	2.40388	2.2115	2.37654	2.39021	2.38532	2.399	2.47907	2.28767	2.17829	2.39704	2.39411
2.2447	2.21736	2.49665	2.35017	1.51814	1.54353	2.33161	2.37654	2.4195	2.49079	2.61189	2.62068	2.55818	2.46931	2.44392	2.52497
2.5865	2.71345	2.32185	2.4029	2.40779	2.44001	2.10017	2.12654	2.36677	2.25935	2.61384	2.49665	2.40583	2.39704	2.19782	1.88044
2.23298	2.36482	2.38337	2.46931	1.34236	1.67146	2.26911	2.35407	2.3404	2.34236	2.36091	2.47517	2.36872	2.07478	2.04841	2.14216
2.47712	2.39607	2.44001	2.46345	2.25935	2.45759	2.42439	2.45271	2.28083	2.53572	2.44489	2.30036	2.37263	2.3238	2.16657	2.24763
2.43611	2.60603	2.36482	2.45759	2.40388	2.51814	2.11384	2.28083	2.51228	2.28474	2.32185	2.59138	2.22517	2.5445	2.3072	2.37458
2.38142	2.50447	3.65388	3.41267	2.20857	2.44685	2.44978	2.44978	2.25935	2.31989	2.25251	2.29646	2.41072	2.52302	1.14607	0.477121
1.53083	1.47712	2.32185	2.26228	2.37751	2.45466	2.29646	2.32966	2.49665	2.37458	2.39411	2.21931	2.27595	2.27107	2.20368	2.45173
2.4029	2.28767	2.54841	2.5445	2.33845	2.42146	2.26716	2.28083	2.3404	2.26423	2.20661	2.4615	2.19294	2.42243	2.19001	2.46345
2.40388	2.41267	2.49079	2.57771	2.25251	2.40974	2.08259	2.22712	2.42634	2.47126	2.59236	2.61775	2.4615	2.54157	2.09333	2.37654
2.40583	2.30915	2.44782	2.46833	2.44782	2.51423	2.38142	2.37458	2.41072	2.53181	2.107	2.17243	2.37263	2.40974	2.24958	2.14216
2.21931	2.26911	2.22517	2.21443	2.83259	2.68904	2.19001	2.23298	2.32966	2.42243	2.17829	2.28767	2.22712	2.20368	2.33161	2.4195
2.38337	2.19782	2.32185	2.35896	2.55232	2.51814	2.08943	2.11677	2.28767	2.46931	2.64411	2.58454	2.47517	2.2447	2.44489	2.74275
2.45857	2.56306	2.3238	2.54157	2.3072	2.36677	2.23298	2.26716	2.21736	2.2447	2.36677	2.42146	2.35896	2.42243	2.47907	2.44392
2.32771	2.57771	2.49275	2.357	2.46833	2.25447	2.37263	2.28767	2.52693	2.19587	2.45564	2.49763	1.66267	1.23005	2.31501	2.47224
2.26423	2.26228	2.399	2.41657	2.45564	2.49958	2.37751	2.56404	2.81989	2.87849	2.43611	2.46443	2.28962	2.17829	2.08259	1.90779
2.61775	2.56306	1.54353	1.20368	2.27595	2.07478	2.20857	2.38337	2.23982	2.44782	2.49372	2.6695	2.27107	2.40583	2.14607	2.41755
2.51814	2.50056	2.50837	2.39021	2.3238	2.18708	2.3404	2.39216	2.37458	2.34626	2.51423	2.61872	2.46931	2.41267	2.41072	2.40779
2.41462	2.28767	2.37458	2.30036	2.39216	2.59919	2.23982	2.45564	1.25446	1.5904	2.79353	2.88239	2.26228	2.2115	2.47907	2.69685
2.38337	2.43122	2.44782	2.33357	2.35017	2.52107	2.17536	2.49763	2.34821	2.49079	2.52693	2.59822	2.36091	2.48493	2.38825	2.39704
2.52497	2.50739	2.54939	2.50447	2.34821	2.41267	2.19294	2.55818	1.0406	1.53083	2.36091	2.26716	2.38337	2.21931	2.21443	2.31111
2.28962	2.32966	2.26911	2.29841	2.36872	2.34236	2.31111	2.44489	2.28962	2.28083	2.45173	2.38337	2.47712	2.63825	2.31306	2.46443
2.10993	2.20075	2.61677	2.42243	2.65388	2.71345	2.44685	2.39411	2.28962	2.28279	1.61189	1.74763	2.55427	2.48689	2.07185	2.37458
2.4322	2.42439	2.45173	2.4615	2.30036	2.39021	2.36677	2.55427	2.58161	2.54939	2.35505	2.60017	2.40388	2.54743	1.9947	2.34236
2.36091	2.30036	2.47907	2.39607	2.43611	2.23982	2.25739	2.2115	2.399	2.41072	2.32185	2.29353	2.47907	2.26911	2.32185	2.39607
2.33161	2.18415	2.29353	2.43708	2.43415	2.49763	2.28962	2.36872	2.26911	2.22224	2.46638	2.32185	2.38337	2.46833	2.26423	2.44001
2.38532	2.27595	2.43708	2.56306	2.32966	2.45857	2.6529	2.74763	2.23493	2.33552	2.28083	2.41072	2.43611	2.5738	1.86286	2.22712
1.41462	1.72419	2.41072	2.59919	2.37751	2.49275	2.25739	2.29841	2.39411	2.44489	2.3238	2.63435	2.28767	2.29646	2.1695	2.24275
2.40583	2.37947	2.39411	2.53474	2.30036	2.49079	2.07478	2.23005	1.77009	1.94392	2.22224	2.47517	2.45466	2.35017	2.35212	2.53864
2.46345	2.61579	2.21931	2.43904	2.4781	2.26716	2.52107	2.3404	2.39216	2.57478	2.36872	2.46931	2.22712	2.37947	2.11677	2.30525
2.23005	2.50154	2.32966	2.25251	2.49275	2.64509	1.41462	1.6988	2.45759	2.47419	2.26911	2.26228	2.56208	2.64607	2.20661	2.30525
1.20368	1.57966	2.35505	2.21931	2.399	2.29841	2.20368	2.20368	1.34236	1.62263	2.49763	2.6529	2.2447	2.39021	2.37654	2.45857
2.42243	2.26228	1.34236	1.62263	2.40095	2.12654	2.38728	2.55915	2.45857	2.19782	2.45466	2.61189	2.39704	2.61677	2.36286	2.45271
2.39021	2.44685	2.26716	2.41462	2.39704	2.32185	2.36286	2.34626	2.23982	2.38532	2.43611	2.33161	1.57966	1.76325	1.57966	1.78474
2.50837	2.33161	2.51814	2.55427	2.4322	2.39216	2.34626	2.55818	2.63435	2.53864	2.4029	2.399	2.37947	2.44392	2.33552	2.57966
2.40779	2.23493	2.53864	2.56404	2.44001	2.357	2.51814	2.48493	2.4322	2.36482	2.51911	2.39704	2.51032	2.48493	2.14216	2.31111
2.2779	2.35212	2.37068	2.53376	2.35896	2.36091	2.12946	2.13923	2.36286	2.47517	2.27107	2.23493	2.52888	2.56306	2.18708	2.38337
2.11677	2.22224	2.42927	2.36091	1.43122	1.70661	2.38337	2.35017	1.37947	1.5904	2.58259	2.45564	2.32575	2.44685	2.31306	2.28279
2.35212	2.12946	2.46443	2.33845	2.28767	2.28962	2.20661	2.15193	2.52595	2.60798	2.32966	2.30525	2.29353	2.47224	2.20075	2.12361
2.2115	2.46638	2.42732	2.42439	2.33161	2.37654	2.11677	2.35896	2.44685	2.49275	2.37751	2.25935	2.16072	2.47712	2.23982	2.29157
2.17829	2.11677	2.45857	2.36286	2.38532	2.34626	2.62458	2.59626	2.24275	2.42732	2.45173	2.47907	2.27107	2.2447	2.2779	2.21931
2.49275	2.26716	2.40388	2.28962	2.46833	2.34821	2.5445	2.52986	2.36872	2.31111	2.47907	2.45173	2.46833	2.55818	2.25935	2.4195
2.36482	2.43122	2.21931	2.36872	2.50349	2.59431	2.40974	2.36872	2.21931	2.26911	2.54353	2.27107	2.46931	2.50837	2.44685	2.42634
1.2779	1.32185	2.28767	2.33161	2.26228	2.31306	2.30036	2.50349	1.63337	1.53083	2.39021	2.11677	2.5445	2.3072	2.38142	2.23005
0.902903	1.49079	2.36286	2.40779	2.30036	2.20857	2.31111	2.50837	2.61482	2.63825	2.4195	2.37068	2.20857	2.19294	2.47517	2.59919
2.3072	2.29841	2.5445	2.43708	2.5113	2.45564	2.3404	2.21736	2.32185	2.33161	2.40388	2.2115	2.55329	2.4615	2.45564	2.48103
2.35212	2.47907	2.44685	2.45466	2.61872	2.54841	2.30915	2.29646	2.44392	2.48689	2.78083	2.65974	1.43122	1.67146	2.06013	2.21931
2.41755	2.35407	2.61579	2.64704	2.48786	2.62263	2.36091	2.44782	2.25251	2.40583	2.29646	2.35212	2.3072	2.21931	2.42439	2.53962
2.58064	2.62165	2.50739	2.48982	2.30525	2.33357	2.21931	2.42243	2.19294	2.23298	2.49275	2.58845	2.48396	2.53474	2.23005	2.3404
2.45173	2.50349	2.45857	2.57966	1.47712	1.25446	2.28474	2.32966	2.2779	2.399	2.24763	2.34821	2.18415	2.37751	2.30232	1.90779
2.32771	2.23005	2.39021	2.33357	2.61579	2.54255	2.39021	2.28767	2.28767	2.2779	2.39411	2.06794	2.37654	2.47126	2.22224	2.16364
2.21443	2.18415	2.35505	2.15779	2.42439	2.17536	2.06404	2.37068	2.62165	2.48103	2.37947	2.51228	2.25447	2.35407	2.4322	2.55818
2.48493	2.149	2.59822	2.49763	2.46931	2.56306	2.51032	2.60603	2.25251	2.37751	2.58259	2.68806	2.21736	2.3072	2.28767	2.3238
2.49372	2.23786	2.56697	2.54255	2.34821	2.399	2.56306	2.58357	2.44978	2.46931	2.38532	2.34821	1.982	2.37263	2.38337	2.65388
2.46833	2.40583	2.31794	2.44489	2.56697	2.55818	2.26423	2.40095	2.26911	2.33161	2.23005	2.22224	2.33161	2.41267	2.47224	2.42439
2.14216	2.27595	2.2779	2.38337	2.45857	2.47517	2.39021	2.37947	2.47419	2.39216	2.52986	2.40583	2.15193	2.26911	2.19782	2.34821
2.51911	2.38825	2.34431	2.29646	2.31794	2.49763	2.14216	2.32771	2.59138	2.6695	2.53962	2.40095	2.53962	2.20075	2.16657	2.36091
2.46052	2.68611	2.51911	2.58845	2.54353	2.71931	2.19782	2.40095	2.22712	2.39021	2.58259	2.6529	2.59919	2.57673	2.23005	2.50739
1.63337	1.47712	2.10993	2.149	2.43708	2.47224	2.30036	2.32185	2.52595	2.49079	2.38337	2.50154	2.34236	2.55818	2.4615	2.60505
2.51814	2.27107	2.36286	2.37068	2.66462	2.72614	2.37068	2.58454	2.44782	2.51521	2.43122	2.47224	2.20075	2.42634	2.28083	2.28474
2.54939	2.39021	2.49958	2.31989	2.4322	2.35896	2.46345	2.57478	2.30915	2.35505	2.47517	2.26423	1.62263	1.7779	2.28083	2.32771
2.34821	2.42439	2.50056	2.65486	2.24958	2.30232	2.16364	2.31111	2.50837	2.56208	2.59138	2.59626	2.56697	2.63239	1.25446	1.63337
2.42243	2.48982	1.67146	1.63337	2.36286	2.30525	2.30036	2.4029	2.28767	2.37263	2.36091	2.36872	2.74861	2.32771	2.24958	2.35505
2.49958	2.4615	2.36286	2.18415	2.40583	2.21736	2.42146	2.56013	2.43708	2.47907	2.38825	2.3404	2.52986	2.58943	2.22224	2.39021
2.25251	2.52302	2.50349	2.44392	2.52986	2.61189	2.56892	2.55329	2.78181	2.95954	2.51228	2.55818	2.25447	2.15779	2.54841	2.77986
2.42732	2.43708	2.55329	2.55818	2.40583	2.53181	2.23005	2.54841	2.34431	2.29646	2.36286	2.39021	2.36872	2.40388	2.08943	2.13923
2.5445	2.33845	1.63337	1.97712	2.37751	2.35896	2.51521	2.48493	2.38532	2.45466	2.30232	2.12654	2.45564	2.33357	1.63337	1.76325
2.33161	2.35017	2.29157	2.05622	2.6363	2.79841	2.31989	2.37263	2.60798	2.36482	2.42243	2.28767	2.16657	2.17243	2.24958	2.25251
2.19001	2.45271	2.39021	2.32185	2.44197	2.40974	2.30525	2.24275	2.35896	2.55134	2.41072	2.34626	2.46833	2.28279	2.19294	2.4322
2.43708	2.32771	2.33161	2.56892	2.66267	2.81599	2.29353	2.35407	2.36677	2.54646	2.52204	2.47126	2.62165	2.62361	2.29841	2.39021
2.16364	2.49275	2.58161	2.49665	2.35212	2.42732	2.44392	2.25251	1.4615	1.80525	2.36286	2.45173	2.35505	2.23982	2.3404	2.23005
1.43122	1.89118	2.47712	2.53864	2.10993	2.36091	2.59529	2.5445	2.51716	2.54646	2.81501	2.72419	2.36091	2.20857	2.47712	2.54255
1.55622	1.53083	2.33845	2.31306	2.28962	2.67341	2.25447	2.1363	2.49958	2.48689	2.52107	2.7115	2.42634	2.4029	2.48103	2.53572
2.46931	2.52497	2.399	2.5445	2.37068	2.30525	2.37263	2.41462	2.28962	2.43415	2.47712	2.43904	2.36872	2.34626	2.38532	2.57966
2.40388	2.26228	2.45173	2.40583	2.36872	2.399	2.357	2.16657	2.5738	2.53767	2.37263	2.41267	2.28767	2.29157	1.54353	1.53083
2.38825	2.41072	2.41072	2.39021	2.17829	2.41072	2.40779	2.37458	1.62263	1.36091	2.51716	2.49079	2.38532	2.34626	2.63239	2.60603
1.62263	1.73982	2.26911	2.2779	2.37068	2.36872	2.64118	2.68318	2.23005	2.06794	2.53767	2.51228	2.54255	2.53767	2.15193	2.34431
2.28083	2.18122	2.33552	2.56404	2.48982	2.56794	2.45564	2.3404	2.37654	2.2115	2.70661	2.43611	2.36286	2.30525	2.34626	2.4029
2.39021	2.3238	2.45564	2.35505	2.4029	2.29646	1.30036	1.70661	2.34626	2.52693	2.44489	2.44782	2.42439	2.40388	2.44392	2.44489
2.53572	2.29841	2.36091	2.43708	2.30232	2.46833	2.26228	2.17536	2.52497	2.45857	2.35407	2.44197	2.36286	2.20661	2.35017	2.18708
2.50642	2.45759	2.41755	2.35407	2.36677	2.22517	2.71247	2.78572	1.67146	1.20368	2.38728	2.39411	2.39216	2.39704	2.30525	2.55915
2.19001	2.46833	2.54939	2.46931	2.39411	2.2447	2.357	2.52986	1.53083	1.7779	2.49958	2.44782	2.62556	2.73005	2.32185	2.38142
1.82575	1.63337	2.25251	2.41657	2.28279	2.30232	2.32185	2.49275	2.37263	2.31989	2.34821	2.44392	2.36286	2.53864	2.20857	2.39704
1.81208	1.0406	2.29841	2.05232	2.35017	2.38532	2.12654	2.16657	2.41462	2.33845	2.36286	2.49763	2.48396	2.25739	2.39704	2.60505
2.44197	2.399	2.50154	2.53572	2.16072	2.32185	2.38337	2.49275	2.50349	2.53376	1.62263	1.49079	2.20368	2.399	2.31111	2.34626
2.32771	2.45466	2.47907	2.30036	2.3072	2.39704	2.2447	2.51423	2.67732	2.53864	2.30232	2.44685	2.12361	2.28767	2.44978	2.41267
2.43122	2.35212	2.44489	2.40974	2.50837	2.59529	2.274	2.51911	2.50739	2.5904	2.35407	2.40388	2.42146	2.46833	2.2779	2.4195
2.49079	2.42732	2.50837	2.48982	2.39021	2.51423	2.55232	2.5865	2.50739	2.47907	2.24958	2.30525	2.36091	2.51911	2.34431	2.37263
2.40388	2.43611	2.38337	2.357	2.54841	2.56892	2.31306	2.49763	2.42634	2.41072	2.22517	2.22224	2.33357	2.44392	2.47517	2.44685
2.33845	2.39704	2.48396	2.53474	2.33845	2.3404	2.36872	2.53376	2.68904	2.70759	2.51911	2.56501	2.51423	2.49665	2.22712	2.42732
2.44489	2.31501	2.41072	2.40095	2.26716	2.26228	2.11384	2.24275	2.37751	2.37947	2.29646	2.30525	1.25446	1.34236	2.32575	2.48982
2.37947	2.43708	1.57966	1.37947	2.31111	2.31306	2.23005	2.28083	2.54841	2.2779	2.47126	2.54255	2.17829	2.2115	2.36482	2.40974
2.44978	2.48982	2.37068	2.35896	2.36872	2.3072	2.31111	2.31306	1.76325	1.79157	2.2115	2.24958	2.2447	2.23298	1.34236	1.66267
2.29646	2.29646	2.33552	2.37751	2.47712	2.46443	2.34821	2.38142	2.5445	2.53083	2.47517	2.482	2.31989	2.23982	2.16657	2.3404
2.46443	2.47419	2.34236	2.16072	2.24763	2.32185	2.2115	2.17536	2.41267	2.51423	2.3404	2.32185	2.66072	2.46833	2.27107	2.57478
2.46638	2.4195	2.38337	2.37751	2.5572	2.51423	2.48689	2.49665	2.17829	2.2115	2.32966	2.47126	2.23298	2.28083	2.14216	2.21931
2.31501	2.41072	2.50056	2.45173	2.30525	2.399	2.28767	2.33161	2.29646	2.24958	2.43708	2.32966	2.33161	2.24763	2.05622	2.30525
2.32771	2.1363	2.28083	2.38532	2.53864	2.53962	2.19782	2.45173	2.42243	2.25447	2.4615	2.39021	1.55622	1.49079	2.16072	2.27107
2.39704	2.39704	2.31501	2.27107	2.31111	2.4195	2.3238	2.24958	2.24958	2.36091	2.46052	2.5445	2.43415	2.36091	2.37751	2.51814
2.20075	2.399	2.29646	2.16364	1.78474	1.47712	2.43904	2.57282	2.15193	2.28962	2.34431	2.51228	2.29841	2.26911	2.40583	2.58161
2.45857	2.47419	2.23982	2.28767	2.38728	2.40583	2.1695	2.26716	2.36286	2.41267	2.4615	2.56306	2.52595	2.46443	2.16072	2.53962
1.4615	1.25446	2.60407	2.36091	2.51911	2.46345	2.3404	2.36482	2.42146	2.50154	2.21931	2.18708	2.58845	2.48103	2.22712	2.38728
2.31111	2.36286	2.33161	2.28962	2.23493	2.357	2.57673	2.56404	2.36482	2.45564	2.36482	2.10017	2.48103	2.38532	2.29157	2.45564
2.33845	2.33357	1.5904	1.51814	2.38337	2.38532	2.50739	2.46931	2.54841	2.46833	1.0406	1.49079	2.21931	2.33552	2.20368	2.42439
2.3404	2.47517	2.34626	2.50739	2.39411	2.47517	2.32185	2.12361	2.66364	2.56989	2.3404	2.25251	2.41267	2.53181	2.49079	2.59919
2.39704	2.57282	2.27595	2.35505	2.52302	2.50349	2.42732	2.47224	1.43122	1.79841	2.44197	2.49763	2.18415	2.48982	2.55915	2.57282
2.55427	2.59822	2.37654	2.11384	2.39704	2.3072	2.3238	2.56989	2.16364	2.45271	1.66267	2.02497	2.63825	2.42732	2.3404	2.30525
2.28279	2.3072	2.25935	2.20368	2.41072	2.45173	2.149	2.19294	1.54353	0.844309	2.64118	2.53864	2.48103	2.3238	2.35407	2.35212
2.54157	2.66072	2.4195	2.39704	2.42634	2.51814	2.3404	2.41072	2.47907	2.48493	2.35896	2.25251	2.43904	2.35896	2.21931	2.29841
2.56892	2.54743	2.35212	2.51228	2.21443	2.4781	2.29841	2.42634	2.28767	2.44392	2.50642	2.46931	2.52302	2.55622	2.20075	2.2779
2.39216	2.47907	2.64314	2.62458	2.41267	2.39704	2.2115	2.45759	2.39411	2.43122	2.60993	2.60798	1.30036	1.39704	2.1031	2.31306
2.19782	2.21931	2.36872	2.41755	2.50739	2.46345	2.16657	2.60798	2.26228	2.18415	2.23005	2.45564	2.28962	1.92927	2.51814	2.65388
2.49372	2.54841	2.52497	2.73786	2.46052	2.50739	2.30525	2.4195	2.29646	2.42439	1.60114	1.66267	2.37751	2.16072	2.44197	2.45759
2.47224	2.29841	2.31501	2.28962	2.68122	2.63825	2.16657	2.24275	2.26228	2.37068	2.36872	2.43122	1.51814	1.83845	2.09626	2.33845
2.31111	2.45759	2.37751	2.28962	2.33552	2.29841	2.20857	2.22224	2.49079	2.43708	2.31306	2.48689	2.62654	2.47712	2.29841	2.46833
2.58161	2.54157	2.50349	2.52986	2.4195	2.4615	2.52986	2.64997	2.40388	2.46052	1.25446	1.7779	2.47712	2.47419	2.34431	2.32966
2.44978	2.34236	2.56892	2.48982	2.24763	2.41072	2.53181	2.5904	2.52204	2.3404	1.73982	1.54353	2.49079	2.39607	2.69392	2.78474
2.45564	2.54353	2.32185	2.45173	2.47907	2.34821	2.2115	2.21443	2.51716	2.40779	2.47126	2.62361	1.57966	1.43122	2.28962	2.399
2.12654	2.20075	2.50056	2.55818	2.30525	2.32185	2.41072	2.46638	2.25251	2.39216	2.4195	2.66169	2.54841	2.3238	2.19001	2.24958
2.35407	2.05622	2.34821	2.35212	2.50739	2.22712	2.30525	2.37458	2.34821	2.399	2.54646	2.46833	2.64509	2.57966	1.53083	1.76325
2.3238	2.19782	2.22224	1.95368	2.63728	2.50837	2.36286	2.45173	2.68318	2.78864	2.34236	2.36872	2.38532	2.49958	2.13923	2.11677
1.99079	2.16657	2.54841	2.45466	2.45466	2.47907	2.274	2.46345	2.37751	2.39021	2.32771	2.36677	2.51716	2.45857	2.107	2.08552
2.13923	2.3404	2.33357	2.45173	2.29646	2.33161	2.33845	2.45759	2.21931	2.16364	2.28962	2.34821	2.40583	2.28474	2.03669	2.36482
2.60896	2.52888	2.29841	2.47419	2.28474	2.35407	2.30525	2.01228	1.56794	1.23005	2.53767	2.50739	2.2779	2.31794	2.28083	2.54353
2.67439	2.649	2.399	2.34626	2.45271	2.28083	2.4322	2.44392	2.56697	2.55232	2.30525	2.40388	2.21443	2.26228	1.90779	2.19001
2.23298	2.16072	2.32966	2.1031	2.28962	2.25935	2.38532	2.5865	2.35505	2.65583	2.42634	2.24275	2.38825	2.48493	1.66267	1.36091
2.23005	2.3404	2.45564	2.31794	2.33161	2.4615	2.35407	2.31306	2.43122	2.44685	2.53864	2.33161	2.56697	2.53083	2.34821	2.50154
2.46833	2.39216	2.37263	2.35017	2.2447	2.30232	2.31306	2.1363	2.24958	2.25447	2.69294	2.76032	2.69294	2.63532	2.38532	2.25935
2.19001	2.26911	2.33845	2.34821	2.3072	2.44685	2.35505	2.61775	2.39704	2.49958	2.1695	2.36872	2.40388	2.56404	2.08552	2.08259
2.44001	2.22224	1.63337	1.79157	1.78474	1.32185	2.65974	2.64118	2.52986	2.4195	2.28474	2.36286	2.16657	2.32966	2.32771	2.5445
2.49372	2.357	2.25447	2.23005	2.51228	2.46638	2.399	2.42439	2.06013	2.29353	2.47517	2.37751	2.39216	2.44685	2.357	2.54353
2.23493	2.38728	2.22224	2.43708	2.29646	2.4029	2.34236	2.33552	2.24958	2.274	2.47126	2.55232	2.24958	2.37458	2.06404	2.44197
2.5572	2.50154	2.54841	2.44489	2.39216	2.42146	2.34431	2.43708	1.57966	1.20368	2.45466	2.51032	2.72321	2.65681	2.37263	2.34626
2.2779	2.40583	2.53962	2.49275	2.52986	2.50739	2.44001	2.38532	2.37751	2.36677	2.64216	2.74177	2.29646	2.35505	2.2447	2.28962
2.45173	2.61482	2.31501	2.23005	2.36482	2.35017	2.29841	2.45173	2.37751	2.23298	2.48103	2.42634	2.65876	2.67146	2.42634	2.45271
2.3072	2.38825	2.29157	2.2115	1.62263	1.43122	2.16657	2.35017	2.32185	2.1197	2.43708	2.39021	2.35212	2.36091	2.27107	2.20857
2.41755	2.44489	2.47712	2.37947	2.51911	2.54353	2.49763	2.4615	2.60993	2.53181	2.4195	2.27107	2.37458	2.33845	2.21931	2.38825
2.37458	2.37654	2.20368	2.19782	2.60505	2.44392	2.40095	2.45173	2.24958	2.45271	2.69099	2.70759	1.4615	1.23005	2.09626	2.15779
2.274	2.24275	2.43708	2.27107	2.31306	2.40583	2.23493	2.25251	2.22224	2.33845	2.3404	2.29646	2.51521	2.50837	2.13923	2.1363
2.23786	2.56013	2.43904	2.39021	2.69099	2.68708	2.36677	2.33845	2.25935	2.27107	2.68611	2.66755	2.51814	2.39021	2.31111	2.28279
2.53572	2.41267	2.40583	2.42439	2.44489	2.52888	2.33161	2.42634	1.0406	1.73982	2.69392	2.62947	2.3072	2.35896	2.17536	2.42732
2.3404	2.44392	2.32966	2.51911	2.51228	2.44197	2.48493	2.54353	2.23298	2.11677	2.45173	2.32185	2.4195	2.4615	2.43708	2.30036
2.23982	2.51423	2.44978	2.399	1.57966	1.5904	2.28279	2.37654	2.26228	2.18708	2.59529	2.44489	2.3238	2.29646	2.25739	2.24275
2.27107	2.47419	2.58161	2.8365	2.58259	2.56013	1.49079	1.6988	2.23005	2.19782	2.39607	2.20368	2.29646	2.3072	2.37751	2.40779
1.43122	1.25446	2.35505	2.40095	2.35407	2.2115	2.53474	2.65388	2.50739	2.52497	2.34236	2.41072	2.48786	2.57575	2.3072	2.54646
2.24958	2.36872	2.60017	2.68122	2.17243	2.28279	2.56892	2.35017	2.43122	2.11384	2.38532	2.40583	2.07478	2.41072	2.4195	2.59822
2.28962	2.59431	2.54353	2.60407	2.66462	2.59724	2.15486	2.36482	2.17829	2.23005	2.26423	2.39021	2.50739	2.61775	2.41755	2.62361
2.46638	2.43415	3.06696	2.91169	2.55915	2.274	2.31989	2.17536	1.30036	1.68122	2.30036	2.2779	2.54353	2.47517	2.31111	2.56013
2.20857	2.01618	2.36872	2.37068	1.49079	1.7779	1.54353	1.49079	2.43415	2.48786	2.19294	2.31989	2.46833	2.2115	2.40779	2.18122
2.24275	2.37947	2.39216	2.51521	2.25447	2.33161	2.31111	2.28767	2.48103	2.54939	2.48103	2.26716	2.22712	2.19782	2.22224	2.09626
2.2115	2.22712	2.38728	2.7281	2.28767	2.35212	2.38728	2.28474	2.42634	2.29841	2.55818	2.56013	2.27595	2.26911	2.36482	2.43611
2.51032	2.62361	2.20857	2.4029	2.37654	2.4781	2.36286	2.3072	1.79157	1.6988	2.49079	2.43415	2.47224	2.25935	1.982	2.1363
2.52693	2.59626	2.46638	2.35407	2.39607	2.274	2.17536	2.43611	2.47419	2.29646	2.57966	2.54743	2.35505	2.46833	2.2115	2.25251
1.36091	1.73982	2.68806	2.45759	1.60114	1.63337	2.30525	2.39216	2.48103	2.43904	2.53962	2.4781	2.37947	2.16657	1.5904	1.5904
2.50642	2.50837	1.60114	1.67146	2.38532	2.32575	2.17829	1.99958	2.46345	2.34626	2.46931	2.35212	2.46638	2.41072	2.28962	2.38532
1.63337	1.43122	2.46931	2.4615	2.53864	2.54939	2.51032	2.50642	2.26911	2.30915	2.51032	2.65095	2.43904	2.57282	2.399	2.399
2.41072	2.33357	2.5738	2.47419	2.3404	2.35407	2.4615	2.55427	2.59138	2.53864	2.63825	2.62361	2.31306	2.43708	2.00837	2.39021
1.60114	1.62263	2.37947	2.37654	2.22224	2.35407	2.3072	2.4615	2.62849	2.29646	2.44001	2.41072	2.61677	2.64607	2.42146	2.46345
1.67146	1.5904	2.56208	2.46345	2.46931	2.43415	2.57771	2.49665	2.36872	2.36091	2.37068	2.61579	1.36091	1.37947	2.1197	2.36091
2.37654	2.35896	2.40388	2.40779	3.00544	3.06892	1.62263	1.73982	2.34236	2.41072	2.36286	2.25251	1.37947	1.34236	2.31501	2.31501
2.48689	2.6363	2.23298	2.30915	2.47419	2.52986	2.24763	2.45759	2.45271	2.38337	1.56794	1.61189	1.64314	1.67146	2.19001	2.41072
2.62556	2.46638	2.50739	2.52693	1.66267	1.36091	2.38532	2.48103	2.39607	2.45759	2.274	2.38337	2.39607	2.37654	2.26911	2.26911
2.399	2.44782	2.31501	2.36482	2.39021	2.49275	2.26911	2.29841	1.50447	1.43122	2.14607	2.43611	2.38337	2.41657	2.23005	2.30525
2.38825	2.36286	2.23005	2.45173	2.42634	2.54841	2.37263	2.35505	2.399	2.37654	2.48493	2.50349	1.95368	2.19587	1.62263	1.69001
2.25251	2.31989	2.22712	2.25739	2.46345	2.37068	2.30525	2.32771	2.28083	2.25251	2.5738	2.53864	2.43122	2.34821	2.31989	2.46345
2.40974	2.55818	2.34821	2.47419	2.2447	2.23005	2.16657	2.19587	2.36677	2.46931	1.53083	1.92341	2.28962	2.1695	2.25251	2.43904
2.49665	2.41072	2.31794	2.39704	1.23005	1.50447	2.34626	2.08259	2.64997	2.44782	2.38337	2.52107	2.38825	2.37947	1.41462	1.69001
2.16657	2.25251	2.44685	2.48103	2.62263	2.45564	2.19782	2.20661	2.45564	2.41072	2.34626	2.44978	2.51423	2.54646	2.40583	2.48103
2.23005	1.94392	2.2447	2.46345	2.4195	2.40583	2.52302	2.59431	2.21443	2.35407	2.26911	2.45271	2.32185	2.43611	2.47126	2.39704
2.56989	2.60603	2.22224	2.37947	2.28962	2.45173	2.27107	2.04841	2.26911	2.29646	2.25251	2.21736	2.23005	2.14216	2.14216	2.14216
2.45173	2.28962	2.61189	2.56208	2.41755	2.25935	2.53962	2.49958	1.53083	1.89704	2.53572	2.5904	1.47712	1.75544	2.39704	2.55818
1.79841	1.85114	2.38532	2.21443	2.4322	2.49079	2.36872	2.60896	2.47907	2.43708	2.39021	2.13337	2.80134	2.73884	2.357	2.40095
2.46833	2.25447	1.63337	1.44685	2.4195	2.48103	2.54743	2.4781	2.28279	2.399	2.25251	2.32771	2.39021	2.39607	2.44978	2.49665
2.58259	2.46931	2.44489	2.35407	2.62654	2.43904	2.39411	2.37654	2.46443	2.399	2.51814	2.274	2.48103	2.44685	2.02888	2.21931
2.2447	2.35017	1.30036	1.56794	2.37263	2.24275	2.33161	2.2115	2.607	2.53864	1.66267	1.60114	2.40388	2.42243	2.07478	2.17829
2.32966	2.23786	1.39704	1.44685	3.21931	3.1695	2.33845	2.4195	2.58259	2.35505	2.4615	2.25447	2.43611	2.49079	2.26228	2.33161
2.49665	2.52595	2.18415	2.09333	2.38728	2.58161	2.107	2.29646	2.37068	2.51423	2.46052	2.34431	2.5113	2.33357	2.39411	2.47419
2.25251	2.26423	2.31501	2.20857	2.399	2.43708	2.2115	2.49275	2.40095	2.32185	2.44392	2.50447	2.5572	2.52302	2.36872	2.6197
2.3072	2.16657	2.29646	2.38532	2.50154	2.53474	2.38532	2.12946	2.30525	2.37654	2.37947	2.23493	2.34236	2.12946	2.20368	2.42439
2.37751	2.32771	2.28083	2.35407	2.26228	2.31501	2.24763	2.17829	2.20661	2.37654	2.39607	2.34431	1.51814	1.57966	2.30525	2.25251
2.34821	2.26228	2.32771	2.2447	2.59431	2.59919	2.40583	2.47517	2.36482	2.17536	2.57575	2.64802	2.24958	2.28474	2.52888	2.6822
2.44392	2.46931	2.61775	2.52888	2.49079	2.649	2.38532	2.39216	2.38142	2.39216	2.46443	2.5865	2.44782	2.25935	2.07868	2.33845
2.3238	2.54841	2.31306	2.35505	2.29646	2.47907	2.45271	2.39704	2.29646	2.399	2.38337	2.29157	2.33161	2.40583	2.45564	2.58161
2.357	2.49275	2.60798	2.54743	1.79157	1.5904	2.24275	2.42634	2.47517	2.59138	2.45173	2.12946	2.43708	2.65583	2.47126	2.51814
2.34821	2.43122	2.37458	2.6529	2.32575	2.37654	2.54353	2.53864	2.34626	2.50739	2.25935	2.27107	1.20368	1.62263	1.94392	2.38337
2.55915	2.42439	2.36482	2.33161	2.28767	2.16072	2.29841	2.50837	2.31306	2.51521	2.33357	2.45564	2.35505	2.32575	2.25739	2.34431
2.42439	2.50349	2.59626	2.51228	2.399	2.49665	2.42439	2.45564	2.32185	2.23786	2.35017	2.4322	2.32185	2.43122	2.18122	2.10993
2.58161	2.63923	2.3072	2.29646	2.63337	2.4781	2.07478	2.2115	2.20075	2.18415	2.63239	2.69099	2.42634	2.2779	2.37458	2.37751
2.3238	2.38337	1.99958	2.32771	2.3072	2.36091	2.25935	2.30525	2.47907	2.44685	2.50837	2.63337	2.42146	2.33161	2.37068	2.47224
2.19294	2.3404	2.37458	2.20857	2.49079	2.50154	2.37654	2.42439	2.24275	2.39607	3.12654	3.01911	2.35407	2.34626	2.2779	2.46638
2.14216	2.30525	2.38337	2.33845	2.28962	2.16364	2.29646	2.28767	2.55818	2.51032	2.52888	2.61384	2.56501	2.61677	2.25935	2.46443
2.33161	2.25935	2.23298	2.32966	2.31501	2.40388	2.48493	2.51228	2.74372	2.71345	2.36677	2.26228	2.40388	2.31111	2.43708	2.54841
1.34236	1.73982	2.23298	2.41755	2.06013	2.3072	2.40095	2.62849	2.17536	2.35017	1.57966	1.95857	2.65779	2.64607	2.46833	2.62458
2.2115	2.2447	2.67536	2.56404	2.56306	2.5738	2.24275	2.19001	2.49958	2.482	2.31111	2.3238	2.39021	2.2779	2.40388	2.46638
2.36091	2.40974	2.40779	2.43708	2.53767	2.55329	2.32185	2.17536	2.33357	2.37654	2.32185	2.21931	2.30525	2.22712	2.33845	2.55818
2.28474	2.31794	2.37263	2.46931	2.56306	2.49275	2.399	2.56404	2.07478	2.20857	2.46931	2.43904	2.39216	2.37751	2.59626	2.69099
2.40583	2.37654	2.21931	2.45564	2.36872	2.50837	2.33357	2.34626	2.40583	2.28962	2.60017	2.54939	2.37458	2.24958	2.39021	2.63142
2.36872	2.4029	2.357	2.28474	2.28767	2.30525	2.44392	2.4615	1.53083	1.54353	2.19001	2.22224	2.18708	2.22224	1.37947	0.477121
2.45564	2.32575	2.69782	2.75642	1.66267	1.67146	2.4322	2.55915	2.18708	2.40583	2.50154	2.43708	2.40388	2.46931	2.40095	2.65779
2.44001	2.6031	2.38532	2.17536	2.37068	2.53083	2.35212	2.4195	1.25446	1.73982	2.3404	2.29841	2.40583	2.4615	2.1695	2.37068
2.399	2.54841	1.62263	1.54353	2.32966	2.40388	2.44392	2.6529	2.30525	2.41267	1.32185	1.76325	2.36482	2.3072	2.18122	2.36872
2.47419	2.35505	2.44489	2.60017	2.39021	2.40388	1.63337	1.79841	0.477121	1.67146	2.43611	2.49275	2.51911	2.53376	2.23982	2.35896
2.38337	2.37654	2.357	2.33845	2.50056	2.52497	2.43611	2.52497	2.46833	2.38532	2.56013	2.49372	2.41657	2.49763	2.35505	2.38142
2.4322	2.39021	2.26911	2.50056	2.31794	2.23005	2.55915	2.64997	2.29841	1.99079	2.30036	2.21931	2.45564	2.12946	2.19294	2.45271
2.36091	2.47907	2.41267	2.44392	2.25447	2.53474	2.62361	2.65974	2.32575	2.36286	2.43415	2.40583	2.29841	2.51911	2.3072	2.51716
2.56306	2.43904	2.37654	2.46345	2.24763	2.04841	2.42634	2.4322	2.34626	2.23298	2.14607	2.36482	2.21736	2.24275	2.31989	2.05232
2.41755	2.46052	2.37751	2.43708	2.45857	2.28767	2.31306	2.25251	2.30232	2.25739	2.22224	2.39704	2.46638	2.51911	2.3238	2.28474
2.31501	2.45173	1.54353	1.97712	2.46345	2.27107	2.51521	2.52302	2.22224	2.32185	2.44978	2.39021	2.60407	2.6197	2.28962	2.44782
2.40583	2.29157	2.3404	2.40095	2.29646	2.37654	2.41072	2.21931	2.23982	2.4615	2.2115	2.19782	2.274	2.22224	2.48689	2.40974
2.50642	2.61872	2.36872	2.38532	2.28962	2.37068	2.2115	2.12946	2.36677	2.52302	2.399	2.40583	2.34236	2.26911	2.16364	2.44685
2.41657	2.51911	2.45759	2.44978	2.64509	2.64411	2.34431	2.47224	2.31111	2.35212	2.52302	2.49665	2.56013	2.46931	2.21736	2.38825
2.45759	2.40583	2.42439	2.4195	2.46052	2.36091	2.39216	2.30232	2.35212	2.41755	2.31794	2.41755	2.37751	2.39411	2.25739	2.55427
1.64314	1.76325	2.38532	2.3404	2.55329	2.2779	2.2779	2.50642	2.39607	2.34626	2.34236	2.4615	2.52888	2.57087	2.30915	2.42732
2.57087	2.35505	2.61384	2.36091	2.36872	2.3238	2.39411	2.31306	2.30525	2.37068	2.08552	1.84431	2.58161	2.59431	2.17243	2.40388
2.34821	2.34821	2.29841	2.38337	2.48689	2.60798	2.45466	2.46345	2.35505	2.25935	2.27107	2.26228	2.44197	2.37947	2.17243	2.12361
2.37068	2.31501	2.50154	2.40583	2.51032	2.45564	2.37947	2.40583	2.4322	2.18708	2.55329	2.58259	2.45173	2.10017	2.17536	2.21931
2.2115	2.06013	2.42732	2.4195	2.3072	2.24958	2.30036	2.23982	2.57087	2.4615	2.50349	2.44782	2.47907	2.46345	2.2115	2.40974
2.2115	2.33161	2.26228	2.08259	2.42146	2.33845	2.44001	2.45857	2.37654	2.19001	2.46833	2.399	2.62751	2.63142	2.13923	2.35407
2.33552	2.4322	2.49665	2.59431	2.274	2.17829	2.25251	2.41657	2.26228	2.30525	2.46345	2.56306	2.18415	2.14607	2.45564	2.57966
2.22224	2.24763	2.36091	2.30915	2.16657	2.02888	2.26228	2.40974	2.43122	2.4322	2.51423	2.35212	2.49275	2.43415	2.34821	2.50349
1.5904	1.54353	2.60896	2.72907	2.30232	2.25935	2.42634	2.5445	2.37947	2.4029	2.31501	2.399	2.64802	2.53864	2.52497	2.44489
2.21736	2.21736	2.62068	2.56306	2.46345	2.26716	1.55622	1.60114	2.43611	2.25935	2.40583	2.3238	2.29157	2.33357	2.42634	2.35505
2.34236	2.25935	2.34626	2.44197	1.41462	1.86286	2.31794	2.21443	2.30036	2.50837	2.35407	2.34821	1.5904	1.6529	2.25251	2.3238
2.3404	2.44489	2.46052	2.28083	2.69782	2.74177	2.49372	2.52107	2.2115	2.37263	2.09626	2.42439	2.23298	2.17536	2.35505	2.47419
2.36872	2.30036	2.38825	2.27107	2.41755	2.45271	2.47517	2.54255	2.40095	2.28767	1.41462	1.34236	1.63337	1.7154	2.16657	2.23005
2.48493	2.64997	2.38728	2.39411	2.52302	2.49275	2.45759	2.50837	2.52302	2.50349	2.52204	2.16657	2.33161	2.34431	2.16364	2.19001
2.3072	2.35505	2.38337	2.55232	2.28767	2.49372	2.08552	2.07185	2.52595	2.46345	2.32966	2.44782	2.41657	2.41072	1.99079	2.23298
2.47907	2.60407	2.43415	2.31794	2.18708	2.35212	2.45564	2.38337	1.55622	1.54353	1.67146	1.69001	2.41462	2.42732	2.1197	2.23298
2.42732	2.54841	2.53474	2.53767	2.62849	2.69782	2.28767	2.20075	2.46931	2.38337	2.21443	2.42243	2.21443	2.37263	2.0406	2.34626
2.37947	2.357	2.49763	2.46443	2.29157	2.41657	2.32185	2.4322	2.31306	2.19001	2.49763	2.38825	2.46443	2.47712	2.11677	2.36872
2.48103	2.51911	2.32185	2.54157	2.39704	2.35212	2.38337	2.42634	2.28474	2.32966	2.4195	2.24763	2.63337	2.37654	2.1695	2.24275
2.37263	2.42634	2.44978	2.5113	2.2779	2.32771	2.37068	2.45466	2.30915	2.04841	2.26228	2.13337	2.35505	2.3238	2.30915	2.44392
2.399	2.23982	2.47224	2.68415	2.47224	2.42732	2.47419	2.49079	2.27595	2.36482	2.62849	2.5904	2.44392	2.34626	2.35017	2.65095
2.42439	2.41462	2.19001	2.32966	2.49079	2.61677	2.12946	2.42439	2.43708	2.40974	2.48396	2.5113	2.357	2.05622	2.53181	2.41657
2.5113	2.54841	2.33161	2.22224	2.43904	2.3072	2.30525	2.47712	2.54353	2.52204	2.28279	2.36677	2.43611	2.50154	2.05622	2.05622
2.38337	2.51423	2.37263	2.05232	1.63337	1.53083	2.44197	2.16072	1.2779	1.92341	2.35212	2.45271	2.33552	2.17536	2.24275	2.19587
2.25251	2.10017	2.20661	2.39216	2.19294	2.4029	2.26716	2.5738	2.36286	2.482	2.41657	2.20857	2.60603	2.61677	2.45173	2.51716
2.35896	2.29646	2.35896	2.34431	2.20368	2.33845	2.28474	2.45564	2.56306	2.66462	2.61091	2.61677	2.39411	2.31989	1.57966	1.77009
2.41267	2.46833	2.31111	2.23298	2.61482	2.56306	2.49079	2.49763	2.49665	2.47224	2.42927	2.43904	2.5865	2.4615	2.36677	2.3238
2.21931	2.38532	2.18122	2.36286	2.35896	2.37751	2.3404	2.4195	2.39216	2.30036	2.31501	2.38532	2.33161	2.3072	2.27595	2.4195
2.57966	2.43415	2.32185	2.52302	2.31111	2.31501	2.54353	2.41072	2.30525	2.4781	2.25447	2.29841	2.25251	2.4195	2.26228	2.2779
2.36677	2.2115	2.25447	2.39021	2.40095	2.26228	1.79841	1.63337	2.399	2.40095	2.37458	2.35212	2.27107	2.36091	2.22224	2.40388
2.30915	2.46443	2.52497	2.4322	2.30232	2.21931	2.30036	2.37654	2.45173	2.49958	2.5738	2.76618	2.42634	2.49079	2.1031	2.39216
2.35505	2.33845	2.32185	2.43122	2.607	2.69489	2.34236	2.44685	2.37751	2.31989	2.58357	2.5572	2.34431	2.24275	1.51814	1.81208
2.3072	2.36286	2.26228	2.4781	2.33161	2.42927	2.3404	2.50056	2.44978	2.41462	2.29353	2.42146	2.80134	2.71736	2.22517	2.24958
2.08552	2.27595	2.30525	2.37654	2.37751	2.35017	2.37458	2.42634	2.3404	2.23493	2.25739	2.2447	2.56306	2.53864	1.57966	1.17536
2.31989	2.41462	2.2447	2.26911	2.31306	2.19587	2.44782	2.49275	2.34236	2.34431	2.35212	2.53181	2.40388	2.10017	1.50447	1.49079
1.30036	0.999582	2.51228	2.50154	2.44001	2.23493	2.27595	2.11677	2.77009	2.74177	2.4781	2.69782	1.49079	1.43122	2.13337	2.35407
1.60114	1.8863	2.44978	2.45564	2.35505	2.33552	2.24275	2.45173	2.45857	2.44197	2.40095	2.37068	2.4947	2.51032	2.24958	2.37947
1.2779	2.0445	2.28767	2.28767	2.37068	2.357	2.17829	2.40974	2.44392	2.37654	1.34236	1.75544	2.24275	2.20075	2.44489	2.31306
2.36482	2.37458	2.39216	2.35505	2.4029	2.46443	2.25251	2.46638	2.25251	2.20075	2.44978	2.55329	2.30036	2.26228	2.3072	2.52986
2.37751	2.34626	2.44782	2.45759	1.54353	1.39704	2.2779	2.36872	2.30036	2.36286	2.70661	2.77986	2.37751	2.38337	2.11677	2.30525
2.36091	2.39704	2.482	2.44392	2.35017	2.51521	2.26911	2.37263	2.58747	2.53962	2.50154	2.52497	2.32185	2.274	2.23982	2.37654
2.26716	2.28767	2.17536	2.33357	2.37751	2.25447	2.26228	2.30525	2.59626	2.45271	1.57966	1.75544	2.4322	2.41072	1.39704	1.54353
2.36677	2.4615	1.77009	1.97712	2.36091	2.45271	2.27595	2.47419	2.31306	2.39216	2.37654	2.37947	2.47517	2.399	2.21931	2.3404
2.36677	2.48103	2.23982	2.26423	2.38728	2.56013	2.38825	2.47419	2.26423	2.25251	2.57771	2.70661	2.39411	2.36286	2.28279	2.42634
2.45466	2.25447	1.41462	1.7779	2.37068	2.38337	2.25935	2.35017	2.33552	2.39021	2.24958	2.26228	2.39704	2.3238	2.40388	2.63923
2.58064	2.49079	2.80525	2.81208	2.39607	2.32185	2.21931	2.37751	2.56208	2.78474	2.39216	2.26423	2.32966	2.17536	2.40583	2.33161
2.36286	2.41267	2.4781	2.34431	2.41657	2.35017	2.45759	2.56892	2.15486	2.30036	2.59724	2.65779	2.40974	2.17829	1.73982	1.64314
2.5904	2.64314	2.22517	2.37263	2.46052	2.55915	2.31501	2.41267	2.55329	2.57087	2.44197	2.48493	2.50349	2.4615	2.27595	2.28083
1.47712	1.41462	2.36091	2.44392	2.26911	2.35505	2.3238	2.43122	2.19001	2.41755	2.56013	2.52888	2.4029	2.37068	2.26911	2.482
1.44685	1.76325	2.39216	2.42634	2.32771	2.36286	2.28767	2.3404	2.33845	2.53474	2.37751	2.26911	2.48103	2.54841	2.27595	2.41657
2.76325	2.83943	2.36872	2.41072	2.31989	2.41267	2.649	2.59236	2.30525	2.24275	2.49763	2.37654	2.56501	2.51521	2.04841	2.42243
2.17536	2.13923	2.39216	2.31306	2.43904	2.45173	2.20857	2.51228	2.40583	2.50739	2.44392	2.28083	2.3072	2.29157	2.24763	2.30036
2.49665	2.56306	2.51814	2.4615	2.61677	2.52302	2.53962	2.56404	2.44392	2.33845	2.60896	2.48493	2.44392	2.37654	2.37947	2.08943
2.48786	2.47419	2.29841	2.19782	2.41267	2.69782	2.20368	2.31501	2.28474	2.46443	2.35017	2.36286	2.32185	2.38337	2.5865	2.66169
2.46931	2.25251	2.35212	2.23982	2.2779	2.19782	2.16364	2.37068	2.18708	2.22224	1.34236	1.11384	2.399	2.57282	2.46833	2.39607
2.31501	2.45173	2.54353	2.36482	2.56794	2.28767	2.43708	2.27107	2.37263	2.3238	2.45271	2.35407	2.36286	2.15486	2.06013	2.26911
2.26911	2.42732	2.5445	2.57575	2.39704	2.42439	2.23298	2.29353	2.30525	2.27107	1.50447	1.54353	2.3404	2.47517	2.5445	2.48982
2.43708	2.25447	1.6529	1.97712	2.5738	2.4781	2.46833	2.37458	2.35407	2.43122	2.36872	2.37068	2.51911	2.4322	2.40388	2.37263
1.62263	1.44685	2.38825	2.274	2.37751	2.20075	2.35505	2.42732	2.45173	2.5904	2.40974	2.44392	2.23982	2.20661	1.60114	1.50447
2.38337	2.36091	2.36872	2.46833	2.38142	2.50837	2.31501	2.43904	2.39021	2.40095	2.49372	2.399	2.28279	2.45173	2.34431	2.49275
2.38532	2.29841	2.24958	2.37068	2.37947	2.38337	2.33357	2.44001	2.4195	2.54255	2.54255	2.44685	2.62458	2.43415	2.17536	2.18415
2.57282	2.42634	2.51911	2.44489	2.4195	2.5738	2.41462	2.45466	1.41462	1.39704	2.22517	2.14216	2.20857	2.30036	2.19587	2.21736
2.49665	2.36091	2.58259	2.51423	2.62947	2.5865	2.39704	2.61482	2.43708	2.53572	1.34236	1.67146	2.25251	2.38142	1.43122	1.51814
2.21443	2.19001	2.49372	2.64118	2.48396	2.53962	2.3404	2.61579	2.30525	2.57575	2.54939	2.64118	2.44392	2.2447	2.37263	2.58845
1.77009	1.79841	2.31989	2.26911	2.39021	2.49958	2.31989	2.45271	2.4322	2.20368	2.51228	2.44489	2.5904	2.64118	2.45564	2.39021
2.55329	2.64997	2.48103	2.46931	2.31794	2.39704	2.31501	2.47419	2.3072	2.48786	2.38532	2.32966	2.42634	2.60798	2.25251	2.26911
2.45271	2.05622	2.29646	2.1031	2.39216	2.5445	2.40095	2.3072	2.39216	2.60017	2.80525	2.69001	2.24763	2.39216	1.51814	1.53083
1.36091	1.41462	2.12946	2.33845	2.45564	2.34626	2.24275	2.43611	2.46345	2.53767	2.25251	2.60798	2.44782	2.46443	2.3404	2.16072
2.357	2.37751	2.18415	2.52986	2.64997	2.60017	2.4029	2.52693	2.15779	2.28767	2.48396	2.37654	1.20368	1.87458	2.25251	2.24958
2.50056	2.53864	2.37751	2.32771	2.35407	2.30036	2.46345	2.43122	2.50447	2.37263	2.50739	2.29353	2.45857	2.45564	2.11677	2.28767
2.34236	2.3072	1.17536	0.698801	2.52302	2.45564	2.40388	2.35017	2.46833	2.48493	2.4615	2.40583	1.6529	1.8863	2.08943	2.35212
2.35407	2.41462	2.41072	2.28279	2.31306	2.41657	2.40583	2.48396	2.47517	2.61775	2.53572	2.61775	2.39021	2.46443	2.34236	2.399
2.39704	2.29646	2.19001	2.42634	2.33845	2.44978	1.53083	1.78474	2.25935	2.43122	2.5113	2.47419	2.62068	2.61872	2.25447	2.42243
2.35505	2.43122	2.46833	2.4322	2.29646	2.32966	2.2779	2.40779	2.17536	2.10993	2.4781	2.16657	2.52888	2.40779	2.46638	2.649
1.6529	1.91853	2.482	2.54841	2.25935	2.12654	2.05232	2.47907	2.41462	2.42146	2.39021	2.50349	2.16072	2.35896	2.4322	2.45564
2.20857	2.08259	2.39216	2.35896	2.40388	2.12946	2.2779	2.40779	2.47517	2.37068	2.67536	2.64118	2.34236	2.49958	2.23298	2.25251
1.49079	1.70661	2.48982	2.37654	1.62263	1.23005	0.477121	1.44685	2.11384	2.29646	2.37068	2.37654	2.50154	2.56013	2.1031	2.39216
2.36872	2.45759	2.37458	2.35505	2.39216	2.50154	2.28279	2.26228	2.19782	2.20661	2.28083	2.30525	2.49665	2.51521	2.08943	2.44978
2.39607	2.54353	2.53864	2.52595	1.54353	1.63337	2.14216	2.22224	2.48103	2.38337	2.357	1.91853	2.26911	2.39411	2.53376	2.75446
2.38532	2.274	2.53083	2.63239	2.39704	2.49665	2.18415	2.32771	2.23298	2.357	2.31501	2.13337	2.41755	2.29157	2.31306	2.44392
2.35896	2.32185	2.29646	2.20368	2.38532	2.3404	2.32185	2.26228	2.56892	2.48689	2.62458	2.40974	1.47712	1.64314	2.17536	2.40583
2.39704	2.40583	2.46345	2.45271	2.33161	2.26228	2.27107	2.40388	2.11384	1.99079	2.19001	2.23493	1.17536	1.63337	2.30525	2.42634
2.53376	2.36286	2.42243	2.16072	2.47517	2.357	2.30036	2.19001	2.42439	2.2779	2.44978	2.57771	2.15193	2.0445	2.21931	2.44489
2.35017	2.33161	2.58161	2.51521	2.52107	2.36091	2.55915	2.50154	2.64216	2.62556	2.43904	2.357	2.36286	2.2115	2.40583	2.37654
2.35505	2.40095	2.72614	2.69196	2.76325	2.64704	2.32966	2.35505	2.41462	2.52888	2.31501	2.30036	2.399	2.41267	2.25251	2.24958
2.46345	2.40388	2.20857	2.35505	2.35505	2.16657	2.43904	2.51228	1.56794	1.5904	2.25251	2.25447	2.38532	2.399	2.15779	2.29841
2.28279	2.27595	2.31306	2.4322	2.35407	2.33845	2.37751	2.3238	2.37654	2.37263	1.56794	1.68122	2.32185	2.37068	2.53083	2.56892
2.39704	2.37751	2.38532	2.36482	2.16072	2.41267	2.35212	2.49079	2.62165	2.57575	2.19782	2.42634	2.23005	2.274	2.26716	2.35505
2.35505	2.53376	2.61775	2.56306	2.6363	2.52986	2.41755	2.60505	2.59724	2.65779	2.43708	2.28962	2.28474	2.46345	2.10993	2.28767
2.50739	2.58454	1.23005	1.76325	2.42927	2.61775	2.63435	2.70954	2.06794	2.16657	2.45564	2.33552	2.4615	2.47517	2.23005	2.20368
2.36286	2.31794	2.41657	2.28083	2.399	2.3404	2.34821	2.39704	2.22224	2.11677	2.26911	2.1695	2.19782	2.17536	2.34236	2.48103
2.38532	2.09333	2.52302	2.28083	2.24958	2.33357	2.31501	2.24763	2.44489	2.4195	2.6197	2.45759	2.17243	2.32771	2.18415	2.33845
2.20857	2.30525	2.13337	2.16657	2.23982	2.43122	2.10993	2.21931	2.56404	2.52497	2.54353	2.38532	1.56794	1.14607	2.15193	2.357
1.57966	1.66267	2.38142	2.32966	2.48493	2.28767	2.44685	2.4322	2.52107	2.12946	2.57673	2.52986	2.41267	2.40388	2.38337	2.48103
2.53864	2.62556	2.40388	2.52595	2.40095	2.44489	2.53083	2.60505	2.42732	2.50154	2.44978	2.28962	2.5445	2.51423	2.19294	2.44392
2.21443	2.37654	2.53181	2.49372	2.20661	2.27107	2.21736	2.16364	2.56404	2.51911	1.68122	1.41462	2.43611	2.30525	2.16364	2.2115
2.3238	2.50349	2.51521	2.28767	2.41462	2.29646	2.50056	2.59529	2.47517	2.45759	2.55818	2.3404	2.32771	2.23982	1.64314	1.57966
2.34821	2.43708	2.51911	2.43122	2.38728	2.47712	2.29841	2.26911	2.63532	2.50739	2.44489	2.482	2.54646	2.53962	2.26228	2.37263
2.36872	2.23786	2.31794	2.16657	2.4195	2.46931	1.96345	1.89704	1.67146	1.79841	2.3404	2.21931	2.274	2.35407	2.35407	2.35896
2.32185	2.36872	2.23298	2.06794	2.26911	2.23005	2.30036	2.28083	2.42927	2.47517	2.46638	2.37068	2.60603	2.61775	2.44001	2.7115
2.45564	2.37458	2.399	2.28474	2.47419	2.56892	2.28767	2.3072	2.32185	2.32185	2.607	2.61872	2.34236	2.21931	2.26228	2.38728
2.45564	2.66462	2.5113	2.32185	1.66267	1.47712	2.36091	2.43904	2.35505	2.41267	2.36482	2.3238	2.36286	2.2779	2.13337	2.27595
2.37751	2.50447	2.35017	2.35212	2.46931	2.63435	2.73982	2.82575	2.30525	2.3238	2.38142	2.49763	2.44978	2.32966	2.51423	2.57966
1.4615	1.81892	2.30232	2.31989	2.23982	2.19782	2.29353	2.16364	2.20857	2.21931	2.48493	2.47419	2.23786	2.48689	2.18122	2.1363
2.40388	2.48396	2.44392	2.45466	2.37068	2.27107	2.41462	2.62751	2.55427	2.61091	2.60993	2.49665	2.36091	2.4322	2.22224	2.31501
1.30036	1.60114	2.37751	2.37654	2.2779	2.29841	2.35212	2.36091	2.2115	2.26228	2.39607	2.48103	2.36482	2.36091	2.23786	2.39021
0.477121	1.75544	2.34236	2.38337	1.54353	1.75544	2.39704	2.48103	2.4195	2.11677	2.41462	2.43708	2.45173	2.39607	2.28962	2.42634
2.20368	2.44001	2.25251	2.29646	2.30232	2.16657	2.21443	2.41267	2.46833	2.43708	2.41755	2.5738	2.24763	2.32771	2.20857	2.36872
2.37068	2.45759	2.43708	2.42634	2.26716	2.45173	2.42146	2.47517	2.23982	2.16072	2.30525	2.3238	2.17829	2.2115	2.10993	2.37751
2.41267	2.51423	2.32771	2.39021	2.28279	2.38337	2.28279	2.29841	2.35407	2.17536	2.4947	2.57282	2.48982	2.42439	2.3072	2.44685
2.19782	2.46052	1.47712	1.67146	2.07185	2.25447	2.48689	2.39021	2.33552	2.3238	2.5904	2.56306	2.41267	2.50154	2.28083	2.40095
2.34821	2.48103	2.38532	2.51911	2.36286	2.48982	2.39216	2.49665	2.25447	2.48103	2.48103	2.63728	2.31989	2.50642	2.35212	2.31794
2.6031	2.60896	1.5904	1.41462	2.30232	2.11384	2.63435	2.66657	2.41462	2.48493	2.31306	2.42634	1.41462	0.777903	2.34626	2.29157
2.35017	2.33845	2.23298	2.43122	2.12654	2.38728	2.399	2.48982	2.43122	2.52986	2.399	2.60798	2.07478	2.2779	2.31306	2.4029
2.64216	2.66853	2.3238	2.54157	2.32185	2.11384	1.67146	1.76325	2.30525	2.43122	2.16657	2.49079	2.57673	2.52107	2.35505	2.55915
2.3238	2.37751	2.47907	2.31111	2.38728	2.53083	2.44392	2.47224	1.6529	1.68122	2.50349	2.57673	2.28962	2.33845	2.15193	2.01228
2.33161	2.36286	2.42634	2.2779	2.51521	2.40779	2.38728	2.62751	1.5904	1.41462	2.8238	2.89704	2.47712	2.62654	2.18708	2.22712
2.37751	2.3072	2.46345	2.44001	2.56989	2.58845	2.43904	2.39021	2.31306	2.24763	2.45271	2.35505	2.49665	2.4615	2.02497	2.49763
2.36872	2.42732	1.43122	1.37947	2.44489	2.43122	2.35505	2.51228	2.6695	2.57478	2.47712	2.54255	2.30525	2.25935	2.4947	2.63728
2.31501	2.39607	2.51032	2.38825	1.47712	1.97224	2.37751	2.42439	0.777903	1.84431	2.59626	2.62458	2.48103	2.39216	2.3072	2.38337
2.37751	2.33552	2.19294	2.21736	2.39021	2.31501	2.39021	2.4947	2.3404	2.31501	2.48689	2.48103	2.37751	2.5738	2.29157	2.54743
1.43122	1.6529	2.44685	2.53767	2.41072	2.58259	2.29353	2.26911	2.34431	2.37751	2.49275	2.28083	2.44978	2.36872	2.27107	2.32185
2.14216	2.42243	2.29157	2.35896	2.47907	2.30915	2.31501	2.38532	2.33161	2.29841	2.48103	2.51521	2.23005	2.39411	2.39216	2.399
2.47712	2.60993	2.54841	2.30232	2.28767	2.48103	2.32185	2.28962	2.29157	2.21443	2.34236	2.22224	2.46931	2.649	1.54353	1.43122
2.4615	2.399	2.34431	2.34236	2.48689	2.49665	2.07478	2.32185	1.8863	1.75544	2.31501	2.42439	2.23298	2.47517	2.07478	2.34821
2.42732	2.35407	2.54841	2.52693	1.62263	0.902903	2.44392	2.54255	1.43122	1.67146	2.26228	2.27107	2.37654	2.32185	2.37068	2.50739
2.52302	2.21931	1.61189	1.44685	2.23982	2.46833	2.44782	2.43122	2.28767	2.38728	2.18708	2.02107	2.26716	2.41267	2.4615	2.54353
2.32966	2.48103	2.20368	2.23005	1.63337	1.30036	2.40388	2.35017	2.44978	2.36482	2.43708	2.57673	2.65876	2.37654	2.17536	2.37654
2.44392	2.24275	2.41072	2.49665	2.38337	2.31794	2.54255	2.59236	2.27107	2.24275	2.40583	2.35407	1.55622	1.5904	2.38825	2.34821
2.41462	2.34821	2.50447	2.55818	2.3238	2.31989	2.23005	2.42927	2.60798	2.65681	2.42439	2.48689	2.38532	2.45271	2.27595	2.46833
2.50056	2.37458	2.19001	2.32185	1.77009	1.75544	2.36091	2.28474	2.1695	2.1197	2.2779	2.17829	2.20857	2.39607	2.26716	2.28767
2.19782	2.32966	2.24958	2.47419	2.60603	2.53083	2.399	2.63142	2.25251	2.44489	2.41072	2.55818	2.25935	2.23786	2.38142	2.56404
2.43708	2.22712	1.6529	1.732	2.32771	2.17243	2.44978	2.4029	2.56306	2.67341	2.57771	2.58161	2.39411	2.44782	2.26228	2.5445
2.41657	2.58161	2.23786	2.30525	2.33845	2.49665	2.08552	2.25447	2.50837	2.43904	2.39216	2.56404	2.30915	2.32575	2.23298	2.32185
2.45857	2.50642	2.28767	2.42439	2.28279	2.15779	2.29646	2.35896	1.81208	1.37947	2.39216	2.40779	1.47712	1.982	2.33161	2.42634
2.29646	2.23786	2.52497	2.4615	2.59529	2.482	2.50447	2.40974	2.17243	2.43611	2.7447	2.72419	1.63337	1.72419	2.23005	2.20075
2.42927	2.10993	2.399	2.41755	2.36677	2.30232	2.31501	2.32185	2.42732	2.30915	2.30525	2.22224	2.46931	2.42146	2.12654	2.54353
2.2779	2.32966	2.20368	2.24763	2.45173	2.30232	2.26911	2.38532	2.4322	2.26716	2.48689	2.3404	2.29157	2.31111	2.21443	2.51423
2.49372	2.42634	2.39216	2.38337	2.44197	2.23982	2.29353	2.4322	2.19001	2.22712	2.54939	2.62947	2.67048	2.70368	2.30525	2.40779
2.28767	2.35505	2.46833	2.35896	2.42927	2.53474	2.28279	2.50642	2.11677	2.25739	2.50642	2.32575	2.1031	2.22712	2.31111	2.21931
2.42146	2.45173	2.43708	2.18708	2.32185	2.45857	2.47907	2.45173	2.36091	2.357	2.44001	2.46638	2.23982	2.4322	2.15486	2.32966
2.28474	2.52888	2.34821	2.39021	2.31306	2.42732	2.16364	2.34626	2.59529	2.62654	2.86384	2.7906	2.16072	2.44685	2.35896	2.61775
1.47712	1.49079	2.5445	2.61189	2.56892	2.44978	2.38532	2.19001	2.48396	2.44978	2.274	2.39216	2.36286	2.41657	2.15193	2.36286
2.23982	2.20075	2.54743	2.49763	2.32185	2.24275	2.2447	2.38142	2.40095	2.53376	2.20368	2.31306	1.67146	1.83845	2.25251	2.31501
1.41462	1.77009	2.38337	2.35212	2.62849	2.53864	2.31501	2.35407	1.60114	0.477121	2.32771	2.107	2.41072	2.47224	1.47712	1.54353
2.54841	2.58747	2.34821	2.25935	2.38532	2.53864	2.41755	2.55818	2.59626	2.51911	2.44782	2.41755	2.37068	2.54939	2.28474	2.45857
2.47907	2.42927	2.40583	2.32185	2.40779	2.20857	2.38337	2.30525	2.36091	2.50349	2.4029	2.36872	2.68025	2.65193	2.27107	2.62068
2.39704	2.53962	2.38337	2.57673	2.43415	2.15779	2.37751	2.24958	2.22712	2.1363	2.24763	2.28083	2.53864	2.45857	2.39607	2.28767
1.67146	1.74763	2.39607	2.35407	2.31794	2.46345	2.04841	2.15193	2.41755	2.25447	2.42439	2.24763	2.59919	2.482	2.19782	2.17829
2.41267	2.50447	2.23298	2.20857	2.44685	2.43708	2.23786	2.35407	2.29841	2.23005	2.46443	2.49665	2.22712	2.24763	2.19587	2.274
2.23493	2.4029	2.31989	2.399	2.50642	2.44978	2.4029	2.36872	2.41072	2.42634	2.38532	2.45759	2.44685	2.53083	2.25739	2.32966
2.41755	2.38825	2.29353	2.23298	2.4322	2.44489	2.32771	2.34431	2.05622	2.20857	1.2779	1.75544	2.40095	2.45466	2.40974	2.29841
2.37947	2.13923	2.30915	2.07478	1.62263	1.25446	2.35017	2.27595	2.26911	2.16364	2.73689	2.66364	2.31501	2.55818	2.357	2.48689
1.54353	1.30036	2.26228	2.21931	2.45857	2.59626	2.38728	2.31989	1.63337	1.8863	2.41755	2.18122	2.482	2.43904	2.31501	2.41462
2.43122	2.39216	2.36286	2.1031	1.36091	1.66267	2.29353	1.982	2.44685	2.47517	2.37751	2.33357	1.77009	1.76325	2.17536	2.48982
2.54255	2.53572	2.60017	2.60407	2.34431	2.39216	2.34236	2.11677	2.36677	2.37751	2.46443	2.49275	2.27107	2.39704	2.11677	2.19001
2.3072	2.41072	2.49665	2.49763	2.399	2.41267	2.34236	2.27595	2.40779	2.3404	2.31989	2.06404	2.31501	2.47419	2.33161	2.5572
1.39704	1.57966	2.53864	2.44782	2.55427	2.59138	2.92341	2.81404	2.29841	2.34626	2.30915	2.12361	2.23005	2.32185	2.17829	2.31111
2.37458	2.36091	2.2779	2.01228	2.30036	2.26911	2.31306	2.39216	2.34821	2.19587	2.23298	2.21443	2.48493	2.59431	1.53083	1.74763
1.34236	1.47712	2.45173	2.6695	2.29646	2.23298	2.31989	2.64997	2.37751	2.27107	2.36872	2.31989	2.4615	2.4947	1.5904	1.4615
2.29157	2.35896	2.35017	2.34431	1.79841	0.844309	2.53376	2.35505	1.53083	1.63337	2.19782	2.31989	2.45466	2.33845	2.1031	2.30915
2.37654	2.17243	2.56892	2.39607	2.33161	2.40388	2.41755	2.40388	2.35505	2.08552	2.3072	2.29157	2.23005	2.49763	2.46833	2.41657
2.26228	2.58064	2.35407	2.16072	2.39216	2.58161	2.482	2.18708	2.23982	2.26423	2.46931	2.44782	2.59724	2.69392	2.26228	2.4195
1.62263	1.62263	2.28083	2.28279	2.51423	2.50154	2.15193	2.06013	1.55622	1.49079	1.41462	1.11384	2.28767	2.18415	2.34431	2.4322
2.50154	2.32771	2.34626	2.29353	2.35505	2.39704	1.57966	1.79157	2.64118	2.60603	1.67146	1.68122	2.35017	2.46345	2.36091	2.50154
1.79841	1.67146	2.38532	2.15779	2.42634	2.54939	2.30525	2.4322	2.42439	2.52888	2.36286	2.39607	2.15779	2.23298	2.01228	2.17829
2.63728	2.52595	2.28083	2.32185	2.52107	2.49079	2.51521	2.48103	2.31111	2.36677	2.4781	2.2447	2.37263	2.38337	2.24958	2.20857
2.24275	2.37751	1.53083	1.51814	2.33552	2.42243	2.23786	2.05622	2.51521	2.48493	2.55232	2.5572	2.35407	2.26716	2.24275	2.32966
1.63337	1.63337	2.48786	2.30232	2.29646	2.36091	2.3404	2.25935	2.31306	2.49079	2.2447	2.30915	2.41072	2.48689	2.48493	2.4615
1.54353	1.2779	2.274	2.41657	2.38825	2.34626	2.45759	2.54841	1.73982	1.47712	2.399	2.39021	2.48396	2.60798	2.17829	2.49275
2.62849	2.56697	1.2779	1.77009	2.1695	2.23298	2.38337	2.30525	2.38532	2.17243	2.64314	2.71931	2.36482	2.51228	2.12361	2.16657
2.49079	2.46833	2.50642	2.57771	2.49958	2.49079	2.49665	2.49275	2.39704	2.32966	2.31989	2.29157	2.24763	2.23298	2.2447	2.49372
2.51228	2.42732	2.43708	2.39704	2.32185	2.08943	2.26911	2.3072	2.38532	2.35505	2.35212	2.47224	2.24763	2.36872	2.23298	2.399
2.46345	2.35212	2.38532	2.28962	2.42439	2.4615	2.07478	1.982	2.48493	2.5904	2.48786	2.47126	2.38142	2.46833	2.31989	2.44489
2.40779	2.45857	2.24763	2.50837	2.34821	2.39216	2.30525	2.30232	2.44978	2.37654	2.22517	2.50837	2.19782	2.35407	2.46443	2.46833
2.52497	2.44489	2.16364	2.26423	2.39216	2.44197	2.33357	2.44978	2.39704	2.11384	1.79157	1.66267	2.39216	2.40095	1.51814	1.61189
2.1363	2.2115	2.24275	1.99958	2.47712	2.49958	2.50447	2.50154	2.58747	2.53864	2.33845	2.35505	2.32966	2.49275	2.27595	2.17829
1.56794	1.36091	2.37458	2.60407	2.46345	2.36872	2.34236	2.38532	2.34821	2.48103	2.23982	2.26228	2.38825	2.28767	2.33552	2.4322
2.32575	2.23298	2.40779	2.39704	2.40388	2.34626	2.30232	2.25935	2.33552	2.36872	2.45759	2.56404	2.3072	2.30525	2.10017	2.31306
2.34821	2.36286	2.36286	2.17829	2.39021	2.39021	2.46052	2.36286	2.46638	2.52107	2.43708	2.41755	2.23298	2.39704	2.20661	2.26716
2.47712	2.57282	2.40095	2.17243	2.65681	2.71247	2.36482	2.42243	2.55818	2.43415	2.36872	2.43122	2.46345	2.43708	2.27107	2.4322
1.43122	1.63337	2.16364	2.44978	2.36872	2.43708	2.34626	2.48689	2.20857	2.1363	2.35407	2.39411	2.35212	2.50447	2.29353	2.26228
2.67732	2.47712	2.4029	2.28083	2.33161	2.34626	2.34236	2.43904	2.49079	2.54255	2.76716	2.70661	1.4615	1.66267	2.56892	2.67829
2.26716	2.23005	2.3238	2.399	2.39216	2.31306	2.37654	2.51716	2.34626	1.99958	2.42146	2.40388	2.4947	2.52302	1.4615	1.30036
2.45857	2.48103	2.4195	2.33161	2.49763	2.44782	2.34626	2.40583	2.33161	2.53181	2.6031	2.61189	2.44978	2.3404	2.36482	2.33845
2.43611	2.30525	2.23786	2.20075	2.68611	2.55915	2.33357	2.22224	2.49275	2.55232	2.20661	2.47517	2.29841	2.41072	1.20368	1.34236
2.20075	2.44489	2.48982	2.5738	2.39021	2.23298	2.49665	2.54939	2.26228	2.25739	2.28083	2.34821	2.40388	2.36091	2.28279	2.38337
1.5904	1.47712	2.28962	2.18415	2.51911	2.59431	2.39704	2.45173	2.37068	2.45466	2.39021	2.30915	2.39216	2.39021	2.07185	2.274
2.27595	2.40583	2.43708	2.36872	2.50154	2.47712	2.46833	2.50154	2.53962	2.35212	2.39216	2.28962	1.7779	1.50447	2.31501	2.48103
1.53083	1.63337	2.34626	2.22224	2.43904	2.49665	2.52204	2.4615	1.6988	1.20368	2.28962	2.51911	2.46345	2.36482	2.38142	2.44489
2.28474	2.30525	2.42439	2.26911	2.40974	2.53864	2.30915	2.17829	2.40388	2.4029	2.399	2.4322	2.50837	2.49665	1.47712	1.47712
2.44978	2.26423	2.53572	2.61189	2.30036	2.33845	2.31794	2.45271	2.43708	2.39607	2.40583	2.3404	2.48689	2.44978	2.06404	2.30915
2.34821	2.36286	2.19001	2.27107	2.51716	2.41267	2.21443	2.37654	2.46931	2.39411	2.29157	2.07185	2.47907	2.56404	2.29841	2.39216
2.44392	2.40583	2.42634	2.45173	2.55818	2.35407	2.34821	2.33357	2.48689	2.31989	2.66072	2.66072	2.31501	2.30525	2.15486	2.41755
2.21736	2.32771	2.2447	2.35407	2.42439	2.4615	2.34431	2.482	2.24763	2.13923	2.42634	2.4322	2.35505	2.26911	2.27107	2.45857
2.43415	2.34431	1.47712	1.85114	1.53083	1.43122	2.35505	2.32966	1.51814	2.03279	2.47224	2.51911	2.20857	2.3238	2.28279	2.53572
2.48493	2.54255	1.6529	1.81892	2.40388	2.41755	1.97712	2.22517	1.60114	0.477121	2.55818	2.47907	2.23298	2.24763	1.51814	1.4615
2.3404	2.2115	2.32771	2.33161	2.50056	2.48103	2.399	2.274	2.47419	2.51911	2.35505	2.28962	2.25447	2.17829	2.34821	2.45466
2.62068	2.54646	2.399	2.3404	2.31989	2.33845	2.35407	2.31306	2.24958	2.02888	1.47712	0.477121	2.57478	2.54646	2.56404	2.56208
1.30036	1.97712	2.12946	2.22224	2.45173	2.48689	2.28279	2.19782	2.43904	2.62654	2.31306	2.47907	2.46443	2.58943	2.1031	2.1197
2.42634	2.24763	2.31501	2.29646	1.34236	1.57966	2.44197	2.47517	2.399	2.30525	2.42634	2.45759	2.32185	2.48689	2.12654	2.44001
2.41462	2.23786	2.39021	2.21931	2.2115	2.30036	2.47224	2.40095	2.52302	2.60017	2.51228	2.54353	2.38532	2.49958	1.73982	1.61189
2.32185	2.31111	2.38825	2.37751	2.33845	2.42146	2.15193	2.2115	2.31501	2.24763	2.44001	2.47126	2.34626	2.45466	2.38532	2.40974
2.50154	2.41462	2.49275	2.35896	2.29841	2.62361	2.24958	2.34236	2.21931	2.12946	2.42439	2.58161	2.41755	2.39216	2.40388	2.49372
2.29841	2.07185	2.62947	2.51716	2.44392	2.28083	2.35017	2.36872	2.44489	2.37263	2.57673	2.63337	2.24958	2.24763	2.28767	2.45564
2.49665	2.3072	2.40388	2.58161	2.2447	1.87458	2.29353	2.54255	2.40388	2.56404	2.49079	2.64509	2.52888	2.54743	2.28279	2.49079
2.31989	2.35407	2.50739	2.482	2.39704	2.28767	2.18708	2.48689	2.27107	2.15193	2.44001	2.4615	2.41755	2.44197	2.30036	2.42732
2.39704	2.2447	2.39704	2.18122	2.56697	2.53864	2.43904	2.37458	2.59529	2.55915	2.33552	2.3072	2.52888	2.46052	2.25935	2.53083
2.34626	2.27107	2.33357	2.49372	2.33845	2.30036	2.29646	2.31306	2.43122	2.38337	2.37458	2.42634	2.23298	2.19294	2.34626	2.31989
2.16364	2.33161	2.74958	2.64607	2.29841	2.30915	2.08943	2.29157	2.16657	2.26423	1.63337	1.77009	2.29646	2.46638	2.18708	2.25739
2.29646	2.48689	1.57966	1.49079	2.57282	2.42243	2.32966	2.36872	2.3072	2.43904	2.60896	2.56208	2.36872	2.19001	2.399	2.47517
2.51911	2.39704	2.40583	2.36286	2.28767	2.50349	1.79157	1.54353	2.47419	2.38728	2.50154	2.26423	2.81013	2.99861	2.26911	2.57478
2.3238	2.16364	2.58943	2.59138	2.53376	2.53767	2.28962	2.42927	2.2779	2.2447	2.63435	2.399	2.34821	2.07185	2.22224	2.27595
2.33357	2.56404	2.31989	2.38337	2.45564	2.38728	2.28279	2.36482	2.50739	2.30232	2.39704	2.49275	2.46833	2.63337	2.36091	2.40095
2.36286	2.31306	2.52204	2.49275	2.63923	2.56208	2.40974	2.25447	2.5865	2.51716	2.52302	2.47419	2.44392	2.52302	2.37068	2.50056
2.25251	2.48493	2.31501	2.26228	2.2447	2.23298	2.49763	2.53376	2.482	2.44978	2.48103	2.38337	2.19782	2.36286	2.31501	2.45759
2.39216	2.49958	2.38337	2.37068	2.40388	2.51032	2.58747	2.49275	2.31111	2.36091	2.32966	2.357	2.61775	2.46833	2.52302	2.44685
1.66267	1.55622	2.31989	2.48689	2.29841	2.23493	1.732	1.66267	2.44782	2.48493	2.45564	2.47712	1.57966	1.79157	2.26716	2.37068
2.33161	2.15193	2.47224	2.46345	2.22224	2.09333	2.17536	2.22517	2.56306	2.57282	2.46345	2.58943	2.38532	2.25935	2.24958	2.45759
2.48493	2.49275	2.33845	2.22517	2.52595	2.61775	2.41462	2.60407	2.274	2.31501	2.65583	2.48396	2.19001	2.50154	2.28083	2.37068
2.22517	2.34821	2.39021	2.38728	2.57966	2.29157	2.67341	2.85603	2.33161	2.46833	2.34821	2.4781	1.61189	1.44685	2.23493	2.36091
2.41267	2.44685	2.24958	2.34821	2.52497	2.49275	2.30232	2.53962	2.33552	2.56306	2.51814	2.47126	2.28279	2.42439	2.43904	2.65583
2.48982	2.53376	2.34821	2.50349	2.15779	2.07478	2.36091	2.34236	1.30036	1.73982	2.52497	2.53767	2.48493	2.39704	2.23005	2.32185
2.39216	2.21443	2.37263	2.23493	2.42634	2.59529	2.29841	2.37458	2.44001	2.33161	2.64216	2.88728	2.3072	2.37263	2.10017	2.24958
1.30036	1.69001	2.47712	2.40388	2.45564	2.48786	2.55818	2.63337	2.36872	2.3072	2.60505	2.5113	2.28474	2.3404	2.47517	2.49275
1.67146	1.07868	2.35505	2.26911	2.52497	2.37654	2.22224	2.44489	2.37654	2.48103	2.41267	2.35505	2.51228	2.52302	2.32966	2.42634
2.3238	2.28767	2.39704	2.16364	2.40388	2.31501	2.43611	2.39216	2.43904	2.20857	2.35017	2.36482	2.69685	2.81697	2.41462	2.56794
2.28083	2.23493	2.37263	2.37654	2.47907	2.36091	2.23298	2.42634	2.38532	2.44392	2.3238	2.31989	2.44001	2.34626	2.17536	2.3404
1.63337	1.60114	2.24763	2.39704	2.40388	2.40583	2.44392	2.43708	2.2779	2.21443	2.53864	2.60798	2.15779	2.11384	2.19782	2.40388
2.50642	2.44782	2.51521	2.54841	2.36872	2.41072	1.5904	1.36091	2.23493	2.32185	2.41755	2.41072	2.62361	2.51032	2.29646	2.36091
1.72419	1.4615	2.66853	2.50642	2.22224	2.41755	2.49372	2.53181	2.38142	2.23982	2.26911	2.42439	2.37947	2.5865	2.34431	2.53474
2.56989	2.48982	2.53376	2.5445	2.46345	2.39411	2.33552	2.41755	2.39607	2.44489	2.26911	2.17536	2.39021	2.43122	2.18122	2.32185
2.25935	2.36872	2.48103	2.62556	2.17243	2.10017	2.29841	2.22224	2.25935	2.19587	2.59236	2.5113	2.33845	2.39607	2.31501	2.22224
1.23005	1.49079	2.40583	2.45759	2.49079	2.48689	2.53181	2.4947	2.50447	2.58747	2.38532	2.29353	1.49079	1.25446	2.46638	2.41657
2.67927	2.63825	2.357	2.44489	2.46833	2.53474	2.39704	2.50154	2.36872	2.29157	2.64704	2.57966	2.4195	2.7281	2.11384	2.4322
2.20857	2.17243	2.44978	2.40779	2.22224	2.21931	2.28083	2.37751	2.37751	2.18122	2.50642	2.31989	2.45857	2.61189	2.25739	2.23005
2.61872	2.70661	2.40388	2.53083	2.51911	2.42439	2.48103	2.58259	2.53962	2.47419	2.49958	2.38337	2.32185	2.36872	2.24275	2.56404
2.20661	2.35017	2.39216	2.34236	2.23982	2.45759	2.59236	2.73396	2.38825	2.53376	2.40583	2.64607	2.29353	2.15486	2.18708	2.16364
2.37263	2.38532	2.52302	2.47712	2.36286	2.36091	2.44197	2.58161	2.41755	2.33161	2.36482	2.36091	2.32966	2.47907	2.35212	2.41657
2.17829	2.3404	2.24958	2.37751	2.29841	2.15193	2.3072	2.37751	1.47712	1.4615	1.66267	1.47712	2.51423	2.15486	2.59822	2.71443
2.42439	2.34431	2.26423	2.36872	2.40583	2.4195	2.32966	2.32966	1.36091	1.68122	2.59919	2.40583	2.35407	2.33845	2.43904	2.53864
2.39021	2.45271	2.25935	2.31111	2.4615	2.41267	2.52595	2.50739	2.399	2.28279	2.28083	2.399	2.607	2.45759	2.28279	2.44489
1.74763	1.72419	2.43708	2.37751	2.48103	2.29841	2.29157	2.40388	2.24958	2.42243	2.52302	2.49079	1.63337	1.6988	2.44489	2.52302
2.28083	2.31501	2.28962	2.55818	2.36286	2.54157	2.43904	2.33552	2.48493	2.35212	2.67146	2.63435	2.34236	2.15193	2.20075	2.3238
2.46833	2.57282	2.399	2.43611	2.57966	2.65681	2.41267	2.53962	2.45173	2.47126	2.27107	2.29841	2.26423	2.41267	2.25935	2.45173
1.72419	1.78474	2.50739	2.30232	2.34236	2.41267	2.58064	2.60017	2.45466	2.41755	2.28767	2.38728	2.26423	2.31989	2.36482	2.46833
2.44197	2.54743	2.26716	2.40974	2.30915	2.23298	2.42634	2.25447	2.14216	2.05622	1.62263	1.57966	2.16657	2.27107	2.30036	2.2779
1.54353	1.9488	2.24275	2.44197	2.149	2.36091	2.47517	2.50056	1.57966	2.10017	2.14216	2.23005	2.51228	2.48982	2.23493	2.28767
2.26228	2.50837	2.55427	2.29646	2.274	2.37751	2.15486	2.1031	2.60505	2.50447	2.54841	2.49763	2.11384	2.33845	2.29841	2.33845
2.36677	2.49275	2.28767	2.33161	2.3404	2.39704	2.34626	2.33161	2.37458	2.274	2.28474	2.40388	2.37068	2.30036	2.357	2.37068
2.05232	2.26228	2.38337	2.22224	2.32966	2.41267	2.23005	2.31306	2.399	2.48982	2.482	2.39607	2.45173	2.41072	2.38337	2.61579
2.55329	2.41072	2.36286	2.49079	2.34626	2.5445	2.39021	2.29157	2.48396	2.35407	2.36482	2.41755	2.48786	2.62361	1.62263	0.477121
2.36286	2.38532	1.6529	1.66267	2.27107	2.57673	2.53572	2.55818	2.23786	2.29646	2.47126	2.41072	2.20661	2.3072	2.45564	2.51716
2.51911	2.4615	2.32575	2.0406	2.53864	2.43708	2.48689	2.42927	2.53181	2.73689	2.22517	2.29157	2.46931	2.5445	2.3404	2.37458
1.53083	1.34236	1.44685	1.91853	2.25447	2.39216	2.30525	2.47419	2.38532	2.37068	2.5113	2.34626	2.38337	2.42439	2.37751	2.4947
2.26228	2.41267	2.39021	2.45173	2.27595	2.40388	2.8863	3.05134	2.66169	2.68806	2.46443	2.48103	2.39704	2.41267	2.56501	2.52204
1.5904	1.5904	2.57771	2.68318	2.23493	2.37751	2.33552	2.41462	2.64509	2.42634	2.63142	2.60798	2.23005	2.19001	1.23005	1.41462
2.43611	2.38825	2.33161	2.25935	2.49079	2.52986	2.49079	2.47712	2.44978	2.36677	2.48689	2.58161	1.73982	1.67146	2.22517	2.1695
2.55915	2.54255	2.27107	2.30525	2.46345	2.36872	2.607	2.4781	2.54353	2.51423	2.41267	2.44978	2.39216	2.24958	2.16364	2.10993
1.53083	1.732	2.49275	2.46833	2.5572	2.59529	2.31794	2.3072	2.54353	2.52204	2.4322	2.38532	2.54743	2.43904	1.61189	1.41462
2.40583	2.46345	2.57087	2.53376	2.51814	2.50739	2.28083	2.30232	2.41267	2.37068	2.45857	2.59626	2.1695	2.33161	2.46443	2.56892
2.23005	2.42146	2.24958	2.35505	2.37751	2.19782	2.39704	2.34236	2.07868	2.16657	2.49079	2.56404	2.26423	2.3238	2.22517	2.51032
2.41657	2.38825	2.22712	2.23005	2.55915	2.64509	2.29841	2.41267	2.37263	2.36286	2.42243	2.36286	2.38142	2.23298	2.16364	2.36286
2.34626	2.49079	2.54353	2.51911	2.23786	2.37654	2.37068	2.30232	2.26423	2.16657	2.38532	2.26911	2.25251	2.18415	2.19001	2.1363
2.51716	2.26716	2.39021	2.28962	2.4322	2.23982	2.14216	2.27595	2.3072	2.24958	2.28767	2.42634	2.15193	2.17243	2.26716	2.16072
2.1695	2.37068	2.36091	2.45173	1.66267	1.89704	2.26716	2.25447	2.38728	2.36286	2.52497	2.3238	2.12946	2.42927	2.37068	2.28962
2.38337	2.38728	2.25447	2.48103	2.66169	2.59529	2.31989	2.33552	2.57771	2.49079	1.62263	1.88044	2.40388	2.49275	2.40583	2.66364
2.44392	2.53767	2.13923	2.37068	1.56794	1.34236	2.30232	2.50056	2.24958	2.42439	2.41755	2.34821	2.31989	2.54743	2.37068	2.46052
2.35505	2.25739	1.41462	1.63337	2.08552	2.18415	2.37068	2.59822	2.46052	2.32966	2.48786	2.64997	1.44685	1.7779	1.68122	1.79841
2.34821	2.35212	2.25935	2.3238	2.274	2.18415	2.33552	2.45173	2.20368	2.38337	2.59138	2.71345	2.53572	2.43611	1.57966	1.57966
2.28767	2.37947	2.40974	2.53572	2.30525	2.4322	2.23786	2.37751	2.37654	2.49275	2.44782	2.52986	2.27595	2.48493	1.93415	2.08259
2.3238	2.32185	2.44197	2.56013	1.54353	1.25446	2.51521	2.41072	2.21931	2.31306	2.56989	2.65486	2.39216	2.4195	2.47126	2.63435
2.50739	2.51423	2.33845	2.35017	2.37654	2.37458	2.41755	2.28083	2.50837	2.49763	2.399	2.3238	2.31794	2.20857	2.25251	2.32966
2.30525	1.91364	2.59529	2.50349	2.38337	2.28474	2.32966	2.40583	2.38337	2.30525	2.44782	2.52986	2.51423	2.17829	2.23298	2.31306
2.38337	2.40583	2.47517	2.36872	2.3072	2.33357	2.47517	2.41267	1.34236	1.93904	2.44782	2.52302	2.25935	2.19782	2.06013	2.42732
1.55622	1.2779	2.55427	2.5904	2.44978	2.52204	1.57966	1.67146	2.51228	2.29841	2.26911	2.32185	2.38532	2.58747	2.36091	2.50837
2.62068	2.49275	2.51032	2.41267	2.357	2.42927	2.22224	2.17536	2.3238	2.27107	2.29841	2.30525	2.53767	2.37068	2.35407	2.36286
1.50447	1.5904	2.42439	2.50447	2.35407	2.27595	2.31794	2.27107	2.48493	2.44978	2.62751	2.42634	2.30915	2.00349	2.08943	2.35212
1.66267	1.82575	2.3404	2.44685	2.39216	2.45271	2.40388	2.40388	2.5445	2.60993	2.47419	2.22517	1.9947	2.25251	2.61384	2.57087
2.47419	2.45466	2.71833	2.72907	2.32966	2.26228	1.30036	1.49079	2.39021	2.51423	2.33845	2.32966	2.30525	2.36872	2.63239	2.53864
2.47126	2.52497	1.63337	1.23005	2.46443	2.5113	2.63239	2.65779	2.60017	2.56013	2.28474	2.38142	2.45759	2.35017	2.50739	2.65779
2.41462	2.42243	1.53083	1.93904	2.44782	2.48493	2.36286	2.50154	1.25446	1.41462	2.59919	2.49958	2.35017	2.43708	2.26716	2.43122
2.38337	2.46931	2.18415	2.28279	2.61091	2.46345	2.33845	2.51228	2.30036	2.38532	2.16364	2.29157	2.55915	2.37947	1.982	2.20075
1.62263	1.20368	2.29841	2.45759	2.28474	2.4615	1.732	1.6988	2.32575	2.41657	2.43708	2.51911	2.54255	2.4615	2.4322	2.45564
2.36091	2.39607	2.34626	2.33161	2.54353	2.399	2.39021	2.37751	2.36482	2.3238	2.36286	2.31306	2.49079	2.55329	2.28279	2.52204
2.29646	2.18415	2.63435	2.45271	2.37068	2.48396	2.21443	2.15486	2.4781	2.46833	2.43708	2.55915	2.24275	2.357	2.17829	2.29646
2.5113	2.45271	2.64997	2.19294	2.49372	2.51716	2.50154	2.44978	2.27107	2.49079	2.31111	2.37751	2.07478	2.17829	2.20368	2.4781
2.33845	2.56404	2.35212	2.35017	2.30915	2.33552	2.15486	2.22224	2.20857	2.23005	2.06404	2.34821	2.28962	2.50837	2.03279	2.19001
2.5445	2.57673	2.40095	2.53767	2.40388	2.4322	2.11384	2.25935	2.24958	2.02497	2.24275	2.14216	2.46833	2.49079	2.29157	2.56892
2.54841	2.56208	2.399	2.43708	2.39021	2.53181	2.46833	2.45857	2.399	2.50739	2.42439	2.53864	2.55915	2.26716	2.20075	2.23982
2.63825	2.55329	2.49763	2.54841	2.31501	2.23493	2.30525	2.21931	2.53572	2.56892	2.27107	2.53767	2.39021	2.38728	2.36091	2.56892
1.6529	0.902903	2.37068	2.35407	2.57282	2.44489	2.48103	2.58747	1.76325	1.54353	2.4195	2.51814	2.34821	2.40583	2.34821	2.4195
2.55232	2.44782	1.57966	1.66267	2.17829	2.29646	2.25935	2.31501	2.36286	2.34821	2.21931	2.40583	2.30036	2.50642	2.20075	2.06794
2.3072	2.35407	1.43122	1.53083	2.39216	2.21443	2.25739	1.93904	2.54353	2.46638	2.45759	2.31111	2.23298	2.30232	2.3072	2.37654
1.62263	1.36091	2.26911	2.37751	2.83259	2.65876	2.25251	2.38532	2.47419	2.46052	2.34626	2.20857	2.13337	2.30036	2.39216	2.33845
2.28962	2.21443	2.36872	2.38532	2.399	2.18708	2.32575	2.56208	1.49079	1.20368	2.49275	2.50154	2.55427	2.42927	2.46638	2.42732
2.4195	2.45173	2.29157	2.23005	2.33357	2.26716	2.35505	2.25739	2.36872	2.40974	2.33845	2.32966	2.20661	2.35505	2.01228	2.21931
2.45173	2.45271	2.34626	2.23786	2.52204	2.52107	2.46833	2.32185	2.34626	2.58943	2.39216	2.33161	2.38728	2.60017	2.10993	2.20075
2.26228	2.42634	2.40095	2.55427	1.55622	1.72419	2.49958	2.5865	2.52888	2.53572	2.31306	2.46443	2.74177	2.62751	2.2779	2.25935
2.1695	2.08552	2.3072	2.24958	2.45271	2.38532	2.19294	2.21931	2.40583	2.39021	2.40583	2.45466	2.20368	2.30036	2.24763	2.62458
2.23298	2.39704	2.43904	2.2447	2.48396	2.45857	2.20857	2.04841	2.34431	2.35017	2.4322	2.32771	1.67146	1.78474	2.2779	2.45173
2.78669	2.80232	2.19782	2.29841	1.54353	1.43122	2.08259	2.44489	2.0445	1.92341	2.88044	3.00154	2.26228	2.21736	2.33845	2.48103
1.61189	1.7779	2.47126	2.28474	2.29646	2.33161	2.399	2.47224	2.53864	2.58454	2.62068	2.47224	2.24763	2.16072	2.2115	2.34236
2.34236	2.43904	2.37458	2.12654	1.82575	1.89704	2.50349	2.68122	2.2779	2.35896	2.28474	2.36482	2.38825	2.25739	2.26228	2.16364
1.53083	1.66267	2.42439	2.39216	2.28767	2.37654	2.45759	2.5572	1.54353	1.39704	2.39216	2.49958	2.42634	2.26716	2.35896	2.39411
2.48689	2.74665	2.49665	2.54255	2.42634	2.43708	1.41462	1.64314	2.46833	2.56306	2.37458	2.36286	2.46931	2.32771	2.33161	2.41755
2.46345	2.53474	2.41267	2.40779	2.60407	2.47419	2.43708	2.51716	2.36286	2.34431	2.35017	2.52693	2.47907	2.42146	2.37068	2.31306
2.39704	2.34626	2.33845	2.44489	2.17536	2.4195	2.38532	2.37654	2.62068	2.59236	2.34236	2.36091	2.39216	2.46638	2.51814	2.50349
2.31306	2.44978	2.44685	2.41267	2.20857	2.31306	2.20857	2.21443	2.33552	2.46443	2.13337	2.51911	2.48786	2.68611	2.41755	2.46345
2.16364	2.274	1.57966	1.47712	2.36286	2.29157	2.41267	2.41657	2.33845	2.46345	2.72712	2.77693	2.20857	2.28767	2.40583	2.43122
2.37751	2.23298	2.36286	2.38728	2.36482	2.22224	2.17829	2.44685	2.31501	2.40779	2.49275	2.56013	2.29646	2.48103	2.274	2.47517
2.39021	2.35407	2.69294	2.74177	2.34626	2.37458	2.21443	2.31111	2.41755	2.54353	2.07185	2.31111	2.35505	2.23005	2.01228	2.37263
2.46345	2.45759	2.2779	2.27107	2.38825	2.50349	2.30525	2.14216	2.56404	2.56404	2.47517	2.43122	2.19782	2.32966	2.15486	2.28962
1.6529	1.81892	2.57575	2.72907	2.44001	2.50154	2.15193	2.36091	1.54353	1.91853	1.30036	1.73982	2.34821	2.33161	2.4781	2.56697
2.19587	2.3072	2.55329	2.45564	2.35505	2.58259	1.60114	2.08943	1.7779	1.79157	2.56501	2.60505	2.4781	2.26228	2.22224	2.25935
2.45857	2.40095	2.46833	2.35212	2.44685	2.51423	2.23298	2.42146	2.31306	2.30915	2.18415	2.4195	1.25446	1.49079	2.36872	2.46833
1.2779	1.36091	2.61384	2.51814	1.57966	1.14607	2.46833	2.54255	2.55427	2.44489	2.47126	2.64607	2.52497	2.5738	2.19587	2.33845
1.732	1.99079	2.31306	2.07478	2.5904	2.55427	2.28962	2.30036	2.52497	2.45759	2.40779	2.3238	2.22224	2.49275	2.44978	2.45466
2.29646	2.24958	2.2779	2.17829	2.4195	2.39021	2.50349	2.52693	2.5865	2.55818	1.54353	1.44685	2.45173	2.38532	2.16657	2.31794
1.82575	1.67146	2.43415	2.39704	2.59138	2.61384	2.52204	2.05232	2.32185	2.51911	2.51911	2.37654	2.45173	2.46345	2.11677	2.21443
2.55329	2.55622	2.2779	2.36286	2.21443	2.25251	2.39216	2.34626	1.56794	1.73982	2.48493	2.4947	2.38728	2.24275	2.15193	2.36677
2.42439	2.55232	2.3404	2.39704	2.61677	2.27595	2.24958	2.27107	1.30036	1.44685	2.42634	2.42439	2.52302	2.60798	1.5904	1.30036
2.36482	2.35896	2.42634	2.50739	2.45564	2.49275	2.32185	2.54939	2.20857	2.42634	2.45759	2.43122	2.1031	2.22224	2.4322	2.56013
2.54841	2.55329	2.26911	2.48103	2.02888	1.74763	2.15486	2.23982	2.37068	2.52888	2.68611	2.60896	2.39704	2.33845	2.3238	2.36482
2.29646	2.42146	2.42146	2.43611	2.22224	2.21443	2.26911	2.28279	1.49079	1.20368	2.23005	2.37068	2.48493	2.43415	1.47712	1.61189
2.34821	2.23298	2.35505	2.23298	2.41755	2.52302	2.28083	2.44978	2.58064	2.71443	2.50056	2.66755	2.33357	2.39411	2.21736	2.22712
2.20857	2.25447	1.62263	1.54353	2.48103	2.32966	1.79157	1.55622	1.41462	0.999582	2.33552	2.42439	2.33552	2.3404	2.33552	2.47712
2.26716	2.34821	1.60114	1.23005	2.17829	2.357	2.2779	2.31501	2.31794	2.35407	2.16657	2.42146	2.16657	2.28474	1.2779	1.55622
2.49665	2.274	2.43904	2.35017	2.46052	2.28279	2.30525	2.399	2.44978	2.42439	2.36091	2.26228	2.61384	2.55915	2.41267	2.49275
2.2779	2.33845	2.45173	2.482	2.43904	2.57771	2.41267	2.34626	2.28279	2.39411	2.45173	2.62361	2.44197	2.49275	2.18415	2.4615
2.20857	2.3404	2.37458	2.21443	2.33161	2.46443	2.37947	2.39607	2.274	2.19782	2.35505	2.44392	2.42927	2.49275	2.35505	2.50349
2.2115	2.43122	2.45564	2.52204	2.21931	2.23982	2.39021	2.39216	2.16072	2.38532	2.35505	2.36091	2.357	2.57771	2.1031	2.39021
2.47907	2.35407	1.50447	1.857	2.55427	2.44001	2.19294	2.4322	2.3238	2.11677	1.49079	1.41462	2.42732	2.49079	2.17536	2.42439
2.46931	2.62849	2.23786	2.38728	2.44392	2.53474	2.41462	2.4029	2.39704	2.39704	2.4322	2.24763	2.52595	2.399	1.54353	1.49079
2.33845	2.42732	1.732	1.88044	2.37751	2.53376	2.31306	2.45759	2.47517	2.42634	2.399	2.42439	2.31989	2.44978	2.07185	2.18708
2.17536	2.34821	2.43904	2.33552	2.33845	2.41267	2.26911	2.27107	2.48493	2.39704	2.50056	2.39704	2.26423	2.28767	2.34626	2.70466
2.42732	2.56794	2.29157	2.54157	2.61384	2.46931	2.31306	2.28083	2.33357	2.16657	2.13337	2.20857	2.43708	2.52497	2.24275	2.45564
1.54353	1.64314	2.44001	2.22517	2.39021	2.47419	2.24958	2.27107	2.49079	2.36091	2.23493	2.40583	2.33845	2.24958	2.4615	2.33161
2.39021	2.24275	2.46931	2.65974	2.64997	2.55329	2.3238	2.26911	2.46931	2.53474	0.477121	1.70661	2.20857	2.28083	2.27107	2.34236
2.43904	2.44392	2.36872	2.38142	2.50154	2.4195	2.23982	2.45759	2.274	2.35896	2.34431	2.34626	2.39704	2.24958	2.23298	2.42146
2.26423	2.41755	2.41267	2.70661	2.35407	2.39704	2.27595	2.26228	2.37068	2.55915	2.41657	2.482	2.35896	2.21736	2.23982	2.45173
2.38532	2.62458	2.40583	2.37751	2.399	2.38337	2.17536	2.37751	1.54353	1.54353	2.46052	2.51228	2.35407	2.23298	2.23298	2.13337
2.32185	2.42634	1.57966	1.57966	2.08552	2.41267	2.53376	2.5445	2.32185	2.5865	2.36677	2.31306	2.50447	2.43708	2.2779	2.47517
2.61384	2.38825	2.29353	2.38532	2.48982	2.61384	2.34626	2.35407	2.26228	2.29841	2.41462	2.44489	2.44001	2.26228	2.0406	2.3238
2.274	2.42634	1.39704	1.49079	2.36482	2.37654	2.36286	2.35407	2.68318	2.63825	1.43122	1.47712	2.5865	2.5445	2.44392	2.57673
1.81208	2.00837	2.29157	2.33357	2.4029	2.54157	2.28279	2.16657	2.20857	2.26911	2.50447	2.64607	2.50154	2.37654	2.16072	2.34821
2.37751	2.43904	1.54353	1.49079	2.46443	2.44978	2.30915	2.37751	1.64314	1.77009	2.26911	2.25447	2.29841	2.43122	2.13923	2.22224
2.25935	2.29841	2.56989	2.46833	2.32185	2.18708	2.25447	2.22224	2.44392	2.39021	2.53962	2.51814	1.41462	1.63337	2.3404	2.36091
2.40388	2.28083	2.40974	2.52497	2.26911	1.8863	2.55915	2.52302	1.68122	1.37947	2.45759	2.31306	2.51814	2.28767	2.05622	2.25739
1.73982	1.50447	2.3238	2.28962	2.49665	2.51423	2.30525	2.36091	1.68122	1.43122	2.57771	2.73786	2.2779	2.39021	2.28279	2.23982
2.22224	2.31794	2.24958	2.35407	1.67146	1.07868	2.16657	2.22517	2.25447	2.53376	2.32575	2.37458	2.41657	2.40388	2.26423	2.46931
2.55427	2.45857	1.56794	1.69001	2.23982	2.11677	2.26911	2.24958	2.39021	2.29646	2.57087	2.482	2.40583	2.44489	2.35407	2.56306
1.84431	1.86872	2.12654	2.2779	2.2779	2.16657	2.4029	2.29841	2.62263	2.60603	2.54353	2.58259	2.15193	2.29646	2.3072	2.50739
2.33161	2.31501	2.38532	2.33161	2.44489	2.399	2.28962	1.99079	2.07185	2.12654	2.48689	2.55134	2.49665	2.44978	2.34626	2.57282
1.66267	1.4615	2.37068	2.24958	1.57966	1.62263	2.37654	2.4322	1.5904	1.56794	2.36482	2.47224	2.36091	2.44001	2.29841	2.3072
2.50739	2.54841	2.37751	2.28083	2.25935	2.43122	2.25447	2.22224	2.46833	2.51032	2.66755	2.43611	2.54157	2.40583	2.12946	2.29646
2.50837	2.69392	2.35407	2.32185	2.28083	2.31306	2.38142	2.35407	2.48103	2.40583	2.39216	2.53572	2.55427	2.47907	2.13923	2.27595
2.25251	2.357	2.28767	2.24958	2.55915	2.35407	2.43611	2.46833	2.33357	2.33845	2.44978	2.4947	2.3238	2.31989	2.05232	2.32575
2.50056	2.60017	2.23005	2.2115	2.26423	2.55818	2.23298	2.18122	2.41462	2.38728	2.63825	2.44001	2.23982	2.30915	2.35407	2.37654
2.19587	2.16364	2.35505	2.46345	2.43415	2.46052	2.37751	2.37263	2.30525	2.33357	2.51814	2.55329	2.48103	2.46638	2.16657	2.20075
1.56794	1.77009	2.55329	2.6529	2.35017	2.47419	2.19782	2.46443	2.33161	2.38825	2.36872	2.42634	2.53962	2.59431	2.51814	2.70075
2.33357	2.36677	2.33845	2.18708	2.4615	2.25739	2.40583	2.42732	2.27107	2.44782	2.57282	2.49275	2.44685	2.51521	2.19782	2.2115
2.52497	2.39704	2.49275	2.33161	2.28767	2.46638	2.12946	1.84431	2.22517	2.20661	2.36482	2.2115	2.43122	2.29157	2.20368	2.37654
2.51228	2.53864	2.35212	2.42439	2.44392	2.42146	2.46833	2.22224	2.19294	2.23493	2.1363	1.98591	2.34626	2.25447	2.29841	2.57575
2.31989	2.3072	2.43611	2.45173	2.48493	2.49958	2.55427	2.43415	2.38532	2.52693	2.4947	2.52302	2.48982	2.62263	2.05622	2.274
2.21443	2.31306	2.37751	2.32575	2.40583	2.48786	2.45271	2.5445	2.37751	2.27595	2.37751	2.31989	2.53962	2.50642	2.35505	2.50349
2.31501	2.13923	2.32185	2.39021	2.33357	2.38825	2.46638	2.58357	2.10993	2.20661	2.46345	2.51032	2.37751	2.45564	2.21736	2.51911
1.2779	1.63337	2.45857	2.43708	2.3238	2.3072	2.39216	2.4322	2.61775	2.46931	2.44001	2.50056	2.4615	2.58064	2.38142	2.20368
2.50642	2.58845	2.37654	2.36872	2.51814	2.48982	2.39704	2.36677	2.16364	2.27107	2.37068	2.274	1.56794	1.34236	2.30036	2.31111
1.5904	1.6529	2.15193	2.26911	2.44978	2.40974	2.43708	2.42439	2.52497	2.60896	2.63728	2.89411	2.28767	2.38532	2.3238	2.5904
1.55622	1.23005	2.23982	2.40974	2.55427	2.54255	2.49079	2.23982	2.37654	2.34626	1.2779	0.477121	2.40583	2.2779	2.30525	2.4195
2.42634	2.48786	2.36286	2.36677	2.47224	2.37947	2.33845	2.43904	2.38532	2.42439	2.48103	2.57478	2.45759	2.64021	2.47224	2.37751
2.28962	2.399	1.61189	1.43122	1.4615	1.44685	2.19001	2.32966	1.55622	1.7154	2.3404	2.40095	2.47907	2.1695	1.53083	1.89118
2.42146	2.40095	1.55622	1.47712	2.48396	2.61579	2.17829	2.61775	2.26228	2.50154	2.52302	2.482	2.399	2.44782	1.98591	2.20075
2.29353	2.4029	2.399	2.44782	2.71345	2.5904	2.6656	2.79646	1.30036	1.95857	2.43708	2.43904	1.50447	1.61189	2.1695	2.36872
2.27107	2.27107	2.42243	2.40583	2.48982	2.42243	2.28962	2.357	1.25446	1.63337	2.45271	2.40583	2.15779	2.31111	2.33357	2.37751
1.4615	1.77009	2.21931	2.49372	2.38825	2.58259	2.23005	2.37068	2.50056	2.64216	2.47712	2.45466	2.15193	2.14216	2.34236	2.47224
1.60114	0.999582	2.399	2.39607	2.48103	2.357	2.64997	2.68611	2.53572	2.36872	2.25739	2.15486	2.37751	2.44489	2.36091	2.42146
1.60114	1.62263	2.37751	2.23786	2.50154	2.61579	2.48493	2.3238	1.2779	1.76325	2.46345	2.23298	2.63142	2.51228	2.24275	2.14607
2.57478	2.49665	2.3238	2.35505	2.16364	2.57673	2.32966	2.40388	2.41267	2.46345	2.61775	2.49079	2.15486	2.37654	1.83161	2.01618
2.39216	2.41267	2.48786	2.46833	2.47907	2.40974	2.23298	2.43122	2.36091	2.15486	2.4615	2.24763	2.37654	2.28083	2.08552	2.35896
2.53376	2.65681	2.31989	2.26228	2.52986	2.52595	2.31306	2.37751	1.77009	1.63337	2.18708	2.25251	2.39704	2.20368	2.42146	2.53181
2.4195	2.36677	2.36872	2.36482	2.60993	2.53572	1.4615	1.25446	2.37751	2.41657	2.36677	2.49958	2.36872	2.42634	2.18708	2.32771
1.79841	1.50447	2.3072	2.37751	2.42927	2.62458	2.44782	2.59919	2.40583	2.44489	2.42243	2.24958	2.50739	2.48689	2.50837	2.42927
2.48493	2.38337	2.32185	2.41462	2.29353	2.18415	1.2779	1.50447	2.62263	2.49275	2.27107	2.20857	2.3404	2.38142	2.29841	2.41462
1.57966	1.25446	2.3238	2.34626	2.50837	2.4195	2.40388	2.33161	2.51423	2.45564	2.50154	2.42927	2.41267	2.24958	2.18122	2.17243
2.23982	2.37654	2.34626	2.43122	2.53864	2.59919	2.49079	2.43122	2.51814	2.33357	2.23298	2.32185	2.37751	2.46931	2.40095	2.46052
1.53083	1.57966	2.3238	2.33161	2.3072	2.48103	2.399	2.54353	2.44489	2.06794	2.31794	2.33845	2.34431	2.52302	1.57966	1.91364
2.1695	2.38337	2.37751	2.43904	1.54353	1.82575	2.11677	2.17536	2.399	2.3238	2.31111	2.5904	2.81013	2.62165	2.16364	2.2779
2.27107	2.3072	1.49079	1.85114	2.34821	2.23298	2.51423	2.44489	2.274	2.36091	2.63239	2.5904	2.34626	2.52497	2.10993	2.33161
2.58259	2.399	2.35407	2.34821	2.44978	2.49665	2.20661	2.3072	2.4029	2.49275	2.26228	2.55134	2.46345	2.49372	2.40388	2.46052
2.21736	2.36286	2.54157	2.57282	2.36286	2.53767	2.42146	2.48689	2.25447	2.37068	2.50349	2.28767	2.51423	2.57282	2.46931	2.56892
2.33161	2.37751	2.46833	2.57771	2.39216	2.50837	2.37263	2.49275	2.28767	2.15486	2.16364	2.39704	2.53376	2.23786	2.37751	2.54841
2.49665	2.50154	2.36091	2.4195	2.37068	2.37947	2.29157	2.41755	1.39704	1.75544	2.36286	2.40583	2.3404	2.47419	2.20661	2.46931
2.29841	2.53474	2.5572	2.45564	2.399	2.53962	1.56794	1.67146	2.47419	2.60407	2.51228	2.38825	2.15779	2.16657	2.39021	2.33845
2.42927	2.44489	2.48493	2.44392	2.33161	2.4195	2.65388	2.58845	2.27107	2.46345	2.2115	2.37068	2.56697	2.43708	2.37263	2.28474
2.57282	2.56794	1.25446	1.79841	2.37458	1.92341	2.38825	2.34821	2.22712	2.39704	0.477121	1.25446	2.3404	2.36872	2.31501	2.17536
2.55329	2.60798	1.61189	1.2779	2.23005	2.51814	2.30525	2.35505	2.50447	2.61384	2.53572	2.45173	2.33161	2.2779	2.3404	2.32185
2.51423	2.42243	2.35407	2.35017	2.39216	2.23786	2.28767	2.55818	2.3072	2.33552	2.47907	2.60896	2.34431	2.47907	2.12946	2.30232
1.57966	1.34236	2.47126	2.48493	2.46638	2.48689	2.23005	2.47224	2.43611	2.36872	2.43904	2.42634	2.49275	2.49958	2.38532	2.36286
2.57673	2.50837	2.36286	2.37654	2.28279	2.47907	2.3072	2.54353	2.3404	2.42634	2.51228	2.56306	2.36286	2.34236	2.25447	2.30525
2.23982	2.24763	2.55622	2.41072	2.57673	2.42439	2.4029	2.48493	2.42732	2.32966	2.37068	2.38337	2.62849	2.66169	2.44392	2.60407
2.40583	2.59431	2.32185	2.15486	2.60505	2.59431	2.16072	2.23298	2.34626	2.47712	2.58259	2.60407	2.25935	2.33161	2.1031	2.19001
2.4195	2.31989	2.47126	2.43708	2.45173	2.40779	2.41072	2.69001	2.46931	2.26228	2.48396	2.48786	2.2779	2.31501	2.18708	2.54353
2.47907	2.37263	2.5738	2.79353	2.56306	2.61189	2.23786	2.1031	2.35896	2.29353	2.16657	2.28767	2.24275	2.23982	2.29841	2.38532
1.61189	1.6529	2.35896	2.36872	2.49275	2.40583	2.49665	2.48396	2.52986	2.30525	2.31794	2.24763	0.477121	0.477121	2.30036	2.50154
2.33161	2.17829	2.357	2.14216	2.32185	2.47907	1.54353	1.75544	2.45564	2.36091	2.45759	2.32185	1.4615	1.79157	2.16657	2.26228
2.47907	2.39021	2.35212	2.24763	2.36091	2.44392	2.26911	2.3238	2.64411	2.43904	2.56697	2.51911	2.17829	1.92341	2.34821	2.399
2.47419	2.32966	2.65193	2.78474	2.62751	2.5865	2.22712	2.29157	2.55232	2.40388	2.55232	2.37458	0.844309	1.30036	2.23982	2.43611
1.34236	1.84431	2.29353	2.24763	2.46638	2.47419	2.36677	2.31794	2.23298	2.43904	2.47126	2.26911	2.53376	2.4781	2.17829	2.35505
1.37947	1.66267	2.42927	2.59138	2.37654	2.16072	2.47517	2.65486	2.44685	2.47517	2.51032	2.58161	2.47419	2.34431	2.21736	2.4947
2.30036	2.05622	2.38337	2.28083	2.26716	2.19001	2.4322	2.62458	2.15779	2.3072	2.29353	2.31501	2.44392	2.38142	2.30915	2.24763
2.61189	2.53376	2.38337	2.24275	1.63337	1.89704	2.44978	2.52693	1.61189	1.51814	2.3404	2.47419	2.51228	2.52693	2.2779	2.38532
2.3072	2.35505	2.60505	2.58161	2.48493	2.54157	2.26716	2.35407	2.45564	2.46443	2.39216	2.40583	2.64802	2.78669	2.16072	2.39216
2.27595	2.3238	2.47712	2.62458	2.36091	2.39021	2.22712	2.1363	2.66755	2.62751	2.53181	2.51032	2.21736	2.37068	2.20075	2.17536
2.53962	2.60896	2.37068	2.39216	2.40388	2.23005	2.39021	2.46638	2.23005	2.26423	2.74568	2.60896	2.28083	2.39021	2.16657	2.39216
2.31989	2.20661	2.30525	2.32575	2.30525	2.30525	2.32185	2.33845	2.3238	2.44685	2.35896	2.40583	2.39021	2.46345	2.24958	2.50154
2.21736	2.08552	2.44392	2.38728	2.31501	2.19001	2.11677	2.14216	2.59626	2.62751	2.46345	2.48786	2.40388	2.49275	2.28767	2.34236
2.51228	2.63435	2.25935	2.3072	2.40095	2.38825	2.44392	2.38825	2.54353	2.46443	2.28962	2.47517	2.20075	2.14607	2.2447	2.45564
1.60114	1.44685	1.37947	1.20368	2.35505	2.4322	2.35212	2.23298	2.49665	2.47126	2.54353	2.60896	2.58259	2.51228	2.17829	2.26716
2.44489	2.38337	2.57771	2.39704	2.36482	2.51423	2.35212	2.36677	2.3072	2.20661	2.45564	2.45759	2.45759	2.09333	1.89118	1.62263
2.40583	2.4947	2.30525	2.20368	2.13337	2.26228	2.08552	2.24763	2.30036	2.107	2.39021	2.45271	2.29157	2.51814	2.17536	2.18122
2.05232	2.23982	2.43904	2.47126	2.2447	2.28083	2.23982	2.17243	2.7154	2.69489	2.25935	2.37263	2.35505	2.47517	2.02888	2.35017
2.39704	2.41462	2.42927	2.12361	2.24275	2.29157	2.3404	2.43708	2.28279	2.67439	2.43122	2.29353	2.39216	2.37751	2.24958	2.40388
2.50739	2.55915	2.37947	2.37458	2.40974	2.27107	2.43708	2.39704	2.31306	2.46443	2.42634	2.28279	2.31501	2.32966	2.3238	2.50056
2.48396	2.52107	2.20661	2.42732	2.32185	2.25935	2.31306	2.4029	1.66267	1.34236	2.39021	2.49958	2.39216	2.48103	2.37654	2.47419
2.52204	2.36677	2.38532	2.40388	2.23005	2.31306	2.40583	2.54646	2.63239	2.53181	2.49079	2.47712	2.05232	2.4322	2.1363	2.36286
2.35505	2.49665	2.40388	2.39021	2.48689	2.46345	2.26911	2.16657	2.38825	2.274	2.35407	2.26423	2.38825	2.45466	2.09333	2.36872
2.47517	2.11677	2.23298	2.4195	2.53376	2.38337	2.26911	2.46052	2.2447	2.19587	2.48493	2.55622	2.28083	2.23493	1.90779	2.17243
2.53864	2.45173	2.29841	2.26911	1.5904	1.5904	2.30525	2.48396	2.32185	2.44489	2.3404	2.20857	2.44392	2.29353	1.91853	2.39216
1.50447	1.39704	2.44392	2.44782	2.47419	2.49665	2.2115	2.399	1.54353	1.53083	2.37068	2.357	2.39021	2.39704	2.29646	2.50447
2.29353	2.25935	2.29646	2.41267	2.20857	2.11384	1.6529	1.74763	2.44978	2.37947	2.44782	2.20368	1.62263	1.2779	2.41657	2.46052
2.54157	2.44001	1.62263	1.17536	2.51521	2.51423	2.46345	2.61384	2.37458	2.22224	2.19001	2.44001	2.357	2.44978	2.1695	2.04841
2.35505	2.41072	2.47517	2.5865	2.73786	2.67634	2.67536	2.66072	2.3404	2.13923	2.37947	2.46052	2.58259	2.23493	2.23005	2.274
2.42634	2.30525	2.51911	2.41267	2.15193	2.33845	2.16364	2.18708	2.25447	2.39216	2.25251	2.44782	2.26716	2.35407	2.45173	2.34821
2.48103	2.43611	2.50739	2.49275	2.5865	2.51228	2.3072	2.3404	2.37263	2.45759	2.48689	2.67439	2.46052	2.50056	2.04841	2.357
2.53962	2.5113	2.42439	2.31794	2.33161	2.44489	2.48786	2.39021	2.61872	2.54939	2.43122	2.5113	2.43611	2.24275	2.29353	2.20661
2.46833	2.64216	2.38825	2.48493	2.52497	2.60798	2.5113	2.35407	2.20857	2.11677	2.54743	2.36677	2.22224	2.24275	2.23005	2.30915
2.44978	2.35017	2.40974	2.20857	2.44489	2.42634	2.4781	2.56501	2.16072	2.41072	2.39411	2.46052	2.32966	2.37654	2.19001	2.20368
2.32771	2.25447	2.31501	2.51814	2.357	2.51911	2.57087	2.61579	2.47419	2.43415	2.36286	2.23786	2.34821	2.47712	2.25739	2.31989
2.37654	2.28083	2.4615	2.49275	2.38825	2.17829	2.40388	2.25739	2.28767	2.36286	2.35896	2.34821	1.41462	1.73982	2.30525	2.274
2.37263	2.40583	2.27107	2.15193	2.54157	2.44197	2.34236	2.37654	2.36286	2.39021	2.39411	2.35212	2.47419	2.32966	2.06013	2.25739
2.54939	2.46833	2.41267	2.51228	1.5904	1.51814	2.43904	2.56892	1.66267	1.732	2.4947	2.45857	2.34431	2.21931	2.15193	2.36872
1.53083	0.477121	2.26911	2.28083	2.50349	2.51032	2.40095	2.4195	1.67146	1.79157	2.51911	2.60603	1.44685	1.49079	2.37654	2.13337
2.4615	2.42439	2.4029	2.36482	2.50837	2.55232	2.41657	2.36286	2.39411	2.44489	2.29353	2.45466	1.6529	0.477121	2.28962	2.12946
2.31306	2.4322	2.38532	2.23493	2.27107	2.42634	2.2779	2.36872	2.20368	2.5572	2.34626	2.44489	2.28767	2.48982	2.3072	2.37947
2.57771	2.49079	2.50739	2.58064	2.17536	2.25447	2.28474	2.3238	2.31989	2.31794	2.33845	2.49665	2.15779	2.43611	2.31794	2.29157
2.23005	2.46345	2.39216	2.37263	1.47712	1.60114	2.48103	2.4322	2.53083	2.47224	2.41072	2.36872	2.36286	2.38728	2.23493	2.36482
1.49079	1.47712	2.46443	2.51814	2.32185	2.30036	1.43122	1.63337	2.35212	2.39704	2.5572	2.57771	2.37068	2.11384	2.30915	2.20661
2.1695	2.17243	2.22712	2.36091	2.37751	2.32575	2.00349	2.17829	2.44489	2.41755	2.47224	2.37068	1.44685	0.477121	2.42146	2.357
1.63337	1.53083	1.67146	1.25446	2.45271	2.42732	2.12654	2.55329	2.15193	2.27107	2.34431	2.38728	2.357	2.34626	2.41755	2.61384
1.61189	1.6988	2.37068	2.50349	2.22224	2.2115	2.26716	2.08943	2.16364	2.12946	2.41462	2.19294	2.12361	2.34821	2.28767	2.27107
2.28767	2.36872	2.44978	2.5445	2.49665	2.45271	2.38532	2.42634	2.66169	2.62849	2.62263	2.64118	2.37068	2.39411	2.08259	2.22224
2.45564	2.34821	1.5904	1.63337	2.42634	2.42927	2.52888	2.56794	1.56794	1.89118	2.52986	2.41267	1.62263	1.39704	2.34821	2.42634
2.37751	2.25935	2.35505	2.5445	2.47712	2.36872	2.31794	2.64314	2.28083	2.25739	2.39021	2.54157	2.39021	2.28474	2.27107	2.44489
2.22224	2.4322	2.53864	2.29841	2.54841	2.56501	2.5113	2.68025	1.50447	1.78474	2.31501	2.45857	2.20075	2.25935	1.732	1.77009
2.3404	2.37947	2.72126	2.70564	2.40388	2.40974	1.6529	1.73982	1.62263	1.81892	2.07185	2.32966	2.39021	2.25251	2.25935	2.34821
2.42146	2.38142	2.52888	2.54353	2.44197	2.59236	2.39021	2.46833	2.20368	2.16657	2.33552	2.35505	2.46931	2.4322	2.1363	2.36286
2.59822	2.44001	2.43122	2.16657	2.31501	2.43904	2.16657	2.37068	2.43904	2.41072	2.28767	2.33845	2.35896	2.52497	2.29646	2.45759
2.40388	2.22224	2.36091	2.25251	2.54353	2.43708	2.56892	2.54939	2.46443	2.43611	2.20857	2.23005	2.33161	2.52497	2.50642	2.56013
2.36872	2.52986	2.3238	2.5445	2.19294	2.46833	1.79157	1.66267	2.36872	2.35407	2.2779	2.06794	2.33357	2.39216	2.35212	2.46931
2.4029	2.2447	2.23982	2.33552	2.35505	2.30525	1.98591	2.25251	2.15193	2.27107	2.40095	2.25739	2.44001	2.33161	2.28767	2.3072
2.29841	2.26228	2.21736	2.14216	2.30525	2.43708	2.38337	2.22517	1.77009	1.51814	2.39021	2.39411	2.4322	2.45271	2.21931	2.49763
1.5904	1.5904	2.3404	2.35407	2.18415	2.29841	2.44685	2.47419	2.31794	2.25739	2.27107	2.42634	2.43122	2.25739	2.43415	2.44001
2.32771	2.44489	2.06013	2.24275	2.48493	2.28083	2.49665	2.26911	2.46345	2.50447	2.31306	2.4195	1.36091	1.39704	2.28962	2.23982
2.56404	2.78474	2.58943	2.40779	1.49079	0.844309	2.45271	2.63337	2.65779	2.60603	2.52302	2.54353	2.46052	2.41267	2.37458	2.1363
2.48493	2.52888	2.31111	2.34236	2.38337	2.5445	2.25251	2.41267	2.60407	2.5113	2.55818	2.61189	1.34236	1.34236	2.44001	2.42634
2.39216	2.37751	2.41657	2.2115	2.16657	2.16072	2.44197	2.39216	2.43122	2.53083	2.42439	2.51814	2.399	2.399	2.16657	2.34626
2.43708	2.33845	2.47517	2.05622	2.48103	2.35505	2.22712	2.20368	2.58357	2.607	2.28083	2.20075	2.45759	2.34821	2.48493	2.63435
2.37458	2.37751	2.5904	2.73005	2.23005	2.33845	2.26423	2.39704	2.64314	2.57087	2.28083	2.45857	2.39704	2.47907	1.79157	1.76325
2.3072	2.14216	2.35407	2.43122	2.38532	2.47907	2.37068	2.23298	2.22712	2.30525	2.37654	2.4195	2.29646	2.16364	2.22517	2.37263
2.44392	2.34821	2.45564	2.62947	2.42732	2.58161	2.50642	2.62751	2.31306	2.17829	2.29157	2.12654	2.23298	2.24958	2.16072	2.32771
2.42634	2.27107	2.36872	2.53474	2.37458	2.36677	2.43122	2.49958	2.25935	2.30525	2.39704	2.47419	2.35017	2.20368	2.15486	2.56892
2.50739	2.45759	2.51521	2.22224	2.28767	2.50349	2.35505	2.43611	2.33845	2.58747	2.41657	2.4781	2.41755	2.36872	1.732	1.53083
2.31989	2.18708	2.34236	2.28474	2.30915	2.54353	2.36872	2.53572	2.53962	2.4615	2.39216	2.36286	2.43904	2.33552	2.18415	2.36286
2.399	2.38532	2.357	2.51521	2.48982	2.55622	2.40583	2.25447	2.38532	2.23298	2.52986	2.66853	2.19294	2.06794	2.27595	2.43904
2.35407	2.31794	2.39021	2.46052	2.35212	2.59138	2.21931	2.21443	2.37458	2.36091	2.48103	2.48103	2.45759	2.45759	2.49958	2.52888
2.59626	2.49763	2.34626	2.25251	2.29841	2.3238	2.30036	2.42146	2.399	2.33845	2.53767	2.51911	2.37654	2.28962	1.63337	1.5904
1.62263	1.53083	2.274	2.25251	2.70661	2.78767	2.52204	2.46931	2.38142	2.38337	2.51423	2.4195	2.34626	2.34626	2.33845	2.57282
2.22224	2.43122	2.27595	2.46833	2.56306	2.56013	2.33357	2.482	2.21443	2.01228	2.40974	2.16072	1.5904	1.36091	2.23005	2.46833
2.19782	2.51228	2.54841	2.48982	2.274	2.18708	2.09333	2.40095	2.30232	2.36872	2.2447	2.23005	1.54353	0.477121	2.20368	2.31501
2.67732	2.55134	2.18708	2.36286	2.48493	2.31501	2.45466	2.24275	2.39021	2.37654	2.34431	2.32575	2.70954	2.49275	2.28279	2.54939
2.11677	2.42439	2.3238	2.31111	2.21931	2.28279	2.43415	2.49763	2.23298	2.16364	2.38532	2.47224	2.54353	2.44978	2.19782	2.26423
2.22224	2.17243	2.33161	2.37947	2.16072	2.15193	2.34626	2.12654	2.58161	2.63825	2.42243	2.49079	2.51228	2.32966	2.02497	2.274
2.54939	2.30525	2.35407	2.34236	2.38532	2.28962	2.37458	2.11384	1.53083	1.62263	2.399	2.27107	2.3072	2.52595	2.16364	2.26716
2.37751	2.26228	2.38337	2.44197	2.35407	2.37751	2.38825	2.35896	2.18122	2.23298	2.41072	2.36482	2.46052	2.4195	2.23298	2.27595
2.44197	2.2779	2.43708	2.2779	2.28767	2.20075	2.21443	2.274	2.69685	2.45564	2.20857	2.38337	2.37654	2.63337	2.36091	2.65095
2.46443	2.44001	1.44685	1.23005	2.57771	2.55427	2.51521	2.36482	1.61189	1.74763	2.32966	2.49958	2.11384	2.18708	2.43708	2.34431
2.41267	2.26423	2.16072	2.27595	2.4615	2.36091	2.08552	2.18708	2.41755	2.36091	2.28962	2.35505	2.64118	2.58747	2.30525	2.06404
2.57771	2.43611	2.00837	2.13337	2.21931	2.3404	2.274	2.39021	2.31306	2.34431	2.24763	2.35505	1.44685	1.62263	2.3404	2.32771
2.24958	2.39607	2.33161	2.41267	1.66267	1.34236	2.41755	2.32966	2.28767	2.2779	2.31111	2.20075	1.37947	1.47712	2.31306	2.44685
2.03669	2.2779	2.37947	2.32966	1.63337	1.2779	2.30232	2.55818	2.45173	2.33845	2.4195	2.59138	2.36482	2.23005	2.36286	2.36872
2.16364	2.60505	2.27107	2.4322	2.32966	2.399	2.51521	2.62068	2.50837	2.49763	2.38532	2.399	2.49372	2.47907	2.42732	2.482
2.05232	2.38337	2.44489	2.47517	2.40583	2.51423	2.37263	2.57282	2.46345	2.50349	2.40095	2.40388	2.30036	2.06013	2.33161	2.20857
1.5904	1.34236	2.47907	2.26911	2.44001	2.37068	2.25739	2.37654	2.53083	2.41072	2.47907	2.62361	2.274	2.35407	2.3238	2.44392
2.33552	2.39704	2.39216	2.38532	2.28279	2.15486	2.85114	2.86091	2.53572	2.3238	2.54841	2.39411	2.29157	2.39021	2.48493	2.44489
2.37068	2.36872	2.54646	2.53376	2.25251	2.26911	2.482	2.32185	2.44197	2.40583	2.19001	2.41072	2.23493	2.37654	2.08552	2.31501
2.41072	2.36286	2.58943	2.49665	2.40388	2.31306	2.23493	2.17536	2.39021	2.52302	2.39704	2.62849	2.30525	2.43122	2.17829	2.43708
2.55427	2.60798	2.38532	2.23786	2.35407	2.44392	2.19001	2.38532	2.64704	2.58064	2.45564	2.37654	2.46345	2.4781	1.63337	1.83845
2.38142	2.57771	2.54353	2.39704	2.22517	2.44978	2.30525	2.47126	2.399	2.36482	2.54841	2.52888	2.44978	2.36872	2.22224	2.35407
2.30525	2.37458	2.44197	2.44782	2.3238	2.18708	2.3238	2.28962	2.40095	2.2115	2.45759	2.51032	2.31501	2.30232	2.25739	2.43708
1.54353	1.20368	2.53962	2.41072	2.19294	2.23493	2.24958	2.28279	2.25935	2.26911	1.47712	1.72419	1.67146	1.39704	2.34821	2.47419
2.39021	2.51521	2.649	2.69001	2.52302	2.55818	2.48103	2.44489	2.23493	2.35505	2.3072	2.41462	2.37751	2.33552	2.20857	2.45466
2.42634	2.49372	2.35017	2.29646	2.2779	2.39021	2.47517	2.59431	2.44392	2.23982	1.70661	1.54353	2.3404	2.3072	2.3072	2.29353
2.40583	2.42732	2.357	2.44978	2.47907	2.52107	2.43122	2.46833	2.46638	2.59626	2.4322	2.32575	2.49079	2.45857	2.47712	2.58357
2.25739	2.30915	2.37263	2.33845	2.30232	2.27107	2.38532	2.40974	2.4029	2.46833	2.6363	2.27107	2.27595	2.19587	2.03279	2.35017
1.36091	1.79841	2.44392	2.56794	2.49079	2.42634	2.24763	2.26423	2.44001	2.54353	2.3072	2.42634	2.40095	2.26423	2.09333	1.982
2.44392	2.37654	2.34821	2.47517	2.17536	2.48786	2.34431	2.33161	2.30525	2.33552	2.51228	2.41462	2.47712	2.49372	1.68122	1.11384
2.26423	2.50349	2.38825	2.43904	2.31111	2.4781	2.23982	2.40095	2.44392	2.35212	2.31306	2.52107	2.33552	2.27107	2.36677	2.32771
2.44392	2.44978	2.37458	2.3404	2.50447	2.61775	2.43708	2.38337	2.2115	2.50739	2.39021	2.48786	1.57966	1.74763	2.34626	2.59626
2.42634	2.36872	2.39704	2.48982	2.69489	2.70075	2.20661	2.35212	2.47907	2.59138	2.3238	2.52693	2.28962	2.43611	2.37068	2.44197
2.54157	2.51423	2.33161	2.48689	2.53181	2.49665	2.42439	2.43708	2.45173	2.48493	2.28767	2.37947	2.54841	2.57282	2.41462	2.45759
2.50642	2.67634	2.38825	2.16657	2.23982	2.36482	2.22517	2.24958	2.49763	2.38337	2.49275	2.53181	2.33845	2.36872	2.24275	2.42439
2.34821	2.43122	2.25935	2.48493	2.45759	2.47224	2.41267	2.51814	0.477121	1.66267	2.48689	2.28474	2.43904	2.35505	2.27107	2.56306
2.26228	2.3072	2.55818	2.49275	2.49275	2.58161	2.23982	2.29646	2.48493	2.56306	2.55818	2.55622	2.38532	2.4781	2.3072	2.37654
2.15486	2.2779	2.52497	2.47517	2.39704	2.63142	2.399	2.56892	2.36677	2.23005	2.57966	2.40095	2.17243	2.31111	2.3404	2.29841
2.357	2.42439	2.28083	2.54646	2.47907	2.44392	2.38142	2.43708	2.36286	2.44782	2.27107	2.26716	2.40974	2.44782	2.3238	2.19782
2.40583	2.40095	2.14607	2.20661	2.2779	2.40095	1.23005	1.62263	2.31501	2.25447	2.29841	2.41657	2.57087	2.6197	2.29841	2.24958
1.63337	1.53083	2.38825	2.35505	2.38337	2.20075	2.16364	2.42634	2.52107	2.43611	2.38728	2.21443	2.40095	2.39704	2.23493	2.4322
2.43415	2.49079	2.36091	2.2447	2.43122	2.43708	2.57087	2.50154	1.66267	1.51814	2.35017	2.50447	2.31794	2.45466	2.12361	2.11384
2.45466	2.51228	2.31306	2.44685	2.40388	2.37263	2.24958	2.33552	2.36091	2.357	2.67146	2.56989	2.26228	2.33845	2.31989	2.49079
2.33357	2.38532	1.91853	2.23786	2.32966	2.37068	2.44978	2.40779	2.57673	2.56697	2.43611	2.55622	2.14216	2.17829	2.36482	2.37068
2.42732	2.43122	2.33845	2.37263	2.29841	2.45564	2.40779	2.56208	2.49079	2.49372	2.35212	2.2115	2.53962	2.2115	2.44489	2.38337
2.16364	2.15193	2.47907	2.39411	2.40583	2.49763	2.23982	2.39021	2.25935	2.47126	2.30232	2.36677	2.2779	2.35407	2.19782	2.61775
2.38728	2.63337	2.55427	2.28474	2.43708	2.34821	2.42634	2.46052	1.56794	1.55622	2.27107	2.3238	2.35505	2.19782	2.27107	2.32771
2.39216	2.51423	2.3238	2.25739	2.19587	2.20075	2.1363	2.40974	2.37263	2.36872	1.66267	1.57966	2.11677	2.34626	2.21931	2.36286
2.26423	2.38825	2.39704	2.56013	2.26228	2.30525	2.52595	2.56501	2.39411	2.39216	2.45759	2.46931	2.34431	2.48689	2.25251	2.55329
2.3404	2.31501	2.47419	2.63142	2.47419	2.54157	2.37458	2.46638	2.56404	2.37068	2.39216	2.50154	2.39216	2.00349	2.52497	2.6197
1.53083	1.91364	2.29646	2.52595	2.45759	2.43904	2.33845	2.40583	2.39411	2.47907	2.34626	2.54353	2.23982	2.29646	2.27107	2.39216
2.4195	2.57087	2.50739	2.34236	2.48493	2.31501	2.20857	2.49275	2.37947	2.47712	2.29646	2.51911	2.47907	2.45271	1.91364	2.17829
2.29841	2.37068	2.19782	2.36482	2.54353	2.41755	2.5445	2.50154	2.30915	2.36286	2.357	2.41462	1.66267	1.732	2.26716	2.45564
2.32575	2.2779	2.43904	2.32771	2.33845	2.2779	2.31306	2.25447	2.32966	2.13923	2.42927	2.45466	2.12654	2.20368	2.29157	2.41267
2.74665	2.78669	2.44489	2.40974	1.20368	1.78474	2.29353	2.274	2.59919	2.62849	2.39216	2.4195	2.38532	2.58454	2.23005	2.39021
2.28767	2.25935	2.33161	2.48396	2.4947	2.4195	2.45173	2.49665	2.40583	2.51911	2.49275	2.39216	2.33161	2.36872	2.42146	2.29157
2.21931	2.1695	2.44978	2.55329	2.34236	2.55329	2.37654	2.37751	2.3404	2.34821	2.399	2.3238	2.21736	2.23982	2.14216	2.46931
1.20368	1.4615	2.32966	2.14216	2.4615	2.41462	2.57966	2.52497	2.31794	2.25935	2.35212	2.13923	2.43415	2.38337	2.42439	2.46443
1.37947	2.00837	2.26423	2.39021	2.30036	2.28279	2.35017	2.3072	2.32185	2.24958	2.36091	2.42634	2.37458	2.38532	2.20075	2.3238
2.40583	2.2115	2.43122	2.11384	2.16364	2.20075	2.34236	2.41462	2.42634	2.399	2.42634	2.41267	2.29353	2.43122	2.38337	2.38532
2.00837	2.37068	2.44392	2.35407	2.35505	2.30525	2.34236	2.37263	1.53083	1.91364	2.44197	2.649	2.59138	2.38142	2.32771	2.32185
2.42634	2.42927	2.49763	2.55427	2.56306	2.37947	2.17536	2.35505	2.49079	2.44392	2.37458	2.39216	2.37263	2.32185	2.36286	2.32185
2.29646	2.05622	2.4615	2.59626	2.40583	2.149	2.49665	2.5445	2.38142	2.4195	2.38825	2.55232	2.3238	2.26911	2.51228	2.4195
2.32966	2.3404	2.47517	2.59138	2.29646	2.2447	2.07185	2.39216	2.31794	2.43708	2.43611	2.28767	2.40388	2.59919	2.37458	2.44978
2.20075	2.33161	2.36286	2.44978	2.21736	2.35505	2.49275	2.15193	2.37263	2.45564	2.48982	2.44197	2.40583	2.47517	2.18122	2.25447
2.52497	2.35505	2.40388	2.41072	2.37654	2.37654	2.28962	2.13337	2.30036	2.41267	2.4947	2.30232	2.5904	2.40779	2.11677	2.32966
2.29353	2.26911	1.79157	1.6988	2.38532	2.53864	2.35505	2.38337	2.31794	2.23982	2.29353	2.26228	2.399	2.46931	2.37458	2.44978
1.34236	1.77009	2.35407	2.24275	2.4322	2.33161	2.39021	2.53474	2.53864	2.52986	2.51423	2.44489	2.3404	2.36677	2.17829	2.36872
2.482	2.5445	2.64411	2.50349	2.34821	2.26228	2.26228	2.34626	2.15779	1.84431	2.50739	2.61775	2.36872	2.33357	2.25739	2.43708
2.25935	2.4615	2.29841	2.18708	2.44978	2.54353	2.16364	2.46345	2.33161	2.33161	2.42439	2.26423	2.29353	2.26911	2.30036	2.21443
2.50154	2.55818	2.44782	2.39216	2.45466	2.39216	2.41267	2.4615	1.34236	1.53083	2.48786	2.56404	2.42439	2.36091	2.30525	2.14216
2.33845	2.28767	1.61189	1.5904	2.32575	2.3072	2.45564	2.67634	2.58064	2.38532	2.56989	2.67634	1.36091	1.47712	2.35017	2.46931
2.09333	2.00837	2.46345	2.51423	2.31989	2.31306	2.35505	2.53864	2.46931	2.35505	2.3072	2.399	2.29646	2.3404	2.36286	2.6529
2.3404	2.19001	2.28083	2.28962	2.37458	2.36872	2.32185	2.35505	2.31111	2.40583	2.43415	2.38337	2.21443	2.14216	2.26228	2.18708
2.35212	2.51814	2.48103	2.50837	2.44685	2.46443	2.51423	2.53376	2.35896	2.30525	2.58747	2.46052	2.54353	2.59919	1.62263	1.55622
1.4615	1.54353	2.52497	2.51911	2.51716	2.46345	2.27107	2.26911	2.45173	2.40583	2.20857	2.399	2.57673	2.40095	2.25935	2.25251
2.54255	2.49275	2.35505	2.47907	2.37263	2.482	2.36872	2.4322	1.54353	1.5904	2.56208	2.64802	2.69196	2.46931	2.13923	2.25935
1.61189	1.54353	2.20368	2.31501	2.29646	2.399	2.36872	2.31501	2.33161	2.26228	2.56013	2.57966	2.48493	2.40583	2.24958	2.06013
1.43122	1.41462	2.4029	2.4947	2.4195	2.36482	1.47712	1.57966	2.50642	2.4195	1.60114	0.999582	2.23005	2.13923	2.35505	2.51228
2.39704	2.2447	2.38532	2.30915	3.19685	3.01325	2.58161	2.57282	2.3238	2.33161	2.44001	2.48103	2.45271	2.36091	2.37751	2.53864
2.399	2.51814	2.35505	2.37654	1.56794	1.86872	1.62263	1.67146	2.43904	2.22712	2.32771	1.97224	2.57282	2.53962	2.05622	2.44489
2.23786	2.33845	1.64314	1.62263	2.50056	2.33552	2.1197	2.2115	2.07478	2.12946	2.37068	2.43904	2.19001	1.9947	2.23298	2.35896
1.61189	1.64314	2.37751	2.26423	2.30525	2.51032	2.2447	2.399	2.22224	2.0445	2.32966	2.21931	2.43122	2.32185	2.23493	2.45173
2.36091	2.38532	2.28083	2.26911	2.48689	2.39411	2.17243	2.49079	2.3238	2.36677	2.23005	2.24958	1.60114	1.55622	2.35505	2.45271
2.33552	2.31989	2.38337	2.48689	2.20857	2.34821	2.31794	2.36677	2.25251	2.3072	2.39021	2.50349	1.51814	1.47712	2.37458	2.59236
2.72907	2.73298	1.66267	0.477121	2.31501	2.29353	2.55915	2.49665	2.38142	2.42927	2.33845	2.44978	1.30036	1.7154	2.21931	2.41267
2.49079	2.49665	2.49372	2.49763	2.47126	2.48103	2.43708	2.607	2.37263	2.11384	2.36482	2.43708	2.51032	2.35017	2.22224	2.22517
2.20661	2.29157	2.42439	2.3404	2.56404	2.43122	2.31989	2.37947	2.50056	2.36091	1.63337	1.2779	2.33357	2.20075	2.44392	2.40974
2.38532	2.34821	2.40583	2.42439	2.41072	2.44489	2.32966	2.28083	2.33161	2.28474	2.29646	2.44001	2.37947	2.28083	2.46833	2.58943
2.57673	2.49275	2.46833	2.37751	2.45759	2.33845	2.52888	2.50154	2.38825	2.29841	2.26228	2.2779	2.52986	2.45564	2.32185	2.6197
2.38532	2.29646	2.23982	2.28767	2.32966	2.08943	2.63825	2.5865	1.41462	1.37947	2.53864	2.60407	2.56794	2.56404	1.732	1.23005
2.21736	2.37068	2.15486	2.23005	2.29841	2.63728	2.35505	2.62068	2.25739	2.26423	2.45759	2.4195	2.37751	2.38825	2.31306	2.47224
1.25446	1.32185	2.32771	2.36482	2.5904	2.54939	2.28962	2.53572	2.62458	2.53083	2.40095	2.36091	2.28767	2.54255	2.35407	2.28474
2.37263	2.28962	2.46931	2.52888	2.43708	2.4195	2.46345	2.50739	2.31306	2.26911	2.62263	2.62947	2.40583	2.17243	2.29353	2.47126
2.42927	2.5904	2.37751	2.44978	2.23298	2.34626	2.4781	2.52302	2.482	2.68122	2.357	2.19782	2.30525	2.29157	2.28474	2.25447
2.26911	2.54255	2.33161	2.39704	2.52302	2.42634	2.38142	2.42146	2.35505	2.25739	2.22517	2.43415	1.76325	1.30036	2.44001	2.41072
2.149	2.02497	2.46931	2.67536	2.41267	2.43122	2.23493	2.4029	2.68122	2.70661	2.65681	2.59822	2.48689	2.274	2.36872	2.39607
2.28767	2.56013	2.32966	2.51423	2.36677	2.47907	2.37068	2.48689	2.50837	2.46638	2.49275	2.19294	2.16072	2.22517	2.33357	2.51032
2.40583	2.21443	2.32185	2.25251	2.5113	2.47419	2.47419	2.50056	2.37947	2.06404	2.3072	2.43904	1.75544	1.74763	2.42732	2.56697
2.33845	2.23982	2.50056	2.41072	2.40388	2.41072	2.26228	2.55329	2.19001	2.23298	2.42439	2.42439	2.4781	2.36482	2.36482	2.1363
2.17536	2.28767	2.62654	2.14216	2.31306	2.3404	2.3404	2.36482	2.55232	2.40974	2.44392	2.24275	2.56208	2.21736	2.47517	2.73982
1.64314	1.41462	2.48689	2.44392	2.53962	2.45564	2.13923	2.28279	2.357	2.22517	2.42732	2.55329	2.40388	2.28279	2.21443	2.43122
2.37263	2.26911	2.50739	2.53474	2.60603	2.50837	2.41755	2.65583	2.53962	2.50447	2.34821	2.5738	2.5738	2.47907	2.19294	2.31501
2.60993	2.51228	2.37654	2.34821	2.63337	2.66169	2.22224	2.25447	2.42927	2.29157	2.4195	2.52302	2.39021	2.43904	2.43904	2.45173
2.41755	2.36482	2.2447	2.24275	2.52693	2.51521	2.47517	2.53864	2.36091	2.46443	2.52302	2.51228	1.53083	1.79841	2.3404	2.50154
2.54353	2.59529	2.33552	2.25935	2.39704	2.56404	2.31111	2.40388	2.50739	2.37947	2.30915	2.274	2.48493	2.61775	1.2779	1.55622
2.4322	2.35407	2.23786	2.44978	2.50154	2.47517	2.29841	2.29157	2.31306	2.34626	2.3072	2.18415	2.28083	2.36286	2.1695	2.41072
2.53474	2.63825	2.48103	2.30525	2.36872	2.35407	2.23982	2.46443	2.28767	2.20368	2.31989	2.41072	2.45271	2.44001	2.38532	2.55915
2.37751	2.37068	2.4029	2.42439	2.32575	2.35505	2.37654	2.57771	2.38337	2.12654	2.55232	2.45271	2.20661	2.20368	2.23982	2.26228
2.23005	2.19782	2.54353	2.50349	2.3072	2.35212	1.67146	1.79157	2.5113	2.44685	2.58747	2.6363	2.40388	2.3072	1.20368	1.32185
1.32185	1.61189	2.21931	2.08259	2.51911	2.56306	1.64314	1.61189	2.38532	2.35212	2.60798	2.4322	2.24275	2.49665	2.23493	2.16657
1.61189	1.79841	2.52497	2.46345	2.27107	2.16657	2.31989	2.482	2.35407	2.28767	2.44782	2.33845	2.36872	2.20075	2.2115	2.21931
2.47126	2.34626	2.33845	2.34431	2.19001	2.16072	2.149	2.1695	1.25446	1.34236	2.46345	2.18122	2.51911	2.60505	2.37068	2.47712
1.41462	1.14607	2.42634	2.30915	2.22224	2.28767	2.27107	2.33845	2.52302	2.60407	2.45564	2.3404	2.4322	2.39704	2.22224	2.34821
1.77009	1.6529	2.36482	2.42243	2.26423	2.34431	2.41072	2.51814	2.59724	2.53572	2.53962	2.53864	1.5904	1.25446	2.06794	2.2447
2.29353	2.26716	2.56892	2.55329	2.20661	2.36482	2.3238	2.20075	2.53376	2.52595	2.25251	2.43708	2.44392	2.11677	2.34821	2.70368
2.32575	2.23786	2.54255	2.64314	2.274	2.3238	2.43708	2.26228	1.60114	1.89118	2.51911	2.6363	2.38337	2.48103	2.18708	2.41267
2.36482	2.56013	2.36482	2.32966	2.55622	2.59822	2.23982	2.48103	2.76032	2.649	2.76814	2.67536	2.19001	2.23005	2.22712	2.34626
2.56794	2.49763	2.37068	2.34236	2.34626	2.37068	2.47419	2.50349	1.49079	1.63337	2.47517	2.49665	2.4615	2.28083	2.55622	2.4947
2.49763	2.62556	2.38728	2.44197	2.23005	2.40583	2.37751	2.34626	2.46638	2.26911	2.36482	2.35407	2.52302	2.61384	2.36091	2.49275
2.55134	2.32185	2.33357	2.46931	2.38337	2.36286	2.2115	2.53962	2.59529	2.57282	2.39704	2.49763	2.3238	2.36091	2.29157	2.2779
2.47419	2.32966	2.50837	2.59626	2.25251	2.13337	2.37751	2.36091	2.23982	2.38337	2.2447	2.34431	2.47126	2.20075	2.24958	2.32771
2.56306	2.52888	2.46345	2.58845	2.39216	2.5904	2.274	2.4195	2.43708	2.40779	2.38532	2.50739	2.37751	2.37654	2.05622	2.08552
2.3072	2.4029	2.31501	2.24958	2.53962	2.42439	2.39607	2.43708	2.35505	2.23982	2.36482	2.37751	2.38532	2.57282	2.00837	2.31989
2.40583	2.43904	2.48103	2.44978	2.34821	2.39704	2.28474	2.45759	2.60896	2.35212	2.63239	2.36091	2.1031	2.34626	2.44489	2.45759
2.72419	2.63337	2.49079	2.45564	1.41462	1.79841	2.19001	2.22517	2.33161	2.46638	2.29353	2.39021	2.46638	2.36091	2.46443	2.68611
2.36091	2.40583	2.48103	2.44978	2.40095	2.399	2.00837	2.12361	2.16364	2.36091	2.35505	2.16364	2.49372	2.4615	2.36482	2.5738
2.38142	2.45564	1.49079	1.25446	1.47712	1.0406	1.36091	1.84431	2.36677	2.62165	2.52107	2.49763	2.28962	2.49079	2.25739	2.29841
2.41072	2.61384	2.38337	2.36872	2.35017	2.49275	2.2779	2.43904	2.36872	2.39411	2.30036	2.34821	2.3404	2.44978	2.44978	2.5572
2.27107	2.25739	2.21931	2.2779	2.59431	2.649	2.50056	2.61677	2.52986	2.42439	2.44489	2.57966	2.28962	2.32185	2.26228	2.35407
2.46833	2.28279	2.27107	2.19782	2.31794	2.31501	2.18708	2.38532	2.43611	2.47419	2.55915	2.55818	1.6529	1.47712	2.42439	2.60896
1.34236	1.86286	2.52595	2.57087	2.6363	2.68611	2.72029	2.71833	2.4781	2.46345	2.40388	2.3404	2.75642	2.74861	2.36872	2.36286
2.36482	2.34236	2.42439	2.19001	2.2779	2.3072	2.21931	2.54743	2.33845	2.29646	2.47907	2.56404	2.62458	2.56697	2.17536	2.39704
2.2447	2.12946	2.23982	2.14216	2.12361	2.31306	2.39704	2.30232	1.53083	1.67146	2.35505	2.36482	1.57966	1.51814	2.32185	2.41267
2.41462	2.38142	2.29157	2.44978	2.33161	2.21931	2.37654	2.51423	2.38337	2.34821	2.3072	2.13923	2.23005	2.51423	2.1197	2.37654
1.4615	1.37947	2.26423	2.46931	2.3404	2.36872	2.27107	2.36872	2.39216	2.55427	2.27107	2.42439	2.65779	2.52888	2.24763	2.399
2.19782	1.982	2.46443	2.35212	2.20857	2.59822	2.28279	2.52302	2.3072	2.41267	2.24763	2.48493	2.44392	2.43904	2.36286	2.43415
2.50056	2.53572	2.36286	2.45857	2.40779	2.29841	2.5113	2.55427	2.357	2.32966	2.39607	2.33845	2.19001	2.19782	2.29841	2.55915
1.50447	1.49079	2.44489	2.5445	2.51228	2.4947	2.27595	2.45564	2.18708	2.274	2.55427	2.51228	2.31111	2.2779	2.02888	1.97224
1.64314	1.9029	2.37458	2.41072	2.28279	2.33161	2.31111	2.52497	2.19001	2.17829	2.56208	2.41755	2.40388	2.69099	1.57966	0.999582
2.38142	2.29646	2.40095	2.28083	2.63142	2.61384	1.63337	1.53083	2.19782	2.2779	2.37751	2.52302	2.62165	2.55329	2.22712	2.55134
2.41657	2.47419	2.29157	2.47419	2.49665	2.4781	2.18122	2.17829	2.34236	2.42732	2.5738	2.59724	2.34626	2.399	2.33161	2.107
2.26911	2.14216	2.35017	2.02497	1.63337	1.74763	2.09333	2.25251	2.44782	2.52986	2.35896	2.21931	2.26911	2.21931	2.07185	2.42439
2.28962	2.2779	2.50642	2.45466	2.399	2.55622	2.27107	2.33357	2.49079	2.42634	2.53376	2.51423	2.53181	2.47517	1.57966	1.47712
2.42146	2.45173	2.35017	2.33845	1.64314	1.63337	2.2779	2.25251	2.86579	2.94001	2.47907	2.4322	2.40388	2.399	2.23786	2.38337
2.39411	2.58845	2.56501	2.51814	2.40583	2.26911	2.14607	2.07478	2.43904	2.55818	2.44978	2.38337	2.45564	2.42243	2.35505	2.55134
2.48103	2.39704	2.2115	2.37458	2.38825	2.17536	2.25739	2.28083	2.11677	2.42439	2.34236	2.25935	2.45173	2.47126	2.274	2.20075
2.47907	2.57771	2.28474	2.27107	2.47712	2.51911	2.22224	2.30232	2.55232	2.51814	2.35407	2.59626	1.63337	1.60114	2.30915	2.3238
1.53083	1.36091	2.24275	2.07868	2.62751	2.67732	2.31501	2.32966	1.20368	1.67146	2.25447	2.4195	2.08552	2.45466	2.23493	2.39704
2.274	2.45173	2.47907	2.24763	2.55622	2.56404	2.44489	2.47224	2.3404	2.25739	2.43415	2.61384	2.44978	2.42927	2.31111	2.41072
2.56989	2.55232	2.52204	2.52888	2.36677	2.39704	1.41462	0.698801	2.24958	2.29157	2.4195	2.60798	2.3072	2.13337	2.21931	2.274
2.42634	2.77009	2.20857	2.26423	2.37947	2.48103	2.26228	2.42927	2.44978	2.34236	2.06404	2.23982	2.26911	2.19587	2.05622	2.16072
2.23005	2.46345	2.45564	2.43611	2.40779	2.37751	2.27107	2.45857	2.45759	2.35212	2.46052	2.4615	2.42146	2.45466	2.43122	2.31989
2.39216	2.34821	2.31306	2.36286	2.37654	2.41462	2.34431	2.38728	2.2779	2.2447	2.53962	2.41267	2.482	2.4781	2.28083	2.38337
2.37654	2.22712	2.40095	2.38142	2.35212	2.49372	2.32185	2.30036	2.51911	2.45466	2.47907	2.29646	2.40388	2.35505	2.17243	2.30232
1.51814	1.55622	2.3072	2.34236	2.36286	2.357	2.37458	2.36091	2.29646	2.36677	2.30036	2.15486	1.36091	1.43122	2.30232	2.47712
2.46931	2.59626	2.23982	2.3238	2.48396	2.48786	2.32966	2.274	2.107	2.35017	2.40388	2.50349	2.45759	2.48493	2.30915	2.21736
2.52107	2.49275	2.30232	2.1695	2.21931	2.24763	2.23298	2.43415	2.28767	2.19587	2.37654	2.38728	2.46345	2.5445	2.16657	2.29157
2.54353	2.67829	2.42243	2.38728	2.35407	2.25739	2.23786	2.12654	2.49665	2.52497	2.5445	2.49275	2.54841	2.62556	2.23298	2.1695
2.47907	2.46345	2.44782	2.21443	2.53962	2.54157	2.35505	2.27595	2.37751	2.44489	2.46345	2.52888	2.7779	2.69587	2.1363	2.25447
2.36872	2.45173	2.5572	2.51032	2.52986	2.63923	2.28962	2.31111	2.45759	2.18708	2.38337	2.25251	2.44685	2.4029	2.22517	2.31989
2.56404	2.50739	2.31794	2.30915	2.3238	2.357	2.52888	2.47712	2.46833	2.44782	2.45857	2.36677	2.40583	2.37263	2.42732	2.48396
2.55329	2.48982	2.37654	2.22224	2.20857	2.12361	2.3072	2.41072	2.4781	2.30036	2.37751	2.37654	2.36677	2.52107	2.32966	2.41072
2.40583	2.22517	2.2115	2.3238	2.39021	2.2115	2.31501	2.36091	2.14216	2.08259	2.37263	2.19001	2.34431	2.39411	2.53962	2.46443
2.46345	2.4322	2.65876	2.53864	2.41657	2.41462	2.36091	2.36482	2.36482	2.53083	2.46443	2.30232	2.29841	2.24958	2.56404	2.72126
2.39607	2.47712	2.36872	2.30525	2.21931	2.57673	2.53474	2.51716	1.73982	1.90779	2.4029	2.19782	2.33357	2.29841	2.38532	2.54255
2.33845	2.12361	2.30525	2.38532	2.39216	2.41755	2.38532	2.34431	1.25446	1.73982	1.32185	1.66267	2.33552	2.21931	2.37751	2.50349
2.45466	2.47419	2.51911	2.58259	2.4615	2.43122	2.2115	2.39216	2.31306	2.25251	2.43122	2.31111	2.4195	2.41072	2.18708	2.56306
2.5865	2.59919	2.46052	2.4195	2.39021	2.59529	2.54353	2.43611	2.69001	2.73396	2.49079	2.25739	2.47517	2.41755	2.28767	2.47907
2.19782	2.2115	2.34821	2.38337	2.41072	2.50154	2.2779	2.24763	2.25251	2.36091	2.43122	2.4781	2.23298	2.2779	2.36482	2.47907
2.39021	2.40095	2.33845	2.35505	2.39216	2.46443	2.22224	2.42634	2.51814	2.50349	2.2447	2.38825	2.34821	2.34626	2.30915	2.38825
2.36872	2.34431	2.399	2.46833	2.42439	2.33161	2.35896	2.33161	2.47419	2.34821	2.3238	2.2447	2.38337	2.44197	2.52986	2.59626
2.1197	2.39704	2.29353	2.22712	2.29157	2.35505	1.39704	1.79841	2.3404	2.39704	2.43122	2.42243	2.23982	2.06013	2.26423	2.52302
2.34821	2.34821	2.24763	2.49275	2.35505	2.34821	2.28767	2.49079	2.49958	2.57771	2.42439	2.27595	2.50154	2.38532	2.3404	2.37068
2.38142	2.36286	2.40388	2.52986	2.35505	2.15486	2.37654	2.26911	2.26228	2.23005	2.31306	2.44782	1.61189	1.53083	2.25251	2.39216
2.24958	2.28767	2.35212	2.39216	2.53474	2.24958	2.59529	2.55818	2.56697	2.4615	2.36872	2.27595	2.23493	2.36872	2.07478	2.39607
2.40095	2.30525	2.20857	2.18122	2.33161	2.23298	1.6529	1.67146	1.62263	1.55622	2.56697	2.62068	2.11384	2.37654	2.37654	2.33845
2.62165	2.51911	2.56989	2.41755	1.54353	2.06404	2.16657	2.23298	2.58747	2.60407	2.20661	2.30525	2.34626	2.28962	2.29841	2.34821
2.46638	2.64509	2.56404	2.52497	2.28962	2.11384	2.38142	2.54939	2.44685	2.58259	3.08454	2.88044	2.46833	2.59529	2.44978	2.33845
2.52107	2.61189	2.03669	2.23298	2.40583	2.47126	2.43122	2.43122	2.43415	2.37654	2.67439	2.59236	2.48786	2.50642	2.44685	2.54743
1.67146	0.477121	2.56404	2.42243	2.32185	2.56306	2.31306	2.2779	2.42439	2.25935	2.40583	2.30915	2.12654	2.11677	2.06794	2.22712
2.28474	2.60017	2.3238	2.17243	2.55134	2.57673	2.44392	2.64704	2.08552	2.24275	1.25446	1.32185	1.66267	1.54353	2.31306	2.30525
2.37654	2.42732	1.81208	1.64314	2.46833	2.61189	2.16072	2.06013	2.33161	2.274	2.4195	2.41462	2.12946	2.00837	2.23298	2.31501
2.28962	2.43904	2.17243	2.55232	2.28767	2.35896	2.10993	2.10017	2.45759	2.50154	2.38532	2.482	2.38532	2.52497	2.28083	2.24958
1.34236	1.55622	2.28962	2.31306	2.44197	2.37947	2.3238	2.50349	2.37654	2.57282	2.3238	2.15779	2.38728	2.47419	2.2115	2.3238
2.43904	2.44489	2.40974	2.38825	2.45564	2.37068	2.56306	2.67243	2.48103	2.57087	2.46931	2.37263	2.43611	2.38337	1.36091	1.73982
2.42634	2.5572	2.14216	2.36286	2.41072	2.2779	2.42634	2.399	2.43122	2.55915	2.32966	2.35212	2.52693	2.5445	2.27107	2.3404
2.41267	2.46931	2.52204	2.51423	2.58747	2.64997	1.67146	1.732	2.38532	2.40388	2.45173	2.33845	2.36872	2.32771	2.45759	2.60017
2.48786	2.33161	2.39704	2.48493	2.58845	2.62068	2.15486	2.25447	2.28962	2.23005	2.38532	2.482	2.399	2.51521	2.38337	2.54841
2.50154	2.21931	2.66462	2.70075	2.54841	2.73396	2.47517	2.66755	2.1695	2.35505	2.56989	2.55232	2.23298	2.25935	2.32966	2.21931
2.10017	2.20857	2.34821	2.53962	2.39704	2.58259	2.51423	2.60896	2.42243	2.24958	1.86872	1.63337	2.32185	2.30915	2.3404	2.49079
2.65779	2.47907	2.41755	2.35407	2.59529	2.33161	2.3072	2.37947	2.40974	2.43708	2.43904	2.49372	2.34626	2.11677	2.3238	2.43904
2.357	2.49079	2.3072	2.33161	2.49079	2.39704	2.29841	2.43904	3.25446	3.14802	1.66267	1.75544	2.46443	2.48689	2.44489	2.51716
2.50739	2.43415	2.28474	2.26911	2.41755	2.53864	2.39704	2.43122	2.24958	2.1031	2.40095	2.55232	2.53962	2.56501	2.23982	2.43611
2.45759	2.46345	2.39216	2.48396	2.61189	2.63239	2.45857	2.53864	2.50349	2.31306	2.30232	2.43708	2.36091	2.35212	2.26911	2.19782
2.27107	2.40583	2.28767	2.41072	2.4322	2.30525	2.39021	2.32185	2.34626	2.32185	2.36091	2.39704	2.51911	2.61872	2.15193	2.34626
2.35505	2.26423	2.45759	2.38532	2.51228	2.48396	2.27107	2.5445	2.38337	2.22224	2.3072	2.43708	2.41267	2.37458	2.26228	2.43904
2.28083	2.30232	2.34626	2.21931	2.38532	2.37751	2.25251	2.34431	2.45173	2.43122	2.40388	2.53962	2.41072	2.34626	2.23298	2.29157
2.45271	2.41755	2.45173	2.59431	2.33357	2.34431	2.40095	2.55329	2.33161	2.54841	2.63337	2.54255	2.34236	2.28474	2.10993	2.22224
2.20857	2.399	2.32575	2.4322	1.20368	1.89118	2.23493	2.39704	1.50447	1.93904	2.38337	2.36872	2.47126	2.53181	2.34626	2.43611
2.2447	2.35505	2.24958	2.19001	2.06013	2.24275	2.24958	2.4615	2.399	2.42439	2.47419	2.35505	2.42927	2.53962	2.26228	2.06013
2.41462	2.58161	2.12946	2.43611	2.53083	2.44978	2.36286	2.35505	2.59919	2.60407	2.39216	2.41462	2.34821	2.29646	2.08259	1.87458
2.53474	2.49958	1.57966	1.49079	2.23298	2.22517	2.53181	2.3238	2.59724	2.38532	2.41072	2.4195	2.4615	2.46833	2.38142	2.40974
2.36286	2.32966	2.53376	2.55134	2.26228	2.399	2.35407	2.31306	2.28474	2.23493	2.62263	2.44978	2.19294	2.18708	2.31306	2.36482
2.29157	2.55427	2.56208	2.38142	2.21931	2.33845	2.00837	2.12654	1.51814	1.79841	2.44197	2.29841	1.41462	1.14607	2.21931	2.2447
2.35407	2.51911	2.44782	2.4195	2.29841	2.3072	2.36286	2.4195	2.25447	2.16072	2.43708	2.38825	2.54939	2.45759	2.37751	2.4947
2.60017	2.45271	2.35407	2.47517	2.54841	2.45564	2.17243	2.26228	2.36872	2.31501	2.29646	2.36872	2.17536	2.22517	2.42439	2.55622
1.77009	1.41462	2.54353	2.49372	2.51228	2.55818	2.20661	2.35505	2.48493	2.41657	2.49275	2.5445	2.28767	2.07185	2.30232	2.37068
2.45759	2.52693	2.30232	2.42243	2.28962	2.25935	2.76911	2.73591	2.34626	2.41462	2.44392	2.62849	2.29841	2.35505	2.31306	2.30525
2.42634	2.35896	2.34821	2.28083	2.40779	2.34626	2.20661	2.30232	2.47419	2.45466	2.26228	2.10017	2.47419	2.57087	2.08552	2.41072
1.44685	1.80525	1.54353	1.86872	2.50056	2.43708	2.46833	2.54353	2.36482	2.25447	2.38825	2.45173	2.56306	2.51814	2.23005	2.59724
2.59431	2.57478	2.28474	2.43122	2.16072	2.50349	2.41755	2.2447	2.40095	2.39607	1.49079	1.34236	2.39021	2.30036	2.23298	2.1363
2.30525	2.4947	2.78376	2.76618	2.36872	2.42927	2.42634	2.61579	2.70759	2.65681	2.4615	2.30525	2.51521	2.61677	2.37654	2.52302
2.18415	2.24763	2.24958	2.26716	2.51228	2.39704	2.26228	2.41657	2.49958	2.399	1.25446	1.41462	2.27595	2.20368	2.20368	2.38728
2.47907	2.37458	2.26228	2.19782	2.43904	2.36091	2.49665	2.52302	2.47419	2.50056	2.42243	2.42146	2.55818	2.47907	2.26911	2.23493
2.27595	2.40974	2.39411	2.23982	2.32185	2.19782	2.35505	2.35505	2.2779	2.2115	2.38337	2.59919	2.36872	2.54353	2.32966	2.39411
2.38532	2.37068	2.17536	2.20075	2.39704	2.44489	2.15779	2.25447	2.40583	2.18122	2.36482	2.46931	2.14216	2.20075	2.44392	2.357
2.27107	2.16364	2.42634	2.51716	2.20661	2.48103	2.46638	2.54255	2.57673	2.5738	2.47712	2.41267	2.51032	2.42146	2.22712	2.4029
2.15486	2.16364	2.54646	2.48493	2.2447	2.36286	1.44685	1.32185	2.40388	2.48689	2.52595	2.58454	1.57966	1.60114	2.17829	2.49275
2.31306	2.29841	2.4615	2.45173	2.52986	2.4322	2.30232	2.45759	2.52693	2.48103	2.56013	2.67536	2.17243	2.16657	1.25446	0.477121
2.67634	2.55818	2.16364	2.3072	2.29646	2.35505	2.29841	2.54353	2.22712	2.39021	2.18122	2.33161	2.33845	2.44197	2.45564	2.54841
2.49763	2.62458	2.15779	2.19001	2.39216	2.47517	2.32185	2.20075	2.29353	2.41755	2.64802	2.60798	2.70173	2.57966	1.57966	1.67146
2.49958	2.46931	2.34431	2.18708	2.68415	2.58454	2.36677	2.40583	2.2779	2.25251	2.50739	2.45564	1.60114	1.64314	1.90779	2.31306
2.39411	2.35505	2.48103	2.3238	2.51032	2.43611	1.5904	2.0406	2.4615	2.4195	2.33845	2.46345	2.42243	2.36091	2.23982	2.28767
2.39411	2.18708	2.35407	2.08259	2.46833	2.24763	2.42439	2.58161	2.32185	2.37654	2.25935	2.36872	2.62849	2.56306	2.20857	2.21931
2.36677	2.28767	2.31306	2.60603	2.35505	2.52204	2.29841	2.31111	2.25251	2.25447	2.46345	2.38337	2.4615	2.59919	2.399	2.60896
1.53083	1.41462	1.34236	1.55622	2.51228	2.59529	2.49079	2.46443	2.33552	2.47907	2.37947	2.56306	2.37751	2.20857	2.4322	2.42927
2.37751	2.43708	2.52595	2.60114	2.27107	2.357	2.23005	2.39704	1.79841	1.53083	2.39216	2.399	2.48493	2.49079	2.60798	2.74665
2.5865	2.47419	2.59529	2.74763	2.20661	2.28083	2.77009	2.82478	2.20075	2.50349	2.40583	2.32966	2.30525	2.43122	2.02497	2.17536
1.54353	1.39704	2.21443	2.04841	2.35896	2.4947	2.54157	2.51814	2.45857	2.43122	2.51814	2.51716	2.44392	2.36872	2.2779	2.37263
1.64314	1.66267	2.52595	2.40779	2.41267	2.60017	2.3238	2.39216	2.45759	2.63142	2.4781	2.49079	2.35017	2.37654	2.12946	2.30525
2.37654	2.47907	2.28767	2.47517	2.25935	2.30525	2.31501	2.16657	2.54646	2.49079	2.66755	2.66853	2.482	2.32966	2.37654	2.69001
1.67146	1.55622	2.41267	2.36091	2.39021	2.22517	2.36286	2.45466	2.24958	2.43122	1.54353	1.67146	2.17243	2.28962	2.25447	2.41462
2.23005	2.25251	2.44489	2.41072	2.37068	2.274	2.19587	2.38532	2.55427	2.49763	2.45466	2.37263	2.33845	2.25739	2.33845	2.51521
2.33161	2.17829	2.48396	2.50154	2.58943	2.5572	2.24958	2.40583	2.45564	2.35505	2.43122	2.4195	2.26228	2.31989	2.46638	2.71345
2.38825	2.26228	2.36091	2.29841	2.49079	2.36872	1.85114	1.51814	2.11677	2.28279	2.26423	2.39607	2.46833	2.50739	2.50447	2.37068
1.49079	1.55622	2.6822	2.62165	2.35505	2.19587	2.35017	2.43415	2.42146	2.50056	2.39704	2.35505	2.44489	2.24763	2.46443	2.48103
2.32966	2.41755	2.39704	2.55915	1.2779	1.6529	2.16364	2.24275	2.33357	2.50154	2.44978	2.36286	2.48103	2.47224	2.47419	2.62458
2.29646	2.41755	2.58747	2.39021	2.39216	2.33552	2.26716	2.16657	2.35505	2.48103	2.30915	2.3238	2.57966	2.57673	2.53474	2.59529
1.63337	1.77009	2.2779	2.41755	2.41267	2.52204	2.33845	2.49079	2.54841	2.5738	2.53376	2.56306	2.40974	2.46638	2.28962	2.6031
2.4029	2.44489	2.36091	2.36286	2.44782	2.49958	1.6529	1.85114	2.18122	2.33161	2.50056	2.62458	2.45857	2.51032	1.76325	1.25446
2.44685	2.57673	2.37751	2.40388	2.67536	2.76521	2.28767	2.15486	2.22712	2.10017	2.19782	2.01228	2.21736	2.20661	2.22224	2.26911
2.4322	2.23786	1.47712	1.25446	2.34236	2.16657	2.4615	2.66462	2.15486	2.21931	2.56404	2.45271	2.39704	2.25935	2.06013	2.2779
2.24763	2.38142	2.41755	2.34431	2.37947	2.49079	2.44685	2.24958	2.58259	2.53376	2.36091	2.40388	2.33161	2.30525	2.40095	2.54841
2.50739	2.40779	2.40388	2.45759	2.37068	2.31501	2.56892	2.65388	1.51814	1.83161	2.40388	2.38532	2.41462	2.24275	2.34431	2.44489
2.47224	2.33552	2.29646	2.37751	2.51228	2.35407	2.20368	2.21443	2.45857	2.43122	1.74763	1.5904	2.36872	2.21931	2.24763	2.46638
2.29353	2.29841	2.40388	2.28083	2.41267	2.4029	1.47712	1.53083	2.4029	2.32185	2.47907	2.59822	2.50349	2.43904	2.41072	2.53962
2.56013	2.70661	2.46931	2.39411	2.60505	2.51423	2.44782	2.41657	2.47517	2.20368	2.54255	2.64118	2.25935	2.14216	2.17829	2.40388
2.42732	2.45759	2.37947	2.06013	2.3072	2.30036	2.21931	2.41462	2.58747	2.4029	2.40095	2.37751	2.14216	2.24275	2.22224	2.42439
2.30915	2.39021	2.53376	2.55427	2.31306	2.43611	2.43611	2.62165	2.23982	2.35212	2.43904	2.45173	2.45271	2.33357	2.29646	2.4322
2.22224	2.33161	2.36482	2.47517	2.48493	2.49958	1.982	2.20075	2.2115	2.42927	2.44685	2.4322	2.38825	2.43611	2.25935	2.41755
2.31306	2.25935	2.3238	2.31306	2.23005	2.21736	2.42439	2.55329	2.17829	2.27107	2.53083	2.60993	2.5445	2.51716	2.2115	2.26911
2.36872	2.4615	2.51423	2.49372	2.28474	2.24275	2.48689	2.33845	2.21736	2.30232	2.24763	2.40583	2.29646	2.39411	1.93904	2.16072
2.16657	2.35505	2.39021	2.49275	2.64411	2.69489	2.37654	2.69685	2.49665	2.44489	2.33357	2.2115	1.25446	1.44685	2.44392	2.56404
2.34626	2.44392	1.53083	1.54353	2.34431	2.29157	2.55329	2.69099	1.67146	1.68122	2.62947	2.43708	2.36872	2.32575	2.20661	2.46345
1.6529	1.93904	2.29646	2.49275	2.36677	2.4029	2.38728	2.50837	2.44685	2.55427	2.53962	2.52595	2.10993	2.21736	2.29353	2.4615
1.96833	1.73982	2.45173	2.42439	2.46443	2.56501	2.37263	2.50739	2.45564	2.43611	2.51228	2.59529	2.31794	2.42732	2.25251	2.39411
2.56989	2.49763	2.40779	2.41267	1.60114	1.44685	2.34431	2.2115	2.28083	2.36482	2.62556	2.61091	2.23298	2.29841	2.35505	2.47126
2.44392	2.3404	2.4781	2.4195	1.4615	0.477121	2.26716	2.17829	1.55622	1.62263	2.40388	2.38142	2.41267	2.34626	2.37654	2.29157
2.38532	2.22517	2.36286	2.29157	2.32185	2.274	2.52302	2.59236	2.32575	2.33845	2.39216	2.61091	2.20857	2.17536	2.31306	2.17536
2.61189	2.68122	2.48982	2.44001	2.46833	2.60993	2.50739	2.31501	2.23982	2.10993	2.33161	2.4947	2.57282	2.37068	2.17536	2.31501
2.38728	2.3404	2.37068	2.39411	2.42634	2.28083	2.36091	2.60798	2.35407	2.14607	2.80818	2.73493	2.47517	2.39216	2.40583	2.21736
2.357	2.25251	2.23982	2.27595	2.43122	2.33845	2.45173	2.36286	2.50739	2.62361	2.22224	2.20075	2.21931	2.28083	2.28279	2.37068
2.51228	2.52986	2.25251	2.29646	2.36286	2.64411	2.43611	2.49665	2.20661	2.17243	2.65779	2.69392	2.40583	2.45173	2.28474	2.40779
2.45564	2.37068	1.47712	1.68122	2.28767	2.00837	2.28767	2.37751	2.21443	2.21443	2.46833	2.33357	2.36677	2.29841	2.26228	2.29646
1.60114	1.43122	2.52204	2.31794	2.60798	2.63728	2.40583	2.4195	2.34431	2.47224	2.48103	2.29646	2.45173	2.44489	2.21931	2.19587
2.09333	2.19001	2.35505	2.35017	2.4947	2.4322	2.40583	2.27107	2.43708	2.44392	2.37654	2.36286	2.31111	2.25251	2.11384	2.22712
2.19782	2.20075	2.37263	2.45759	2.41657	2.22712	2.32771	2.38532	2.5572	2.61872	2.38532	2.56208	1.30036	1.49079	0.477121	1.53083
2.44782	2.53864	2.25251	2.15779	2.39704	2.45564	2.61775	2.54939	2.51911	2.34821	2.35407	2.61189	2.36677	2.29646	2.18708	2.23298
2.28962	2.24958	2.18708	2.27107	2.37068	2.34821	2.52302	2.39411	2.47419	2.0406	2.43611	2.34431	2.58161	2.38337	2.42439	2.45173
1.23005	1.53083	2.29841	2.04841	2.38142	2.17829	2.37458	2.35212	2.51814	2.44489	2.33552	2.35017	1.73982	1.82575	2.22712	2.39704
2.50349	2.49079	2.49079	2.62361	2.51032	2.52888	2.27107	2.29353	2.33552	2.24275	2.25447	2.42732	2.42439	2.31306	1.89118	2.31501
2.15779	2.36286	2.28767	2.39607	2.52302	2.49665	2.50739	2.54646	2.49763	2.46443	2.08552	2.28474	2.30232	2.42927	2.08552	2.3404
2.23493	2.25251	2.3404	2.36872	2.30915	2.23005	2.40388	2.55134	2.32771	2.42634	2.45173	2.46638	2.23298	2.36286	2.3238	2.41755
2.35212	2.38337	2.58064	2.48396	2.58259	2.47517	1.47712	1.60114	2.05232	2.26228	2.649	2.57673	2.42634	2.37751	2.36872	2.32185
2.47907	2.39216	2.3404	2.40095	2.34626	2.33161	1.67146	1.73982	2.38142	2.44489	2.23298	2.35017	2.56794	2.51228	2.36286	2.48493
2.33161	2.45173	2.27107	2.45271	2.44197	2.43904	2.37751	2.18415	2.40974	2.37751	2.31306	2.32771	1.36091	1.41462	2.33161	2.38337
1.50447	1.83845	2.40974	2.36677	2.60993	2.69978	2.2115	2.34626	2.35505	2.42927	2.11384	2.39021	2.49665	2.53376	2.31306	2.50349
2.36482	2.35505	2.26228	2.37751	2.357	2.33357	2.45173	2.50642	2.33161	2.27107	2.11677	2.47224	2.34626	2.26911	1.91364	2.25251
2.49958	2.44489	1.34236	1.79157	2.50349	2.49763	2.50349	2.45759	2.50642	2.31111	2.5445	2.3072	2.39411	2.46833	2.3238	2.32966
1.79157	1.0406	2.41267	2.38728	2.51423	2.48689	2.39021	2.3238	2.58259	2.55329	2.45564	2.35896	2.51032	2.5445	2.38337	2.50837
2.38728	2.47419	2.47517	2.24958	2.05232	2.34821	2.2115	2.38337	2.3238	2.26228	2.35896	2.25935	2.53572	2.34626	2.39216	2.30525
2.51032	2.55818	2.41072	2.43904	2.49958	2.62849	2.38142	2.48493	2.25447	2.38337	2.42243	2.37947	2.47712	2.42146	2.40974	2.49763
2.31111	2.37751	2.45466	2.32185	2.32575	2.28767	2.43708	2.45759	1.66267	1.76325	2.30036	2.25739	2.37068	2.4195	2.31794	2.35505
2.31306	2.37654	2.40779	2.48493	2.52302	2.60505	2.40583	2.42439	2.24275	2.37068	2.36091	2.19294	2.31306	2.26423	2.18708	2.31794
2.69196	2.48103	2.31989	2.37068	2.31501	2.399	2.31306	2.49763	2.44489	2.37068	2.57282	2.43708	2.3238	2.37654	2.23493	2.28083
2.36286	2.46931	2.29646	2.23982	2.3404	2.28083	2.39021	2.36677	2.28767	2.21931	2.47419	2.58161	2.50056	2.45173	2.47517	2.61189
2.36286	2.29841	2.274	2.39216	2.38337	2.29646	2.22517	2.44392	2.28279	2.36091	2.40388	2.39704	1.61189	1.36091	2.07478	2.39021
1.62263	1.14607	2.50154	2.40583	2.46345	2.33161	2.3404	2.31306	2.48786	2.59529	2.22224	2.27595	2.44978	2.41267	2.14216	2.2779
2.44001	2.36091	2.37751	2.37263	2.31501	2.59626	2.32185	2.37751	2.42634	2.35017	2.26911	2.26911	2.42146	2.36091	2.32185	2.50837
2.357	2.57282	1.68122	1.41462	2.41072	2.46833	2.51716	2.6197	2.33845	2.43122	2.33161	2.29841	2.44782	2.5445	2.36091	2.50056
2.44978	2.47419	2.31989	2.3238	2.49763	2.50739	2.37654	2.19001	2.30525	2.45564	2.52302	2.28474	2.51228	2.56404	2.2779	2.28083
2.5113	2.46052	2.44782	2.32185	2.40583	2.28279	2.68611	2.76814	1.55622	1.41462	2.32966	2.23005	2.45759	2.38532	2.16364	2.58747
2.19001	2.3404	2.32771	2.40583	2.49079	2.28767	1.36091	1.34236	1.56794	1.87458	2.53474	2.37068	2.23982	2.35407	1.97712	1.76325
2.40583	2.3404	2.32185	2.36872	2.14216	2.34821	2.59822	2.62849	2.23493	2.11384	2.52302	2.53864	2.50349	2.38532	2.24958	2.54939
2.37068	2.37751	2.86677	2.80818	2.43122	2.53864	2.43708	2.46931	2.33161	2.22712	2.42634	2.4322	2.25251	2.15193	2.44489	2.49079
2.50056	2.56404	2.52204	2.32185	2.49275	2.50837	2.28279	2.34821	2.35505	2.28083	2.50154	2.2779	2.57771	2.55427	2.06013	2.39021
2.28767	2.26423	2.37654	2.4322	2.54841	2.36091	2.56794	2.46931	2.36091	2.26423	1.36091	1.36091	2.87068	2.9488	2.31794	2.16657
2.42243	2.4781	2.2779	2.45466	2.30525	2.29353	2.28767	2.37751	2.46931	2.28962	2.50837	2.4195	2.23005	2.51228	2.22224	2.29646
2.26423	2.2779	2.37068	2.34236	2.26423	2.39216	3.02888	2.97907	2.42732	2.30525	1.50447	1.34236	2.54646	2.5445	2.37458	2.12654
2.08259	2.09626	2.55818	2.54939	2.41462	2.41072	1.95368	2.46443	2.44489	2.3238	2.53083	2.37947	2.482	2.56892	2.23493	2.32966
1.62263	1.34236	2.30232	2.35407	2.49958	2.36872	2.18708	2.31501	2.41072	2.49958	2.39607	2.60114	2.46052	2.26228	2.11384	2.38532
2.43708	2.44489	2.40388	2.37751	2.50642	2.20075	2.93318	2.98591	2.18708	2.12361	2.40583	2.37068	2.40095	2.26911	2.23005	2.48786
1.67146	2.0445	1.66267	1.5904	2.20368	2.23493	2.32185	2.46931	2.27107	2.34821	2.37751	2.57282	2.23298	2.38825	2.28083	2.22224
2.54939	2.47419	1.66267	1.5904	2.40583	2.32966	2.41755	2.50837	2.34821	2.21443	2.31111	2.41755	2.4195	2.44685	2.12946	2.40388
2.40388	2.62068	2.44197	2.4029	2.1031	2.39021	2.14216	2.15193	2.65095	2.53376	2.4947	2.3404	2.52107	2.33357	2.38532	2.43122
2.35505	2.2115	1.56794	1.5904	2.36872	2.45564	2.56306	2.63728	2.39411	2.44489	2.51423	2.51423	1.51814	1.72419	2.48493	2.54939
2.43122	2.36482	2.45564	2.38825	2.50349	2.25935	2.69099	2.76716	2.19782	2.18708	2.37654	2.30525	2.36872	2.25447	2.16657	2.26423
2.37654	2.34236	2.16657	2.39607	2.35505	2.48103	2.45466	2.52986	2.59529	2.54157	2.37947	2.37751	2.43904	2.35896	2.19001	2.3238
2.35407	2.24275	2.36091	2.35896	2.26911	2.40388	2.56697	2.52888	2.45564	2.51521	2.35017	2.34626	2.16657	2.38825	2.39607	2.32966
1.34236	1.43122	2.17829	2.29157	2.54646	2.50154	2.30915	2.48689	2.08552	2.42732	2.33161	2.44489	2.32966	2.37458	2.26716	2.18708
2.32185	2.19587	2.47907	2.44197	2.69392	2.81599	2.36482	2.66755	2.25935	2.107	2.06404	2.24958	2.35896	2.07868	2.3072	2.24763
2.43122	2.19294	2.46931	2.44001	2.59138	2.57771	2.36286	2.4615	2.37654	2.16072	2.46833	2.65876	2.21736	2.33357	1.44685	1.6529
2.4322	2.47224	2.34431	2.31111	2.63435	2.67634	2.28962	2.41072	2.28767	2.357	2.21736	2.43904	2.45271	2.39607	2.16364	2.20661
2.4615	2.60603	2.22712	2.1695	2.43904	2.4781	2.21931	2.35505	2.40388	2.35212	2.54255	2.53962	2.45173	2.21736	2.34626	2.59138
2.26716	2.30915	2.28083	2.28083	1.5904	1.63337	2.33161	2.32185	2.46443	2.50447	2.60505	2.53474	2.3072	2.55232	2.33161	2.20368
2.33845	2.28083	2.20075	2.15779	2.15486	2.23298	1.68122	1.5904	2.48103	2.37947	2.35407	2.26716	2.42146	2.37751	1.36091	1.67146
1.53083	1.79841	2.24958	2.35407	2.36286	2.28962	2.36091	2.43904	2.36286	2.24763	2.20661	2.4322	2.38532	2.34236	2.33161	2.1031
2.41072	2.53474	2.5572	2.49958	2.5738	2.51911	2.25447	2.41267	2.44489	2.56892	2.34236	2.26911	2.55427	2.38337	1.55622	1.66267
1.87458	1.97224	1.7154	1.44685	2.47419	2.47907	2.274	2.38532	2.35896	2.24763	2.38825	2.60505	2.38532	2.57282	2.31501	2.51228
2.39411	2.34821	2.35017	2.36872	2.33845	2.2779	2.56501	2.33161	1.2779	1.72419	2.42927	2.35505	2.21736	2.24958	2.28474	2.37068
2.50837	2.49079	2.49275	2.4029	2.2115	2.07478	2.40388	2.3404	2.29353	2.42146	2.4029	2.5445	2.31111	2.3238	2.06794	2.41072
2.41072	2.29841	1.66267	0.844309	2.45857	2.41462	2.38728	2.36677	2.23493	2.24958	2.24958	2.26423	2.22712	2.2779	2.45466	2.60017
1.54353	1.49079	2.40974	2.26716	2.37458	2.42634	2.43122	2.44782	2.49079	2.51911	2.32771	2.24275	2.16364	2.12946	2.31111	2.47712
2.2779	2.25935	2.32771	2.23786	2.2447	2.40388	2.49665	2.44001	1.62263	1.7779	2.28474	2.25251	2.50739	2.55427	2.24958	2.36872
2.47712	2.37068	2.33357	2.16072	2.6197	2.64216	2.45564	2.33552	2.55427	2.58454	2.45759	2.41755	2.28083	2.18708	2.11677	2.3404
2.17536	2.42243	2.44489	2.4781	2.4781	2.35017	2.34626	2.39607	2.31989	2.29841	2.42243	2.43415	1.47712	1.50447	2.25935	2.26228
2.46833	2.3072	2.33161	2.24275	2.28474	2.38825	2.32575	2.43611	2.52107	2.35212	2.30525	2.19782	2.29646	2.4195	2.20857	2.33845
2.31501	2.37654	2.45564	2.37654	2.50154	2.51521	2.22712	2.39216	2.4615	2.46833	2.49763	2.42634	2.46345	2.34236	2.2115	2.3404
2.3238	2.42439	2.37654	2.2779	2.29646	2.2447	2.41462	2.54939	1.60114	0.777903	2.48689	2.46931	2.33161	2.30036	2.36091	2.45564
2.39607	2.42439	2.21443	2.32966	2.42634	2.63239	1.64314	1.77009	2.38532	2.61677	2.3238	2.2115	2.45564	2.37068	2.44489	2.45759
2.28083	2.51521	2.46833	2.47712	2.54255	2.51716	2.31501	2.36091	2.31306	2.16364	2.49958	2.2779	2.25739	2.52595	2.33161	2.35017
0.477121	1.68122	2.31501	2.48103	2.56892	2.41657	2.34431	2.49958	1.57966	1.67146	2.17243	2.12946	2.33552	2.50154	2.25251	2.23298
2.37654	2.26716	1.77009	1.0406	2.52888	2.51032	2.37947	2.55232	2.28962	2.19782	2.35212	2.38532	2.22712	2.25739	2.1363	2.27107
2.46345	2.40779	2.44489	2.23786	2.54353	2.43611	2.17829	2.40095	2.33552	2.37458	1.60114	0.999582	2.59138	2.4615	2.18122	2.25251
2.42927	2.47126	1.47712	1.5904	2.38337	2.38728	2.25251	2.53083	2.52497	2.46345	1.2779	1.56794	2.2779	2.31501	2.49665	2.65388
1.36091	1.53083	2.31501	2.31501	2.54841	2.44001	2.37068	2.44685	2.19294	2.35407	2.36286	2.36286	2.23298	2.43122	2.4195	2.48103
1.30036	1.62263	2.38532	2.54939	1.41462	1.89118	2.39607	2.12361	2.43415	2.41462	2.40388	2.53864	2.36872	2.29646	2.31111	2.60798
2.26716	2.26423	2.31306	2.32771	2.28474	2.4029	1.53083	1.32185	2.34431	2.28962	2.53767	2.40779	2.53962	2.19782	2.23005	2.28962
2.43122	2.3238	2.48103	2.51032	2.22224	2.46052	2.3404	2.40095	2.31794	2.399	2.44001	2.2447	2.67048	2.57478	2.40095	2.34431
2.399	2.33357	1.53083	1.76325	2.32966	2.51521	2.35505	2.42146	2.22517	2.36091	2.53864	2.47419	2.38728	2.52204	1.56794	1.78474
2.55427	2.55134	1.63337	1.77009	2.31306	2.42439	2.2115	2.48786	2.26228	2.33845	2.41267	2.48982	2.2779	2.42634	2.02497	2.42243
2.62458	2.63825	2.41267	2.53767	2.53767	2.607	2.23005	2.03669	2.34821	2.2115	2.34821	2.4781	2.46345	2.29646	2.29841	2.31794
2.47907	2.59431	2.23982	2.38825	2.36677	2.37458	2.35407	2.36286	2.37751	2.47517	2.2779	2.37263	2.3072	2.19782	2.32185	2.55818
2.47224	2.39021	2.31306	2.23982	2.45564	2.43708	2.47517	2.54841	2.22224	2.13923	2.28279	2.28279	2.38337	2.3072	1.39704	1.37947
2.37654	2.57771	2.39021	2.45564	2.53864	2.49079	1.66267	1.54353	2.33161	2.53864	2.20368	2.21443	1.2779	1.57966	2.26716	2.38337
2.44978	2.40583	2.18708	2.25251	2.65583	2.69587	2.34821	2.4615	1.43122	1.8863	2.30915	2.36482	2.38825	2.22517	2.19782	2.19587
2.3404	2.36091	2.21931	2.2779	2.27107	2.31111	2.29841	2.357	2.51814	2.55915	2.52302	2.52888	2.39704	2.27107	2.19782	2.26228
2.38142	2.46443	2.51228	2.49079	2.40388	2.39704	2.40095	2.27107	2.30232	2.36286	2.40388	2.41755	2.31111	2.23005	1.89118	1.5904
1.49079	1.57966	2.28767	2.43708	2.4195	2.53864	2.18708	2.149	2.32185	2.24275	2.52302	2.50739	2.45271	2.50349	2.15193	2.26228
2.32185	2.19294	2.36091	2.25935	2.56306	2.5865	1.91853	2.37751	2.4322	2.35505	2.50349	2.50056	2.21736	2.48493	2.27107	2.28767
2.45271	2.6363	1.63337	1.34236	2.33161	2.30525	2.25935	2.16072	2.37654	2.38337	1.56794	1.37947	2.56892	2.38728	2.30915	2.44489
2.28962	2.29841	2.34431	2.24275	2.40583	2.43904	2.11677	2.40779	2.37751	2.44782	2.55915	2.36872	2.35505	2.34236	2.14216	2.30036
2.41072	2.32966	2.09626	2.06404	2.57673	2.45271	2.24275	2.22517	2.34236	2.47126	2.33552	2.45759	2.39704	2.26716	2.35407	2.26423
2.38337	2.29646	2.19782	2.23982	3.20271	2.99372	2.31501	2.20857	2.49079	2.3404	1.49079	1.5904	2.4781	2.36872	2.15779	2.07868
2.38142	2.52204	2.35017	2.52888	2.24958	2.34821	2.41657	2.37068	1.63337	1.5904	2.57282	2.51911	2.32185	2.41267	2.50349	2.41462
2.30036	2.26228	2.34626	2.31306	2.46931	2.33845	2.30525	2.36286	2.40583	2.57771	2.69978	2.74372	2.51423	2.36872	2.44978	2.44782
2.56989	2.44978	2.29646	2.19782	2.36872	2.30915	2.21931	2.23005	2.34626	2.42146	2.32185	2.40583	2.32966	2.5572	2.4615	2.62654
2.26911	2.34236	2.47126	2.49665	2.57771	2.5738	2.34821	2.49372	1.20368	1.7154	2.52107	2.5904	2.37654	2.37751	2.28083	2.30036
2.33845	2.34236	2.26911	2.26911	2.51032	2.46345	2.40779	2.52302	1.62263	1.4615	2.41755	2.28767	1.66267	1.20368	2.30525	2.28962
2.399	2.42927	2.1363	2.29157	2.40779	2.25447	2.31501	2.43708	2.50154	2.2447	2.37654	2.41072	2.38337	2.37458	2.17829	2.34431
1.41462	1.72419	2.31306	2.40388	2.2115	2.26228	2.42634	2.52888	1.5904	1.90779	2.36286	2.43904	2.19782	2.34821	2.06404	2.32966
2.41755	2.45857	2.39216	2.36286	2.30036	2.44392	2.24275	2.32185	2.31501	2.20661	2.28962	2.45564	2.54255	2.30525	2.33552	2.6529
2.43611	2.54353	2.39021	2.44001	2.48493	2.48103	2.41072	2.2779	2.62849	2.55134	2.24958	2.34821	2.24763	2.12361	2.28474	2.41267
2.4322	2.46345	2.39021	2.357	2.28083	2.2115	2.62556	2.57771	2.26228	2.24763	2.42439	2.46833	2.40583	2.36872	2.40095	2.56306
2.41072	2.19587	2.46931	2.42927	2.48103	2.46345	2.41072	2.54353	2.29353	2.36482	1.53083	1.49079	2.63337	2.58064	2.274	2.60896
2.46931	2.26911	2.33552	2.31989	2.76716	2.63337	2.20075	2.30525	2.47419	2.51228	2.49275	2.50154	2.23786	2.47419	2.31794	2.46052
2.49665	2.68611	2.5113	2.44197	2.08943	2.26228	2.18708	2.45466	2.36677	2.37654	2.3404	2.11677	2.40583	2.33357	2.1695	2.47712
2.3072	2.40388	2.44197	2.32771	2.37751	2.47224	2.4029	2.53376	2.26911	2.37751	2.46443	2.35407	1.70661	1.84431	2.12361	2.26228
2.54841	2.4029	2.46931	2.50154	2.56208	2.47224	2.37068	2.32966	2.17829	2.16364	2.32771	2.33161	2.36482	2.27595	2.107	2.39704
2.49372	2.46833	2.45173	2.42243	2.3238	2.15193	2.37947	2.29353	2.44489	2.32185	2.36286	2.4195	2.32575	2.44782	2.27107	2.50739
2.35407	2.28962	2.61091	2.53962	2.46931	2.55818	1.55622	1.6988	2.3404	2.37654	2.38337	2.20857	2.14216	2.25935	2.43122	2.29353
2.42439	2.55915	2.26911	2.35407	2.61775	2.51911	2.37947	2.26228	2.38728	2.50837	2.32771	2.39704	2.47126	2.27595	2.09333	2.32771
2.54353	2.60017	2.36872	2.42439	2.37068	2.37458	2.39607	2.60407	2.52302	2.74665	1.5904	1.70661	2.23493	2.28962	2.3072	2.58845
2.27107	2.23982	2.44685	2.60407	2.32966	2.38337	2.4615	2.44197	2.40583	2.28962	2.38337	2.38728	2.61384	2.62458	2.25739	2.21736
2.51228	2.47224	2.24958	2.31501	1.55622	1.25446	2.52302	2.46345	2.36482	2.45173	2.51911	2.45759	2.48689	2.34821	1.61189	1.94392
2.3072	2.44197	2.6031	2.73005	1.56794	1.37947	2.25935	2.50837	2.39704	2.399	2.45759	2.46931	2.39607	2.45173	2.45173	2.57966
2.39704	2.50056	2.54743	2.35407	2.40779	2.45173	2.36872	2.56404	2.37751	2.39704	2.27595	2.47224	2.37947	2.44978	2.16072	2.44001
2.38728	2.26228	2.62654	2.45173	2.57966	2.53864	1.47712	1.63337	1.79841	1.91853	2.62263	2.61384	2.2447	2.37654	2.28083	2.4322
2.62458	2.66657	2.3072	2.48689	2.40974	2.23982	2.50739	2.45564	2.47517	2.52302	2.45564	2.32185	2.4195	2.51911	2.31306	2.45564
2.36286	2.37068	2.15779	2.19001	2.30232	2.29841	2.42439	2.33161	2.37654	2.57771	2.44392	2.37068	2.35505	2.5445	2.00837	2.29646
1.25446	1.54353	2.46638	2.55427	1.66267	1.37947	1.66267	1.2779	2.31306	2.20075	2.24958	2.28279	2.57282	2.46931	2.26911	2.41267
2.19001	2.25935	2.35505	2.50642	2.51911	2.45466	2.39216	2.45173	2.44001	2.55427	2.62263	2.58845	1.54353	1.92341	2.26911	2.54939
2.44685	2.30232	2.42243	2.47517	2.26911	2.36091	2.45564	2.46345	2.24763	2.12654	2.4615	2.31501	2.28083	2.48493	2.33845	2.66072
2.57673	2.69392	2.19587	2.12946	2.55818	2.50154	2.46443	2.43708	2.43122	2.37947	2.53962	2.3404	2.11384	1.98591	2.43904	2.41267
2.28767	2.38142	2.4029	2.37751	2.28962	2.36286	2.14607	2.26716	2.64216	2.54841	2.3072	2.28083	2.55427	2.48103	2.17536	2.36091
2.48103	2.36872	2.37068	2.3404	2.32966	2.38337	2.21443	2.11384	2.33161	2.35407	2.35212	2.44978	2.62751	2.51228	2.43611	2.41267
2.17829	2.04841	2.37263	2.37654	2.56501	2.32575	2.23982	2.3238	2.50642	2.57282	2.5738	2.53864	2.55915	2.40095	2.27595	2.55134
2.47907	2.49275	2.3072	2.3238	2.56404	2.43904	2.42927	2.52888	1.56794	1.60114	2.40388	2.18122	2.18708	2.35505	2.28083	2.35407
2.33161	2.399	2.36091	2.45173	2.20075	2.35505	2.23493	2.20857	2.44782	2.62556	2.49275	2.34626	1.99079	2.15193	2.29646	2.69978
1.37947	1.73982	2.53474	2.37654	2.30915	2.43708	1.60114	1.36091	2.38337	2.53474	2.36872	2.20857	2.50739	2.40974	2.26228	2.36286
1.53083	1.76325	2.45173	2.42634	2.60993	2.44001	2.56306	2.52986	2.23298	2.41657	2.44001	2.38337	2.49079	2.39704	2.43122	2.32771
2.5865	2.54353	2.21931	2.19001	2.56013	2.48493	2.55915	2.53376	2.38532	2.43122	2.5738	2.274	2.38728	2.44392	2.0406	2.31306
2.42243	2.25935	2.47517	2.50837	2.47224	2.19587	2.19001	2.44392	2.39021	2.38532	2.43611	2.33845	2.06794	2.399	1.60114	1.76325
2.2447	2.37263	2.37654	2.29646	2.42732	2.36482	2.43708	2.54353	1.5904	1.37947	2.47224	2.41267	2.47712	2.47907	2.28083	2.29157
2.31989	2.47517	2.44392	2.48786	2.55427	2.51814	2.36482	2.54255	2.46931	2.50739	2.61677	2.30036	2.52497	2.55622	2.11677	2.16657
2.36286	2.42243	2.60407	2.68122	2.3072	2.4195	2.29157	2.30525	2.58161	2.42634	2.5738	2.39704	2.81892	2.8531	2.12654	2.36091
1.60114	1.61189	2.46052	2.54841	2.50349	2.50837	2.42732	2.60505	2.61384	2.54353	2.12946	2.34626	2.33357	2.42243	2.1031	2.2447
2.29353	2.37068	2.3238	2.47126	2.35407	2.3072	2.04841	2.2779	2.01618	2.24275	2.50739	2.68025	2.37458	2.52888	2.39704	2.43611
2.49665	2.54939	2.43611	2.57478	2.56892	2.34626	2.5113	2.399	2.48493	2.55915	2.63435	2.51423	2.57673	2.58259	2.25739	2.46931
1.63337	1.55622	2.40583	2.06794	2.26228	2.50642	2.43122	2.58747	2.20075	2.36872	2.53864	2.30915	2.20857	2.35896	2.34431	2.24275
1.57966	1.64314	2.2779	2.1695	2.66853	2.59919	2.29646	2.38142	2.56501	2.42243	2.79939	2.76325	2.29841	2.16364	2.107	2.16364
1.66267	1.89118	2.25251	2.47126	2.47517	2.45466	2.28962	2.42927	1.20368	1.0406	2.31989	2.26911	2.40583	2.28767	2.56501	2.5865
2.38337	2.42146	1.54353	1.74763	1.32185	1.41462	2.34626	2.28962	1.62263	1.36091	2.46931	2.35212	2.29646	2.34626	2.25251	2.38532
2.25935	2.28767	2.33357	2.38337	2.20857	2.28083	2.17536	2.33845	2.06013	2.32966	2.26423	2.44001	1.7779	1.2779	1.41462	1.54353
2.17536	1.99079	2.44001	2.56989	2.29157	2.15779	2.28767	2.43122	2.29646	2.37068	2.27107	2.44782	2.41755	2.44978	2.16364	2.48493
2.49665	2.39704	2.38532	2.42146	2.37068	2.4195	1.55622	1.37947	2.40583	2.33845	2.31501	2.50642	2.13923	2.48103	1.60114	1.23005
2.45466	2.43415	2.42439	2.40779	2.50739	2.37068	2.18708	2.37263	2.44001	2.43904	2.39216	2.43122	2.44489	2.64607	2.26228	2.29353
2.41267	2.41267	2.33161	2.40095	2.31794	2.25251	2.13923	2.56306	2.40583	2.50837	2.45759	2.4195	2.31501	2.32185	2.0406	2.15193
2.39021	2.42146	2.357	2.31111	2.38142	2.4195	2.34821	2.45857	2.21443	2.29841	2.50349	2.48982	2.22712	2.14607	2.34626	2.41072
2.41072	2.36091	2.39411	2.45857	2.32575	2.37751	0.477121	1.44685	2.26228	2.11384	2.45564	2.15779	2.23005	2.12946	2.20857	2.28767
2.3072	2.53962	2.46345	2.33357	2.34821	2.38142	1.56794	1.39704	2.27107	2.35896	2.4195	2.53864	2.56404	2.48493	2.42634	2.14216
2.28767	2.11384	2.40779	2.50349	2.19782	2.18122	2.35017	2.37263	2.45564	2.18415	2.43708	2.4029	2.15486	2.11384	2.12361	2.22224
2.35407	2.20857	2.52107	2.52497	2.62947	2.46638	2.49958	2.48689	2.33845	2.41462	2.28962	2.24763	2.4322	2.41072	2.30525	2.35505
2.23493	2.19782	2.36091	2.44489	2.33161	2.57478	2.28962	2.42927	2.51814	2.38728	2.6529	2.4322	2.53864	2.35505	2.19782	2.31306
2.34626	2.23005	2.48396	2.53572	2.38337	2.09626	1.25446	1.89118	2.17243	2.20368	2.31306	2.39021	2.40974	2.399	2.31501	2.34821
1.43122	1.61189	2.49665	2.58357	2.24958	2.59822	1.41462	1.79157	2.23982	2.45173	2.26228	2.36482	2.52986	2.45466	2.35017	2.43708
2.2779	2.40095	2.44782	2.62068	2.47907	2.54841	1.6988	1.57966	2.36286	2.42439	2.34626	2.31794	2.41657	2.28767	1.982	2.22517
2.40583	2.25251	2.63239	2.56306	2.49665	2.61677	2.41657	2.46345	1.60114	1.63337	2.60896	2.47712	2.53376	2.36482	2.08259	2.29646
2.49763	2.46345	2.23005	2.28279	2.48103	2.399	2.19782	2.44978	2.30036	2.08259	2.64314	2.53083	2.39411	2.4029	2.35505	2.3238
2.25447	2.31794	2.33845	2.37751	2.42927	2.3238	2.19001	2.40583	1.54353	1.7779	2.64021	2.47907	2.51032	2.47419	2.23005	2.42439
1.7154	1.83161	2.82087	3.00544	2.47712	2.36482	2.37068	2.53376	2.41267	2.37068	2.38337	2.28083	2.25739	2.35505	2.4322	2.50349
1.2779	1.69001	2.33845	2.19001	2.42439	2.1197	2.25739	2.48689	2.16072	2.38728	2.41755	2.43904	2.52107	2.46052	2.17536	2.41755
1.11384	1.2779	2.60993	2.53962	2.45564	2.59431	2.37947	2.45173	2.25935	2.35212	2.36872	2.41072	2.4615	2.34236	2.24275	2.45759
2.21443	2.4322	1.67146	1.66267	2.36482	2.06404	2.19587	2.54939	1.67146	1.81892	2.51032	2.43904	2.25251	2.34821	2.23493	2.34626
2.39216	2.65193	2.48689	2.4615	2.51521	2.42732	2.30036	2.45564	2.36872	2.24763	2.31501	2.43904	2.47419	2.25739	2.3238	2.46345
2.29841	2.39704	2.47419	2.42634	2.899	3.05036	2.28767	2.19782	2.38532	2.21443	2.62849	2.53083	2.4322	2.60993	2.4195	2.51423
2.33161	2.21736	2.17829	2.23493	2.34821	2.42243	2.36677	2.34821	2.31306	2.43904	2.36286	2.30036	2.40388	2.53181	2.43904	2.42243
2.51228	2.48493	2.34626	2.25447	2.25935	2.37068	2.34821	2.23298	1.41462	1.43122	2.3238	2.46833	2.36872	2.42243	2.25739	2.10017
2.83357	2.76228	2.48689	2.43708	2.30915	2.28767	2.36091	2.4615	2.87068	2.99568	2.45759	2.34626	2.35407	2.47712	1.4615	1.36091
2.45857	2.399	2.21443	2.23005	2.27107	2.29841	2.21931	2.26911	2.20857	2.28962	2.42439	2.5865	2.55329	2.64704	2.1363	2.27107
2.44978	2.40779	2.29646	2.22224	2.39704	2.37263	2.21443	2.33357	2.31306	2.43904	2.28767	2.39216	2.2115	2.3404	1.61189	1.63337
1.75544	1.66267	2.30915	2.62751	2.32185	2.30232	2.20661	2.07478	2.33845	2.3238	2.45173	2.51814	2.4029	2.35017	2.22224	2.23786
1.76325	1.63337	2.38532	2.43708	2.43122	2.47126	2.5738	2.71638	2.31501	2.43708	2.28474	2.39021	2.42732	2.27595	2.24763	2.399
2.59529	2.62947	2.51228	2.58064	2.26228	2.42146	2.2115	2.22224	2.28962	2.38728	2.39607	2.35407	2.61482	2.4781	2.39607	2.67439
2.29841	2.36091	2.24763	2.15779	2.52302	2.40779	1.51814	1.67146	2.40974	2.17829	2.34236	2.3404	2.51521	2.5113	2.44489	2.52302
2.31306	2.21931	2.37068	2.42439	2.30915	2.2447	2.38337	2.32966	1.74763	1.76325	1.54353	1.6988	2.4029	2.37947	2.00837	2.24275
1.41462	1.43122	2.34821	2.34236	2.39411	2.25447	2.56404	2.66169	2.35212	2.34821	2.37654	2.11384	2.38728	2.31306	2.36091	2.3404
2.45564	2.52497	2.50056	2.49958	2.21443	2.31111	2.39021	2.39411	2.69587	2.55915	2.60407	2.56208	2.43708	2.4615	2.1695	2.29157
2.8531	3.20271	2.47517	2.33845	2.35896	2.18122	2.44197	2.35505	2.36091	2.49275	2.50154	2.59626	2.43708	2.4615	2.19782	2.36091
2.52107	2.68025	1.34236	1.75544	2.1363	2.21736	2.32771	2.2115	2.41657	2.27107	2.3404	2.37654	2.54939	2.39216	2.3072	2.47224
1.30036	1.78474	2.47907	2.38728	2.45466	2.36872	1.7154	1.53083	2.81794	2.89314	2.33161	2.39021	2.55329	2.36091	2.06794	2.38825
2.26911	2.16364	2.29353	2.29157	2.62556	2.52888	2.29353	2.30525	2.44489	2.31794	2.3238	2.2779	2.36872	2.21736	2.20368	2.24958
2.23982	2.35017	2.23982	2.18415	2.39216	2.18708	2.3238	2.39216	1.54353	2.06404	2.29841	2.42732	1.34236	1.41462	2.22712	2.37068
2.4195	2.40095	2.4029	2.48982	2.45564	2.45759	2.36091	2.32185	2.35505	2.45173	2.43904	2.32966	2.52204	2.37947	2.49372	2.482
2.3404	2.274	2.399	2.32185	2.22712	2.43122	2.48493	2.65681	1.2779	1.67146	2.39021	2.36677	2.31111	2.50447	2.0445	2.44489
0.999582	1.61189	2.36286	2.32966	2.42927	2.36872	2.399	2.24275	2.35407	2.46052	2.76032	2.79939	2.44001	2.41755	2.3238	2.53864
2.27595	2.30915	2.47517	2.4615	2.40388	2.34821	2.26228	2.38532	2.61189	2.42634	2.56306	2.61384	2.34626	2.44978	2.34626	2.41755
2.3404	2.12654	2.47907	2.32575	2.52107	2.37751	2.52986	2.45759	2.39704	2.29841	2.55818	2.72126	2.18415	2.15486	2.17243	2.34626
2.60603	2.47907	2.39021	2.28474	2.31794	2.31501	2.4322	2.50739	2.1695	2.24763	2.42243	2.3238	2.47907	2.34626	2.22224	2.35896
1.47712	1.36091	1.43122	1.23005	2.35017	2.33552	1.51814	1.5904	2.41072	2.2779	2.5904	2.45173	2.41462	2.45271	2.23005	2.55818
2.39607	2.41072	2.21931	2.32771	1.39704	1.66267	2.19587	2.3404	2.3404	2.32966	2.41267	2.19782	2.25935	2.37654	2.35407	2.52595
2.53962	2.16364	2.44685	2.56208	1.2779	1.57966	2.38728	2.36482	2.51228	2.51814	2.28083	2.23005	2.21931	2.30915	2.19782	2.21931
2.55427	2.31794	2.38728	2.27595	2.39411	2.51032	2.44197	2.36677	2.40388	2.39607	2.36091	2.27107	2.49275	2.49275	2.37458	2.49275
2.25251	2.19001	2.54743	2.482	2.31794	2.35505	2.14216	2.27595	2.24275	2.32185	2.34626	2.45173	2.40095	2.36286	2.08259	2.3238
2.35017	2.31989	2.29157	2.36677	2.23982	2.50349	2.49079	2.38337	2.4195	2.42634	2.44392	2.37068	2.41072	2.40388	2.29157	2.39021
2.54646	2.51814	2.42634	2.39411	2.43708	2.3404	2.53962	2.58064	2.36872	2.38532	2.42439	2.35017	2.29157	2.36091	2.10993	2.30525
1.62263	1.61189	2.61189	2.43904	2.51814	2.57771	2.36677	2.48982	2.399	2.44392	2.46931	2.53572	2.49763	2.5904	2.29841	2.43122
2.36091	2.40388	2.33357	2.4947	2.26716	2.45564	2.55622	2.62263	2.33161	2.16364	2.21931	2.28962	2.51423	2.52204	2.36091	2.48786
2.42439	2.42243	2.42439	2.46345	2.53962	2.47907	1.57966	1.67146	2.36286	2.42634	2.55134	2.53962	2.40388	2.37654	2.3072	2.22712
2.5113	2.5865	2.51814	2.46345	2.65779	2.74177	2.21931	2.34821	2.18415	2.25935	2.52107	2.55915	1.79157	1.47712	1.66267	1.57966
2.30036	2.2115	2.5572	2.53572	2.38532	2.12654	2.25447	2.37068	2.27595	2.42634	2.36872	2.50349	2.36872	2.44197	2.34821	2.4195
2.13337	2.18415	2.46638	2.50349	2.31794	2.4029	2.3238	2.46638	2.46345	2.44392	2.44489	2.34236	2.54841	2.51228	2.38532	2.42439
2.44197	2.37751	2.30232	2.35407	2.52204	2.55818	2.28083	2.23298	1.50447	1.47712	2.53962	2.42439	2.23493	2.19782	2.17829	2.15193
2.25739	2.44489	2.42243	2.55818	2.45466	2.44978	1.36091	1.62263	2.26716	2.41755	2.60505	2.29646	2.37751	2.40583	2.51521	2.54841
2.31501	2.32575	2.33161	2.49079	2.30036	2.47517	2.23982	2.26911	2.482	2.52107	2.38825	2.17536	2.3238	2.39216	2.19782	2.36091
2.274	2.44197	2.30525	2.2115	2.46931	2.38337	2.22224	2.36872	2.32185	2.14607	2.47517	2.57673	2.50739	2.60798	2.37068	2.42634
2.28083	2.20075	2.37654	2.54939	2.39704	2.56989	2.57771	2.53474	2.55915	2.40095	2.35505	2.11384	2.40388	2.34626	2.28962	2.18708
2.37751	2.482	2.47907	2.5572	2.57673	2.45759	2.4029	2.35505	2.56306	2.62165	2.35017	2.50349	2.29841	2.16657	2.24958	2.3072
1.47712	1.66267	2.41072	2.37654	2.41072	2.49275	2.2115	2.34626	2.60017	2.38337	2.51716	2.39704	2.33161	2.33161	2.23493	2.41462
2.43708	2.54841	2.46345	2.482	2.60505	2.72712	2.22517	2.17536	2.54353	2.50642	2.38142	2.47419	2.28474	2.35505	2.26911	2.20857
2.26423	2.33845	2.21736	2.32966	2.23005	2.41462	2.25447	2.05622	2.43904	2.56208	2.57966	2.51911	2.53767	2.63923	2.12946	2.19782
1.23005	1.54353	2.37068	2.47126	2.37947	2.45173	2.36482	2.23982	2.3404	2.32575	2.43122	2.51032	2.3238	2.22712	2.50642	2.54743
2.40388	2.30915	2.26911	2.37751	2.45466	2.44978	2.57771	2.60896	2.55427	2.4947	2.4195	2.21931	2.45466	2.52497	2.20857	2.20075
2.50642	2.38532	2.40974	2.27107	2.35505	2.49079	2.41657	2.53864	1.36091	1.39704	2.70368	2.66364	2.34431	2.23298	2.12946	2.36286
2.44392	2.51911	2.36677	2.31794	2.54157	2.3404	2.274	2.01618	2.38532	2.57771	1.34236	1.51814	2.39704	2.23493	2.18415	2.25251
2.52986	2.38142	2.34236	2.34236	2.62263	2.74958	2.28767	2.27107	2.26228	2.39607	2.53962	2.42439	2.31989	2.16072	1.62263	1.53083
2.29157	2.38532	2.58747	2.64216	2.34236	2.43904	2.27107	2.29841	2.32575	2.57966	2.4195	2.44001	2.17536	2.31794	2.07478	2.29353
2.64314	2.51521	2.35505	2.46931	2.48982	2.44685	2.5738	2.71736	2.35407	2.42439	1.5904	1.68122	2.59529	2.45271	2.43708	2.47517
2.60017	2.5738	1.66267	1.62263	2.18708	2.23298	2.18708	2.45564	2.38728	2.40095	2.64997	2.54157	2.37947	2.29157	2.42732	2.36091
1.63337	1.0406	2.44001	2.56794	2.36091	2.22224	2.15486	2.3404	2.21736	2.28279	2.52497	2.49372	2.36482	2.274	2.4615	2.52595
2.30525	2.41072	2.25447	2.43708	2.52888	2.44489	2.32575	2.37751	1.62263	0.698801	2.47907	2.39607	2.20661	2.44782	2.2779	2.41755
2.51032	2.52497	2.5445	2.62458	2.2779	2.37068	2.10993	2.19782	2.48103	2.43415	2.26716	2.20661	2.50154	2.57478	2.39216	2.31306
2.39021	2.48103	2.54841	2.50739	2.51228	2.56404	2.49958	2.54841	2.55818	2.46931	2.55232	2.56013	2.32771	2.60505	2.27595	2.49275
2.65779	2.649	2.49665	2.58161	2.2115	2.45271	2.23298	2.24275	2.36286	2.37947	2.27595	2.45564	2.50349	2.58259	2.26423	2.41072
2.43122	2.37263	1.55622	1.34236	2.47126	2.42634	2.399	2.34431	2.32966	2.39704	2.60114	2.7281	2.50349	2.58357	2.14607	2.49079
2.37751	2.4781	2.274	2.33161	2.44685	2.28083	2.23298	2.39216	2.20368	2.19294	2.62947	2.64118	2.274	2.37263	2.20661	2.06013
2.33552	2.47517	2.58357	2.61872	2.20368	2.25251	2.31794	2.3072	2.35505	2.26228	2.44392	2.49665	2.46638	2.13337	2.36677	2.399
2.4615	2.31794	2.4029	2.33161	2.34236	2.4029	1.6529	1.2779	2.26228	2.38532	2.49763	2.53376	2.39411	2.56306	2.16657	2.2779
2.44489	2.40095	2.55134	2.53376	2.17536	2.41657	2.25447	2.34821	2.30915	2.35505	2.62849	2.64802	2.59138	2.52302	2.35212	2.24763
2.49665	2.41072	2.48493	2.49958	2.43122	2.45857	2.47907	2.64314	2.4195	2.48103	2.42439	2.48103	2.2779	2.39704	2.36677	2.38532
0.477121	1.68122	2.30915	2.52302	2.28767	2.44197	2.47126	2.39021	2.42146	2.26911	2.61189	2.52204	2.5738	2.50056	2.39216	2.47907
1.53083	1.67146	2.30525	2.47907	2.75251	2.75446	2.24763	2.2779	1.14607	1.41462	2.40583	2.33357	2.43904	2.45564	2.17829	2.58161
1.23005	1.62263	2.32771	2.17829	2.3238	2.32575	2.53962	2.59822	2.44392	2.32966	2.5865	2.60896	2.59529	2.66755	2.25251	2.31989
2.23982	2.3404	2.40388	2.2115	2.5904	2.6031	2.39607	2.4322	2.69392	2.54841	2.40583	2.59236	2.36286	2.47419	2.05622	2.42634
2.44392	2.50837	2.24958	2.30036	2.3404	2.19294	1.5904	1.82575	2.35505	2.34431	1.54353	1.20368	2.4322	2.26228	2.36286	2.4195
2.42439	2.58259	2.46833	2.48493	2.39607	2.47907	2.49665	2.44392	2.38337	2.43708	2.32185	2.06794	2.33161	2.34626	2.38337	2.48103
2.26716	2.44978	2.24275	2.37751	2.3072	2.19294	2.25251	2.29841	2.56501	2.62849	2.23982	2.1197	2.24958	2.27107	1.57966	1.43122
2.55232	2.37751	2.48103	2.55329	2.37068	2.40095	2.19782	2.43708	2.53962	2.66169	2.54743	2.40779	2.27107	2.34431	2.05622	2.02107
2.482	2.48689	2.46833	2.41072	2.13923	2.25447	2.56697	2.35896	2.36872	2.48689	2.35017	2.26228	2.36677	2.11677	2.4195	2.40095
2.30036	2.49763	2.26716	2.19001	2.28767	2.20661	2.19782	2.49665	2.39607	2.4322	2.52302	2.45173	2.45466	2.45173	2.37068	2.6197
2.50154	2.37751	2.39411	2.47907	2.54353	2.49763	2.05622	2.25935	2.33161	2.20075	2.47712	2.27107	2.45857	2.35505	2.52302	2.52107
2.45759	2.58161	2.37263	2.35505	2.30525	2.23786	2.399	2.46931	2.41072	2.34236	2.42927	2.274	2.50056	2.4947	2.28962	2.28474
2.35407	2.3072	2.44685	2.47907	2.23493	2.36677	2.25447	2.44782	2.55134	2.56306	2.44489	2.29157	2.42927	2.3072	2.2779	2.25935
2.47517	2.50642	2.61775	2.64997	2.6529	2.52693	2.30036	2.29646	2.31306	2.36286	2.5904	2.52693	2.3238	2.44978	2.23493	2.25447
2.39216	2.39021	2.36286	2.40974	2.55232	2.70173	2.41657	2.26911	2.31501	2.45173	2.46833	2.47419	2.38728	2.34821	2.07868	2.50739
2.37068	2.23005	2.17536	2.37947	2.34431	2.20857	2.47126	2.45271	2.27595	2.37947	2.33845	2.36286	2.5738	2.51814	2.40974	2.39411
2.42634	2.48689	2.49763	2.45466	2.38142	2.44001	2.36286	2.40974	2.32771	2.09626	2.46443	2.44978	2.08259	2.28962	2.41072	2.36286
1.79841	1.44685	2.44489	2.59431	2.53572	2.4029	2.4195	2.44685	2.29646	2.39021	2.39411	2.17829	1.54353	1.89118	2.23493	2.38728
2.46931	2.357	2.17536	2.21931	2.29157	2.29353	2.31501	2.52693	2.35407	2.36091	2.45759	2.43708	2.48103	2.52204	2.23786	2.29841
2.41755	2.28962	2.41267	2.52986	2.54939	2.52497	2.34626	2.15779	1.64314	1.14607	2.36286	2.32966	2.36091	2.48103	2.28083	2.38825
2.34626	2.19587	2.39216	2.50349	2.30525	2.43904	2.31306	2.43708	3.0572	3.15388	1.25446	1.32185	2.20368	2.21443	2.52302	2.50349
2.54646	2.43122	2.29841	2.3238	2.47126	2.4947	2.51228	2.15486	1.67146	1.77009	2.46638	2.52595	2.48103	2.35505	2.22712	2.52693
1.4615	1.34236	2.53767	2.47517	2.36286	2.49372	2.49665	2.52302	2.39704	2.52302	2.59822	2.64118	2.37263	2.44392	2.2115	2.28767
2.53767	2.52497	2.16364	2.36482	2.49079	2.48689	2.30525	2.41755	2.34821	2.23298	2.35017	2.45564	2.23786	2.41267	2.23982	2.53962
2.25251	2.56404	2.55915	2.63239	2.38337	2.38825	2.43122	2.44685	2.20368	2.32185	2.51228	2.30525	2.49079	2.4322	2.20075	2.40388
2.32185	2.45564	2.34626	2.30525	2.36872	2.33552	2.3238	2.35896	2.51521	2.48396	2.37263	2.54939	2.39021	2.32185	2.20857	2.46931
2.37263	2.41267	2.20075	2.52204	2.44392	2.25739	2.06404	2.24958	2.61482	2.61677	2.47517	2.28767	2.69294	2.6822	2.4781	2.40388
1.5904	1.34236	2.45564	2.52693	2.40974	2.41755	2.48396	2.37654	2.25739	2.49275	2.37751	2.20857	2.43611	2.52302	2.36677	2.36872
2.20857	2.25739	2.53962	2.53962	2.4195	2.56501	1.6529	1.70661	1.732	1.57966	2.49275	2.32185	2.34431	2.36286	2.2115	2.39411
2.36872	2.50837	2.34821	2.36677	2.57282	2.5445	2.40388	2.38337	2.42634	2.38728	2.53767	2.40583	2.15779	2.25251	2.16657	2.48493
2.40583	2.07185	2.39021	2.357	2.56697	2.48786	2.25447	2.28083	2.52497	2.47517	2.33357	2.44489	2.399	2.25251	2.37263	2.3404
2.30232	2.48493	2.16072	2.29353	2.37458	2.24958	2.16072	2.29841	2.53083	2.36091	2.29157	2.36872	2.60798	2.56404	2.24275	2.48982
2.49665	2.44782	2.4195	2.46052	2.39216	2.43415	2.33161	2.36872	2.47712	2.37654	2.399	2.42146	2.3404	2.38532	2.24958	2.3238
2.36091	2.32185	2.43708	2.54646	2.44978	2.52986	2.46345	2.45271	2.40095	2.45564	2.16072	2.34821	2.33161	2.31989	2.28083	2.15193
2.32185	2.21931	2.34236	2.42732	2.61872	2.52693	2.45759	2.33552	1.32185	1.82575	2.50056	2.34626	2.36286	2.40388	2.26228	2.36091
2.27595	2.3072	2.44001	2.40779	2.3072	2.46833	1.6529	1.69001	2.42634	2.34821	2.3238	2.37751	2.49665	2.44978	2.41267	2.35407
2.32771	2.50349	2.55232	2.34626	2.32966	2.26911	2.42243	2.38825	2.37654	2.39704	2.43708	2.37654	2.30036	2.26423	2.1363	2.22517
2.45564	2.44978	2.37751	2.42243	2.31989	2.49079	2.42634	2.44197	2.42927	2.3072	2.41072	2.31306	2.24958	2.29646	2.23005	2.45759
2.36872	2.16657	2.14216	2.26228	2.3072	2.29646	2.31501	2.56892	2.35407	2.2447	2.38532	2.48103	2.21736	2.33845	2.53864	2.53962
2.19587	2.32966	2.70759	2.49275	2.56013	2.60896	2.38337	2.56892	2.43904	2.21736	2.41267	2.36091	2.29353	2.33845	2.2115	2.20857
2.399	2.37068	2.32966	2.35017	2.60603	2.51423	2.34821	2.28474	2.45564	2.36482	2.12361	2.29646	2.18122	2.2779	2.44392	2.41267
2.47126	2.48396	1.25446	1.17536	2.51716	2.49079	1.43122	1.73982	2.47517	2.37751	2.57478	2.44489	2.36286	2.47712	2.12946	2.26228
2.36872	2.10017	2.39216	2.47907	2.3072	2.29646	1.62263	1.63337	2.25935	2.46443	2.48103	2.46833	2.07185	2.58064	2.33552	2.49079
2.28962	2.399	2.41072	2.4322	2.55915	2.21931	2.31111	2.18708	2.35407	2.30036	2.35505	2.34821	2.20661	2.31306	2.14216	2.40974
2.39021	2.51814	2.43708	2.28083	2.15193	2.16657	2.28083	2.35505	1.34236	1.55622	2.70564	2.76228	2.19782	2.274	2.16364	2.3072
1.32185	1.36091	2.29646	1.95857	2.45564	2.51423	2.33161	2.35407	2.46443	2.60798	2.41657	2.399	1.67146	0.953684	2.38728	2.67243
2.51423	2.42243	1.47712	1.74763	2.56892	2.53083	2.3072	2.33161	2.22517	2.55329	1.66267	1.54353	2.45759	2.4947	2.12654	2.31501
2.66657	2.58747	2.54255	2.59626	2.45564	2.44489	1.34236	0.844309	2.58357	2.54646	2.5445	2.73982	2.38532	2.2779	2.40974	2.49372
2.48689	2.57575	2.24958	2.24275	2.37263	2.33161	2.15193	2.15779	2.48689	2.73005	2.34236	2.16657	1.74763	1.50447	2.30036	2.32185
2.23982	2.37654	2.50447	2.55427	2.29353	2.4322	2.23298	2.34626	2.37751	2.28962	2.41072	2.17829	1.32185	1.74763	2.51814	2.52595
2.48689	2.30232	2.26423	2.4322	2.2447	2.36286	2.48982	2.60993	2.38337	2.37068	2.54841	2.54353	2.30915	2.04841	2.11677	2.28279
2.52302	2.61189	2.38337	2.48103	2.41072	2.46345	2.15193	2.15486	2.46833	2.28767	2.62849	2.4781	2.34821	2.2115	2.06013	2.41072
1.6529	1.43122	2.31989	2.43611	2.49958	2.27107	2.30036	2.51911	2.09333	2.37068	2.33161	2.23298	2.21931	2.33161	2.32966	2.44782
1.20368	1.7154	2.35505	2.2779	2.52204	2.47517	2.1031	2.11677	1.62263	1.6988	2.49763	2.4615	2.24275	2.23982	2.06013	2.15779
2.2115	2.35212	2.32966	2.42634	1.41462	1.11384	2.12946	2.13337	2.4322	2.39607	2.49372	2.45564	2.47712	2.20075	2.18708	2.31111
2.34626	2.30915	2.33552	2.54939	2.42439	2.31501	2.27107	2.41657	2.3072	2.26716	2.46443	2.53864	2.17536	2.07478	2.34821	2.30915
2.36872	2.22517	2.3404	2.39216	2.32966	2.45564	2.42146	2.23298	2.32966	2.50349	2.68122	2.46833	2.50154	2.52888	2.25251	2.53864
1.25446	1.64314	1.54353	1.79157	2.38728	2.40388	2.11677	2.31306	2.36872	2.00837	2.30232	2.32966	2.30525	2.20368	2.20075	2.45564
2.63435	2.64411	2.34821	2.55427	2.50739	2.649	2.53962	2.23982	2.17536	2.31501	2.35017	2.44392	2.52302	2.66462	2.34626	2.51911
2.26228	2.21736	2.43708	2.55329	2.32185	2.39704	2.37751	2.36872	2.47517	2.56892	2.52302	2.46052	2.45466	2.45564	2.15193	2.3404
2.36482	2.39411	2.39216	2.30525	2.28962	2.37068	1.44685	1.54353	2.36872	2.38337	2.67439	2.63728	2.49763	2.42439	2.3072	2.57673
2.37458	2.42243	2.59626	2.62165	2.57087	2.58259	1.98591	2.38728	2.41755	2.48103	2.31989	2.37458	2.274	2.38337	2.46443	2.42927
2.40974	2.33161	2.3072	2.26228	2.41072	2.44489	2.31111	2.30525	2.607	2.50154	2.31989	2.49079	2.23493	2.28083	2.28474	2.22517
2.25935	2.35017	2.66755	2.70759	2.31501	2.24958	2.31111	2.38337	1.4615	1.54353	2.52497	2.54646	2.38825	2.36091	2.15193	2.23786
2.45564	2.51228	2.43708	2.48103	2.48103	2.35407	2.44489	2.49665	2.44489	2.36091	2.24958	2.45271	2.42634	2.32771	2.20075	2.14607
2.37947	2.20075	2.23982	2.37263	2.38142	2.50349	2.3072	2.2779	2.44685	2.39411	2.36286	2.25447	2.31501	2.31306	2.37068	2.47419
1.66267	1.34236	2.51521	2.51228	2.33552	2.25935	2.34626	2.27107	2.38728	2.43415	2.28279	2.21736	2.50154	2.69392	2.26423	2.37458
2.39216	2.35212	2.39411	2.44392	2.56989	2.67732	2.22224	2.55622	2.34431	2.42439	2.34626	2.53767	2.58161	2.65095	2.37458	2.45271
2.47517	2.37458	2.49763	2.39216	2.25251	2.08943	2.28083	2.47419	2.25739	2.21931	2.18708	2.12361	2.49275	2.69001	2.54939	2.45857
2.33552	2.37751	2.30525	2.35407	2.30525	2.37751	2.25739	2.33357	2.29841	2.55818	2.52888	2.49079	2.1363	2.0406	2.49079	2.53181
2.4029	2.38532	2.42927	2.46052	2.5445	2.44978	2.47907	2.70759	2.46931	2.35212	1.39704	1.6988	1.67146	1.47712	2.38825	2.48786
2.45857	2.4615	2.24763	2.34236	2.4615	2.46052	2.31306	2.4781	2.28083	2.44489	2.46931	2.50837	2.23298	2.23005	2.07185	2.35896
2.53572	2.5904	2.34821	2.35896	2.28962	2.31501	2.32966	2.39216	2.4615	2.45173	2.6031	2.44489	2.31306	2.25935	2.40095	2.62947
1.50447	1.20368	2.37947	2.50056	1.66267	2.0445	2.22224	2.33357	2.82966	2.83161	2.40388	2.57673	2.06013	2.43122	2.56892	2.69489
2.63825	2.77009	2.53962	2.48396	2.53474	2.62068	2.23786	2.33357	2.23493	2.40388	2.67536	2.69294	2.6197	2.62947	2.05622	2.44392
2.4615	2.50349	2.57575	2.55232	2.34236	2.5738	1.63337	1.88044	2.34431	2.49763	2.6529	2.51228	2.26423	2.37068	2.0445	2.2779
2.57673	2.48493	2.24958	2.23786	2.53962	2.56013	2.2779	2.36677	2.41462	2.34821	2.50349	2.31794	2.23298	2.39216	2.46345	2.37068
2.1031	2.45466	2.2447	2.37751	2.20661	2.29157	2.26228	2.20857	2.23493	2.36091	2.43708	2.36091	2.37654	2.357	2.23298	2.47126
2.28767	2.28083	2.17536	2.37068	2.42439	2.4781	2.45759	2.42146	1.7779	1.86872	2.45857	2.44392	2.36677	2.44978	2.35505	2.45173
2.4029	2.48689	2.67634	2.49665	2.26228	2.3404	2.37751	2.49665	2.22224	2.22517	2.56501	2.607	2.4195	2.31306	1.51814	1.49079
2.28767	2.51032	2.26228	2.26911	2.4947	2.55329	2.36091	2.32771	2.3072	2.22712	2.357	2.22517	2.47126	2.38532	2.43415	2.36872
2.44685	2.43708	2.37458	2.28474	2.32966	2.4195	2.42439	2.08943	2.29646	2.52204	2.12361	2.3072	2.42439	2.58845	2.15486	2.46833
2.41462	2.59626	2.23786	2.25251	2.18708	2.4195	2.42634	2.32771	2.39216	2.55622	2.30036	2.2779	2.60505	2.65681	2.40388	2.4195
2.36677	2.56892	1.55622	1.77009	2.53083	2.47907	2.15779	2.30036	2.39704	2.357	2.39704	2.50154	2.29841	2.32185	2.16072	2.37751
2.34626	2.40388	2.31501	2.56697	2.39216	2.37068	2.30232	2.45271	2.4615	2.56794	2.25935	2.28767	2.40974	2.25935	2.1031	2.36091
2.56501	2.48103	2.50837	2.55622	2.28279	2.18708	2.57282	2.67439	2.32966	2.48103	2.23005	2.37654	2.4947	2.43122	2.22517	2.4195
2.33161	2.49275	2.48103	2.35212	2.49372	2.53474	2.47419	2.50056	2.35505	2.25251	2.48493	2.37263	2.35505	2.52888	2.37947	2.52302
2.31306	2.36091	2.48493	2.39216	2.28474	2.37751	2.29646	2.44197	2.3072	2.39216	2.35407	2.21931	2.37947	2.44978	2.2779	2.16657
2.39216	2.39216	2.5738	2.57282	2.28962	2.42243	2.47224	2.63142	2.33161	2.68708	2.52497	2.28767	1.6529	1.53083	2.1197	2.06794
2.20857	2.24275	2.36286	2.38337	1.57966	1.64314	2.25935	2.54743	2.23298	2.4029	2.48689	2.52497	2.36482	2.35212	2.26423	2.30232
1.49079	1.54353	2.36677	2.44978	2.25251	2.33552	2.48689	2.51032	2.31306	2.44392	2.34236	2.35407	2.2779	2.19587	2.1363	2.43708
2.28962	2.34626	2.42634	2.20661	2.39704	2.5572	2.28962	2.274	2.49372	2.61482	2.44197	2.5572	2.28083	2.18122	2.33357	2.41755
1.44685	1.732	2.56404	2.43122	2.2779	2.48396	2.2779	2.20368	2.1695	2.20075	1.50447	1.34236	2.53864	2.59431	2.38532	2.51911
2.34626	2.33357	2.30232	2.54353	2.48103	2.35407	2.42732	2.31111	2.31501	2.28474	2.4322	2.3072	2.48493	2.2115	2.34821	2.51228
2.50154	2.42439	2.3404	2.26911	2.48786	2.20661	2.39216	2.50349	2.29646	2.42927	2.2779	2.48689	2.16657	2.00837	2.46345	2.70759
2.41755	2.18415	1.34236	1.2779	2.50349	2.40779	2.32966	2.42439	2.62165	2.61677	2.30232	2.05622	2.34236	2.45857	2.274	2.36286
2.58747	2.57478	1.50447	0.844309	2.36286	2.149	2.36286	2.37947	2.59138	2.67732	2.78083	2.70466	2.57771	2.7154	2.50739	2.52693
2.38142	2.47126	2.66462	2.60505	2.70368	2.55232	2.56404	2.42146	2.61872	2.65388	2.31989	2.26228	2.32185	2.47224	2.44685	2.29841
2.49275	2.42146	2.54646	2.51423	2.07185	2.42146	2.26911	2.44489	2.36677	2.17243	2.3072	2.20075	2.60896	2.57478	2.32185	2.3238
2.64997	2.46931	2.23298	2.30525	2.49275	2.62751	2.17536	2.23982	2.52986	2.40095	2.28962	2.37458	2.37751	2.45271	2.47126	2.49763
2.34821	2.12946	2.399	2.5113	2.58064	2.33357	2.39216	2.4615	2.35017	2.27107	2.46638	2.64411	2.39216	2.44001	2.01618	2.29841
2.52497	2.4029	2.29841	2.32185	2.36091	2.42927	1.2779	1.57966	2.31306	2.37751	2.4615	2.47907	2.29646	2.17829	2.35212	2.58259
2.47907	2.45271	2.482	2.56208	2.37458	2.34431	2.31306	2.12946	2.399	2.34626	2.42439	2.52302	1.4615	1.73982	2.30525	2.12946
2.45857	2.51228	2.28083	2.42439	2.6197	2.50056	1.73982	1.77009	2.30915	2.36091	2.51228	2.53572	2.48982	2.37751	2.0406	2.16657
2.32185	2.37751	2.36091	2.28962	2.62263	2.52107	2.4322	2.50739	2.26911	2.43415	2.54939	2.4195	2.38825	2.34821	2.2115	2.47517
2.357	2.20368	2.39704	2.32575	2.45857	2.51521	2.28083	2.30036	2.56306	2.63532	2.35505	2.28083	2.37263	2.50349	2.39704	2.54255
2.37654	2.25935	2.25935	2.35505	2.48103	2.42634	2.39216	2.11384	2.62947	2.06013	2.32771	2.46052	1.25446	1.90779	2.28962	2.38337
2.31111	2.33161	2.44001	2.51716	2.37751	2.37947	2.24275	2.39704	2.20661	2.45271	2.42634	2.40583	2.60407	2.56697	2.399	2.60407
2.3238	2.14607	2.35505	2.11384	2.28279	2.31306	2.32966	2.26228	2.43708	2.33552	2.47224	2.48103	2.44782	2.57478	2.20075	2.41755
2.4322	2.35896	2.37654	2.1695	2.31306	2.33845	2.40388	2.56404	2.399	2.36872	2.16364	2.29646	2.37654	2.23786	2.21931	2.35505
2.39216	2.50154	2.34236	2.36091	2.47419	2.44978	2.22224	2.1031	2.54353	2.37751	2.59626	2.44392	2.4781	2.33357	2.37654	2.16657
2.357	2.2447	2.28767	2.17829	2.24958	2.19782	2.50837	2.59626	2.1031	1.85114	2.44392	2.35407	2.16364	2.35212	2.26716	2.36872
2.20368	2.32575	2.19294	2.23298	2.36286	2.59626	2.28083	2.39704	2.63435	2.67536	2.3072	2.5445	2.29646	2.27595	2.24763	2.4322
2.34626	2.68122	2.36872	2.40583	2.43415	2.35407	2.23298	2.14607	1.54353	1.732	2.90193	2.97419	2.57087	2.46443	2.18122	2.25251
2.39411	2.51521	2.40974	2.41462	2.26911	2.21736	2.16072	2.25935	2.42146	2.45173	2.37751	2.399	2.31306	2.31501	2.2447	2.2779
0.477121	1.64314	2.31306	2.40779	2.11384	2.19294	2.40583	2.35407	2.33845	2.45173	1.43122	1.67146	2.27107	2.07185	2.46052	2.44978
1.36091	1.74763	2.45271	2.53767	2.56306	2.54353	2.32966	2.33161	2.53376	2.44489	2.64607	2.62263	2.47126	2.52986	1.982	2.06794
1.7779	1.43122	2.29841	2.32575	2.6031	2.5113	2.53864	2.55427	2.19294	2.24275	2.357	2.26423	2.40388	2.4029	2.24763	2.3072
2.50837	2.44978	2.35896	2.29157	2.32185	2.32966	2.10017	2.23786	2.30525	2.27107	2.50154	2.38532	2.40388	2.31501	2.37458	2.45271
3.14021	3.30525	2.37654	2.30232	2.32575	2.36872	2.39021	2.32771	2.23982	2.17536	2.20857	2.34626	1.34236	1.36091	2.10017	2.39216
2.28962	2.32966	2.357	2.33357	2.36482	2.21736	2.3404	2.19294	2.38337	2.35505	2.35505	2.55915	2.48493	2.36872	2.57478	2.73786
2.48689	2.32185	2.49372	2.58943	1.53083	1.64314	2.53474	2.4322	2.48493	2.48689	2.5445	2.70466	2.399	2.41755	2.2115	2.14216
2.3072	2.19782	2.31989	2.4781	2.31794	2.53864	2.44685	2.50837	2.23298	2.45564	2.47126	2.44489	2.46345	2.48786	2.49079	2.43904
2.43904	2.34626	2.2115	2.37751	2.60017	2.52497	2.50349	2.47419	2.34821	2.2779	2.25447	2.32185	2.49958	2.45466	2.19001	2.24958
2.29841	2.17536	1.34236	1.41462	2.55329	2.55818	2.47224	2.39021	2.38532	2.50739	2.59431	2.50739	2.482	2.44978	2.54353	2.68025
2.51423	2.28767	2.22517	2.33161	2.35212	2.39216	2.11384	2.23982	1.37947	1.50447	2.28279	2.54157	2.37654	2.40583	2.15779	2.37654
2.4947	2.52986	2.41267	2.52497	1.5904	1.36091	2.23005	2.44489	2.45857	2.38532	1.76325	1.64314	2.55329	2.35896	2.31794	2.46052
2.50349	2.26911	2.35212	2.20857	2.39704	2.44685	2.26716	2.44392	2.774	2.8404	2.52986	2.29353	2.31306	2.22224	2.29646	2.38142
2.43122	2.3404	2.20661	2.29157	2.2779	2.42439	2.4615	2.42439	2.47907	2.66364	2.39021	2.35407	2.44197	2.11384	2.3072	2.28767
1.57966	1.2779	2.22712	1.81892	2.51814	2.57282	2.34821	2.47419	1.67146	1.64314	2.44392	2.51521	2.34626	2.46931	2.35407	2.48982
2.37654	2.107	2.3404	2.35407	2.53864	2.47907	2.35212	2.399	2.50154	2.34821	2.87458	2.81208	2.37458	2.53376	2.21931	2.35212
2.37654	2.38337	2.34626	2.2115	2.47419	2.34626	2.44978	2.44489	2.32575	2.58064	2.44197	2.53962	1.41462	0.477121	2.40095	2.70661
2.16072	2.35407	2.33552	2.41072	2.4195	2.26228	2.48493	2.34626	2.44685	2.71638	2.18415	2.24275	2.49763	2.38337	2.47517	2.33357
2.4322	2.30525	2.33845	2.22224	2.71345	2.55329	2.30915	2.25251	2.38337	2.40974	2.51228	2.54841	2.61384	2.5865	2.19782	2.28474
2.31501	2.33845	2.33845	2.37751	2.40583	2.27107	2.23298	2.19294	2.36091	2.55232	2.62361	2.74958	1.62263	1.54353	2.4615	2.23982
2.62751	2.33161	2.31306	2.33552	1.67146	1.43122	2.36872	2.33161	2.39411	2.42243	2.39607	2.33161	2.47419	2.59626	2.24275	2.25447
2.37068	2.2115	2.43415	2.46931	1.54353	1.70661	2.30525	2.38532	2.75251	2.67048	2.40388	2.44978	2.47517	2.5865	2.23298	2.43415
2.26228	2.32185	2.37263	2.41267	2.17536	2.32185	2.44489	2.58357	2.34626	2.42927	2.52497	2.51716	2.39704	2.43904	2.31501	2.25447
2.46931	2.60798	2.35896	2.23298	2.40974	2.43904	2.30232	2.49079	2.60017	2.38142	2.54353	2.28474	2.39704	2.38532	2.25739	2.55134
2.23298	2.2115	2.37263	2.42243	2.1031	2.0445	2.20075	2.16364	2.26228	2.36091	2.37751	2.44001	2.5113	2.44001	2.48493	2.51521
1.57966	1.61189	2.28474	2.34821	2.53376	2.60407	1.57966	1.64314	2.31306	2.357	2.53474	2.40974	2.19294	2.34431	2.34821	2.47712
2.36091	2.47419	2.38142	2.60017	1.60114	1.72419	2.23005	2.43611	2.36091	2.44197	2.59626	2.34431	2.32771	2.28767	1.68122	1.37947
2.43415	2.50154	2.36872	2.17829	2.40095	2.26911	2.47907	2.35212	2.36286	2.61775	2.49079	2.31794	2.35212	2.42634	2.1363	2.37947
2.30036	1.97712	2.45466	2.39021	2.32575	2.45759	2.18708	2.35896	2.28767	2.30525	2.39216	2.35505	2.37068	2.39021	2.06013	2.3238
2.24275	2.19782	1.39704	1.81892	2.3072	2.20075	2.35407	2.49372	2.67927	2.59138	2.43904	2.12361	2.07185	2.23982	2.40388	2.40388
2.25251	2.41072	2.32966	2.39704	2.37654	2.38142	2.40388	2.4195	2.49275	2.50349	2.61775	2.61091	2.3072	2.14607	2.22712	2.31794
2.32966	2.35505	2.44978	2.5445	2.44978	2.38825	2.31501	2.35017	2.16657	2.23298	2.26228	2.51814	2.2115	2.14216	2.18122	2.31111
2.39411	2.28083	2.20857	2.19782	2.40388	2.46052	2.16657	2.27107	2.47126	2.56892	2.50739	2.48103	2.56794	2.33845	2.52693	2.42634
2.38728	2.41267	2.42439	2.33161	2.48493	2.37654	2.33845	2.29353	2.34626	2.45759	2.31501	2.11677	2.38337	2.58943	2.23982	2.16072
2.23982	2.24958	2.68122	2.50349	2.3238	2.39216	2.37654	2.68513	2.2779	2.31111	2.1031	2.42634	2.45759	2.47419	2.46931	2.47224
2.50739	2.59822	2.36482	2.26228	2.51911	2.50349	2.18708	2.149	2.5445	2.41755	2.56013	2.43708	2.2779	2.29841	2.2115	2.23786
2.59236	2.61775	2.3238	2.35017	2.49763	2.399	2.60993	2.75154	2.51228	2.46931	2.53474	2.50642	2.40583	2.57282	2.24275	2.46443
2.4615	2.4195	2.34431	2.30915	2.43708	2.38337	2.39411	2.47419	2.45759	2.62458	2.69978	2.84724	2.22224	2.35017	2.43904	2.33552
2.5445	2.32771	2.25251	2.36091	2.23786	2.38337	2.30525	2.10993	2.44489	2.28083	2.357	2.49763	2.39021	2.45564	2.24958	2.30915
2.33552	2.45564	2.46345	2.38337	2.13337	2.23982	2.62165	2.49275	2.40583	2.36091	2.38825	2.39704	1.47712	1.4615	2.24275	2.1197
2.274	2.37068	2.24275	2.32185	2.28767	2.37263	2.22224	2.41267	1.66267	1.73982	2.29841	2.13923	2.46638	2.47907	2.33552	2.15779
2.43904	2.44001	2.33357	2.36286	2.50154	2.49665	2.26228	2.26228	2.45564	2.59919	2.2447	2.42634	2.29841	2.50447	2.39607	2.37947
2.0406	2.18415	2.44489	2.65974	2.31501	2.47517	2.38825	2.38532	2.46052	2.37068	2.29841	2.39704	2.31306	2.21736	2.33552	2.28279
2.52302	2.41462	2.24958	2.34236	2.37751	2.3404	2.36286	2.49275	2.5445	2.72419	2.44978	2.29646	2.42732	2.44489	2.2115	2.16364
2.23298	2.33357	2.50642	2.24958	2.26911	2.56306	2.16072	2.28083	2.24763	2.38337	2.4615	2.399	2.45564	2.38825	2.33552	2.4322
2.00349	2.28767	2.38337	2.54353	2.56892	2.57771	2.45271	2.61482	2.70564	2.75935	2.19001	2.22224	2.17829	2.37458	2.29841	2.24275
2.43904	2.37263	2.28279	2.30915	2.36872	2.39216	2.49275	2.45466	2.28474	2.1197	2.43904	2.52302	2.35407	2.18708	2.07185	2.45271
2.26911	2.48786	2.29841	2.30232	2.31306	2.43122	2.37751	2.47517	2.33845	2.43904	2.56892	2.54353	2.15779	2.10993	2.32185	2.39021
2.42439	2.40779	2.3072	2.4615	1.51814	1.91853	2.28767	2.32966	2.399	2.40095	2.42927	2.38532	2.28083	2.4322	2.34821	2.07185
2.36482	2.28279	2.42439	2.44197	2.43904	2.35505	2.33845	2.34626	2.42439	2.42634	2.42927	2.43904	2.37458	2.37751	2.13923	2.36872
2.15779	2.31111	2.48982	2.30232	2.3238	2.44782	2.59626	2.47419	2.37751	2.37654	2.47224	2.47907	2.63337	2.45564	2.02497	2.18708
2.36482	2.35896	2.46345	2.4195	2.45466	2.58747	2.24275	2.3404	2.55622	2.61091	2.48982	2.49665	1.63337	0.601145	2.31111	2.3072
2.40779	2.53181	2.54353	2.57673	2.63532	2.5865	2.27107	2.399	2.38337	2.62165	2.55622	2.64118	2.12946	2.40779	2.2779	2.40388
2.54646	2.67732	1.57966	1.53083	2.4029	2.37751	2.37751	2.38337	1.60114	1.2779	2.35017	2.46345	2.44489	2.56208	2.21931	2.38337
2.43904	2.49079	2.33845	2.43122	2.30915	2.18708	2.36091	2.53376	2.36286	2.36286	2.62068	2.64118	2.54841	2.62849	2.23298	2.43415
2.22224	2.27107	2.52302	2.6197	2.34821	2.31111	2.40095	2.3238	2.39216	2.37751	2.25251	2.12946	2.5445	2.35407	2.32966	2.24958
2.52986	2.52497	2.54841	2.58161	2.21931	2.35017	2.2779	2.08552	2.42634	2.28767	2.44001	2.399	2.43904	2.59431	2.11384	2.14607
2.47907	2.16657	2.47907	2.58747	2.34821	2.23298	2.28962	2.4195	2.37068	2.42146	2.31501	2.16657	2.35896	2.4029	2.4195	2.65779
2.45564	2.33552	2.36091	2.32185	2.59919	2.61482	1.70661	1.78474	2.40583	2.29646	2.52302	2.38337	2.45271	2.32771	2.36482	2.61677
2.40583	2.23982	2.33357	2.39216	2.39021	2.28279	2.45759	2.37947	2.22517	2.11677	2.49275	2.66853	2.26228	2.12946	1.32185	1.14607
2.39704	2.40583	2.22224	2.37068	2.57282	2.44001	2.55818	2.35212	2.33845	2.35505	2.35896	2.40974	2.38337	2.32185	2.21931	2.46833
2.44685	2.61579	2.31989	2.34626	2.59724	2.52693	2.17829	2.12946	2.40388	2.4781	2.45759	2.42243	2.3404	2.28767	1.732	1.79157
2.05232	2.39021	1.66267	1.86872	2.27107	2.33552	2.36286	2.43904	2.17243	2.40583	2.4615	2.64607	2.52497	2.66462	2.08259	2.20075
2.73591	2.73982	2.45564	2.35505	2.37751	2.52204	2.51032	2.32966	2.17536	2.35896	2.34431	2.50837	2.399	2.47517	2.34431	2.12946
2.1695	2.25251	2.45857	2.40095	3.03083	2.84236	2.08259	2.39021	2.48786	2.45564	2.46931	2.56697	2.3072	2.28279	2.2115	2.11677
2.32185	2.29841	2.16657	2.29841	2.44392	2.46443	2.43611	2.57575	2.40974	2.41462	2.25251	2.44197	2.46931	2.49275	2.30232	2.32185
2.46345	2.4781	2.38532	2.29841	2.80427	2.76911	2.33552	2.28962	1.64314	1.36091	2.41072	2.19001	2.30036	2.24763	2.40095	2.41755
2.39704	2.4195	2.17243	2.43904	2.39216	2.38532	2.53572	2.5113	2.48982	2.37654	2.43904	2.17536	2.42927	2.31501	2.14607	2.18708
2.31306	2.33552	2.53864	2.43122	2.35407	2.23298	2.32575	2.32185	2.38728	2.40095	2.26228	2.33845	2.28279	2.32185	2.22517	2.29353
1.23005	1.17536	2.357	2.32185	2.47907	2.42439	2.58943	2.49763	1.64314	1.56794	2.30525	2.39021	2.47712	2.54353	2.43904	2.43904
1.54353	1.49079	2.50837	2.46931	2.44392	2.34821	2.22224	2.46345	2.00837	1.97224	2.69392	2.52986	2.42732	2.34626	2.4322	2.46443
1.67146	1.62263	2.32966	2.35407	2.2779	2.26911	2.32966	2.274	2.43904	2.53767	2.43122	2.6529	2.32185	2.28767	2.17536	2.41755
2.357	2.33845	2.18708	2.2779	2.46345	2.31306	2.42634	2.38728	2.46833	2.37263	2.35017	2.3404	2.48689	2.57771	2.45466	2.46345
2.26911	2.44489	3.31501	3.4029	2.48103	2.56208	2.50154	2.67536	2.34626	2.42927	2.62458	2.61091	2.44392	2.25935	2.23982	2.35896
2.37947	2.46931	2.49665	2.40388	1.62263	1.34236	2.72224	2.95759	2.37751	2.34236	2.44978	2.40095	2.38337	2.39411	2.17829	2.42927
2.61872	2.4195	2.55915	2.5904	2.40388	2.41755	2.31306	2.19782	2.39021	2.34236	2.50154	2.40779	2.46345	2.35505	2.39216	2.53181
2.28279	2.15193	2.23982	2.38142	2.49665	2.48493	2.17243	2.49275	2.40388	2.34431	2.52595	2.45173	2.21931	2.21931	2.30525	2.46638
2.35505	2.36091	2.31306	2.26911	2.47126	2.54841	1.99079	2.07868	2.32575	2.38825	2.44978	2.53083	1.57966	1.96345	1.63337	1.75544
2.46833	2.53864	2.41267	2.71443	2.47517	2.5572	1.64314	1.62263	0.999582	1.23005	2.48982	2.35212	2.51228	2.49079	2.33357	2.67341
2.37654	2.3238	2.42243	2.35505	2.40779	2.60114	2.35017	2.44001	2.48103	2.40583	2.35896	2.31989	2.18122	2.39704	2.17536	2.18122
2.39704	2.39216	2.3072	2.34821	1.6988	1.63337	2.55915	2.66364	2.31111	2.34821	2.41657	2.49665	2.49372	2.33845	2.40388	2.47126
2.42439	2.39216	2.29841	2.16657	2.34236	2.39021	2.54743	2.53181	2.23982	2.2779	2.55427	2.47126	2.25251	2.11677	2.05622	2.30036
2.34236	2.43904	2.47224	2.44392	2.274	2.38337	2.08552	2.3238	1.66267	1.79157	2.47907	2.32185	2.44197	2.44489	2.08943	2.30232
2.43122	2.42634	2.41657	2.45173	2.44001	2.52497	2.3238	2.4029	2.50739	2.62849	2.37751	2.43611	2.3238	2.42634	2.3072	2.37947
2.32966	2.23005	2.2447	2.43122	2.70661	2.64802	2.19294	2.26911	2.33845	2.24763	2.37654	2.37947	2.24275	2.29157	2.274	2.36091
2.20368	2.2779	1.60114	1.34236	2.29646	2.53083	2.19294	2.2779	2.49372	2.43904	2.74372	2.57087	2.44392	2.31306	2.33161	2.33845
1.55622	0.999582	2.39411	2.35896	2.32575	2.32185	2.52595	2.53083	2.18415	2.27107	1.57966	1.4615	2.2779	2.12946	2.4322	2.61384
2.29841	2.399	2.4322	2.4947	2.37068	2.26228	2.28474	2.17243	2.3238	2.52986	2.32966	2.23298	2.46931	2.52497	2.35407	2.41072
2.35896	2.3404	2.23982	2.51521	2.23982	2.35505	2.43904	2.44782	2.45173	2.399	2.40583	2.31989	2.48786	2.36091	2.20075	2.29841
1.75544	1.57966	2.15193	2.33357	2.52302	2.46833	2.37654	2.28474	2.45759	2.38337	2.29353	2.43611	2.46931	2.55427	2.2779	2.36091
2.36091	2.16072	2.33552	2.19587	2.44392	2.70759	2.46931	2.68122	2.72419	2.78474	2.41755	2.27595	2.21736	2.23786	2.19782	2.18708
2.26228	2.27107	2.43708	2.40095	2.40583	2.54939	2.22224	2.46638	2.3238	2.39607	2.31306	2.35017	2.22712	2.30232	2.21736	2.36677
2.19001	2.07185	2.46833	2.53572	2.36677	2.50837	2.41267	2.42243	2.39216	2.31501	2.40583	2.20661	2.4322	2.35407	2.26423	2.65876
2.50349	2.50154	2.37068	2.37458	2.32575	2.44001	1.25446	1.25446	2.34431	2.15486	2.50642	2.57966	2.31501	2.20075	2.23005	2.47712
2.47907	2.16657	2.37458	2.27107	2.43122	2.47907	2.30036	2.41657	2.17536	2.23982	2.57966	2.63532	2.74275	2.84333	2.46931	2.49665
1.43122	1.62263	2.33161	2.43611	2.4615	2.20857	1.61189	1.78474	2.24763	2.28962	2.39216	2.36482	2.36482	2.48689	2.3238	2.39216
1.36091	1.87458	2.44392	2.3072	2.31989	2.36872	2.15779	2.16657	2.4947	2.54841	2.41657	2.35017	2.52888	2.50739	2.40388	2.28767
2.31794	2.46638	2.37263	2.26911	2.42634	2.48103	2.24275	2.28962	2.29646	2.25935	2.50349	2.44978	2.25935	2.21931	2.11677	2.2779
2.28962	2.56404	2.61872	2.66462	2.31501	2.39216	2.2115	2.19782	2.55329	2.44392	2.41267	2.36091	2.46833	2.30915	2.02888	2.36286
2.43904	2.69489	2.36677	2.45759	2.49763	2.31111	2.02888	2.06013	1.72419	1.36091	2.37654	2.399	1.56794	1.85114	2.11677	2.45564
2.45759	2.49079	2.29157	2.28279	2.29841	2.20661	2.41267	2.69294	1.63337	1.77009	2.47224	2.45564	2.1031	2.31501	2.19294	2.26423
2.41267	2.37751	2.34626	2.36482	2.43122	2.47907	1.54353	1.85114	2.35212	2.41267	2.46443	2.52302	2.43904	2.25251	2.38337	2.37751
2.30525	2.29841	2.38532	2.19782	2.21443	2.1031	2.399	2.49275	1.6529	1.49079	2.40583	2.58454	2.18708	2.13923	1.53083	1.79841
2.51228	2.25251	2.17243	2.36872	2.40779	2.46345	2.39704	2.38337	2.52497	2.51032	2.47126	2.57282	2.1031	2.31501	2.37751	2.35505
2.23298	2.32185	2.48396	2.49079	2.55232	2.49665	2.29646	2.31501	2.50154	2.52302	2.38337	2.25251	2.31111	2.15486	2.1695	2.27107
2.49372	2.44489	2.20368	2.11677	2.58259	2.41267	2.42634	2.59626	2.55329	2.30915	2.28962	2.07185	2.21443	2.07185	2.4947	2.46345
2.29841	2.23298	1.79841	1.43122	2.22517	2.14607	1.55622	1.25446	2.30525	2.30525	2.61189	2.76814	2.13923	2.13337	2.17829	2.22224
2.44685	2.55427	2.32185	2.46443	2.2115	2.43122	2.38142	2.39704	2.33845	2.40974	2.41755	2.37068	2.45173	2.35017	2.37068	2.23298
1.32185	1.84431	2.37654	2.33357	2.47907	2.57673	2.55818	2.34236	2.21931	2.49958	2.46345	2.49079	2.37947	2.4029	2.23493	2.41072
2.16364	2.40388	2.29841	2.23005	2.37654	2.50154	2.31306	2.38337	2.50447	2.44978	2.40583	2.33845	2.44489	2.51423	2.34236	2.36091
2.51521	2.52204	2.44489	2.54939	2.36872	2.32966	2.24275	2.22224	2.31794	2.33357	2.55329	2.39607	2.22712	2.38532	2.30915	2.31306
2.25447	2.35212	2.49958	2.4615	2.44489	2.43904	2.29646	2.40779	2.36677	2.49763	2.48689	2.41755	2.36286	2.2779	2.17536	2.08943
1.0406	1.41462	2.44001	2.43415	2.48786	2.50739	2.37068	2.3238	2.399	2.37068	2.90193	2.98298	2.4322	2.63435	2.56404	2.50837
2.35407	2.62361	2.45564	2.43708	2.45564	2.37263	2.44685	2.45173	2.62556	2.64216	2.33161	2.4615	2.38142	2.53864	2.41462	2.62947
2.33845	2.33161	2.3404	2.4195	2.40388	2.29646	2.40974	2.38142	2.28767	2.35407	2.37068	2.58161	2.38337	2.4322	2.29157	2.29646
2.64021	2.75642	2.61482	2.62068	2.38532	2.43122	2.37068	2.36286	2.47517	2.60114	2.36872	2.3072	2.34626	2.32966	1.96345	1.6988
2.38337	2.44197	2.4781	2.399	2.63728	2.50739	2.28279	2.49763	2.32966	2.53376	2.37751	2.18708	2.39216	2.43122	2.71345	2.77204
1.66267	1.51814	2.47419	2.46833	2.45466	2.41267	2.46833	2.48786	1.37947	1.62263	1.62263	1.67146	2.274	2.50154	2.14216	2.25251
2.34626	2.3238	2.21931	2.37947	2.50349	2.47224	2.17536	2.35407	2.2447	2.43708	2.3238	2.45564	2.4781	2.51911	2.34821	2.51911
1.57966	1.74763	2.44392	2.20075	2.23493	2.33357	2.61189	2.38337	1.67146	1.4615	1.25446	1.54353	2.29841	2.2779	2.23005	2.46833
2.35896	2.36677	2.55134	2.50349	2.52595	2.6529	2.28474	2.30525	2.34626	2.17829	2.40583	2.30525	2.36872	2.32185	2.2115	2.2779
2.28962	2.34431	2.49665	2.32966	2.53376	2.48786	2.36872	2.47126	2.71638	2.62947	1.50447	1.36091	2.4195	2.21736	2.23005	2.45564
2.10017	2.31989	2.45759	2.37068	2.57282	2.63435	2.19001	2.2115	2.33845	2.41267	2.62849	2.70271	2.36091	2.399	2.31111	2.30232
2.39021	2.42146	1.5904	0.999582	2.45271	2.38337	2.48103	2.22224	2.4195	2.5445	2.13337	2.3072	2.37068	2.2115	2.37458	2.40388
2.45564	2.6031	2.3072	2.50154	2.32966	2.58259	2.23298	2.54939	2.42146	2.13923	2.30232	2.53474	2.32185	2.2447	1.74763	1.73982
2.46931	2.44782	2.28474	2.50154	2.23982	2.43122	2.52888	2.70466	2.149	2.21931	2.32771	2.38337	2.37947	2.49763	2.06794	2.33845
1.60114	1.78474	1.64314	1.62263	2.49763	2.3238	2.48396	2.35896	1.25446	1.20368	2.4029	2.57673	2.52107	2.48103	2.28279	2.45759
2.43904	2.54255	2.23493	2.20857	2.32185	2.23298	2.52302	2.42146	2.56404	2.40779	2.37751	2.3238	2.35896	2.37654	2.29646	2.482
2.58259	2.61482	2.40095	2.04841	2.65193	2.56892	2.48982	2.52302	2.42439	2.53572	2.71443	2.53572	2.43415	2.50349	2.19782	2.24958
[truncated: 48,006 more rows]

## Sheet: after
t= 6 h 15 min
threshold for determining tail-fraction = 3.306
replicate 1		replicate 2		replicate 3		replicate 4		replicate 1		replicate 2		replicate 3		replicate 4
TB212 pBAD-mazF		TB212 pBAD-mazF		TB212 pBAD-mazF		TB212 pBAD-mazF		TB212 pBAD-mazFΔACA		TB212 pBAD-mazFΔACA		TB212 pBAD-mazFΔACA		TB212 pBAD-mazFΔACA
induced		induced		induced		induced		induced		induced		induced		induced
GFP	mCherry	GFP	mCherry	GFP	mCherry	GFP	mCherry	GFP	mCherry	GFP	mCherry	GFP	mCherry	GFP	mCherry
2.97224	2.97517	2.6197	2.36286	2.72419	2.76228	2.41657	2.63728	3.30525	3.10407	2.39607	2.39216	3.05329	2.64411	3.0738	2.69978
3.46345	2.85017	2.62361	2.52986	2.47126	2.46443	2.85017	2.52888	2.28474	2.35896	2.3238	2.48103	3.23396	2.97029	1.23005	1.732
2.48396	2.35896	2.55232	2.3238	2.24275	2.13923	3.10017	2.83357	2.69099	2.51423	3.28376	2.91071	3.06501	2.77693	2.99861	2.93318
2.54646	2.35896	2.58943	2.63825	2.91462	2.64411	3.09333	2.79353	3.12751	3.1656	3.26716	2.74568	1.34236	1.50447	1.25446	1.56794
2.58845	2.46052	3.29841	3.09919	2.20857	2.31111	2.43904	2.3072	2.51228	2.48103	3.35017	3.18318	3.45857	3.357	3.33552	2.62556
2.36091	2.3238	2.42439	2.42732	2.50739	2.3238	2.71345	2.48493	2.95173	2.73591	3.17829	2.90388	3.84138	3.53083	2.55622	2.52302
2.72029	2.65095	2.30525	2.53181	2.89411	2.56989	2.70661	2.50739	1.91364	2.08943	3.107	3.01228	3.17732	2.85603	3.42829	3.00642
2.46345	2.4615	2.54255	2.3404	3.19099	2.93513	2.90779	2.7115	3.10798	3.00837	3.21736	3.02595	3.23493	3.02595	2.66169	2.55622
2.58747	2.36091	2.79353	2.81306	2.37751	2.47419	2.47517	2.53376	3.20466	2.83943	2.45271	2.28962	3.25154	2.84822	2.94489	3.03181
2.57771	2.51814	2.66462	2.51911	2.57673	2.37751	2.62849	2.67243	2.69685	2.75935	1.54353	1.79841	2.83943	2.55134	2.60017	2.61872
2.62068	2.4195	2.35212	2.47907	3.07771	3.03083	2.67634	2.47907	3.29548	2.75544	3.26032	3.08454	3.46052	3.40779	3.46736	3.1656
3.26521	2.95857	2.52497	2.44782	2.41267	2.36091	2.63337	2.51716	3.1822	2.98493	3.07966	2.97029	2.72517	2.77986	3.08943	3.06892
2.51228	2.44782	2.96247	2.65095	2.96833	2.77107	3.05622	2.83357	3.00349	2.69782	3.10896	2.94001	3.06404	2.86189	2.76716	2.69978
2.78083	2.56892	2.62849	2.44197	3.26911	3.14997	2.62849	2.42634	1.49079	1.62263	1.61189	1.5904	3.01618	2.74177	3.16853	3.10017
2.37947	2.19782	2.899	2.54157	2.38532	2.29646	2.58064	2.52888	3.399	3.04646	3.06599	2.76716	2.50154	2.39704	3.66267	3.33357
2.83454	2.61384	2.54841	2.32575	2.44392	2.36677	3.49763	2.87068	3.53572	3.17634	3.20661	2.93806	3.15876	2.92536	3.01716	2.50349
2.51814	2.31794	3.25056	2.95954	2.44392	2.46931	2.34236	2.5445	3.5445	3.0904	2.92243	2.70857	3.22321	3.14021	3.03474	2.58357
2.45173	2.35896	2.37068	2.31111	2.47517	2.34236	2.43611	2.56989	1.69001	1.7154	3.16755	2.88044	3.2154	3.00447	3.46931	3.05036
2.67146	2.60505	2.64118	2.47126	3.10017	2.81208	2.44782	2.47712	2.53572	2.57575	3.63142	3.49958	3.77302	3.40388	2.96247	2.80818
2.64607	2.51814	2.50349	2.53767	2.39704	2.41462	3.12946	2.98884	3.38142	3.13825	2.607	2.57478	1.2779	1.41462	3.44392	3.07478
2.47224	2.23982	2.79353	2.51911	2.50154	2.4781	3.36189	3.03767	2.61482	2.73298	3.18025	2.89802	3.09919	2.96931	2.49665	2.59919
2.72907	2.55818	2.26911	2.40095	1.63337	1.89118	2.60603	2.49958	3.29353	3.15095	3.12849	3.09822	2.58943	2.55232	3.28376	2.94392
2.607	2.39021	3.03474	2.68806	3.49861	3.14509	3.06111	2.79255	2.34626	2.2115	3.12654	2.79939	3.3365	3.04646	3.50739	3.16364
3.31892	2.80232	2.31306	2.23005	3.36482	3.12946	2.44001	2.22517	2.67439	2.64118	3.47907	3.21443	3.24958	3.12263	2.71345	2.43708
2.88239	2.73005	2.91657	2.49958	2.52204	2.3238	2.78376	2.62361	3.5865	3.3863	3.41853	3.20075	3.12458	2.87849	3.19978	3.07575
2.56794	2.19587	2.8238	2.67536	2.38142	2.40388	2.44392	2.44978	1.5904	1.43122	3.09919	2.71443	3.76423	3.47907	2.42439	2.43122
2.58747	2.54841	2.37263	2.36482	2.37947	2.45759	3.26325	2.79743	3.10407	2.78279	3.16364	3.02107	3.21052	2.82282	2.58259	2.66169
1.63337	1.79157	2.50739	2.50349	2.56892	2.32575	1.53083	1.89118	2.48689	2.55915	2.39704	2.29646	2.95075	2.58357	2.30232	2.4322
2.89704	2.47419	3.40779	3.04646	2.36482	2.4947	2.50447	2.47419	2.45466	2.36482	3.26716	3.12946	3.14021	2.91657	2.44197	2.35505
2.38728	2.37068	2.80134	2.59724	2.61384	2.34236	3.31501	2.87068	3.58552	3.29743	3.21247	2.63435	3.21638	2.71833	2.96247	2.46345
3.31306	3.00056	2.79841	2.66169	2.75251	2.58747	2.37263	2.40974	2.70075	2.64411	2.92927	2.63337	3.75446	3.37946	3.19489	3.03181
2.64509	2.34821	3.37165	2.90681	2.70954	2.60603	2.99079	2.75739	1.2779	1.78474	1.70661	0.844309	3.18513	3.00739	3.36579	3.08357
2.75446	2.50154	2.71931	2.70466	2.25251	2.32575	2.57966	2.40388	3.04841	3.05036	3.14607	2.98493	2.56306	2.51911	2.52107	2.44978
3.09626	2.85017	2.42146	2.39021	2.31306	2.44782	2.79646	2.55329	3.7613	3.4195	2.62458	2.50349	3.17439	2.99275	2.55818	2.58161
2.47419	2.52497	2.57771	2.49275	2.32771	2.50447	3.00251	2.73005	2.93513	2.8531	3.24861	2.96443	2.64216	2.44392	2.99372	2.6822
2.61775	2.57966	2.67927	2.44489	3.36677	3.11677	2.52302	2.3238	3.25056	3.08552	2.59431	2.61775	3.73591	3.36189	2.50837	2.60896
3.3072	2.92243	2.65583	2.51814	2.72419	2.69978	2.64118	2.57478	2.88435	2.61775	2.36091	2.5445	3.29548	3.00251	3.30622	2.92927
2.54841	2.36286	3.19685	2.9029	2.25447	2.16072	2.45564	2.33845	3.56013	3.149	3.47712	3.38337	3.18122	2.83357	3.13239	2.87263
2.50349	2.12654	2.35505	2.54353	2.59626	2.45564	2.67048	2.53474	3.15583	2.97029	3.16755	2.83259	3.43904	3.24958	2.95368	2.89509
3.34626	2.80329	3.15876	2.64216	2.72907	2.38532	2.39704	2.2779	1.74763	1.90779	3.23005	2.82087	1.36091	1.62263	3.75935	3.54255
2.53474	2.37068	2.43708	2.34821	2.44489	2.58259	2.36872	2.31306	3.1822	3.10407	3.53962	3.11579	2.86775	2.6822	2.2779	2.50642
2.77595	2.6363	3.11872	2.74275	2.36091	2.34626	2.56208	2.45759	3.20075	2.86775	3.60212	3.48396	2.3238	2.44685	2.48103	2.65486
2.55915	2.29646	2.58064	2.38532	2.60505	2.55915	3.26423	2.80329	3.48591	3.12556	3.12263	2.97712	3.25837	2.899	2.69489	2.44782
3.22419	2.67146	2.72419	2.69099	2.52497	2.47126	2.5865	2.39411	3.30427	3.18611	3.23493	2.89802	2.52302	2.64607	3.63044	3.18708
2.82575	2.65681	2.61482	2.33357	3.3072	3.10114	2.51032	2.52302	3.20759	2.97419	3.45759	3.31306	3.03864	2.60798	3.15779	2.62947
2.44782	2.24958	2.39021	2.20857	2.25935	2.23982	2.57673	2.63825	1.51814	1.70661	3.13142	3.13435	3.57282	3.26423	2.34626	2.33357
2.63728	2.35896	2.52986	2.38825	1.37947	1.93904	2.64314	2.68806	2.60017	2.59822	2.69196	2.66853	3.1197	2.82282	2.62654	2.69196
3.46736	3.0572	2.73786	2.52302	3.16267	3.11091	2.72907	2.60603	3.17146	2.78376	3.02107	2.94685	3.08259	2.91071	3.55232	2.91364
3.54646	2.82087	2.38337	2.24275	2.63337	2.52986	2.76032	2.5572	3.50642	3.21345	3.30525	3.00935	2.47419	2.64997	2.47517	2.68025
3.357	3.16071	2.54743	2.59919	2.44197	2.107	2.50739	2.44685	2.90486	2.65486	3.26423	3.07868	2.49079	2.46345	3.08454	2.96931
2.982	2.61677	2.08259	2.29841	2.49958	2.78572	2.56501	2.44685	2.89802	2.87068	3.107	2.90876	2.41755	2.26716	2.75935	2.65388
2.86775	2.69685	2.89118	2.76521	2.70564	2.53474	2.63532	2.30915	3.00056	2.92927	2.95954	2.91755	3.62068	3.35798	3.54548	3.07478
2.56697	2.28083	2.77986	2.78864	3.1197	2.86579	2.57771	2.32575	3.19685	2.7945	3.31599	2.91071	2.78181	2.68904	2.3404	2.55427
2.34821	2.44392	2.37947	2.4322	2.27107	2.57282	2.54646	2.50154	3.2281	2.86775	3.56501	3.40388	2.71736	2.43415	3.60798	3.28767
2.68025	2.32185	3.27497	2.89509	3.22029	2.90388	2.76423	2.54841	2.94782	2.83357	3.00447	2.93611	3.16364	2.87849	3.21247	2.73396
3.57478	3.06208	2.64118	2.62947	2.74079	2.57771	2.42634	2.44392	3.05232	2.84822	3.21345	3.02107	2.59236	2.73396	3.39314	3.31599
2.50739	2.31306	2.56794	2.44392	2.48689	2.43708	2.66462	2.56892	3.34821	3.06696	2.52204	2.66072	1.4615	1.47712	3.1988	2.73396
2.48396	2.41755	3.25446	2.76814	2.46833	2.42439	2.5445	2.66462	1.66267	1.53083	3.23005	3.11189	2.62068	2.57966	2.87849	2.89509
3.14118	2.66364	3.02693	2.8404	3.38532	3.15388	2.70661	2.62165	2.68318	2.69587	3.52009	3.35603	3.29353	2.7779	1.5904	1.82575
2.49763	2.39021	2.71833	2.50349	2.28279	2.18708	3.12751	2.85603	2.6695	2.50739	2.92048	2.78767	3.31697	3.02693	2.87556	2.79646
2.75349	2.5738	2.48689	2.63337	2.68025	2.39704	2.10017	2.56306	3.1822	2.76325	2.57673	2.53376	3.17048	3.06208	3.04646	2.64802
2.3404	2.32185	2.99372	2.87068	2.55818	2.54939	2.47907	2.54353	3.41072	3.24763	3.46345	3.10603	3.59919	3.33357	2.23982	2.62068
2.52204	2.46833	2.649	2.41072	3.21443	3.11872	3.53181	3.04255	1.30036	1.78474	1.61189	1.36091	3.03767	2.93708	3.40583	3.09529
2.19782	2.28474	2.72224	2.65681	2.68708	2.53962	2.399	2.55915	3.25251	3.03864	3.14509	2.85407	1.49079	1.74763	3.107	2.71247
2.52986	2.61579	2.46638	2.54939	2.54939	2.60603	2.61091	2.27107	3.13142	2.96345	3.47419	3.21736	3.06989	3.11384	1.7154	1.53083
2.42243	2.17536	2.47419	2.38728	3.30134	2.76814	3.05622	2.84626	3.10993	3.05329	3.24568	3.02888	3.69782	3.40193	3.37361	3.19392
3.26911	2.63532	2.4322	2.46345	1.70661	1.63337	2.05232	2.53474	2.53376	2.42927	3.00251	2.83161	3.15974	2.97907	2.99177	2.79157
2.80622	2.58357	2.52888	2.44782	3.16755	3.03571	2.44978	2.35896	3.22029	2.9195	3.2115	2.77986	2.65095	2.58161	3.024	2.97419
2.47907	2.38142	2.07185	2.37068	2.65779	2.50349	2.9615	2.74568	1.4615	1.72419	3.79548	3.50935	3.39509	2.899	3.21833	3.07282
2.53962	2.46833	2.45564	2.48493	2.86091	2.74275	2.53474	2.60017	3.03669	2.80525	2.63239	2.55818	3.22419	3.10505	2.76325	2.54743
2.3404	2.35017	2.51228	2.50056	3.44001	2.90681	2.83161	2.85896	2.62068	2.52986	2.60505	2.43122	3.22517	2.78474	3.39021	2.80329
2.82087	2.51716	3.34626	3.08747	2.68122	2.43122	3.01423	2.80427	2.88728	2.62263	3.09333	2.90583	2.39704	2.44489	3.15876	2.74665
3.22614	3.05525	3.13142	3.00544	2.357	2.33845	2.2779	2.50154	2.27107	2.31306	3.75544	3.42927	2.74763	2.81013	3.55525	3.36384
2.67634	2.58259	3.2115	2.82771	2.68708	2.61872	2.79743	2.77595	3.00251	2.90193	3.93708	3.64802	2.96638	2.88239	3.05818	2.92634
2.47224	2.4322	3.20466	2.89411	3.04939	2.84626	2.47517	2.53083	3.05915	2.58259	2.80232	2.77693	2.53474	2.53962	3.30818	2.79157
2.43708	2.32966	3.11872	2.83357	2.57478	2.43904	3.28572	2.8697	3.28083	3.1988	3.81599	3.6363	2.72907	2.5738	3.29646	3.08552
3.15779	2.70075	2.63825	2.607	1.63337	1.93415	2.84626	2.62947	2.63825	2.47419	2.79841	2.60896	3.5738	3.274	2.62068	2.73396
2.47224	2.36091	2.27107	2.44197	3.10798	2.79157	2.74275	2.77009	3.07771	2.79548	3.21052	2.86482	3.1031	2.70173	3.17927	2.63239
3.19978	2.84138	3.024	2.93415	2.79841	2.62947	3.51911	2.88728	2.11384	1.70661	2.2779	2.36677	2.73786	2.48103	2.83259	2.88337
3.09724	2.83552	2.41755	2.38532	2.57087	2.56404	2.5865	2.43708	3.04353	2.774	3.232	3.02107	2.91267	2.89704	3.18122	3.06599
2.70368	2.50154	3.29157	3.02693	2.25739	2.37068	3.34138	2.83161	3.12556	2.95368	3.17048	3.00251	3.54157	3.18415	2.59236	2.52497
3.23884	2.87654	3.37654	2.97419	2.59529	2.64216	2.56013	2.607	3.31989	3.12849	3.63142	3.30329	3.18513	2.68904	3.38435	3.12458
2.52888	2.53376	3.17146	2.78279	2.68122	2.58161	2.68708	2.66169	2.54939	2.55818	3.17536	2.86384	3.63923	3.26325	3.42634	3.02302
3.19392	2.67634	2.32771	2.35407	2.69001	2.7115	1.67146	1.67146	3.17146	3.09333	3.68806	3.3863	2.71736	2.58064	2.7115	2.57282
2.53474	2.38532	3.41853	3.1529	2.68025	2.60407	2.66755	2.49958	3.22224	3.01618	1.57966	1.51814	3.57771	3.19489	3.29841	2.7906
2.81208	2.60017	2.46931	2.26911	2.8238	2.59138	2.70661	2.49763	3.08259	3.01814	3.15779	2.99275	2.63337	2.58454	3.04841	2.93708
2.72712	2.69685	2.72126	2.55818	2.57771	2.46833	2.51423	2.37458	3.73396	3.46833	3.60505	3.27986	3.14411	2.91853	3.42732	3.20466
3.29743	2.68611	2.56306	2.40583	2.44489	2.50056	2.42927	2.34821	3.17732	3.12361	3.03767	2.87947	3.22224	2.82282	2.88728	2.66755
2.52204	2.35505	2.73786	2.60798	2.61384	2.44001	2.43611	2.5738	3.30329	2.91853	2.86775	2.75837	2.72224	2.56013	2.69001	2.60798
2.46345	2.22224	1.54353	1.64314	3.10114	2.80525	2.52693	2.56404	2.68318	2.49763	3.41755	3.28572	2.97126	2.80329	3.33454	2.91657
2.30232	2.4322	2.81501	2.51716	2.40583	2.2447	2.50739	2.4615	3.50837	2.90681	3.44978	3.2906	3.1363	3.01911	2.23493	2.35407
1.57966	1.80525	3.06501	2.92829	3.30232	3.10798	3.12556	2.88337	2.70368	2.46345	3.06306	3.07771	1.43122	1.67146	3.32868	2.76521
2.76228	2.607	2.92439	2.64021	2.67439	2.44001	2.71833	2.55134	3.42439	3.27302	3.56794	3.32771	2.89704	2.78474	3.18513	3.07282
2.75544	2.56013	2.70564	2.51911	3.40681	3.16755	3.12849	3.02009	3.53572	3.15388	2.51814	2.64607	2.92927	2.81989	3.07087	2.79841
2.46638	2.28474	3.09626	2.81013	3.26716	2.94392	2.47419	2.54939	3.21638	2.89704	2.84626	2.77107	2.78474	2.55329	2.61091	2.45564
2.52595	2.29157	2.37654	2.399	2.67536	2.65193	2.61384	2.48786	2.52986	2.54646	3.25642	2.98493	3.48689	3.32282	2.96736	2.80329
2.54255	2.33552	2.5738	2.61189	3.07087	3.05329	3.06013	2.64509	2.46052	2.6529	1.50447	1.6988	1.50447	1.34236	2.62263	2.46931
2.86286	2.57282	2.64509	2.58845	2.51423	2.37458	2.81013	2.55427	3.20857	3.34138	3.12165	2.63825	3.53474	3.40193	2.93708	2.77693
2.62849	2.62361	3.17732	3.05427	3.42536	3.25154	2.99861	2.70661	2.49079	2.45564	3.26325	3.05329	3.43122	3.09626	3.17536	2.89997
2.72029	2.50642	2.73786	2.64118	2.4195	2.4029	3.36091	2.86091	3.2613	2.87947	3.11384	3.03376	3.1529	2.98689	1.60114	1.97712
3.41072	2.90095	3.2613	2.73689	2.36091	2.42439	2.52204	2.52497	3.16071	3.0113	2.61189	2.42634	2.64997	2.73103	3.14216	3.12751
2.49665	2.42732	2.84919	2.65681	2.66072	2.58454	2.40974	2.54255	3.06794	3.04646	3.11872	2.81599	2.94294	2.54646	1.5904	1.76325
3.48786	3.02888	2.62458	2.52204	2.96443	2.89607	2.23005	2.52302	3.33845	2.80525	1.66267	1.83845	2.74861	2.71443	3.73591	3.3697
3.28083	2.94392	3.04646	2.97224	2.64118	2.42732	1.25446	1.81892	1.62263	1.90779	2.99177	2.94197	2.64997	2.49079	3.37165	3.03767
3.12361	2.78864	3.00056	2.74958	2.56306	2.52693	2.66853	2.43904	3.22029	2.98786	2.41755	2.30036	3.10896	2.98396	3.00544	2.7906
2.48982	2.28474	2.45564	2.4615	2.72517	2.57966	3.30427	2.92243	3.47614	3.30622	3.09431	2.93806	3.5904	3.19782	2.67341	2.5445
3.28181	2.70564	3.30329	2.94392	2.60505	2.48689	3.21736	2.97224	2.62849	2.56892	3.3531	3.28572	2.36482	2.33161	2.41267	2.29646
2.64411	2.4195	2.55329	2.68708	2.65681	2.51521	2.36091	2.36872	3.23689	2.66755	3.15486	3.02204	3.23005	2.80818	3.18806	2.8863
2.85114	2.60114	2.38825	2.05622	2.73689	2.38337	3.26228	3.06013	3.20271	2.99079	3.22126	2.97126	3.62556	3.3863	2.48786	2.58259
2.56989	2.4615	3.16169	2.89411	2.54939	2.43904	2.81599	2.52595	3.05232	2.89411	2.59529	2.46931	2.649	2.75544	2.3404	2.56306
2.44197	2.47419	3.05036	2.75837	2.59529	2.56697	2.46443	2.54841	2.74861	2.44782	3.607	3.39411	2.40779	2.44392	2.38337	2.48396
2.22517	2.25935	2.61189	2.57282	2.73005	2.57087	2.89997	2.68415	3.36677	3.03571	3.23982	3.30622	3.01325	2.96736	3.35798	2.61579
2.36286	2.06013	3.27204	2.87751	2.35017	2.32966	2.54743	2.54939	3.17634	2.84919	3.68806	3.32185	3.12165	2.8531	2.64118	2.46052
2.95466	2.66462	3.28962	3.05915	3.33161	3.11677	2.95173	2.8404	2.78572	2.81306	2.92927	2.58161	3.23786	3.01228	3.19099	2.98493
2.40388	2.24958	1.34236	1.93904	2.61872	2.29646	2.37654	2.39704	2.45271	2.57282	1.62263	1.95368	3.36286	3.14411	2.98493	2.81306
2.74079	2.36872	1.43122	1.47712	2.37263	2.44978	2.71736	2.48982	2.69978	2.47712	3.55232	3.35114	3.37361	3.17439	3.14314	2.8697
3.39802	2.89021	3.27107	2.95564	3.05134	2.77986	2.56892	2.63825	2.66853	2.58747	3.52497	3.28376	3.77497	3.6363	2.91267	2.87068
1.44685	1.53083	2.58747	2.39021	2.61775	2.45759	2.6656	2.66267	3.12946	2.81013	3.38044	3.28767	2.64607	2.73396	3.30915	3.05622
3.25935	2.88825	2.73103	2.60896	2.71443	2.57771	2.77302	2.77888	3.55915	3.13337	3.24568	3.11677	3.48591	3.14216	3.14607	2.87947
3.17439	2.89021	2.38142	2.29646	2.71345	2.69685	2.40095	2.43904	2.5738	2.62556	3.40095	3.28181	3.44782	3.07771	3.45954	2.82282
2.55329	2.47517	3.17829	2.93708	2.50154	2.46052	2.70173	2.51814	2.54939	2.56892	3.3404	3.30427	2.46345	2.35896	3.11677	2.71052
2.88923	2.81501	2.49763	2.37654	3.2613	3.13728	2.4947	2.52497	3.19392	3.03571	3.61872	3.1363	3.07478	2.7945	3.42829	3.07771
2.97517	2.8238	2.399	2.48396	2.65779	2.59431	2.57575	2.68904	3.21833	2.71443	3.64216	3.49372	2.67146	2.58357	3.36579	3.01423
2.91071	2.68904	2.9488	2.732	2.74861	2.66072	2.62556	2.64216	3.05915	2.73103	2.35212	2.48689	2.96345	2.64802	2.8072	2.59919
2.49275	2.33845	3.01911	2.79646	2.4322	2.51911	2.45759	2.44782	2.30525	2.42146	1.6988	1.97224	3.63337	3.38337	2.48493	2.35896
3.35896	2.97517	3.28767	2.95271	3.23005	2.98298	2.35017	2.41462	3.59724	3.14118	3.5572	3.33064	2.52497	2.56892	2.50154	2.58064
2.46443	2.38337	2.70271	2.59919	3.01325	2.86579	2.2779	2.53572	2.55427	2.54353	2.54157	2.62849	3.03571	2.9156	3.24958	3.232
3.4195	3.04255	2.69782	2.45271	2.39411	2.34626	1.79157	2.01618	1.34236	1.87458	2.46931	2.48982	3.28962	2.87165	3.19196	3.01228
1.51814	1.66267	2.90779	2.69978	2.99665	2.7906	2.43708	2.53572	3.45368	3.31599	2.607	2.6197	2.49079	2.56501	2.98298	2.99861
1.70661	1.64314	1.53083	1.2779	2.73982	2.60407	2.67732	2.51521	3.01911	2.77009	3.08552	3.00935	2.77595	2.62165	2.61482	2.70466
2.79353	2.54743	2.59529	2.37751	2.78864	2.67927	2.57282	2.62263	3.4615	3.3697	3.34919	3.03376	3.1197	2.69392	3.37263	3.11091
3.07673	2.79743	2.60017	2.33845	2.98786	2.93513	2.49372	2.53864	1.5904	1.66267	3.16071	3.11677	3.74275	3.32673	3.28864	2.62458
2.24958	2.31111	2.68122	2.59431	2.98591	2.80427	3.17146	2.80329	2.94489	2.90193	3.35017	3.05427	3.50642	3.17927	3.00349	2.7779
2.68318	2.34236	2.75935	2.56892	3.18318	2.78864	2.64704	2.53572	2.84236	2.59529	3.42536	3.23689	2.86286	2.73982	2.74177	2.70564
3.3365	3.09724	2.92341	2.72419	2.44782	2.41267	2.53864	2.40974	3.35114	3.149	3.17146	2.86384	2.80134	2.74079	2.63728	2.649
2.45173	2.36286	2.42732	2.4615	2.37751	2.399	2.90779	2.7154	3.16364	3.14802	3.2115	3.09919	3.29353	3.274	2.74568	2.69782
2.31111	2.16072	1.67146	1.62263	3.09529	2.81208	2.50056	2.47224	3.45368	2.87947	3.05818	2.82771	2.83845	2.47517	3.09138	3.107
2.79353	2.62165	2.43904	2.42732	3.02107	2.9195	2.73786	2.46443	3.09822	2.80232	2.48493	2.65486	2.63435	2.67634	2.46833	2.46345
2.63239	2.51814	2.60505	2.60798	3.37751	3.15193	2.74861	2.48982	3.21345	2.69099	3.36872	2.77595	2.79353	2.75544	2.51423	2.28279
2.69196	2.58259	2.58454	2.55329	2.54353	2.47907	3.21345	2.83064	2.55622	2.50739	3.13435	2.85603	3.35114	3.24763	3.32868	3.25642
2.59626	2.52302	2.37751	2.28474	2.5445	2.45759	2.50447	2.27107	2.47419	2.41072	2.95564	2.63728	3.16169	2.62654	3.12654	2.99275
2.38825	2.44685	2.48689	2.32966	2.5904	2.57282	2.52302	2.37654	2.43904	2.47419	3.12654	2.99568	2.97224	2.91267	2.85896	2.65193
2.91657	2.59919	2.67829	2.68025	2.45759	2.35407	2.39704	2.20857	3.28279	3.13728	3.09431	2.76618	2.42146	2.53376	3.09626	2.93708
2.51911	2.2779	2.6529	2.43904	2.42243	2.29646	2.28962	2.34626	2.56306	2.62263	3.31989	3.12654	3.27888	3.07282	1.89704	2.02888
3.3404	2.76716	2.67634	2.75154	2.5738	2.62751	2.63825	2.48689	2.69099	2.4947	3.27986	2.89118	3.28572	3.21638	3.61579	3.03864
2.57771	2.31306	2.63337	2.53962	2.59919	2.36482	2.69978	2.50739	3.14704	2.96833	2.56892	2.43611	3.08747	2.90095	2.59431	2.60017
2.76325	2.5865	3.00642	2.86775	2.2447	2.43415	2.42634	2.399	2.65974	2.63825	3.25349	3.1363	2.90388	2.732	2.73591	2.68318
2.56013	2.30232	2.22224	2.33845	2.33552	2.45466	2.78279	2.46345	2.81404	2.67146	3.02302	2.82478	2.81794	2.732	2.98005	3.01423
3.25642	2.93513	2.91462	2.80134	2.58357	2.44782	2.3404	2.48689	3.11384	2.6695	3.32673	3.28669	3.61091	3.4195	2.2115	2.52497
2.75056	2.24275	3.25056	2.91267	3.04548	2.84822	2.51228	2.56404	3.08454	2.80134	2.9195	2.87849	2.97907	2.90486	2.56892	2.35505
2.63239	2.39704	3.40583	3.00447	2.47419	2.54841	2.54255	2.4195	3.18122	3.02009	2.87947	2.649	2.86482	2.56404	3.06404	3.01423
2.58161	2.51911	2.95173	2.78864	2.2779	2.17536	2.60017	2.39607	2.66169	2.69001	2.87556	2.95564	3.45466	2.78181	2.46443	2.43122
2.43708	2.36286	2.67536	2.62947	2.60896	2.50154	1.55622	1.34236	3.24568	2.96833	3.31697	3.2281	2.9947	2.78474	3.22907	3.04353
2.83552	2.75642	2.74568	2.42439	3.31892	3.07868	2.7115	2.51814	2.2115	2.42146	3.5865	3.18806	3.17829	2.93708	2.49079	2.5865
2.55818	2.38728	2.61775	2.57478	2.61775	2.41267	2.87751	2.75349	3.19196	2.8404	2.43415	2.48493	3.14021	2.87263	1.57966	1.34236
2.64118	2.22224	2.399	2.50154	2.63337	2.50739	3.35407	3.01228	1.43122	0.999582	3.49177	3.24958	2.8404	2.76521	2.47224	2.52497
3.17439	2.85114	3.14021	3.01716	2.62458	2.63435	2.61677	2.69294	2.4195	2.67146	3.20759	2.79646	3.21345	2.91853	2.55427	2.58259
2.29353	2.28083	2.63728	2.4947	2.35505	2.36286	2.67634	2.37751	3.774	3.56989	2.92634	2.81794	2.96638	2.70368	2.76325	2.74958
3.44001	3.08454	3.15974	2.79646	2.60798	2.45759	2.51032	2.48103	2.98298	2.81794	2.55134	2.48103	2.62165	2.56306	3.45857	3.19587
2.54353	2.47517	2.60896	2.5865	3.45954	3.21345	3.33552	2.92927	3.29743	3.11482	3.21931	3.12751	2.89509	2.69196	2.69489	2.62947
3.17829	2.81794	2.74665	2.6363	2.55329	2.4322	2.45466	2.59138	1.49079	1.92927	3.13337	2.76716	3.12849	3.00935	2.62458	2.5904
2.54841	2.41267	3.06208	2.81697	3.4195	2.98103	3.05427	2.93122	3.22029	3.2115	3.15486	2.9781	2.54157	2.399	2.7613	2.79743
2.56697	2.49079	3.0738	2.67829	2.50837	2.56306	2.78767	2.69489	2.96052	2.78572	2.55818	2.357	2.86677	2.70466	2.87458	2.86482
2.54353	2.19587	2.39607	2.43122	2.99275	2.89509	2.68415	2.45759	2.81794	2.75349	3.58259	3.19489	2.81306	2.54353	3.14411	3.0865
3.20857	2.72517	2.31989	2.33552	2.70759	2.48689	2.4195	2.44197	2.61384	2.77888	3.56892	3.15583	1.53083	1.2779	3.49177	3.11482
2.69978	2.44197	2.53181	2.482	2.399	2.49763	2.57673	2.54841	3.21833	2.98982	2.46345	2.59529	3.20857	3.13728	2.97614	2.41462
3.19099	2.56989	2.32185	2.33845	2.2115	2.37654	2.8072	2.60407	2.99763	2.78474	3.04255	2.83259	1.67146	1.62263	2.55134	2.59822
3.27302	2.83259	2.67048	2.68122	2.58161	2.62068	2.52302	2.39021	2.95661	2.70271	3.46736	3.04548	3.12849	2.9156	2.57575	2.51228
2.75837	2.53962	3.03571	2.74177	2.48493	2.43708	2.56404	2.5572	2.82087	2.72517	3.60212	3.47224	3.14411	2.86677	2.58943	2.53181
2.52107	2.37751	2.85114	2.42439	2.50349	2.43904	2.43708	2.42634	3.43415	3.24372	2.61482	2.4322	3.03376	2.74568	2.72712	2.63728
2.44001	2.37458	3.10896	2.83357	2.85407	2.51423	2.89997	2.75446	2.63728	2.65193	1.47712	1.67146	3.74177	3.38923	0.902903	1.94392
2.55329	2.40974	2.25739	2.31111	2.46931	2.44978	3.04841	2.75642	3.16853	3.024	2.60798	2.52204	3.2613	2.9029	3.14704	2.6656
3.18708	2.85896	2.45857	2.43611	2.47224	2.45466	2.649	2.36091	2.68611	2.57673	2.38337	2.54939	2.50739	2.59822	3.2945	3.09822
2.53962	2.37654	3.1695	2.86286	2.39021	2.43415	2.63435	2.4195	3.38825	3.18318	3.57478	3.41267	2.51228	2.59431	3.17732	2.84236
2.56306	2.37458	3.20564	2.81599	3.14997	2.90974	2.35505	2.50154	3.28962	3.10017	3.10798	2.87654	3.62751	3.14216	3.53181	3.1988
2.86091	2.58357	2.62165	2.4322	2.43708	2.399	2.25251	2.10017	3.3072	2.86091	3.16364	2.95368	3.1988	2.99568	3.39704	3.10114
3.36091	2.97907	2.72419	2.42439	2.48396	2.61189	3.45954	2.98103	2.732	2.53474	2.47419	2.42634	3.09626	2.56989	1.62263	1.41462
3.1363	2.83161	2.99861	2.649	1.23005	1.92927	2.23982	2.16364	3.81111	3.48493	3.28767	2.97029	3.32185	3.20075	3.31794	3.09822
2.52107	2.39607	2.67634	2.46833	2.99177	2.82771	2.47517	2.46931	2.80329	2.68611	1.39704	1.95368	3.57673	3.33552	2.72029	2.45564
2.63435	2.50739	2.53474	2.35017	2.50642	2.54939	2.41462	2.28083	2.87654	2.73005	3.33552	3.23005	3.42732	3.14997	1.36091	1.69001
2.89314	2.62068	2.28083	2.28767	2.96052	2.86482	2.62751	2.52986	2.35212	2.37068	2.9195	2.60993	2.9781	2.88532	3.19587	2.91657
2.43708	2.20661	3.12946	2.97322	2.49665	2.41755	2.69392	2.65779	3.44099	3.41755	3.36189	3.19001	3.25935	2.76423	3.03864	2.87556
2.51911	2.59724	2.55622	2.55427	2.62068	2.47517	2.44489	2.45564	3.72322	3.37068	3.07868	2.84236	3.3863	3.31501	3.28279	2.96833
2.73786	2.57673	2.54255	2.20857	2.83064	2.60603	2.64997	2.43904	3.16755	3.0113	3.20759	3.12556	3.03571	2.69685	2.75739	2.72126
2.50154	2.64216	2.41072	2.31306	3.37263	3.1695	2.45173	2.50056	3.22321	2.92927	2.79157	2.607	1.79841	1.86872	2.42732	2.60407
2.73786	2.3072	2.58747	2.55915	2.41755	2.40583	2.5738	2.58161	2.45564	2.58747	2.87947	2.48982	3.42536	3.14021	2.30525	2.35407
1.41462	1.73982	2.37947	2.53181	2.51911	2.54939	2.72419	2.68708	2.74958	2.71443	3.16071	3.06013	2.71052	2.67536	3.16755	3.15876
3.28376	2.8697	2.46833	2.29841	2.44392	2.37751	2.899	2.81306	2.70661	2.61189	3.07282	2.69685	1.36091	1.81892	3.55818	3.35114
2.39607	2.53376	3.3404	3.03083	2.46931	2.55818	2.61482	2.61189	2.94978	2.65095	2.93122	2.81013	3.29548	3.11286	3.24763	2.96052
2.28279	2.42439	2.59626	2.39021	3.45954	3.30525	2.75739	2.63728	2.73493	2.6529	3.07966	2.83357	1.76325	1.36091	3.52107	3.1197
2.32966	2.36872	2.732	2.52204	2.61775	2.53767	2.50837	2.63337	3.44197	3.08064	3.1656	2.76423	3.34431	3.024	3.46247	3.09236
2.89509	2.64607	3.23786	3.0406	2.75739	2.62947	2.61872	2.66755	3.12556	3.10212	3.21052	2.83161	3.20173	2.86775	3.41853	2.89509
2.49958	2.4195	2.49275	2.53962	2.37458	2.55427	2.67927	2.55329	2.45173	2.58259	3.4156	2.92341	1.36091	1.63337	2.56892	2.43611
2.60114	2.46345	2.60407	2.40388	3.01716	2.87556	2.41072	2.53962	3.03669	2.89314	2.62458	2.61677	3.11677	2.9781	3.13239	2.93708
2.53864	2.48689	2.49275	2.48493	2.75837	2.60407	2.66462	2.50837	3.26032	3.02888	2.59919	2.48103	3.04646	3.0113	3.46052	2.91267
2.82966	2.63728	2.59529	2.51716	3.20271	3.15486	2.55427	2.69294	2.61775	2.62458	2.51814	2.43904	3.20368	2.96052	3.2281	2.86091
2.47517	2.51228	2.399	2.36091	3.09822	2.88923	2.63337	2.59236	3.0904	2.92927	2.76521	2.5904	3.81989	3.06794	2.94685	2.89216
2.94978	2.76228	3.21345	3.00056	2.55818	2.32575	2.35212	2.32771	3.69099	3.46736	3.09431	3.00251	3.27497	2.84138	2.87654	2.66267
3.36091	2.91462	2.81599	2.78864	2.99177	2.80036	2.6031	2.63337	3.22029	2.82575	3.05036	2.62068	3.20954	2.85505	2.58259	2.44978
2.99958	2.61384	2.68708	2.53962	2.40974	2.60993	2.66657	2.46833	2.68708	2.78864	1.93415	1.66267	3.36579	3.22321	2.99861	2.76521
3.53474	2.98786	2.47517	2.41755	3.20271	2.88532	3.06794	3.02693	1.50447	2.30036	3.28279	2.89509	2.62458	2.56306	2.85407	2.82771
2.49079	2.53474	2.96833	2.62947	2.35017	2.60798	3.21736	2.71345	3.21638	2.86189	2.53864	2.3238	3.55622	2.84333	3.32282	3.07087
2.80134	2.46931	2.53572	2.47224	3.00251	2.60114	2.25935	2.4322	3.13142	2.78669	1.55622	1.83845	3.43415	3.07771	2.70759	2.48982
2.482	2.17243	2.43122	2.3072	2.56794	2.4947	2.85603	2.69685	2.66169	2.55915	3.50935	3.38728	2.45564	2.54743	2.3238	2.41755
2.79939	2.70759	2.6529	2.75837	2.60896	2.60798	2.99079	2.67927	2.92048	2.81013	3.27986	2.99079	3.0738	2.62654	3.38044	2.98298
2.40779	2.21931	2.63337	2.60505	3.07771	2.73396	2.38532	2.41657	2.82868	2.67048	2.76618	2.63825	2.64704	2.58454	3.44001	2.857
2.49275	2.35407	3.37654	2.94392	2.54743	2.38337	2.5445	2.4781	3.04353	2.58454	3.03376	2.63825	2.69294	2.64802	2.62165	2.79646
2.35407	2.45759	2.39021	2.36286	2.63728	2.54939	2.72419	2.55232	1.62263	1.97224	3.69489	3.24275	2.83747	2.69196	3.39216	2.96443
2.64118	2.39704	2.56208	2.41072	2.72614	2.55329	2.48396	2.36872	3.28669	2.86579	3.45368	3.25446	2.15486	2.35017	2.72321	2.55329
2.79353	2.62068	2.87556	2.75349	2.67243	2.60798	2.81404	2.72419	3.4156	3.14509	3.14118	2.77302	3.49763	3.19782	3.32087	2.74177
2.5738	2.482	2.63728	2.53572	2.53864	2.49763	2.46345	2.42439	3.31697	2.8365	3.32771	2.83845	3.16755	2.6656	2.73786	2.69196
2.42634	2.09333	2.65974	2.60603	2.56306	2.61775	2.54743	2.44489	3.31013	2.97126	3.28669	3.08259	2.70661	2.55818	3.22126	2.83943
2.67439	2.36091	2.73103	2.55134	2.36091	2.31501	2.31111	2.42927	2.60798	2.64118	2.28962	2.47224	3.42048	3.33357	2.98103	2.69782
2.63728	2.61189	2.56404	2.53572	2.38532	2.54157	2.51032	2.44489	3.19587	2.80134	3.28962	3.08845	3.15193	2.73689	2.33357	2.41462
2.36286	2.52497	2.74568	2.48396	2.46931	2.36482	2.9029	2.80134	3.12458	3.03279	3.45661	3.29157	3.45564	2.94392	3.62458	3.14997
3.11384	2.80525	2.74372	2.56989	3.24665	3.06794	2.36677	2.05232	3.12361	3.09431	2.33161	2.66364	3.75739	3.27693	2.92732	2.74568
2.52986	2.58259	3.22614	2.94587	2.4195	2.43708	2.37947	2.44392	3.59333	3.05232	3.43415	3.23103	3.53572	2.96638	3.14216	2.81599
2.53474	2.40779	2.76325	2.56501	2.50154	2.21931	2.67634	2.38142	3.14314	2.76228	2.36091	2.47907	3.41853	2.95271	2.55329	2.57087
2.6656	2.62165	2.51521	2.5113	2.72419	2.53572	2.47517	2.44782	3.0904	2.80525	3.09529	2.99958	2.97712	2.81794	3.149	2.9947
3.26325	2.96247	2.55427	2.53962	2.97614	2.66755	3.09529	2.92048	3.16071	3.00642	2.37751	2.38728	3.44392	3.27107	3.30036	2.88923
2.72224	2.4615	2.39021	2.34626	2.38142	2.36482	2.5445	2.5113	3.61775	3.07771	2.76618	2.71638	3.22321	2.81306	3.12946	3.15388
1.50447	1.76325	3.06013	2.70857	3.08845	2.77009	2.50447	2.47224	2.25251	2.83161	3.12946	2.81989	3.37263	3.10993	3.2945	3.07575
2.35505	2.4781	2.62458	2.47419	2.94782	2.80036	2.50739	2.47517	2.58747	2.56697	2.7115	2.62165	3.32185	3.04548	3.54548	3.13044
2.5865	2.56013	2.76618	2.70564	2.44489	2.6822	2.95466	2.74665	3.10017	2.97419	3.11677	2.84626	3.02107	2.67146	3.44685	3.09431
2.86775	2.52302	3.25935	3.06892	2.982	2.8863	2.84138	2.774	3.01911	2.97907	2.56892	2.58747	2.58357	2.44392	1.60114	1.82575
3.06404	2.86677	2.38532	2.46443	2.44489	2.59724	3.0406	2.74958	1.67146	1.62263	2.72907	2.48396	1.25446	1.93415	2.52204	2.62068
2.38728	2.37263	2.94489	2.83454	2.74665	2.43122	3.49763	2.87361	3.24763	3.05427	3.19978	2.93708	3.43806	3.14411	3.01911	2.56306
2.66169	2.41755	2.62849	2.50642	2.63728	2.63825	2.5865	2.41072	3.22126	3.06989	2.53962	2.42634	3.00251	2.95173	2.54353	2.51423
3.22321	2.81989	2.61482	2.46052	2.88532	2.53376	2.54841	2.50447	3.12556	2.88435	2.27595	2.44001	2.50349	2.61384	3.12165	2.85114
2.75056	2.47126	2.5113	2.45466	3.48786	2.98982	2.60896	2.55622	1.51814	1.7779	3.46345	3.3238	2.5865	2.61872	2.66657	2.84431
3.23786	2.90486	3.43122	3.16071	3.36091	2.88825	2.46833	2.59822	3.02204	2.74763	3.20759	3.10114	2.53376	2.51521	3.59138	3.08259
2.69294	2.52302	3.12751	2.95075	3.31111	3.07868	2.69978	2.44197	3.1031	2.78376	4.01814	3.75349	3.55915	3.13142	2.92439	2.87751
3.09138	2.91462	2.85603	2.73005	2.59919	2.58357	2.58747	2.44197	3.24861	3.03474	2.5738	2.11384	2.75642	2.60603	3.19099	2.69099
3.03083	2.76521	2.72419	2.46345	2.66072	2.58357	2.77693	2.69196	3.36189	3.19001	3.34236	2.89704	3.16267	2.84236	3.34626	3.08943
2.7154	2.61189	2.53864	2.50837	2.42439	2.607	3.10603	2.86189	2.61775	2.65193	2.92927	2.62068	3.55232	3.28376	3.5113	3.19001
2.80232	2.70759	2.39021	2.35407	2.607	2.53083	2.649	2.51032	2.94294	2.61872	2.83943	2.41267	3.50935	2.94489	2.74958	2.62751
2.41072	2.28767	2.76814	2.75935	2.87263	2.482	2.64216	2.33357	3.11482	2.99275	2.70564	2.54353	3.48689	3.27497	3.53083	2.76521
2.63435	2.61872	2.43708	2.43122	2.53181	2.44392	2.66072	2.54646	3.39704	3.14704	3.2779	3.09919	2.83357	2.6529	3.29548	3.06794
2.54255	2.2447	2.4615	2.41755	2.74275	2.59626	2.48493	2.44782	3.41853	3.35017	3.18025	2.96247	3.6363	3.31404	3.05622	3.18904
2.90388	2.59919	2.38142	2.2115	2.63435	2.49958	2.47907	2.52595	3.1031	2.80818	3.08454	2.9029	1.6529	1.49079	2.65583	2.60114
3.09333	2.8238	2.47224	2.53376	2.44489	2.34236	2.70759	2.65388	3.13142	2.90486	3.35017	3.07966	3.25154	3.19294	2.87654	2.76618
2.48982	2.37751	2.59236	2.49665	2.61384	2.66267	2.8404	2.50056	3.45368	3.1197	3.14997	2.68415	3.35896	3.03767	2.58259	2.53083
2.54939	2.4029	1.49079	1.49079	3.16267	2.89411	3.14997	2.69196	3.07575	2.61579	3.45368	3.20368	3.10505	2.87068	2.15193	2.29841
2.83747	2.47712	2.65974	2.70759	2.42439	2.28962	3.49763	2.75154	3.04939	2.54353	2.8072	2.82673	3.21931	3.01911	2.70661	2.58161
2.21736	2.43611	2.89216	2.56404	2.77009	2.68708	2.56989	2.4781	2.86189	2.69978	2.92243	2.90876	2.56892	2.36286	3.357	3.07771
2.38337	2.00837	2.6822	2.55329	2.46443	2.37654	2.39607	2.35212	3.107	2.96931	3.80622	3.68708	3.20759	3.08845	1.63337	1.43122
2.31501	2.62947	2.6529	2.77009	3.33454	2.96443	2.33161	2.15193	2.68904	2.46833	3.12165	3.01228	3.30525	3.03279	2.99079	2.83064
2.64118	2.49665	2.72907	2.55818	2.58259	2.61189	2.43904	2.52302	2.55427	2.399	3.0572	2.99763	3.27204	3.13532	2.52302	2.54353
2.64118	2.29646	2.70759	2.37751	2.58357	2.47419	2.91071	2.70661	3.01911	2.73103	3.18122	3.10798	3.73005	3.32868	3.26423	2.77107
2.73786	2.43904	2.56208	2.6529	2.3238	2.37068	2.41755	2.4195	3.61482	3.37458	3.24372	3.14216	2.64802	2.62751	1.732	1.84431
2.74177	2.51228	2.53376	2.56794	3.32868	3.02888	2.70075	2.51521	2.99372	2.62849	3.66462	3.46736	3.21052	3.10407	2.66267	2.69978
2.60798	2.42732	2.53376	2.41755	2.73298	2.5904	2.88142	2.68415	2.62263	2.46052	3.03962	2.80134	3.54743	3.29646	3.22126	2.9156
2.57282	2.36091	2.774	2.50837	2.58259	2.48493	3.04646	2.68122	3.4488	3.23493	3.07673	2.90388	3.10017	2.97322	2.70759	2.48103
3.35993	3.13532	2.73786	2.53474	2.48689	2.3404	2.43122	2.52888	3.80329	3.28181	2.85603	2.76423	3.23396	2.86482	3.32282	2.89216
2.36872	2.40388	3.08552	2.73786	3.26423	2.87068	3.03474	2.82575	3.37263	2.8863	2.89997	2.73103	3.23298	2.85114	3.02107	2.77693
2.59529	2.25251	3.15876	2.89509	2.38532	2.42634	3.19978	2.84919	3.01032	2.77009	3.18415	2.92146	3.43318	3.26521	3.41072	2.8863
2.89802	2.62556	2.66169	2.357	2.77888	2.73786	2.37263	2.61872	3.07478	2.65486	3.21052	3.0904	2.92536	2.774	3.29841	3.02693
2.8697	2.70271	2.54841	2.41755	2.47224	2.36872	2.58259	2.53864	3.18806	2.8404	2.48493	2.62068	2.95173	2.83357	2.47712	2.40388
3.37165	2.85114	1.5904	1.63337	2.49372	2.47517	2.3238	2.44392	3.05622	2.70759	3.19196	3.10505	2.62556	2.66267	3.4488	2.71833
2.42927	2.28767	3.26228	2.87263	3.357	3.12946	2.42146	2.42634	2.94587	2.74568	3.10603	2.82478	3.31111	3.03181	3.20173	3.08552
2.90486	2.69099	3.21736	3.00642	2.45271	2.53474	2.70564	2.60017	3.10603	2.56013	3.18513	2.93904	3.0445	2.58064	2.56208	2.4781
2.47712	2.44392	3.26228	2.77693	2.5904	2.69294	2.44489	2.2779	3.07575	2.64118	3.07868	2.88435	3.30427	3.00544	3.28669	2.91071
3.31599	3.00739	2.36091	2.32966	2.79646	2.57282	2.40095	2.53376	1.36091	1.54353	3.11579	2.97517	2.4195	2.47712	3.61677	3.02888
2.50837	2.42243	2.64118	2.45564	2.74177	2.69782	2.41462	2.61775	1.89704	1.87458	2.88337	2.64216	3.15681	2.58454	3.04353	2.84724
3.0572	2.91267	2.69294	2.64509	2.68415	2.50154	2.77888	2.62947	2.68904	2.61775	3.34919	3.29353	2.86384	2.99372	2.71345	2.6988
2.72712	2.49372	3.05329	2.81599	2.42146	2.38532	3.16462	2.8404	3.43806	3.25251	2.56697	2.47419	1.66267	1.67146	2.47224	2.44782
3.11677	2.82575	2.34821	2.40583	2.69001	2.74958	2.71345	2.36091	1.5904	0.477121	2.35505	2.49665	2.72712	2.33161	2.84333	2.67341
2.70759	2.5445	3.20466	3.02595	2.56306	2.46931	2.33845	2.42634	1.34236	1.80525	3.20271	3.00642	3.19978	3.10896	2.88532	2.83259
2.43708	2.24958	2.19001	2.28083	2.52888	2.39704	2.46833	2.44489	3.46736	3.22517	3.84919	3.57087	3.44001	3.33552	3.33552	3.05818
2.74568	2.69001	2.46833	2.41755	3.29255	3.05818	2.65388	2.5865	1.63337	1.6529	2.58161	2.5904	3.72907	3.45857	2.98493	2.81892
2.84626	2.74275	2.83552	2.68318	2.85603	2.7613	2.73982	2.56404	3.66364	3.4322	2.31501	2.45759	3.17829	2.67146	2.65974	2.52986
2.54353	2.34626	2.52888	2.34236	2.26228	2.32185	2.50349	2.47419	3.27595	2.78767	3.38239	2.94001	3.16169	2.94392	3.08552	2.56989
2.62556	2.5738	2.46638	2.54939	2.96052	2.85896	2.9488	2.89997	1.55622	1.80525	3.04841	2.98396	1.4615	2.08552	3.6197	3.02204
2.71443	2.59822	2.63923	2.66755	2.47126	2.44782	1.36091	1.857	3.22712	3.09822	3.60114	3.4322	2.94197	2.85896	2.5738	2.56306
3.50935	3.03864	2.40095	2.649	2.52986	2.42634	2.29646	2.34431	3.00544	2.982	3.31989	3.09724	2.59626	2.59138	3.51814	3.30818
3.43415	2.88923	2.43122	2.36482	2.44978	2.48689	2.57087	2.57282	1.41462	1.57966	3.07673	2.899	3.64607	3.25154	2.54646	2.42634
2.55329	2.42146	2.6822	2.52595	3.28962	3.149	2.53864	2.61384	3.36384	3.14509	3.6031	3.45173	3.13239	2.83064	2.87263	2.76814
2.51716	2.46833	2.51228	2.51032	2.46833	2.45271	2.4322	2.52693	3.50446	3.14411	2.75739	2.60896	3.2613	2.78767	3.14411	2.70368
2.62849	2.50154	3.22614	2.85993	2.61482	2.68513	2.49665	2.27107	3.31404	3.07478	3.13337	2.81794	2.39021	2.53474	3.47712	2.85114
2.9322	2.58161	2.96443	2.86189	3.00739	2.79548	3.04548	2.55329	3.29939	2.77009	3.07087	2.84626	3.50544	3.25837	2.90486	2.79353
2.59529	2.62849	2.23005	2.30915	2.69782	2.51716	2.71833	2.73005	3.43122	3.30134	3.31989	2.97419	3.44099	3.26423	3.53669	3.15193
2.29646	2.47419	3.50349	2.91853	2.55427	2.31111	2.38728	2.26228	3.11189	2.94685	3.27888	2.83552	2.98982	2.97322	2.49958	2.53376
3.27595	2.7281	3.18806	3.04255	2.41267	2.58845	3.51618	2.91267	3.05915	2.94685	3.58161	3.23103	2.9029	2.60798	2.62849	2.49372
2.48493	2.38337	2.47126	2.49958	2.31111	2.41072	2.37947	2.46345	2.78279	2.71638	1.20368	1.39704	1.67146	0.477121	2.33845	2.36872
3.1363	2.73591	2.57575	2.4322	2.20661	2.41462	2.49763	2.35505	2.4615	2.55134	2.84138	2.71345	3.50154	3.13142	3.14704	2.62165
2.5865	2.28767	2.53767	2.47224	2.65876	2.43904	2.20075	2.45564	2.83357	2.90681	3.00349	2.95075	3.15876	2.79646	1.36091	1.79157
2.5445	2.34821	2.85017	2.55818	3.13239	2.89704	3.23982	3.04353	2.92927	2.68025	2.85114	2.77595	3.24568	2.9322	3.44587	3.06501
2.4195	2.3072	2.57966	2.49079	3.65193	3.00935	2.34821	2.41657	2.57087	2.61189	3.26228	3.0572	3.0904	2.62947	2.86482	2.96247
2.45564	2.46638	2.75837	2.649	3.05525	2.81208	2.71443	2.51228	3.01716	2.76423	2.80525	2.55232	2.54353	2.43415	3.2779	2.87654
2.80525	2.69099	2.38532	2.35896	3.27009	3.02595	3.30427	3.05134	2.67048	2.49665	3.02497	2.94392	2.14216	2.44978	3.18708	2.91169
2.37068	2.23298	3.62556	3.00935	2.57771	2.45857	2.66462	2.37751	2.63239	2.47517	3.19587	2.97029	3.35114	2.75837	3.67439	3.42829
3.10017	2.79353	2.98493	2.81501	2.49665	2.38142	2.74958	2.66169	2.38728	2.47517	3.60993	3.3863	3.79255	3.46052	3.0738	2.92439
2.72419	2.36286	2.4615	2.54841	2.61872	2.58357	2.67536	2.60407	2.95954	2.90974	3.29548	2.67634	2.80329	2.6363	2.75251	2.69392
2.60993	2.33845	3.55329	2.8863	2.37458	2.53083	2.32185	2.5572	3.06696	2.86384	3.15681	2.75837	1.36091	1.732	2.61482	2.53376
2.34236	2.15193	3.27107	3.09431	2.85114	2.55329	1.76325	1.57966	2.49665	2.37068	2.46833	2.31111	3.17048	2.82575	3.59822	3.10212
2.36677	2.15486	2.78572	2.47907	2.44489	2.51423	3.05427	2.79939	2.72712	2.66169	3.18904	2.92829	2.56794	2.55818	2.43415	2.37068
2.75056	2.60017	2.61775	2.58747	2.60798	2.44392	2.50642	2.43415	1.57966	1.89704	3.11579	2.88337	3.65193	3.44392	2.97029	3.15974
2.30915	2.33845	2.43122	2.30036	2.73103	2.66169	2.27107	2.26911	2.87458	2.77204	2.94685	2.77302	1.53083	1.70661	3.14021	2.76618
2.42927	2.399	2.58747	2.52693	2.70661	2.70759	2.60993	2.61384	2.74958	2.7115	2.79939	2.68415	3.46931	3.02302	3.20271	2.87849
2.43415	2.28279	3.23591	3.06013	2.44392	2.44392	2.44782	2.43122	2.98689	2.58259	2.7115	2.77204	3.69392	3.55134	3.23884	3.024
3.73982	2.92536	3.22419	2.94782	2.24275	2.31794	2.39216	2.37654	2.49763	2.46931	2.63825	2.63532	3.00935	2.6822	2.87947	2.75251
2.29841	2.26228	2.67634	2.60505	3.19392	2.96638	2.24763	2.17536	2.52302	2.58259	2.80427	2.65974	3.31794	2.78376	3.23298	2.98982
2.80525	2.37751	3.23298	2.87947	2.45173	2.38337	2.28279	2.39704	3.36091	3.25056	2.92439	2.7779	3.19782	2.8697	3.0738	2.44782
2.38532	2.39216	2.55915	2.28962	2.42243	2.51911	2.58064	2.50154	2.52302	2.31501	3.13239	2.54157	3.76618	3.56599	3.39997	2.78864
2.74177	2.47419	2.35505	2.28474	3.19587	3.01911	2.23493	2.40583	3.06794	2.7115	1.36091	1.732	3.23689	3.03083	3.24372	2.82966
3.35505	2.94685	2.37654	2.41755	2.50837	2.56892	2.50154	2.63435	3.14509	2.94099	3.21833	3.1529	3.21931	2.97712	2.54743	2.51521
2.73103	2.48786	3.08943	2.92927	3.23298	3.05232	2.39216	2.45564	3.19196	2.99568	3.77204	3.53572	3.12751	3.02693	2.55232	2.47907
2.46443	2.33845	1.64314	1.41462	1.2779	1.54353	2.65095	2.56892	2.6363	2.48786	2.57771	2.84236	3.26423	3.06989	1.44685	1.5904
2.43122	2.36872	2.32185	2.45173	3.36677	2.95564	3.44978	3.03279	2.86482	2.74177	2.51423	2.3072	3.41853	3.02986	2.84529	2.59919
2.62556	2.37751	3.20857	2.75544	2.58161	2.55232	3.21638	2.58747	3.04841	2.99372	2.81599	2.85114	2.56697	2.42634	2.97224	2.96833
2.30525	2.44978	2.68611	2.68025	3.02595	2.92341	3.02107	2.67927	2.54841	2.607	3.60798	3.30427	3.46638	2.97907	2.67146	2.78083
2.90876	2.81794	2.60114	2.19001	2.30525	2.30525	2.37751	2.30525	1.25446	1.69001	2.55232	2.49275	3.72419	3.44392	3.30036	3.1822
2.96443	2.87361	2.89997	2.58747	2.4029	2.63435	3.16657	2.68025	2.53376	2.74275	3.17439	2.90876	3.19001	3.01423	3.03571	2.81013
2.70271	2.51911	2.74079	2.44489	2.63532	2.61189	3.06404	2.8697	3.46736	3.04646	3.37946	3.3238	2.60407	2.7779	2.90095	2.75837
1.61189	1.6529	2.4322	2.44782	2.32185	2.38337	3.34236	3.0279	3.10407	2.91267	2.62751	2.51814	2.44197	2.54255	1.77009	1.81208
2.64216	2.43904	3.36579	3.00056	2.72907	2.47517	3.07673	2.69099	2.70075	2.60114	2.85407	2.69001	3.04255	2.86189	2.73005	2.66169
2.51228	2.52595	3.27204	2.98298	2.68025	2.4322	2.54353	2.58259	3.22419	3.03571	2.52986	2.64997	2.51814	2.39607	3.53083	3.15681
2.45173	2.39607	3.32673	3.11286	2.99079	2.91071	2.34821	2.30525	3.20857	2.9615	3.47224	3.16364	3.11872	2.99275	3.20368	2.71833
3.09333	2.88923	2.61775	2.50837	2.98982	2.67536	3.10505	2.76814	3.8404	3.43611	2.49372	2.39216	3.44392	3.13337	3.08259	2.87751
3.34821	2.82966	3.36189	3.09529	2.4615	2.39411	2.72029	2.52497	2.62556	2.61384	3.024	2.63435	2.66072	2.57575	2.91169	2.89118
2.56501	2.50447	2.75446	2.63825	2.81892	2.62458	3.46736	2.71833	2.51423	2.58259	2.53962	2.30525	3.27204	2.80036	3.09333	2.58259
2.48103	2.62947	2.56892	2.57673	1.25446	1.81892	2.80622	2.65681	2.81989	2.78181	3.18611	2.89704	2.56208	2.57966	2.52302	2.51228
1.51814	0.477121	2.79353	2.62458	2.5738	2.45466	2.98396	2.76521	3.17146	2.95173	2.82282	2.51423	2.46052	2.57575	3.21931	2.90779
2.53181	2.43611	3.38142	3.04939	2.31306	2.36286	2.6988	2.74079	3.08454	3.09822	1.43122	1.857	3.16462	2.83064	3.0738	2.96052
2.64607	2.27595	2.48493	2.25935	3.05525	2.97907	2.43415	2.46345	3.14704	2.8404	2.52302	2.49763	3.32575	2.99177	2.38532	2.55622
2.53181	2.44197	2.4195	2.26911	2.82575	2.77009	2.38337	2.5572	3.32575	3.11872	2.92732	2.80818	3.13923	2.9488	2.39704	2.5445
2.56306	2.56794	2.70759	2.36286	2.35407	2.28767	2.63142	2.54255	3.02888	2.95271	3.48982	3.26032	2.53767	2.51911	2.89997	2.82575
2.59919	2.5904	2.52302	2.33357	2.43122	2.43122	2.47712	2.68122	2.34431	2.24958	3.64216	3.28181	2.51423	2.48103	2.83552	2.63435
2.69685	2.51911	2.58454	2.35505	2.44685	2.47419	2.61189	2.33552	3.53083	3.26423	3.17341	2.99275	3.16657	2.95564	3.2154	2.73103
2.80134	2.46931	2.57673	2.32185	2.65681	2.60798	2.78376	2.55622	2.63728	2.51814	3.04548	2.56989	3.28962	2.88825	2.92634	2.61677
2.90388	2.74372	2.4195	2.33845	3.2154	3.11189	3.40779	3.06013	3.39802	3.13728	2.90583	2.70173	2.91657	2.63728	3.25642	3.16267
1.47712	1.74763	3.25642	3.01716	2.19294	2.34626	3.25739	2.7945	2.63728	2.40095	3.08357	3.08943	3.64607	3.35896	3.36775	2.70661
2.47712	2.20857	3.1031	2.76032	2.63923	2.44392	2.87654	2.56794	3.45075	3.41657	3.64509	3.34821	3.19978	2.774	3.16267	3.04255
2.56794	2.42634	3.33943	3.09138	3.2447	3.01521	2.73982	2.77595	2.43611	2.33161	3.01814	2.87165	2.51911	2.57771	2.50154	2.48786
2.83357	2.42927	2.58161	2.4615	2.73396	2.52204	2.51521	2.51716	3.17829	3.01423	2.95857	2.72517	3.71638	3.29939	3.11579	3.05427
2.37947	2.29157	2.08259	2.33161	3.1031	2.99177	3.17146	2.87361	1.51814	1.5904	2.87068	2.71638	2.94197	2.59626	3.27888	2.74568
2.357	2.33161	2.62849	2.58357	3.34333	3.02204	2.46833	2.50056	2.59138	2.53474	2.42243	2.40779	2.51423	2.39216	3.38825	2.5904
3.24958	2.82575	2.7613	2.55915	3.17634	2.90974	3.14216	2.78083	2.52302	2.41267	3.19099	2.98591	3.02302	2.5865	1.77009	1.25446
2.43122	2.39021	3.2154	2.85114	2.60017	2.36286	3.03376	2.89118	3.024	2.89118	3.22126	2.98884	3.17341	2.87068	2.47419	2.45759
3.01911	2.70759	2.62947	2.4781	2.78181	2.74568	2.52204	2.56306	3.29157	3.20857	2.39021	2.5865	3.12849	2.99665	2.95954	2.91657
3.13923	2.89021	2.35505	2.40974	2.48493	2.40583	2.482	2.50642	3.10114	2.91657	1.73982	1.75544	3.17732	2.94587	2.87947	2.7906
2.69392	2.3072	3.25544	2.78767	3.15779	2.87068	2.48982	2.34821	1.2779	1.73982	2.66072	2.51814	3.63728	3.34919	3.20661	2.92048
2.66169	2.33161	1.61189	1.5904	2.59529	2.57673	3.1031	2.72614	3.1695	2.85114	2.58943	2.47224	3.17146	2.89704	3.31794	2.86775
2.48493	2.37068	2.50056	2.62361	2.53376	2.62947	2.55427	2.35017	2.93513	2.62947	3.10798	2.86091	2.8404	2.95075	3.4488	3.16657
2.70368	2.62068	3.26618	3.024	3.05915	2.68318	2.67243	2.58357	1.49079	1.79841	3.25154	2.90974	2.60896	2.29353	2.78767	2.69001
2.52986	2.36872	3.15095	2.96052	3.24177	2.98298	2.54646	2.43611	3.13044	3.00447	3.13728	2.81892	3.40974	3.09333	3.12751	2.65388
3.38142	2.82966	2.28962	2.30036	2.84724	2.57771	3.13239	2.71931	2.82868	2.67634	2.55232	2.35896	3.42927	3.31111	1.57966	1.41462
2.74665	2.61775	3.13923	2.68122	2.75739	2.66462	2.41755	2.34431	3.50446	3.10017	2.70759	2.51032	2.59919	2.56013	2.50154	2.3404
2.44978	2.00837	2.50837	2.42146	2.84724	2.85603	3.15388	2.94587	3.27204	2.8238	1.63337	1.79841	2.68415	2.74665	3.26521	3.12458
2.37654	2.48493	2.66462	2.38825	2.59919	2.64118	3.06696	2.89118	2.45466	2.52497	2.51814	2.37654	2.4195	2.72029	3.55329	2.95564
2.54353	2.32966	2.33161	2.50154	2.77693	2.69294	3.25251	2.93513	3.16169	2.86286	3.64704	3.33943	3.49372	3.39411	3.14704	3.024
2.60798	2.45173	2.59919	2.46443	1.49079	1.5904	2.63337	2.56208	2.64704	2.58161	1.5904	1.67146	2.54353	2.5904	3.28767	3.04743
2.54255	2.42243	2.46345	2.33357	2.55329	2.37751	3.13239	2.73884	3.4029	3.36872	3.05915	2.82282	3.65388	3.2447	3.08259	3.08552
2.95759	2.56794	2.55329	2.60017	2.63142	2.49079	2.63532	2.38142	3.37654	3.23298	2.37947	2.38337	2.89704	2.77595	2.28083	2.21931
2.63435	2.53474	2.51814	2.44001	2.72419	2.45857	2.70564	2.45466	3.44197	3.04646	3.29646	3.26325	3.27302	3.06892	2.10017	2.38142
2.63435	2.50056	2.62458	2.56208	2.41072	2.28083	2.6197	2.41462	3.00056	2.73103	3.32575	3.19196	3.35505	2.99763	2.15193	2.35896
3.24763	2.98493	3.11091	3.107	2.69294	2.41755	2.82282	2.54939	2.55915	2.53376	2.59138	2.45759	3.69197	3.44782	1.74763	1.73982
2.61189	2.30036	3.03864	2.62654	2.70661	2.69294	2.38337	2.42439	3.57673	3.36482	3.10212	2.74958	2.84333	2.54841	2.649	2.55427
2.49763	2.31111	2.6695	2.66462	2.44392	2.37068	2.49763	2.41755	3.18122	2.89118	3.2613	3.25154	2.51228	2.50349	3.5904	3.28474
2.40388	2.28767	2.63239	2.46638	2.50739	2.49763	2.57771	2.51814	3.16755	2.71345	3.68806	3.50056	3.06501	2.28767	3.25837	3.06404
2.36091	2.48103	2.65779	2.69001	2.68611	2.53962	2.59138	2.50739	2.73493	2.72224	2.6695	2.61482	2.50837	2.51814	2.63142	2.6363
2.66267	2.39021	2.62361	2.49372	2.71247	2.49275	2.9781	2.70759	2.70857	2.51032	3.11579	2.9156	3.79939	3.57673	2.73396	2.72029
1.51814	1.76325	2.67146	2.66364	3.19489	2.96443	2.60798	2.62361	3.1656	2.89802	3.17243	2.81697	3.62458	3.11677	2.67536	2.55427
3.18904	3.00544	2.54353	2.41462	3.24372	2.89704	2.75935	2.82185	3.34138	2.98103	2.9947	2.72419	3.03181	2.63923	3.21345	2.70368
2.74958	2.35017	2.55818	2.59626	3.30915	3.29939	2.37947	2.55818	3.8365	3.51911	3.80036	3.36286	3.23103	2.82771	3.25154	2.77302
2.56697	2.41267	2.44489	2.49665	2.55818	2.36872	3.14802	3.03376	1.41462	1.732	3.17634	2.95661	2.50154	2.32966	2.73396	2.41267
3.40095	2.92341	2.62458	2.46931	2.30036	2.36482	2.66364	2.72419	3.357	3.19587	2.62458	2.45173	2.5572	2.63825	2.53572	2.55329
3.1529	2.99177	2.28767	2.25251	2.71833	2.63825	3.00056	2.81794	2.48786	2.51032	3.11286	2.78669	3.25251	3.00935	3.15388	2.86775
2.50739	2.399	2.62849	2.61384	2.48493	2.38337	2.38337	2.36872	3.03181	3.05427	3.18513	2.8863	2.48103	2.5445	3.76618	3.5113
2.86872	2.58259	2.58747	2.5904	3.09333	2.94978	2.62654	2.51716	3.26423	2.77986	3.24177	3.1529	2.67829	2.51423	2.65876	2.62849
2.37068	2.37751	3.37654	3.06306	2.50154	2.51228	3.34333	3.17439	3.41657	3.08845	3.2281	2.93708	3.10017	2.99177	3.1529	2.85603
2.50349	2.39216	2.44978	2.27107	2.29646	2.29646	3.00837	2.8697	1.2779	1.86872	3.12751	2.83161	3.44099	3.29157	3.18904	2.93122
3.1363	3.0113	2.39704	2.45173	2.84626	2.71443	3.32282	3.05525	2.73103	2.64607	3.31794	3.02204	3.27107	3.1031	3.02497	2.98005
2.58747	2.36872	2.46638	2.24958	2.78376	2.6031	3.29255	2.92146	2.60505	2.60896	3.09236	2.89021	3.05427	2.68415	2.79646	2.89118
3.06208	2.73884	3.19587	2.87751	2.31501	2.45759	2.42439	2.54939	3.0738	2.78376	2.51032	2.61384	1.50447	1.75544	3.01814	2.97907
2.66755	2.45173	2.66462	2.64509	2.64216	2.44197	2.44392	2.53181	2.55329	2.36091	2.68122	2.52693	3.34919	3.03767	3.25544	2.96443
2.43904	2.33845	2.89704	2.57282	2.53376	2.69392	3.13239	2.74665	3.12946	3.02986	2.56208	2.52204	2.72907	2.61091	3.55818	2.85407
2.97224	2.74958	2.39216	2.39021	2.56794	2.27107	2.61775	2.62458	2.02107	2.2115	2.55915	2.50837	3.26325	2.97517	2.58161	2.58161
3.23005	2.76716	2.79646	2.43708	3.32966	3.12751	2.77888	2.68318	1.5904	1.5904	2.45466	2.60505	3.25935	2.68122	2.51814	2.47907
2.96931	2.53474	2.76228	2.52888	2.3404	2.38532	2.57771	2.32185	3.66853	3.3072	3.07282	2.90193	3.07575	2.98298	2.85603	2.75349
1.64314	1.25446	3.12361	2.96052	2.74665	2.55232	2.65388	2.57771	3.12165	2.82966	2.45466	2.46931	2.70564	2.55329	3.12946	2.81111
2.55622	2.41072	2.4781	2.35505	2.64607	2.64411	3.07868	2.81794	3.54255	3.26521	3.12263	3.00251	3.91072	3.52888	2.56501	2.42146
2.49372	2.49079	2.76521	2.57282	2.64411	2.54743	2.54353	2.46931	1.5904	1.64314	3.04841	2.79157	3.62849	3.22517	2.62947	2.50739
2.79841	2.60896	2.7154	2.61384	3.12849	2.96443	2.357	2.34626	3.17146	3.0572	2.6529	2.63435	3.20954	2.93904	3.21345	2.78572
2.62458	2.5445	2.66462	2.43122	2.75056	2.64997	2.75349	2.60017	2.8238	2.81404	2.88044	2.83064	3.22614	3.0406	2.37068	2.37068
3.11384	2.77497	3.22419	2.84626	2.68904	2.65388	2.72712	2.76325	3.04841	3.06111	3.03376	2.90193	2.91657	2.6363	3.08161	2.98298
2.64607	2.60896	2.76521	2.46833	2.62849	2.54841	3.13239	2.99177	3.18122	2.99763	3.20954	2.96443	2.77009	2.65779	2.70368	2.67732
3.12946	2.69196	2.84431	2.52302	3.14118	2.69685	3.50935	3.0406	3.2115	2.91169	3.38044	3.03279	2.65095	2.64216	3.36872	3.13435
2.49665	2.39411	2.5445	2.55818	3.26032	3.00837	2.53376	2.40388	3.17146	2.63337	1.49079	1.36091	2.57087	2.399	3.31013	2.82185
2.40974	2.40095	2.35407	2.46345	2.60896	2.45271	2.82966	2.68611	2.97907	2.94197	3.28279	2.83943	3.17341	2.82185	3.19489	2.96833
2.51911	2.35896	2.47419	2.47517	2.49763	2.24763	3.09724	2.65779	2.50837	2.53572	3.19782	3.06892	3.62751	3.28669	2.82087	2.65583
2.35017	2.36677	2.66072	2.54646	2.45759	2.21736	3.06696	2.70466	3.23689	3.01423	3.26228	3.20173	3.13044	2.99177	3.49177	3.27302
3.02204	2.97712	2.68611	2.46931	2.57673	2.43415	3.23396	2.77107	1.64314	2.0445	2.77009	2.73689	3.482	3.09919	2.649	2.61482
3.36872	3.02302	3.28279	2.98591	2.48982	2.41657	3.25154	2.86482	3.39802	3.14021	2.39704	2.54157	3.22614	3.02107	2.53864	2.46052
3.06013	2.79548	2.78767	2.58259	2.41462	2.45466	2.74177	2.47517	3.26423	2.95271	3.28376	3.10603	3.53767	3.28962	1.32185	1.56794
2.39704	2.52595	2.53083	2.40583	2.95466	2.76423	2.91657	2.80134	2.75544	2.62263	3.20857	3.15388	3.03181	2.82868	3.19392	2.81013
2.54841	2.36677	3.31697	2.93513	2.46052	2.18122	2.44782	2.41072	3.2115	2.96638	3.18806	3.04646	3.48786	3.2779	3.22614	3.01814
1.20368	1.61189	3.1031	2.94392	2.51228	2.5738	2.33161	2.20075	2.77986	2.70368	3.89802	3.69001	3.68806	3.22907	2.20857	2.28083
2.31306	2.40779	2.73493	2.69001	3.39216	3.11482	2.35017	2.57673	3.28864	2.88435	3.51521	3.21638	2.56208	2.49275	3.32771	2.63825
2.64021	2.48396	2.62263	2.50154	2.41755	2.4322	3.31892	2.8072	3.23103	2.86189	2.77595	2.56892	3.26521	2.84919	2.84919	2.76814
2.53181	2.42732	2.92341	2.77302	2.4615	2.47224	2.56306	2.53474	1.67146	1.88044	3.20466	3.03083	3.21638	2.94587	2.95857	2.63142
2.73591	2.49958	2.52497	2.44978	3.12751	2.65583	2.45759	2.56794	3.52888	3.43122	2.65779	2.43708	2.35407	2.38532	3.30915	2.86677
2.7779	2.52693	2.32771	2.44685	2.73786	2.50739	2.69685	2.6031	1.56794	1.6529	2.95075	2.84333	3.28864	2.94587	3.39118	2.94001
2.63532	2.35017	2.54743	2.57575	2.55427	2.32966	3.21638	2.8697	2.35505	2.47517	3.28962	2.99372	3.0572	2.87947	2.76618	2.66853
2.50642	2.40095	2.56794	2.54743	2.63923	2.65388	2.94197	3.05525	2.49275	2.31501	2.99372	2.74665	3.44978	3.18025	2.83552	2.77302
2.73786	2.57087	2.19001	2.26423	2.56794	2.46931	2.71736	2.60505	2.67634	2.36872	1.2779	1.84431	3.27986	2.92341	3.39509	3.37849
2.649	2.47712	2.40095	2.2447	2.68611	2.58064	2.55427	2.66462	3.17341	3.26325	3.19294	2.93513	2.57282	2.58747	2.4947	2.60896
2.8531	2.69685	2.97224	2.73298	3.26228	3.02693	2.23493	2.39216	3.33552	3.15486	3.16755	2.87458	2.30036	2.5572	1.39704	1.4615
2.69099	2.40974	2.45173	2.37263	3.15486	3.15681	3.45759	3.08259	2.98103	2.93904	3.28279	3.1529	3.25446	3.01814	3.17927	2.80525
2.57771	2.44197	3.06013	2.85114	2.61091	2.47419	2.76521	2.48103	3.44685	3.1695	3.04353	2.96247	1.87458	1.37947	2.63435	2.60505
2.50154	2.35407	3.24372	2.75837	2.6529	2.51911	3.07185	2.82478	3.15193	2.97224	3.63239	3.40779	3.1197	2.78669	3.45466	3.17927
2.69099	2.35212	2.54939	2.60603	3.28083	2.88825	2.50056	2.56794	2.54646	2.36872	3.21345	2.87751	3.24275	3.22126	3.14411	2.98689
2.43708	2.36677	3.21736	2.9029	2.49665	2.45173	2.51911	2.46833	2.59822	2.6822	3.29157	3.01032	2.42439	2.35017	2.80622	2.79157
2.60798	2.61579	2.41072	2.38142	2.42634	2.43611	2.26911	2.28962	3.13532	2.95466	3.07575	3.09919	3.32771	3.03669	2.44978	2.35017
3.05915	2.61872	2.50739	2.65193	3.36677	3.00935	3.21833	2.86579	3.12654	2.58357	3.12458	2.89509	2.82282	2.80134	3.25056	2.92243
2.3238	2.274	2.75935	2.57478	2.44197	2.4322	2.66462	2.60017	1.50447	1.95368	3.21931	3.01423	3.51814	3.09724	3.15974	2.73786
2.64021	2.55232	3.00349	2.72321	2.65974	2.26911	2.67243	2.81599	2.5445	2.52595	3.59431	3.34919	3.01618	2.73982	3.37068	3.11872
2.72419	2.57575	2.41072	2.38142	2.68025	2.61677	3.00447	2.87263	2.75935	2.48786	2.9615	2.84333	3.232	2.89509	3.3404	2.91755
3.20564	2.88337	2.63142	2.42927	2.48103	2.29353	2.60407	2.49665	3.11677	2.80525	3.14802	2.76716	3.22321	2.96833	3.12946	2.78767
2.79646	2.62654	2.52888	2.43611	2.79841	2.76228	2.59236	2.41267	2.52204	2.58845	2.54939	2.71052	2.96833	2.61872	3.21931	3.07771
2.68122	2.48493	3.37654	2.98396	2.47712	2.44001	2.50154	2.39216	1.39704	1.30036	2.61677	2.51716	3.14997	2.89997	3.37751	3.17341
2.78474	2.38532	2.27595	2.23493	3.19392	2.79157	2.75837	2.60017	3.37458	3.21833	2.49763	2.65876	3.27302	3.01618	2.92732	2.89118
1.53083	1.82575	2.45857	2.35212	2.44489	2.54353	2.76814	2.52888	3.48493	3.03376	3.11775	3.13923	3.23689	3.13825	2.73005	2.70759
2.46931	2.29646	2.5445	2.56794	3.29743	3.19685	2.44392	2.2779	2.54646	2.41072	3.14704	2.88532	1.67146	1.84431	1.63337	1.41462
3.02888	2.68025	2.55818	2.36677	2.67927	2.36091	2.87654	2.53864	3.20075	2.93122	2.42927	2.36872	3.357	3.20368	2.41267	2.36091
2.46443	2.39216	2.52986	2.37947	3.06208	2.85896	2.55915	2.49079	3.54353	3.05915	3.15876	2.76521	3.024	2.89997	2.51228	2.67634
2.61384	2.49665	3.33161	2.94197	2.56208	2.25739	2.34236	2.19587	1.60114	1.2779	2.63825	2.63532	2.49665	2.52986	2.82087	2.81989
2.77302	2.51716	2.36091	2.35896	3.36677	2.75935	2.52302	2.55427	3.31599	3.04939	3.30232	3.07185	3.1656	3.10407	3.19099	2.68708
2.86286	2.72712	2.4615	2.47517	2.62947	2.56697	3.24861	2.93904	3.11579	2.90974	3.34724	2.71345	1.54353	1.97712	3.05036	2.7779
2.43904	2.17536	2.95564	2.79157	2.76032	2.58747	2.65193	2.45173	3.37263	3.01228	2.76716	2.86091	3.61384	3.42927	3.27302	2.76618
2.49665	2.23298	2.77888	2.54939	2.93122	2.74079	2.7281	2.56404	2.96052	2.80134	3.42536	3.16755	3.42927	3.10017	3.14314	2.95661
2.54157	2.40583	3.19978	3.01716	2.48689	2.23005	2.6822	2.51521	2.61579	2.52497	2.649	2.63825	3.05622	2.81306	2.64216	2.42439
3.1822	2.90779	2.61384	2.4615	2.75349	2.66462	2.46931	2.357	1.53083	1.50447	1.39704	1.79157	3.20661	3.01716	3.10603	2.85896
2.54743	2.24958	2.58064	2.51228	2.34626	2.34821	2.32966	2.52107	2.82966	2.82966	2.6363	2.69392	2.42634	2.57673	3.20466	2.88923
2.61482	2.29841	2.45564	2.48103	2.46345	2.4615	2.75446	2.7945	2.68122	2.46052	3.47321	3.3404	1.2779	1.80525	2.67243	2.72419
2.6695	2.70075	3.35114	3.11677	3.20759	2.95466	2.4615	2.49372	3.50056	3.32282	3.17829	3.11091	1.6529	1.57966	3.10017	2.84724
2.59236	2.45173	2.33845	2.36677	3.19001	2.69392	2.63825	2.66169	3.29743	2.60114	3.04841	2.94001	3.12556	2.86091	3.47321	3.28181
2.54743	2.63142	2.42634	2.32185	2.732	2.58845	2.52888	2.51521	3.4156	3.16657	3.09236	2.67634	2.53376	2.61189	2.86091	2.82771
2.44782	2.23982	2.35505	2.51911	3.56599	3.09822	2.61775	2.45857	3.4654	3.09724	3.19978	2.94392	2.62263	2.70368	3.26911	2.9029
2.50349	2.52302	2.50837	2.57771	2.46638	2.40583	2.52888	2.7154	3.15486	2.49079	3.38435	3.06404	2.49275	2.53767	3.19196	2.8697
2.88239	2.60017	2.60407	2.48396	3.15974	3.0572	2.92732	2.89704	2.52888	2.61384	3.47321	3.34626	2.54743	2.5113	3.5113	3.17243
3.28279	2.73786	3.17439	2.81599	1.53083	1.11384	3.2447	2.63923	1.5904	1.66267	2.79646	2.66462	3.00642	2.86189	3.50349	2.9654
2.84431	2.61775	2.50056	2.63142	2.3404	2.26423	2.48689	2.53767	3.05329	2.70271	2.76716	2.62556	3.00056	3.11189	2.98493	2.65388
2.54646	2.57771	2.38337	2.26911	3.20466	2.92243	3.38044	2.88044	2.76325	2.81013	2.94978	2.73005	3.44489	3.21443	3.22517	2.75837
2.29646	2.34821	2.69099	2.53376	2.46345	2.31794	2.46931	2.42927	2.42439	2.39411	1.60114	1.5904	3.11091	2.92829	2.02497	2.39216
3.10603	3.12751	3.357	2.98103	2.5113	2.54353	2.84724	2.65876	3.23884	2.96443	2.47224	2.54353	3.95271	3.50154	2.51423	2.53083
2.49372	2.36091	3.19489	2.90779	2.74568	2.58845	3.08845	2.91853	2.61775	2.66364	3.43415	3.2281	2.94392	2.8531	2.53181	2.50739
2.82868	2.71345	2.54255	2.41072	3.28181	3.17829	3.36482	2.82673	3.64314	3.16657	2.65388	2.4322	3.36579	2.97224	2.70368	2.60896
2.72419	2.43708	2.58161	2.55427	2.53083	2.54743	2.81208	2.72907	3.31892	3.18415	3.89314	3.63532	2.87654	2.78376	2.79353	2.72419
3.16169	2.56404	2.73396	2.59138	2.51716	2.18122	2.46931	2.50056	2.63728	2.59626	3.05036	2.66657	2.31501	2.48103	3.47907	3.1656
2.32185	2.16657	2.69782	2.67634	2.69489	2.61579	2.44978	2.62849	1.63337	1.75544	3.16853	2.70661	3.36677	3.13337	2.26716	2.45759
3.43611	2.98103	2.50349	2.52302	2.482	2.58161	2.50837	2.28962	2.81989	2.82185	4.18415	3.90681	1.34236	1.34236	2.649	2.63825
2.26911	2.37068	2.50154	2.4195	2.55427	2.46443	2.399	2.55915	3.38239	3.24568	3.18025	3.00837	3.61189	3.33552	2.62458	2.49665
3.23689	2.84138	2.72419	2.62849	2.46833	2.30525	2.39216	2.46931	2.55427	2.47712	3.14216	2.95368	1.67146	1.63337	3.13532	3.05915
2.48493	2.41267	3.09333	2.79646	2.51228	2.49665	2.75251	2.649	2.59236	2.50447	3.40486	2.95173	3.6988	3.33259	3.53474	3.23982
3.20661	2.86384	2.9195	2.62068	2.38337	2.38532	2.58161	2.38825	2.76521	2.62458	3.07868	2.81892	2.68025	2.59626	3.35114	2.84236
3.15876	2.64411	2.82673	2.60407	2.16072	2.44685	2.51814	2.42439	3.11286	2.94489	1.54353	1.4615	3.00251	2.8697	3.22907	2.73982
2.68611	2.45466	2.66462	2.41072	2.50837	2.37947	2.48689	2.70271	2.76814	2.73005	3.06599	3.11189	1.56794	1.85114	2.49665	2.59138
3.19196	2.74079	2.46638	2.61872	2.26716	2.42146	2.51228	2.42732	3.10212	2.65388	3.24665	3.04646	3.19001	2.9195	3.53572	2.93708
2.75446	2.66072	3.14314	2.95466	2.61775	2.36091	2.41462	2.30915	3.49079	3.38044	3.41657	3.07478	3.64411	3.43611	2.94587	2.66364
2.64021	2.48103	3.29548	3.03864	2.85993	2.77107	2.4947	2.41462	3.54353	3.23396	2.8531	2.79939	3.51228	3.20271	1.62263	1.32185
2.57966	2.34821	1.61189	1.34236	2.68708	2.42634	2.36872	2.2115	3.20564	3.02595	2.93122	2.79646	2.73786	2.70564	2.39411	2.55232
2.42927	2.51521	2.5738	2.56404	2.51814	2.2115	3.27497	3.02204	3.29939	3.13239	1.43122	1.34236	2.66755	2.56501	2.56306	2.54743
2.5904	2.22224	2.73884	2.52888	2.72419	2.61677	2.4615	2.56794	1.62263	1.25446	2.80329	2.62263	3.16267	2.97614	2.36872	2.38825
3.42243	3.04353	2.56306	2.49275	2.39704	2.36286	2.44392	2.32966	2.52595	2.60505	3.43513	2.95564	2.99079	2.77595	3.22907	2.93415
2.75837	2.64997	2.55622	2.35505	2.31989	2.23298	2.74372	2.50739	3.28864	3.22712	2.55915	2.45759	2.50154	2.45271	2.52302	2.40974
2.48396	2.47907	3.22907	2.84919	3.28864	3.19099	2.55329	2.649	3.66853	3.49665	3.17048	2.98884	3.00056	2.9947	2.66169	2.51032
2.50154	2.15779	2.68904	2.45564	2.44685	2.25251	3.12068	2.97126	2.76325	2.60798	3.13337	3.01521	3.27888	3.16071	3.5445	3.03669
2.73396	2.69978	2.56404	2.55329	3.31501	2.88142	2.81794	2.69782	0.477121	1.82575	2.58161	2.47419	2.51228	2.38728	3.43806	2.98493
3.23786	2.99372	3.15876	3.00935	2.66462	2.44782	2.60407	2.70368	2.65779	2.64118	2.56208	2.47517	3.41657	3.08357	3.23884	2.74958
2.48982	2.49958	3.11189	2.9029	3.27595	2.95173	2.68318	2.71638	3.29743	3.11482	3.07575	2.87947	2.94197	2.78572	3.35896	2.73786
2.92341	2.73689	2.68415	2.607	3.3072	3.00642	2.45173	2.53962	3.47419	3.21345	3.00349	3.0406	3.39314	3.15779	3.07868	3.04157
2.48103	2.45564	3.48591	2.47126	3.149	2.88435	2.39216	2.50349	3.48982	3.0572	3.26325	3.00447	2.49958	2.61189	2.88728	2.64314
3.32478	3.09333	2.4615	2.30525	2.51814	2.28962	2.57087	2.45564	2.84626	2.75739	2.91755	2.8531	3.25837	2.92341	2.86775	2.60896
3.21638	3.03376	2.39021	2.23493	2.44978	2.56892	2.66364	2.56404	3.08845	2.80036	2.79157	2.68415	3.33552	3.07771	3.01032	2.64704
2.47224	2.53864	2.62068	2.62654	2.51228	2.34626	2.68122	2.60505	1.41462	1.87458	3.06111	2.95466	2.7906	2.71052	2.83357	2.63337
1.39704	1.76325	2.50447	2.36872	2.60017	2.25935	2.45857	2.5445	3.08259	3.12556	2.76032	2.64216	3.12458	2.91657	3.70857	3.32185
3.34919	3.04255	2.65681	2.63142	2.36482	2.4195	2.93318	2.66072	3.02107	2.97126	3.58357	3.35896	2.36872	2.649	2.58357	2.54157
1.6529	1.51814	2.70759	2.72517	2.91853	2.61091	3.08064	2.85505	3.25446	3.05232	2.98103	2.92536	2.50739	2.5445	2.89509	2.87947
3.15486	2.65779	2.69978	2.64704	2.79841	2.66853	3.1656	2.81989	1.54353	1.49079	2.99958	2.82575	3.21052	2.89997	2.42439	2.44489
2.46931	2.36091	2.44392	2.25739	2.23786	2.40095	3.24763	2.89021	2.04841	1.7779	3.16267	2.84431	3.07087	2.77986	1.43122	1.80525
3.00935	2.75642	2.53864	2.52693	2.43611	2.37751	2.38337	2.4615	2.48786	2.43708	3.38239	3.05036	3.00739	2.85505	3.11677	2.91364
2.54939	2.53864	2.57087	2.38825	3.21833	2.92146	2.90779	2.72321	2.64997	2.67146	1.43122	1.49079	3.26423	2.92634	2.74568	2.51814
2.56794	2.33552	2.44978	2.23005	3.024	2.78474	2.3238	2.3238	3.17439	2.86775	2.54841	2.78181	3.31892	2.94489	2.61677	2.69392
3.1822	2.77595	2.67732	2.63337	2.57673	2.58747	2.66755	2.50739	2.99568	2.96247	3.14509	2.99665	3.07478	2.84431	1.55622	1.76325
2.66657	2.39021	3.28669	3.05036	2.46345	2.55915	2.99665	2.96052	3.20271	2.95759	1.25446	1.57966	1.79157	1.732	2.62458	2.48493
3.11189	2.7447	2.72419	2.5865	2.50154	2.28962	2.55915	2.59626	2.62165	2.61384	3.26521	3.1695	2.42243	2.63825	2.65779	2.46345
2.69978	2.68708	2.49958	2.38825	2.64607	2.53572	2.48689	2.52986	3.53181	3.22224	3.22614	2.68318	2.56013	2.53572	2.33552	2.40583
2.69001	2.46443	2.36091	2.49079	2.25251	2.28279	2.55622	2.6363	2.42243	2.45173	2.72321	2.74568	3.01911	2.80915	2.8404	2.62947
2.68025	2.57478	2.64607	2.45173	2.64607	2.52888	2.8697	2.67146	2.69392	2.72712	2.51814	2.47712	2.49079	2.47224	3.232	3.09724
2.64216	2.52107	2.80818	2.67146	2.53474	2.44001	2.39216	2.4195	2.03279	2.26228	2.72614	2.40974	3.26814	3.07282	2.68513	2.64411
3.20759	2.92634	2.35407	2.41072	2.56989	2.34626	3.02888	2.78181	2.43708	2.62556	3.00056	2.5738	2.5904	2.69099	2.36872	2.23982
2.4615	2.28474	2.56892	2.52986	2.59626	2.61189	2.50739	2.60407	2.96443	2.68122	2.67634	2.55427	3.39021	3.29743	3.49763	2.96443
2.55818	2.39607	3.30134	2.72907	3.28767	2.88239	2.31501	2.5445	3.53376	3.41657	3.4156	3.13142	1.69001	1.37947	3.77693	3.54743
2.63923	2.44197	3.13239	2.89802	3.19978	2.97419	3.17048	2.87458	3.08454	2.84529	2.60505	2.66462	2.58943	2.5904	2.78767	2.64509
2.67439	2.36482	2.52986	2.33552	2.42634	2.43708	2.68415	2.64704	3.07868	2.88532	3.20759	3.06794	2.65388	2.65388	2.4615	2.5904
2.30036	2.43415	2.51423	2.36286	2.66853	2.40779	2.75056	2.65681	1.32185	1.54353	2.51032	2.69099	3.34919	2.91364	2.49763	2.48103
3.06111	2.56697	2.55329	2.46833	2.39021	2.47907	3.15974	2.81404	3.12165	2.70759	3.2115	3.03669	3.08552	3.07282	2.58454	2.56208
2.52497	2.28767	2.52693	2.33552	2.44392	2.43122	2.77107	2.64997	3.4195	3.28083	3.00642	2.73298	2.74958	2.73884	2.23786	2.36677
2.79353	2.46931	2.65779	2.59822	2.87556	2.79841	3.08943	2.8072	1.64314	1.41462	3.25739	3.01325	2.97419	2.90193	3.22517	2.94685
2.44489	2.32966	2.63435	2.74665	2.50056	2.49079	2.25251	2.25251	2.62947	2.58357	3.0865	2.95173	3.63044	3.28864	3.12751	2.86189
3.02497	2.75935	3.22419	2.70661	2.42634	2.39411	2.29646	2.12654	1.7779	1.97224	2.66072	2.57282	3.58747	3.37654	3.35798	2.78083
3.12068	2.86189	3.1529	2.86775	2.41072	2.30036	2.50349	2.482	2.41462	2.5865	3.40388	3.18806	3.45271	3.12849	3.47517	2.72321
2.46931	2.45857	3.12361	2.79841	2.7281	2.61579	2.53962	2.45173	3.49861	3.2281	2.5572	2.60896	3.45564	3.11189	3.19392	3.09333
2.7779	2.52302	3.00154	2.72126	2.17536	2.30525	3.01521	2.69392	2.66755	2.81794	3.4029	3.20173	3.11286	2.9781	2.64997	2.62751
2.99861	2.649	2.66755	2.20857	2.51032	2.47712	3.25544	3.05329	3.18122	2.89802	2.45173	2.59138	3.14997	2.89118	3.39411	3.08845
2.83747	2.69099	2.63825	2.60505	2.54353	2.53767	2.53767	2.44001	2.37068	2.66169	3.28376	2.95759	2.83454	2.42634	2.60896	2.54743
2.46931	2.357	3.30427	2.84626	2.57575	2.61872	3.07478	2.77107	3.08943	2.62165	3.49958	3.48298	1.50447	1.73982	3.32478	3.01032
2.56794	2.38532	2.55818	2.47419	2.71247	2.54841	2.23982	2.40388	3.2613	3.00642	3.16169	2.70368	1.39704	1.86872	3.4654	3.05329
3.04743	2.76521	2.36677	2.2447	3.31013	2.98103	2.78669	2.64216	3.51325	3.30427	3.03669	2.73396	3.08747	2.86286	2.13923	2.17536
2.4781	2.56013	1.62263	1.69001	2.62556	2.61091	2.36091	2.30915	3.47907	3.274	3.07478	3.07282	3.04548	2.79646	3.00935	2.49665
2.52888	2.35505	3.40681	3.0113	3.36677	3.20759	2.90095	2.62068	2.58259	2.63923	3.12751	2.81306	3.44197	3.15486	2.44197	2.36872
2.19587	2.26911	2.59919	2.75154	3.41853	3.07771	2.44489	2.26228	3.03376	2.69392	3.07478	2.92536	3.31208	3.00642	3.02302	3.06696
2.87556	2.6363	2.4781	2.39216	3.38532	3.12751	1.23005	1.54353	3.36286	3.50544	1.54353	1.72419	3.52107	3.42829	2.17829	2.33845
3.19001	2.774	2.6529	2.30525	2.36091	2.20857	3.06696	2.72126	3.72224	3.28767	3.33454	3.15193	3.38923	3.16853	2.98493	2.95661
2.43122	2.26228	2.35505	2.39607	3.23298	3.07673	2.36677	2.21931	3.16071	3.07087	2.85407	2.63239	3.63142	3.38435	3.71736	3.57185
2.38142	2.399	3.12946	2.89802	2.94978	2.8238	3.04255	2.97517	2.62849	2.77595	3.5406	3.36091	2.99177	2.77595	3.14997	2.66169
2.54157	2.46931	3.00935	2.90193	2.70466	2.52595	2.70661	2.59919	2.29353	2.40388	3.21931	3.18318	3.03767	2.83064	3.24958	2.92243
2.64607	2.51228	2.54939	2.51716	3.38923	2.96052	2.38337	2.20857	3.04841	2.79646	3.22907	2.96638	3.65388	3.34919	3.55329	2.74665
2.34431	2.36482	2.99665	2.87068	3.40193	3.04255	2.55622	2.67536	2.66462	2.44392	2.43708	2.4947	3.31599	2.96638	1.25446	1.89704
3.04255	2.50739	3.37458	3.18611	2.42634	2.32185	2.55818	2.53572	3.22614	3.02204	3.62165	3.19978	3.30232	3.20368	2.43122	2.20857
2.66755	2.30525	2.38142	2.47419	2.30036	2.58161	2.87947	2.69978	2.88142	2.82771	3.48493	3.13044	3.15486	2.52693	3.41169	2.93318
2.53962	2.39411	3.26618	2.92439	2.35212	2.38532	2.39021	2.39607	2.68122	2.5445	2.60407	2.61775	3.23493	2.97126	2.79646	2.71833
2.69294	2.59138	3.29353	2.90193	2.42927	2.3404	3.35114	2.87947	3.2281	3.12458	2.982	2.91853	3.32087	3.17927	3.24665	2.98982
3.13825	2.94099	2.95857	2.70661	2.5904	2.55329	2.32771	2.25739	2.60603	2.80232	3.2115	2.88044	3.10505	2.70661	3.59431	3.05036
1.66267	1.5904	2.77693	2.60896	2.45564	2.40388	0.777903	1.34236	3.41853	3.13728	3.14509	3.02009	3.2906	3.07771	3.35407	2.9781
2.45759	2.47712	2.72419	2.6529	2.58161	2.58161	2.67634	2.7779	2.87361	2.81989	3.10114	2.70271	2.81794	2.67048	3.14216	2.79646
2.26911	2.35505	2.20368	2.22517	2.9947	2.81306	3.12849	2.84724	1.25446	1.8863	2.83943	2.66267	3.44782	3.23689	1.2779	1.34236
2.37751	2.32185	2.56794	2.40779	2.67732	2.63728	2.80818	2.76032	3.16169	3.03571	3.33259	3.15876	3.51423	3.28181	2.9156	2.79255
3.08064	2.83552	2.39021	2.29157	2.67146	2.649	3.43415	2.88239	3.00154	2.70661	2.65681	2.53474	3.46638	3.06892	3.399	2.899
2.29353	2.20075	3.19489	2.95759	2.62947	2.61775	2.51228	2.32575	2.72419	2.62556	2.72224	2.57575	2.37068	2.32185	3.57478	2.95661
2.8404	2.80525	2.53376	2.53376	2.41072	2.29646	2.40388	2.40095	3.1988	2.8863	2.36091	2.45759	3.37361	3.20466	2.87361	2.68122
2.46931	2.48103	3.08259	2.93708	2.38337	2.36091	2.2115	2.20661	3.26228	3.09431	2.28767	2.45466	1.5904	1.77009	3.31013	3.19392
3.29157	2.97907	3.32673	3.0738	2.53376	2.45564	3.06208	2.81208	2.53962	2.50642	3.48005	3.21052	2.8863	2.86384	2.7906	2.62947
3.14704	2.82575	2.68611	2.69196	2.64216	2.67634	2.37654	2.42732	2.71833	2.57673	2.68708	2.74177	3.23689	3.17927	2.41072	2.66169
2.92634	2.69294	2.81501	2.61677	2.57771	2.61775	2.54743	2.43611	3.2779	2.99665	3.36286	3.15486	2.56013	2.60505	1.67146	1.41462
2.71247	2.55427	3.36872	3.03767	2.53962	2.55915	2.82966	2.65486	1.54353	1.7779	3.857	3.64802	3.45271	3.20271	3.22517	2.9195
3.24861	2.8531	3.06989	2.93025	2.41755	2.55818	2.51521	2.54743	3.40095	3.17341	2.94099	2.63337	3.23005	3.04841	3.15486	3.0865
3.17341	2.94294	2.62947	2.55915	2.50447	2.52497	2.61091	2.47517	3.11677	3.08259	2.90779	2.85114	3.22517	2.96638	3.17927	3.17829
2.5113	2.52497	2.92927	2.60114	2.732	2.59236	2.2779	2.12654	2.92732	2.73103	3.41267	3.24861	2.46833	2.62849	3.30036	3.13825
2.6197	2.47517	2.38825	2.46638	3.15779	3.04646	2.83064	2.69392	2.34821	2.46638	2.59138	2.56794	3.22517	2.99568	3.4615	3.01521
2.4615	2.46052	2.56208	2.52204	2.67536	2.64216	2.42634	2.48689	3.28279	3.20271	3.41657	3.28669	3.25446	3.25251	3.40974	3.11677
2.51716	2.36091	2.37068	2.51911	2.5904	2.54353	3.06989	2.66169	1.50447	2.0445	2.95368	2.82575	2.65681	2.6363	3.357	3.07282
2.74665	2.52888	2.54841	2.56501	2.66755	2.49665	2.93122	2.80818	3.16853	2.85798	3.65876	3.4615	2.69685	2.66462	3.34529	3.20954
1.25446	1.62263	2.4615	2.482	2.69587	2.67829	2.29841	2.31306	3.14509	2.87263	3.53572	3.35993	3.07185	2.84431	3.30427	2.91657
2.67829	2.6529	2.62849	2.55622	2.64118	2.38337	2.75642	2.7115	1.62263	1.67146	2.61677	2.68122	1.55622	1.76325	3.1197	3.11482
3.04841	2.65388	2.73786	2.72517	2.60896	2.32771	2.31501	2.44489	3.3697	3.18611	3.06696	2.95759	3.50349	3.18122	3.35505	3.09529
2.63532	2.50642	2.67439	2.5572	3.34821	3.03962	2.71736	2.62849	2.73591	2.61677	3.08161	2.8404	2.79939	2.79157	2.61579	2.49665
1.61189	1.732	2.29353	2.48982	2.90583	2.85896	2.87361	2.60896	2.86677	2.70173	2.79939	2.6529	2.58747	2.62556	2.63435	2.7154
2.107	2.2115	3.12165	2.87361	2.59138	2.5572	2.4615	2.399	1.60114	1.79841	3.39607	3.07185	3.45466	3.3072	2.73591	2.83943
3.22321	2.98689	2.72419	2.39704	2.6529	2.48493	2.69685	2.60407	3.0904	2.94782	3.24861	3.01716	3.10505	2.97712	3.357	3.03571
2.55622	2.43904	2.57282	2.57771	3.29646	3.21345	2.36091	2.39021	2.47419	2.27595	2.70075	2.63435	3.26032	3.01814	2.44978	2.52204
2.46345	2.42634	2.83552	2.67146	3.03083	2.77204	2.73982	2.53962	3.07673	2.76716	2.62165	2.73103	3.47419	2.99861	3.53962	3.14607
2.36872	2.38532	2.48786	2.57771	3.21638	2.82478	2.72419	2.55818	3.26228	3.0113	3.1695	3.00447	3.18318	2.78962	3.14704	2.78572
2.61189	2.3238	2.16072	2.33845	3.399	3.09822	3.04157	2.83064	3.13825	2.73005	3.15974	2.73005	3.1988	2.7945	2.93513	2.70368
2.49275	2.31501	2.62751	2.58747	2.39216	2.25739	2.65779	2.65583	1.20368	1.47712	1.55622	1.47712	3.22126	3.01618	2.75837	2.81013
3.10505	2.85798	3.23396	2.89021	3.35603	3.07185	2.95564	2.81989	2.94489	2.6529	3.20857	2.94197	2.45564	2.3238	3.57966	3.23396
3.29353	3.01325	2.68415	2.49079	2.58259	2.59822	2.59529	2.36482	3.07771	2.74958	2.94197	2.82868	3.3697	3.23298	2.88337	2.72419
3.42536	2.83943	2.63825	2.57673	2.67341	2.52107	2.35407	2.40779	1.67146	1.6988	3.11091	3.13337	3.40486	3.15193	2.50349	2.50739
2.47419	2.33552	2.49275	2.36286	2.50642	2.35896	2.399	2.60505	3.44489	3.17048	3.13923	2.8365	3.23884	2.69685	2.52302	2.50056
2.45173	2.35407	2.60896	2.35896	2.9195	2.87654	2.39704	2.44685	3.39704	2.95857	3.24665	3.03083	3.56013	3.024	1.63337	1.7779
2.72419	2.4615	2.81599	2.59138	2.91462	2.61872	2.66853	2.74275	2.80818	2.65486	3.54743	3.29646	2.63435	2.19001	2.91853	2.92439
3.29646	2.98493	2.54353	2.39021	3.27009	3.07771	2.87458	2.79353	2.99763	2.99665	2.44782	2.57282	3.41169	3.12849	2.649	2.59138
3.6363	3.07575	2.56306	2.47712	2.32966	2.3404	2.36286	2.36286	1.64314	1.62263	3.17634	3.01911	3.09919	2.90193	3.3365	2.84822
2.87849	2.64802	1.51814	1.2779	2.4615	2.40583	2.50349	2.46931	1.47712	1.77009	3.24861	3.04939	3.22126	2.84822	2.47517	2.57282
3.19685	2.84724	2.54939	2.50837	3.2613	2.58454	2.85896	2.57673	3.08943	2.96052	2.39021	2.31306	3.06208	2.90193	3.07966	2.87458
2.98982	2.61091	2.69196	2.44489	2.3238	2.25739	2.25251	2.18708	2.70368	2.78864	3.31306	2.99861	1.63337	1.79841	2.78767	2.82575
3.41657	2.78083	3.35798	3.09919	2.36677	2.51911	2.89607	2.76325	2.62458	2.59236	3.17243	2.9781	3.39997	3.2115	3.1197	2.63337
2.57673	2.39607	2.8697	2.72029	2.50447	2.4322	1.49079	1.67146	1.66267	1.70661	2.5113	2.55915	3.65681	3.32478	3.07185	2.82185
3.27497	2.82087	2.55622	2.47517	3.19685	2.78181	2.43708	2.24958	3.52986	3.36384	2.38728	2.50154	2.07478	1.82575	2.76325	2.60114
2.92146	2.59919	2.48103	2.4029	2.60114	2.50349	2.76716	2.52888	3.50642	3.4156	3.1529	2.83357	3.58064	3.2945	2.42243	2.44392
3.10114	2.76423	2.63728	2.51911	2.47907	2.60407	2.56892	2.58454	3.13239	2.89802	2.95075	2.83259	2.82966	2.76228	3.024	2.63923
2.86384	2.72712	2.71736	2.52888	3.36775	3.06599	2.75446	2.65388	3.32868	3.17048	3.47029	3.24568	3.16657	2.97126	3.32673	3.09138
3.13923	2.81599	2.57282	2.50349	3.26716	2.68708	2.56013	2.25935	3.43611	3.05036	3.37165	2.99763	3.40583	2.90486	3.37849	3.00544
3.20466	2.87654	2.899	2.68318	2.68025	2.4195	2.93806	2.70466	3.10993	2.9781	3.5406	3.35212	2.49665	2.47712	3.05134	3.00837
1.47712	1.5904	2.70075	2.53181	2.20075	2.20075	2.44197	2.28767	3.4156	3.29841	3.33259	2.83943	2.53083	2.60407	1.63337	1.55622
2.5738	2.56404	2.42439	2.50739	2.66462	2.52986	3.15974	2.93513	2.52888	2.53376	2.92243	2.70564	2.85212	2.56989	3.18611	2.78376
2.84724	2.70368	2.46345	2.47419	2.45759	2.41267	3.27693	2.99177	1.47712	1.54353	3.5572	3.19196	3.27009	3.17243	2.51228	2.57966
3.14118	2.69782	3.31501	3.03376	3.25446	2.97419	2.95466	2.80818	2.97907	2.93513	2.89704	2.6529	3.18415	2.86091	3.0904	2.94782
3.3365	2.93904	3.23103	2.92048	3.23103	2.95368	2.49763	2.3238	3.34138	3.20564	3.14704	2.79353	3.36579	3.17634	2.44392	2.36482
2.6197	2.35407	2.61677	2.49079	3.20466	2.90193	2.60603	2.46443	3.19587	2.98591	2.86677	2.56208	3.06696	2.89509	3.26423	3.18806
2.732	2.67829	3.28279	3.0445	2.75544	2.46833	2.38337	2.37068	3.30818	3.03083	2.55232	2.49275	3.26521	3.07673	2.69196	2.6656
2.91071	2.55329	2.48786	2.4029	3.24177	2.8697	3.02595	2.55232	3.14021	2.90779	3.00349	3.05036	2.62947	2.64216	3.39607	2.77888
2.63825	2.67634	2.54743	2.49665	2.59529	2.29646	2.38532	2.36872	3.56501	3.31697	3.17341	2.89509	3.62946	3.3697	3.24177	2.9322
3.22321	3.1363	2.54743	2.56697	3.12068	2.86091	2.76032	2.62849	2.49763	2.52204	3.42048	3.13239	3.13728	2.70173	2.7906	2.96638
2.8404	2.60114	2.43708	2.3072	2.30232	2.22712	2.65193	2.66072	2.85896	2.76325	3.20954	2.99861	3.12458	2.89118	2.74275	2.46345
2.53474	2.37458	2.35896	2.34626	2.68611	2.56501	3.13923	2.76423	3.66364	3.22712	3.38239	3.0865	3.11872	2.75837	3.01228	3.01814
3.34626	3.01911	3.01618	2.81989	2.55622	2.41072	3.02497	2.84138	2.66657	2.39216	2.4195	2.62751	1.67146	1.91853	3.32478	2.94685
3.23298	2.95954	2.50349	2.55427	2.56501	2.56404	2.32966	2.44782	2.86775	2.8404	2.96443	2.77107	3.649	3.29255	1.36091	1.5904
3.20368	3.00251	2.38532	2.50837	3.15388	2.95075	3.48982	3.06404	3.20466	2.67048	3.25935	2.97419	3.3365	3.18611	1.63337	1.732
2.57575	2.46443	2.23298	2.41267	2.66657	2.62849	2.69001	2.52595	3.2447	2.94197	2.42927	2.56404	3.25739	3.14802	2.52497	2.52595
2.57673	2.46052	2.46345	2.42439	3.19685	2.85114	2.49079	2.42243	2.86091	2.81306	3.24177	3.00642	2.50154	2.72419	2.41072	2.57966
3.38044	2.85407	2.49665	2.51814	3.25251	3.00642	2.4322	2.46931	2.66755	2.48786	3.79255	3.55329	3.14704	3.09822	2.60896	2.63825
3.08259	2.83357	2.35896	2.49275	2.77595	2.69099	2.73005	2.68806	2.78962	2.51423	3.10407	2.58747	3.1197	2.87751	3.23298	2.84822
3.09236	2.69294	3.2906	3.09236	2.40388	2.53376	2.91657	2.81599	2.76716	2.75739	3.18122	2.95954	3.32282	3.06111	3.03767	3.04646
2.3238	2.41267	2.46833	2.44782	2.75251	2.56794	2.399	2.52693	2.88044	2.65681	2.61189	2.47907	2.99958	2.5738	3.00544	2.85603
2.7447	2.67927	3.0445	2.75739	2.3238	2.23005	2.55427	2.48982	3.47224	3.12458	3.49275	3.21638	3.4654	2.85896	2.90388	2.67243
1.49079	1.79841	3.23298	2.73884	2.44001	2.38337	3.01618	2.91755	3.6363	3.24177	3.11482	3.16462	3.23982	3.09138	3.21638	2.77986
2.56892	2.18415	2.51911	2.39607	3.36482	3.20857	2.78474	2.67634	1.32185	1.41462	3.30818	3.26032	3.53572	3.38435	2.7115	2.62751
2.76814	2.75642	2.92732	2.81404	2.51814	2.49958	3.08357	2.91462	1.30036	1.50447	1.20368	1.6988	3.00837	2.7115	3.32771	3.15876
2.45173	2.399	3.24665	2.97224	2.69782	2.61189	2.74763	2.76814	3.47419	3.11872	3.11091	2.9322	2.40388	2.50447	3.69489	3.34236
2.59919	2.53474	3.11286	2.94197	2.96638	2.68611	3.02107	2.70759	3.11286	2.86384	3.15583	2.7779	2.57771	2.53181	2.73396	2.66267
2.84431	2.56989	2.69489	2.58357	3.21931	2.94392	2.68806	2.42634	1.61189	1.74763	2.49763	2.4947	2.64411	2.62361	2.65876	2.70173
3.33161	2.92732	2.4029	2.32771	2.54841	2.61872	2.32185	2.15779	2.39411	2.48786	2.50837	2.4947	3.13142	3.18513	2.90779	2.59431
2.69978	2.45271	3.13142	2.81794	2.35017	2.29841	2.53572	2.43708	3.01911	2.8238	2.95075	2.72907	3.21443	2.83845	2.9781	2.90388
2.75739	2.54353	2.8697	2.77009	3.26032	3.07868	2.53864	2.41072	2.68318	2.54157	3.35603	3.03767	3.25935	3.08357	3.17146	2.61384
2.64021	2.39216	2.57282	2.3238	3.3072	3.14509	2.42634	2.35505	2.91267	2.4947	2.39704	2.42732	2.77302	2.63435	3.23689	2.8238
2.58845	2.43122	2.43708	2.36677	3.20466	2.9781	2.38532	2.60993	3.24275	3.06794	2.64314	2.74177	2.44392	2.31111	3.4195	3.03962
2.87361	2.52888	3.19196	2.83454	2.49665	2.46833	3.08259	2.8404	3.49763	3.30036	2.71931	2.5904	2.51423	2.62165	2.93415	2.67048
2.45759	2.45759	3.28376	2.79646	2.57966	2.56794	2.25251	2.51521	2.51814	2.61384	3.09919	2.72907	3.4322	3.09919	2.6988	2.60407
3.20661	2.92732	2.47517	2.50642	2.82087	2.64509	3.15876	2.96345	2.62556	2.35407	2.62947	2.63239	2.29841	2.39704	2.97614	2.43708
2.78474	2.63728	3.14118	2.7779	2.75837	2.69001	2.39216	2.42732	3.42341	3.10603	3.61286	3.34626	2.73982	2.67634	2.67536	2.69196
2.48396	2.28962	2.51228	2.34431	2.72419	2.62263	2.2447	2.4029	2.78083	2.76716	3.17341	2.8365	3.26032	2.72419	1.76325	1.6988
2.39704	2.36872	2.59822	2.55232	2.45564	2.36091	2.66755	2.62751	2.55134	2.50837	3.16755	2.99372	3.26716	2.87556	3.19978	2.8697
2.35407	2.20857	2.62947	2.67536	2.48982	2.43122	2.69001	2.63728	2.62654	2.59626	2.47419	2.42732	3.32282	2.81013	3.7779	3.41853
2.51228	2.34626	3.56501	3.04255	2.87556	2.61775	2.59138	2.71345	1.55622	1.85114	3.51814	3.32087	2.56404	2.38532	2.9488	2.78474
3.00251	2.61872	2.88044	2.66169	2.72029	2.61482	2.37751	2.44197	2.34626	2.42634	2.73689	2.70466	3.34529	2.83845	2.87458	2.71736
2.74665	2.45759	2.59138	2.41755	2.47224	2.4322	2.54255	2.607	3.56697	2.8531	3.00251	2.95759	3.14607	2.91364	2.52302	2.60798
2.78669	2.5738	2.77595	2.64802	3.00251	2.90486	2.90974	2.8404	3.11482	3.02302	3.13825	2.70466	3.14314	2.90876	3.5572	3.36482
3.01521	2.80525	1.56794	1.79157	2.46833	2.36677	2.78572	2.72419	2.92439	2.82966	3.33064	3.07673	3.26423	3.08259	2.90681	2.81794
3.0279	2.77009	2.73005	2.5445	2.75544	2.58357	2.47712	2.56404	3.232	2.82282	2.52888	2.41072	2.5904	2.41267	2.6031	2.44978
2.60896	2.29841	3.24372	2.95368	3.17732	3.00154	2.35407	2.4947	3.18318	2.60896	1.90779	1.79157	2.46931	2.35407	3.21833	2.88142
0.844309	1.36091	0.844309	1.84431	2.5445	2.54255	2.40583	2.50154	3.36384	3.09431	2.97322	2.79157	3.28181	3.10505	2.58064	2.49665
2.4615	2.47126	2.62654	2.40779	2.33552	1.81208	2.42439	2.49763	2.55427	2.47126	3.1695	2.96638	3.53083	3.26423	2.80329	2.76618
2.32185	2.54841	2.61872	2.67439	2.90779	2.77107	2.42634	2.35505	3.49763	3.28767	2.44197	2.4195	3.84138	3.58943	3.4029	3.03181
2.8697	2.67146	2.55427	2.58161	3.01423	2.68122	3.29353	2.89802	2.28083	2.49372	3.39997	3.21443	3.10505	2.71638	3.18415	2.60407
2.57282	2.36091	2.80427	2.57771	2.16657	2.49958	3.59431	2.73005	1.25446	1.69001	2.50447	2.51716	3.232	2.90876	3.31501	2.95857
2.47517	2.1695	2.39411	2.15779	2.51228	2.45173	3.30818	2.87654	3.01325	2.93415	3.28669	2.97614	2.47907	2.39216	1.39704	1.54353
3.31111	2.64118	2.85114	2.70661	3.274	3.14314	2.76716	2.60407	3.08845	2.91462	3.10603	2.68025	3.21247	2.89411	1.62263	1.64314
2.91853	2.58161	2.73493	2.58064	2.70173	2.54646	2.35505	2.44978	3.00837	2.85798	3.36384	2.87947	3.26521	3.08454	2.79157	2.67146
2.59626	2.49763	2.47907	2.4322	3.07966	2.78669	2.8238	2.73786	3.43318	3.02888	3.12165	3.01618	3.27986	2.76423	3.27595	2.66169
3.29841	3.09236	2.46443	2.49275	2.4195	2.24958	2.69001	2.60407	1.20368	1.98591	3.1197	2.83161	2.22517	2.32575	3.18708	2.78864
2.43904	2.22712	3.27986	3.11286	3.34821	2.8072	2.40583	2.47907	3.30525	3.02107	3.24275	3.12458	2.78669	2.62361	3.27204	3.22517
2.73396	2.33161	2.42927	2.31306	2.5445	2.43122	2.69294	2.65681	3.13044	2.90876	2.68904	2.44978	2.69978	2.56208	2.55818	2.72419
2.50154	2.38825	2.39216	2.32966	3.26618	2.84724	2.4781	2.41657	3.48103	3.18025	3.07771	2.79353	2.77009	2.60993	3.18415	2.5865
2.72126	2.73396	3.30232	2.87263	3.30427	3.1988	2.60505	2.43708	2.84919	2.77302	3.69197	3.28962	1.62263	1.85114	3.1988	2.89509
3.03571	2.86286	2.28083	2.56306	2.81208	2.63532	2.62361	2.49958	1.41462	1.5904	3.19587	2.774	3.19587	2.76423	3.53864	3.38435
2.46443	2.34236	2.55427	2.55329	3.15486	3.11384	2.46931	2.51228	3.84236	3.42243	3.07185	2.70759	3.42927	3.27888	3.29939	2.94489
2.56501	2.45857	3.3404	2.95661	3.24079	3.0406	2.57673	2.50447	3.72517	3.41072	3.11286	2.94685	3.18415	2.66462	2.76423	2.64802
2.57673	2.36872	3.27204	2.75837	2.65095	2.56404	2.55818	2.37947	2.71345	2.65388	3.0279	2.78083	3.15388	2.68415	1.36091	1.64314
2.5904	2.64118	2.26716	2.53864	2.20857	2.33161	2.81306	2.60505	3.06501	2.95564	3.08064	3.01325	3.1031	2.7945	2.99763	2.93122
2.46052	2.46345	2.53376	2.59626	2.61482	2.47224	3.10798	2.85798	3.26716	2.82575	2.99568	2.649	3.41169	3.02595	3.3404	3.06696
2.50837	2.28962	1.55622	1.47712	2.73689	2.60896	2.28767	2.47517	3.09431	2.8404	3.58454	3.34431	3.21345	2.94197	2.74177	2.77693
3.0865	2.95173	2.50642	2.23298	2.44197	2.4615	2.7281	2.79353	3.24372	2.88923	2.90193	2.94294	2.5865	2.50154	3.16267	3.1656
2.81208	2.64607	2.56892	2.48493	2.79157	2.69001	3.12946	2.9781	2.84822	2.65876	2.76228	2.70661	2.99861	2.77009	1.89118	1.67146
2.85798	2.67341	2.6363	2.56794	3.36579	3.07575	2.6695	2.42243	3.43122	3.08454	2.78767	2.64802	3.41657	3.16755	3.19392	2.73396
2.54353	2.53474	2.75837	2.49763	3.4781	3.00056	2.73689	2.50837	1.20368	1.50447	3.00056	2.82185	2.69587	2.68708	2.9947	2.8072
2.80134	2.47517	2.58259	2.44489	3.50642	2.89118	3.11482	2.77693	3.14118	2.77302	2.37068	2.48982	3.232	3.03864	1.60114	1.20368
2.75837	2.74568	2.54353	2.47517	2.6822	2.56208	3.11482	2.73689	2.55232	2.56892	2.71736	2.63532	2.57282	2.63337	2.52888	2.59431
2.67146	2.46833	2.61775	2.52302	2.66462	2.59529	2.74177	2.74275	2.68708	2.8238	2.97712	2.57087	3.74275	3.41169	3.33552	3.10407
3.37361	3.06013	3.10603	2.93025	2.64704	2.62263	2.76325	2.63142	3.23103	2.91657	3.16071	2.9488	2.65681	2.75837	3.04939	2.9156
2.53864	2.53864	2.2115	2.35407	2.53864	2.38728	3.37654	3.00642	2.57282	2.57478	2.56501	2.60017	2.72419	2.59919	3.50056	3.3531
2.53376	2.43122	2.83845	2.62556	2.51423	2.56306	2.25251	2.36482	2.69392	2.52497	2.1031	1.64314	2.97419	2.57966	2.47224	2.50154
2.39216	2.39216	2.56794	2.49275	2.69196	2.58747	2.62458	2.52986	3.55818	3.33259	2.5738	2.69489	2.982	2.85603	3.19392	3.07185
3.19001	2.90193	3.12458	2.82185	2.5865	2.36286	3.44392	3.0572	3.27302	2.7906	3.21345	3.04646	3.17341	2.90388	3.17829	2.81794
3.46736	3.06892	3.20954	2.71443	2.46931	2.41755	3.19587	2.94099	3.43904	3.29157	2.99568	2.91267	3.61189	3.20661	2.81794	2.6822
2.62654	2.58747	3.274	3.01423	3.31989	3.1529	3.11384	2.95564	3.12556	3.13728	2.48982	2.45759	2.55329	2.60993	3.04841	3.024
3.28474	2.97517	2.68611	2.50837	2.51911	2.49665	2.5738	2.67732	2.5904	2.46833	3.23298	3.06696	3.13142	2.90486	1.50447	1.54353
2.83064	2.46443	2.62263	2.52986	2.63337	2.62947	3.22224	2.9781	2.96736	3.09333	2.56794	2.61189	3.21247	2.93318	3.0113	2.95075
3.29255	2.89118	2.482	2.4029	3.21345	2.90583	2.70466	2.53864	2.83845	2.64118	1.56794	1.49079	2.5865	2.37263	3.28864	2.81794
3.28083	2.69978	2.37068	2.33845	2.54353	2.55915	2.90583	2.72907	2.69099	2.50349	3.28083	3.03669	2.94001	2.74861	3.03767	2.7613
2.6822	2.57478	2.32185	2.18415	3.28083	3.10212	2.5113	2.29646	3.5904	3.13239	2.57282	2.59138	1.63337	0.601145	3.08943	2.91169
2.52107	2.274	2.36091	2.36286	2.4947	2.17829	2.98786	2.8404	3.06989	3.10896	2.56306	2.5738	3.29353	2.95564	3.43904	3.08161
2.55329	2.68415	2.38825	2.41755	2.73396	2.55329	3.36677	2.89997	2.57087	2.42634	2.8238	2.81208	2.49275	2.67439	2.63435	2.75837
2.53181	2.44197	2.65486	2.54255	2.37751	2.39216	2.73396	2.32966	3.32868	3.0904	2.37654	2.4322	2.48689	2.58259	3.64509	3.23005
2.79646	2.76032	2.43415	2.30525	2.32575	2.28962	2.58064	2.25739	3.5865	3.39997	3.45466	3.25544	3.54157	3.30036	3.14216	3.19489
2.399	2.27107	2.64704	2.51911	2.44392	2.57771	2.482	2.44197	2.48689	2.23786	3.30622	3.06404	3.08943	2.89509	3.2281	3.149
2.68904	2.5572	2.60017	2.45271	2.71443	2.51228	2.59431	2.47419	2.41267	2.38532	2.41267	2.47517	3.54646	3.27204	3.40388	3.15876
2.44782	2.37068	2.54743	2.45857	3.15779	2.78181	2.36482	2.55427	2.36286	2.52497	2.99177	2.80427	3.09724	2.93708	2.63825	2.60114
3.06501	2.80134	2.47907	2.47517	2.41755	2.48689	2.21736	2.31306	2.45564	2.40388	3.07575	2.77107	3.82868	3.46736	3.07673	2.87458
2.47126	2.44685	3.44587	2.93025	1.53083	1.78474	2.74275	2.48103	1.57966	1.84431	3.35407	2.86482	3.40388	3.21638	2.8404	2.77693
2.63532	2.37068	2.59529	2.30232	3.3238	3.14509	2.62458	2.50837	3.14997	3.02107	3.5572	3.36384	3.18318	2.87654	3.34821	3.02204
2.71833	2.47517	2.48103	2.40095	2.50447	2.34821	2.89802	2.81989	3.21736	3.00447	3.33552	2.97712	2.73982	2.64118	2.56306	2.63239
2.82771	2.64509	2.69196	2.48786	2.40779	2.48103	2.61189	2.43415	3.11189	2.81989	3.32478	3.26423	3.14704	3.01228	3.01423	2.87849
2.57282	2.42732	2.15779	2.41267	2.37654	2.49763	3.32282	2.94489	3.39704	3.13532	2.81208	2.72419	1.23005	1.79157	3.33552	2.98396
2.62068	2.37947	2.75349	2.62947	2.45564	2.32966	3.0279	3.00056	3.46833	3.00642	3.39411	3.2906	3.1822	2.75837	3.30915	3.02595
2.36091	2.41755	2.2779	2.54939	3.13142	3.22029	3.20075	2.99861	3.23103	3.03279	2.52986	2.61384	3.22614	3.04646	2.61677	2.46931
2.49372	2.30525	2.44197	2.51032	2.90779	2.68122	2.8863	2.6529	3.25154	2.83161	3.31599	3.05915	3.29646	2.95173	3.13532	3.05427
2.69196	2.46833	2.37654	2.3404	2.40388	2.32185	2.18122	2.45759	1.6529	1.63337	1.41462	1.76325	3.33454	3.11189	2.87263	2.41267
2.53572	2.49665	2.46345	2.49763	3.22321	2.96247	3.11579	2.84724	2.99372	2.90583	3.524	3.07966	1.51814	1.70661	3.23786	2.78864
2.92634	2.90876	2.45173	2.41072	3.29255	2.95368	2.59431	2.61189	3.07673	2.54841	3.16169	3.04157	3.06696	3.04353	2.57673	2.56892
2.57575	2.36677	2.649	2.29841	3.0445	2.74177	3.19978	2.71052	3.39411	3.07673	2.74079	2.46931	1.67146	1.43122	2.86775	2.79157
2.67146	2.4322	2.47517	2.38337	2.36091	2.38532	2.55427	2.60798	2.6031	2.78181	1.66267	1.47712	2.93318	2.71345	3.1656	3.15193
2.48493	2.4322	2.69099	2.57673	3.06013	2.86286	2.78181	2.86384	3.04157	2.92048	2.49763	2.54939	3.42536	3.05329	3.19294	2.58747
2.42439	2.38337	1.2779	1.49079	2.38532	2.44392	2.51911	2.36872	0.844309	1.66267	2.60407	2.62068	3.10603	2.80036	2.7154	2.64411
3.19782	2.56892	2.88239	2.64509	2.60993	2.61775	2.38825	2.40388	1.66267	1.62263	3.06696	2.89509	3.49861	3.28669	2.63825	2.55915
2.76228	2.48689	2.62361	2.53474	2.6988	2.51911	2.59724	2.42634	2.58943	2.41657	2.44197	2.54255	2.52986	2.31111	1.23005	1.77009
2.44392	2.3072	2.7945	2.48982	2.96345	2.90193	2.89997	2.68122	3.01911	2.81208	3.74861	3.46833	3.4322	3.22126	2.66364	2.61775
2.47517	2.2115	2.51423	2.39021	3.17732	2.87361	2.43611	2.48493	2.64216	2.61677	3.51814	3.42146	3.79841	3.43318	3.33064	3.21052
2.68122	2.52595	2.34821	2.15193	2.57478	2.34431	2.61579	2.54157	3.05427	2.95857	3.26325	3.09919	3.35798	3.19196	3.00251	3.0865
2.80232	2.56892	3.43904	2.88239	3.17634	3.00837	2.6988	2.55915	2.55427	2.46931	3.10603	2.94392	3.6656	3.37165	2.63728	2.46345
2.39021	2.37068	2.91462	2.61384	2.76521	2.60114	2.39216	2.42732	2.53376	2.50349	1.51814	1.51814	2.49275	2.58454	2.49958	2.63435
2.56404	2.39216	2.78474	2.68708	2.49079	2.66657	2.17536	2.25739	3.5904	3.46638	3.02693	2.80134	3.36872	3.02204	2.43708	2.30525
3.03571	2.73982	3.34333	3.02204	2.89997	2.732	2.39704	2.35017	3.24665	3.07282	3.25544	2.99958	3.11482	2.91462	2.79939	2.58357
2.81013	2.67927	1.66267	1.43122	2.61482	2.42243	2.60017	2.49958	2.99861	2.94294	1.51814	1.82575	3.54939	3.15486	3.23396	3.15974
2.61384	2.43904	3.19392	2.89802	1.62263	1.79841	2.56306	2.4029	2.58161	2.41755	3.38825	3.18025	3.05036	2.90779	3.05525	2.85798
2.58161	2.41755	3.31892	2.94587	3.28083	2.96052	2.80329	2.7447	1.53083	1.61189	2.93513	2.649	3.71247	3.28279	2.42634	2.51521
3.18806	2.78279	2.71345	2.44978	3.08161	2.899	2.48103	2.38825	1.54353	1.79157	3.22126	3.10114	3.20368	3.00251	3.50056	2.9947
2.20368	2.20857	2.68806	2.38532	2.76325	2.44782	2.69978	2.68513	3.25544	3.04157	3.20661	2.95759	3.25154	3.00935	2.95271	2.68904
3.36579	2.65193	2.61091	2.38337	3.25935	2.92146	2.72517	2.41657	1.36091	1.79157	2.69392	2.71443	3.5406	3.11775	3.40095	3.01716
2.607	2.44489	3.2613	2.79646	2.85896	2.77302	2.70954	2.73493	3.03962	2.7906	3.28474	2.94001	2.48689	2.58454	1.60114	1.54353
2.36677	2.42439	2.7906	2.68904	2.33845	2.4781	2.59431	2.60993	2.94099	2.81306	3.09724	2.90681	2.74665	2.80329	2.80036	2.74958
2.67048	2.23982	2.52986	2.28083	2.69685	2.58161	2.91657	2.90681	3.12849	2.96052	3.44489	2.95759	3.76911	3.52595	2.88239	2.78474
2.39607	2.30232	2.62654	2.399	2.68611	2.66072	2.55427	2.63923	2.73005	2.73103	2.982	3.0406	2.62165	2.74275	2.9195	2.74763
3.24568	2.74275	2.59919	2.53767	2.27107	2.30915	2.86579	2.77009	2.85212	2.62947	3.2281	3.10603	3.58259	3.06111	2.56892	2.5572
2.30915	2.34236	2.74861	2.42634	2.97224	2.72712	2.5572	2.35017	1.5904	1.55622	2.91853	2.89314	3.49665	3.30232	3.19489	2.72224
1.25446	1.6988	2.38142	2.4615	2.55915	2.43708	2.53474	2.42732	3.5279	3.274	2.62068	2.47517	3.22517	3.02107	3.48298	3.18025
2.70173	2.70368	3.17927	2.72126	2.75251	2.55818	2.87556	2.50056	3.05818	2.95661	2.87556	2.60017	2.58259	2.59822	3.25251	2.89314
2.58259	2.39216	2.43611	2.45759	2.72712	2.62165	2.96443	2.70661	2.76521	2.56404	3.25349	2.82575	2.57282	2.63435	1.67146	1.57966
2.66755	2.49763	2.72907	2.59138	3.09724	2.68806	2.75837	2.53474	3.43611	3.09822	3.13337	3.09431	3.39314	3.14411	2.51814	2.62849
3.15095	2.68318	2.9029	2.77107	2.54353	2.54939	2.86091	2.61189	3.0738	2.82282	3.00739	2.71638	2.52595	2.57575	3.19392	2.87458
2.84919	2.62458	2.83943	2.69001	2.33161	2.28279	2.36872	2.26228	3.20271	3.05818	2.47907	2.39021	2.75154	2.62849	3.22029	2.87263
2.64509	2.24958	3.14314	2.7906	2.76325	2.51814	2.55915	2.38337	2.95759	2.62849	3.02986	2.73103	2.40388	2.49372	3.14997	3.0865
3.36384	3.05329	2.63923	2.48493	2.16364	2.21736	2.77009	2.75251	3.33064	3.22224	3.37165	3.2281	2.40388	2.50349	2.44392	2.36091
2.46931	2.46931	2.37068	2.32185	2.55329	2.44978	2.61384	2.49372	3.25837	3.25642	3.3697	3.24568	2.92927	2.75446	2.68904	2.62947
2.66169	2.56892	2.72029	2.64216	2.38532	2.31501	2.55329	2.59919	3.60212	3.42829	3.29939	3.00739	3.19782	2.73786	3.05622	2.81013
2.54841	2.28083	3.30232	2.95564	2.45759	2.28767	3.03962	2.89021	3.5738	3.3365	3.53669	3.232	1.50447	1.2779	2.48689	2.35505
1.61189	1.69001	2.70075	2.49763	2.59822	2.60407	2.65779	2.4322	2.60603	2.38825	2.69294	2.64704	3.14216	2.92732	3.3531	3.05329
2.79841	2.67927	2.26911	2.37458	3.13337	2.95857	2.49079	2.58747	2.65388	2.55915	2.57673	2.40779	3.1822	2.92341	3.38142	2.899
2.69978	2.59138	2.80525	2.46833	2.73396	2.49665	3.08845	2.97322	2.65388	2.66169	3.28962	3.26911	2.57575	2.45564	2.65388	2.56892
3.27009	2.93708	2.68025	2.59724	1.9947	2.37751	3.1695	2.75154	2.56501	2.47419	3.0865	2.75154	2.62947	2.44978	2.76716	2.54743
2.90681	2.51423	2.74079	2.71833	3.33161	2.95857	1.32185	0.777903	3.23298	3.21931	3.56404	3.28864	3.25739	3.24958	2.17536	2.41462
3.41169	2.9156	3.08064	2.62263	2.23493	2.08259	2.66169	2.54646	3.40876	2.99568	3.19587	3.05329	3.0738	2.75642	3.29841	2.85017
2.42439	2.44978	2.76032	2.64216	2.4947	2.5445	3.38923	2.93025	2.81404	2.5865	2.49665	2.37751	3.01032	2.7115	3.09236	3.11384
2.71247	2.59626	2.71345	2.60017	2.58064	2.50154	2.61482	2.53962	3.19587	2.80525	2.23298	2.26911	2.41462	2.53474	3.09431	2.75446
2.45759	2.4195	2.71443	2.61579	2.55134	2.51814	2.55427	2.84919	1.54353	1.39704	3.55622	3.36091	2.65779	2.44978	1.43122	1.43122
2.62165	2.49665	2.46345	2.4029	3.232	2.86384	3.29353	2.75349	3.49372	3.29939	3.67146	3.34626	2.84822	2.68318	2.63239	2.58845
2.57087	2.2779	2.98884	2.81892	2.35407	2.45564	2.58064	2.44197	3.29646	2.91267	2.65876	2.58357	2.46345	2.44685	3.00739	2.94978
2.54743	2.61189	3.12068	2.74958	2.63337	2.59431	2.38337	2.44197	2.96833	2.56794	3.11482	2.89118	3.11677	2.9488	2.6529	2.62947
2.56697	2.52888	2.60505	2.41072	3.26521	3.08943	2.55134	2.57087	3.20954	2.91853	1.61189	1.86872	3.3238	3.09529	3.07087	2.68806
2.63825	2.55818	3.44489	2.98786	1.41462	1.49079	2.78083	2.48396	2.57966	2.67243	2.34626	2.47517	2.44489	2.31306	3.524	3.33845
3.18611	2.69001	2.33552	2.47517	2.71443	2.57771	2.45857	2.46052	3.46345	3.04255	3.52888	3.24079	3.16071	2.96833	3.30427	3.07673
2.45857	2.54939	2.40095	2.26716	3.24568	2.92146	2.69001	2.59626	3.33357	3.10212	3.61091	3.19782	3.43513	3.19782	3.25154	2.96052
2.63728	2.57575	3.0865	2.75154	2.30525	2.49275	2.95759	2.67341	3.2613	3.20564	3.1695	2.8404	3.62361	3.38825	2.91657	2.78474
2.39411	2.31794	2.48396	2.52204	2.42439	2.07478	2.85896	2.75935	3.1197	2.9781	3.12556	2.77986	3.05915	2.74177	3.21833	3.01911
2.38532	2.26423	3.21833	2.85017	3.0904	2.85798	2.15193	2.17829	3.02693	2.81794	2.66853	2.6529	3.16657	2.63435	2.4615	2.5445
2.84822	2.61091	2.54841	2.39411	2.84333	2.84138	2.61775	2.44392	3.47614	3.14216	2.38825	2.46833	3.0113	2.61482	3.16755	3.06501
2.78572	2.44685	2.64509	2.62361	2.46052	2.37751	2.75544	2.36286	2.50349	2.56404	3.07185	3.12654	2.72517	2.75154	2.17243	1.84431
2.64997	2.63239	2.35896	2.51911	3.08943	2.89118	3.28083	2.97517	3.13532	2.72517	3.24665	2.77986	3.08259	2.69587	2.69001	2.43708
2.45564	2.32575	2.76423	2.52107	2.65583	2.49763	2.37654	2.39216	3.11579	2.94197	3.14411	2.94489	2.50349	2.56697	2.90193	2.77693
3.15193	2.75739	2.63435	2.38728	2.55915	2.54646	2.66072	2.61384	1.72419	1.73982	3.26423	2.91657	3.35798	3.11286	3.00642	2.82282
2.79939	2.59724	2.39021	2.30036	2.70075	2.61872	2.5572	2.38337	3.22419	3.06599	1.67146	1.7779	2.62849	2.56892	2.61384	2.57575
2.69782	2.38142	2.63142	2.62556	2.80329	2.57478	2.7779	2.5904	3.18415	2.91364	3.51228	3.37068	3.48591	3.05427	2.5445	2.63239
2.82185	2.6529	3.29646	3.13142	3.16364	2.96247	2.49763	2.48493	3.61677	3.40974	3.79743	3.53083	2.92732	2.62068	1.34236	0.777903
2.51228	2.33552	2.81794	2.62165	2.52693	2.56404	2.44392	2.46931	2.85212	2.74177	1.66267	1.86286	3.86677	3.59431	2.55329	2.59138
2.83747	2.46638	2.5572	2.45173	2.3238	2.36091	2.6529	2.44978	1.81892	1.50447	2.61189	2.63239	2.70759	2.66755	3.18122	2.79939
2.732	2.61775	2.80329	2.74861	1.76325	1.73982	2.50056	2.36091	2.72224	2.482	1.53083	1.72419	3.18318	3.06013	2.37751	2.59822
3.2945	2.85114	2.82575	2.77986	2.54743	2.65681	2.93415	2.56404	3.00935	2.93611	2.73396	2.69196	2.48493	2.33845	3.10505	2.91267
2.66169	2.53864	2.649	2.63337	2.48103	2.44001	1.32185	1.7154	3.13142	2.94197	3.30134	2.88337	3.61482	3.28181	2.64509	2.62068
2.43122	2.25447	2.16364	2.23493	2.49275	2.44782	2.61189	2.54939	2.74372	2.69782	3.33454	3.37654	3.47126	3.07673	2.54939	2.74275
2.61677	2.62947	2.56404	2.34821	3.17439	2.99665	2.45173	2.48493	3.21052	3.02009	2.66657	2.40779	2.50837	2.482	2.92048	2.96638
2.43122	2.3072	2.47517	2.34821	3.21345	2.90974	2.56892	2.4322	2.74763	2.69392	3.29157	3.00935	3.05915	2.63825	2.58747	2.67536
2.58161	2.47517	3.26814	2.93611	2.55427	2.57575	2.82282	2.70075	3.13435	2.92048	3.09919	2.81208	3.25935	3.0738	3.482	2.71638
2.66462	2.50154	2.72517	2.58357	2.39411	2.38825	2.28279	2.38825	3.0406	2.74568	3.15583	3.11482	2.78767	2.72029	3.54841	3.4488
3.30525	2.94197	2.60407	2.36091	2.86384	2.69489	2.53962	2.35407	2.65779	2.56306	1.60114	1.70661	3.30036	3.16657	2.46833	2.49763
2.50349	2.2779	2.46931	2.49275	2.86091	2.72907	3.33259	2.9781	3.50154	3.26423	3.274	3.00935	2.57771	2.55329	2.72321	2.55622
2.41267	2.32185	3.1197	2.78767	2.6656	2.71247	2.51423	2.41462	3.05232	2.82282	2.38532	2.4615	2.72419	2.62165	2.69685	2.86091
2.83357	2.7115	2.8365	2.67634	3.24079	3.1031	2.72419	2.5445	1.37947	0.477121	3.08357	2.91364	3.28572	2.95857	3.01618	2.85603
3.24861	2.84626	2.39704	2.45564	3.11091	2.97907	2.51228	2.649	3.27497	3.32868	3.25349	2.93513	3.17439	2.88435	3.03376	2.66657
1.64314	1.732	2.85212	2.55818	3.36091	2.96247	2.52595	2.53864	3.20857	2.66072	3.1695	2.95368	3.56599	3.35114	3.37068	2.95075
3.27009	3.01716	2.88728	2.66755	2.5445	2.27107	2.54646	2.38337	3.02497	2.70661	3.20954	3.10896	3.54743	3.18122	2.399	2.38532
2.51716	2.25251	2.37947	2.34821	2.61384	2.60017	2.35896	2.45173	1.66267	1.57966	3.23689	2.93318	3.14411	3.0406	1.63337	1.86872
3.21736	2.97517	2.80622	2.76521	3.25154	2.90388	2.47126	2.51423	3.232	3.09236	2.47419	2.50349	3.04646	2.82868	3.43025	2.66657
2.53864	2.52888	3.25056	3.0738	2.56404	2.42634	3.45173	2.90583	2.60896	2.42732	2.7906	2.58747	2.69685	2.62849	3.36677	2.80525
2.87068	2.63435	2.58259	2.61384	2.44978	2.55427	3.27888	2.85407	2.61384	2.6197	2.77595	2.83161	2.53181	2.61579	3.25251	2.89802
2.7115	2.55622	2.87654	2.85212	2.86677	2.71443	2.29646	2.31306	3.12946	2.90876	1.63337	1.74763	2.72126	2.65681	2.4029	2.21736
2.2115	2.26423	2.82282	2.54743	3.15876	3.04743	2.73591	2.31794	3.18122	2.76814	3.46833	2.8863	2.84333	2.53864	2.37263	2.23298
1.66267	1.95857	2.56697	2.52986	2.50349	2.53962	3.07087	2.76521	2.60798	2.56892	2.95075	2.93415	3.02107	2.87263	3.59626	3.06892
2.69685	2.44489	2.73103	2.6656	2.71345	2.66072	2.56306	2.58747	1.47712	1.63337	3.19587	3.07087	3.25642	2.8072	2.97712	2.87165
2.70173	2.66462	2.61677	2.64021	2.72907	2.60798	2.34821	2.36091	3.46931	3.09333	3.60505	3.35407	2.74763	2.5865	2.50154	2.45173
2.58357	2.4195	3.26618	3.024	2.87654	2.39021	3.23689	2.99177	3.08845	2.95173	3.26521	3.09822	2.72614	2.7281	2.36091	2.42927
2.45466	2.29646	2.35407	2.41755	3.33747	3.0865	3.03376	2.78572	3.24079	3.03767	2.4947	2.40779	2.60896	2.39216	2.78572	2.67341
2.94782	2.77302	3.58845	3.01716	2.63435	2.54646	2.70661	2.53474	2.66072	2.57771	1.32185	1.97712	3.03376	2.54743	3.39216	3.1031
2.51911	2.28474	2.38337	2.41755	3.29646	3.15681	2.72712	2.59529	1.41462	1.80525	2.47712	2.53572	3.24763	2.73005	2.69001	2.57771
2.77888	2.61775	2.96736	2.67146	2.81599	2.76032	2.89021	2.79353	3.36482	3.17146	2.56404	2.32966	2.47907	2.44489	3.44294	3.16169
3.41657	2.81013	1.41462	1.86872	2.59138	2.51911	2.28279	2.26911	3.39411	3.19392	3.07966	2.99275	2.4195	2.62556	3.31013	3.1529
2.67536	2.68025	2.38142	2.4195	2.65974	2.68415	1.64314	1.49079	2.42439	2.399	2.65876	2.5113	3.42439	2.91462	3.48005	3.20857
2.53474	2.42732	2.44197	2.54255	3.27986	2.78572	2.60407	2.51814	2.88337	2.56404	3.09822	3.03669	2.45857	2.38337	3.37263	2.82771
1.66267	1.55622	2.60896	2.38142	2.48493	2.62458	2.83943	2.62947	2.49275	2.39021	3.14704	2.91657	3.27204	3.09431	2.27107	2.59529
2.95857	2.41657	2.4322	2.39607	3.14411	3.0406	3.30622	2.90388	3.61384	3.23689	3.47517	3.44001	3.84138	3.37165	2.49079	2.56892
3.25154	2.78572	2.48786	2.49372	2.64509	2.48982	2.36091	2.23982	2.74665	2.61677	2.80915	2.60896	3.16755	2.82771	2.58454	2.55915
2.23005	2.41072	2.96833	2.63825	2.56892	2.49275	2.45759	2.29646	2.94392	2.69294	3.13923	3.09138	3.37263	3.05915	2.52986	2.36872
2.47907	2.34821	2.84138	2.55232	2.64607	2.52497	2.70368	2.68318	3.39411	3.22029	3.19685	2.69782	3.29939	3.0406	3.62751	3.40779
2.58259	2.2779	2.6822	2.51032	3.17927	2.79353	2.399	2.32185	2.86189	2.74665	3.4654	3.2906	1.67146	1.57966	1.20368	1.54353
2.79157	2.51814	2.62165	2.5572	2.67536	2.50154	2.48493	2.41267	1.20368	1.77009	2.46443	2.52888	3.05329	2.99568	2.6822	2.70954
2.45173	2.41267	2.37068	2.36677	1.61189	1.97712	2.69001	2.44489	2.82966	2.71931	2.83943	2.74372	3.42732	3.09822	2.73689	2.58454
2.47712	2.4322	2.75642	2.45466	2.44782	2.44489	2.399	2.28767	3.274	3.1363	3.08161	2.65974	3.00349	3.06111	3.48591	2.91853
2.35896	2.5445	2.49275	2.46052	2.81013	2.64607	2.98298	2.69294	1.36091	1.732	3.41169	3.22712	3.43611	2.96345	2.37068	2.51521
2.60896	2.51228	2.70271	2.74665	2.51911	2.50349	2.34821	2.45271	2.62751	2.54743	3.04353	2.92048	3.29255	2.95661	3.14314	2.7447
2.66169	2.20661	2.40095	2.25447	2.81989	2.63728	2.56892	2.43708	1.63337	1.41462	3.27107	2.86286	3.22224	3.13923	3.67439	3.35114
2.69978	2.59138	2.70661	2.52204	2.71833	2.56404	3.02107	2.80134	3.19685	2.71345	3.17634	2.91462	2.64509	2.59236	3.5279	2.99763
2.53376	2.33161	2.75739	2.61091	2.58747	2.49275	3.23103	2.94001	2.43611	2.58357	3.47126	3.24763	2.54743	2.38532	1.25446	1.69001
2.51911	2.51814	3.1197	2.72224	2.69392	2.42634	2.26228	2.39021	2.96931	2.86384	1.43122	1.81892	3.31989	3.21443	2.87263	2.6822
3.08161	2.79353	2.47419	2.40095	3.14314	2.84431	2.83552	2.51228	1.74763	1.79157	3.39802	2.88337	2.88239	2.64411	2.43904	2.40583
2.51716	2.38532	2.80232	2.56208	2.95661	2.69294	3.1197	3.00739	1.54353	1.73982	3.52497	3.21736	3.33161	3.10798	2.97907	2.82771
2.99958	2.60407	3.17341	2.67048	2.56404	2.46833	2.62263	2.54939	3.07868	2.73982	3.56989	3.31794	2.51814	2.44685	1.36091	1.43122
2.8238	2.51911	3.13532	2.91462	2.68318	2.48103	2.44197	2.51032	3.2281	2.6529	2.48689	2.44782	2.45466	2.59138	2.95368	2.61775
2.87361	2.75739	2.41462	2.31794	2.73786	2.67243	2.69685	2.6197	3.14509	2.81989	3.2945	3.06794	2.63825	2.48396	2.82478	2.66462
2.70271	2.64314	2.51911	2.51423	2.52595	2.44392	2.54939	2.65095	3.27107	3.17243	2.7779	2.70368	3.71345	3.34821	3.13337	2.6031
2.59431	2.41267	2.55232	2.19782	2.50154	2.38532	2.29841	2.42243	2.50349	2.55329	2.81013	2.41267	1.34236	1.87458	3.32087	3.05134
2.41267	2.45857	2.71052	2.64997	2.69294	2.65876	2.86189	2.73884	3.21736	2.8238	3.14802	2.84626	3.01716	2.72419	3.43122	3.0445
2.83064	2.72321	2.67732	2.6529	2.62458	2.60114	1.43122	1.50447	2.44197	2.3404	3.32087	2.95857	3.40779	3.26032	2.98591	2.96345
3.19587	2.81599	2.6363	2.53864	2.83357	2.52107	2.83357	2.50447	3.06013	2.62556	3.61579	3.35603	2.67829	2.62556	3.17439	2.84138
2.68318	2.40779	2.46345	2.48982	3.25544	3.08259	2.56306	2.52986	2.87947	2.649	2.79646	2.46345	3.09822	2.87556	2.67927	2.83943
2.65388	2.31794	3.08357	2.88923	2.67536	2.64704	2.60896	2.5445	2.43415	2.56306	2.46345	2.48396	2.57771	2.60505	2.94001	2.83943
2.63337	2.42243	2.84333	2.54841	2.93513	2.76814	2.61189	2.43611	3.32087	3.02888	2.86677	2.61775	2.65388	2.33845	2.72419	2.61579
2.98689	2.68904	2.66072	2.55329	2.86872	2.65876	2.74665	2.78083	2.66853	2.63532	2.66462	2.70271	2.64509	2.64314	2.92146	2.71931
3.36091	2.94099	2.79157	2.61384	2.58259	2.5572	2.47712	2.6031	3.73103	3.55915	3.39411	2.86482	2.41267	2.28474	2.53474	2.44782
2.39216	2.1695	2.34431	2.53474	2.4322	2.36677	2.63825	2.4029	2.83747	2.67341	2.76228	2.65779	3.19489	2.77693	3.10896	2.87654
2.66169	2.58454	2.72419	2.51814	1.23005	1.56794	2.67048	2.81404	2.93122	2.89021	3.2447	2.99665	2.62458	2.57771	2.56697	2.4615
3.27693	2.90779	3.31306	2.81794	2.73786	2.45857	2.75349	2.82478	1.41462	1.2779	3.45857	3.34724	1.43122	1.2779	3.1197	2.98591
2.61189	2.57575	2.37068	2.37458	2.46443	2.52595	2.6695	2.49958	3.75544	3.5406	2.68611	2.52888	3.70173	3.46052	3.41462	2.99079
2.59529	2.58064	2.78767	2.66169	2.80232	2.63435	2.75349	2.5445	2.84822	2.55622	2.88435	2.8863	3.44001	3.31501	3.46931	3.36677
2.66072	2.34821	2.61872	2.46443	3.08454	2.85993	3.08454	2.86872	2.38728	2.41657	3.32771	3.05036	3.35896	2.79157	3.00935	2.85407
2.7779	2.66462	2.28962	2.18708	2.59138	2.40974	3.13923	2.73493	3.50837	2.61579	2.64118	2.64607	2.96443	2.80036	3.30915	3.27107
2.69001	2.50056	2.40388	2.32966	2.40583	2.61091	2.62849	2.48396	2.8238	2.70661	2.9195	2.81794	3.11775	2.94392	2.92732	2.86579
3.11677	2.88239	2.56794	1.99079	3.08845	2.86482	2.90193	2.79548	1.53083	0.477121	3.78864	3.42439	1.44685	1.57966	2.58259	2.48103
2.43122	2.21443	2.55818	2.48493	2.33552	2.45466	2.55818	2.24763	2.62654	2.5865	3.58454	3.39021	2.66072	2.62068	3.03962	3.00251
2.74958	2.48396	3.22419	2.79939	3.15583	2.97224	2.27107	2.19001	3.1695	3.09236	2.66657	2.65388	3.48884	3.31404	2.07478	2.43904
2.27595	2.29353	2.36872	2.62654	2.68122	2.53181	2.60407	2.59236	3.30622	3.25642	3.31892	3.05036	2.99763	2.7154	2.66072	2.6031
2.98103	2.81501	2.68806	2.56794	2.52888	2.55134	2.61384	2.48493	2.42146	2.58161	3.30329	2.93806	3.9654	3.62654	2.84333	2.53864
2.54939	2.43708	2.94978	2.67634	2.46638	2.40974	2.35407	2.47419	3.09724	2.73786	3.14021	2.8697	1.50447	1.77009	2.80818	2.70075
2.29841	2.1197	2.44197	2.48982	3.23103	2.8697	2.73786	2.62556	3.54255	3.36189	3.22126	2.99568	3.48982	3.41364	2.52302	2.59919
3.19196	2.70564	2.43122	2.44392	2.46833	2.4322	2.3404	2.56404	3.40583	3.2613	3.16853	2.95564	3.16462	2.96638	3.36775	3.1988
3.04743	2.61579	2.3072	2.2115	2.58064	2.54939	2.76521	2.67243	2.59138	2.53474	2.48103	2.52204	3.52204	3.13044	2.32575	2.36482
2.94001	2.6695	2.86579	2.64216	3.29646	3.06989	1.20368	0.777903	3.26423	2.99861	2.83357	2.70075	3.26032	2.95661	3.03083	3.04841
2.79353	2.71931	2.2779	2.36091	2.38532	2.54353	2.64997	2.60017	2.61775	2.60505	3.27302	3.04646	3.20466	3.09822	2.51716	2.60017
2.71931	2.56013	2.86384	2.649	2.63532	2.50349	2.62556	2.51716	3.20271	2.87458	3.26911	2.99763	3.25154	3.02888	3.25349	3.17927
3.04939	2.83357	2.20857	2.48103	2.36286	2.41267	2.59626	2.55915	2.60407	2.52497	3.19587	2.81794	2.54939	2.48493	2.73786	2.63728
2.51032	2.46052	3.23591	2.99763	3.37556	3.31013	3.19587	2.81794	2.45173	2.54939	2.90388	2.59822	2.68611	2.5572	2.60798	2.65681
2.66462	2.61775	2.62361	2.39216	2.48689	2.41657	2.4947	2.4322	2.8697	2.64607	3.07087	3.02302	2.61189	2.41072	2.31501	2.46833
3.00935	2.75837	3.32575	2.74275	2.5738	2.33845	2.3404	2.37751	2.86286	2.82282	2.93806	2.64607	3.12849	3.03279	2.99372	2.85798
2.50447	2.47907	3.15193	2.5865	2.64118	2.53962	2.39704	2.43904	2.72419	2.74958	2.9615	2.68904	2.59626	2.6031	2.89509	2.60505
2.64997	2.2779	2.88239	2.4781	3.20759	3.07966	2.47419	2.52302	2.87947	2.86286	3.25739	3.18318	3.11677	2.59626	2.62068	2.66072
1.36091	1.79841	3.00349	2.77302	3.34236	2.79646	2.63728	2.53376	3.59529	3.34138	2.63532	2.70075	2.92146	2.92341	2.59626	2.49763
2.78767	2.57673	2.22224	2.33845	3.17536	2.89704	2.39607	2.37068	3.10505	2.98493	3.00056	2.87458	3.35896	2.99861	2.78864	2.85896
2.61482	2.50837	2.39021	2.27107	2.43904	2.40388	2.48396	2.50056	3.39411	3.25251	2.38337	2.59138	3.65583	3.47126	2.93513	2.69001
3.32087	2.90193	2.28962	2.39704	2.60407	2.62458	2.94294	2.70075	3.22419	2.76618	1.49079	1.79157	3.18318	3.06013	2.93708	2.60114
2.68318	2.50349	3.05427	2.73396	3.5445	3.11677	2.41657	2.23786	2.71736	2.53376	3.32868	3.232	3.09724	3.03083	2.43904	2.48982
3.20466	2.98298	2.92732	2.60505	2.4029	2.38532	2.67536	2.46931	3.27009	3.00642	2.9654	2.69782	3.26325	2.88337	3.3238	3.03962
2.62654	2.70954	2.64411	2.5738	3.28962	3.13142	2.61775	2.60798	2.37751	2.5738	2.34626	2.31794	3.01228	2.86384	3.24079	2.80134
2.6031	2.50349	2.61091	2.68318	3.33943	3.12165	2.50154	2.45564	3.01325	2.96931	3.25251	3.17048	2.57282	2.56208	2.37654	2.40095
2.80525	2.45564	2.42146	2.24958	2.45466	2.48689	2.57673	2.61677	1.63337	1.66267	3.15681	2.96638	3.2115	2.91853	3.20857	2.95564
2.46931	2.00837	3.29548	3.03767	2.34431	2.2115	2.63337	2.52986	3.17341	3.06013	3.54743	3.19392	3.10798	2.62458	3.14509	2.90779
2.64411	2.4615	2.38337	2.34431	1.37947	1.47712	2.4029	2.51911	1.66267	1.63337	2.79646	2.68513	2.60407	2.55427	2.56697	2.48982
3.5572	2.96833	3.10114	2.8404	2.9029	2.67146	2.69196	2.66462	2.98298	2.69978	3.18708	2.92732	3.60114	3.3365	2.88337	2.8238
1.66267	1.70661	2.55915	2.49372	2.53572	2.53376	2.45564	2.37654	3.19392	3.0406	3.03376	3.1363	2.47126	2.42243	3.50349	3.09724
2.399	2.35407	2.36091	2.45173	2.54939	2.54353	3.0738	2.89314	3.40095	3.08552	2.89216	2.75349	3.13923	2.92243	2.66462	2.52302
2.63825	2.45759	2.61189	2.47126	2.59138	2.59529	2.64607	2.42634	2.56306	2.59626	3.02497	2.75251	3.53181	3.1656	3.12263	3.08747
2.77009	2.51911	3.02497	2.86872	2.69782	2.41657	3.10407	2.97029	2.52693	2.52888	2.91657	2.85798	2.56892	2.61872	3.60017	3.40388
2.55134	2.59919	2.88239	2.85017	2.52497	2.53962	2.73396	2.76325	3.53083	3.20075	3.28669	2.81501	3.71443	3.37849	3.11189	2.78083
3.31404	2.87361	2.50154	2.47126	2.50739	2.55134	2.45173	2.16364	1.36091	1.62263	3.09724	2.86872	3.05427	2.74079	3.12458	2.87458
2.8404	2.58161	2.55427	2.59724	2.71052	2.60798	2.62947	2.4322	3.52009	3.03864	3.19001	2.77888	2.52497	2.40388	2.75544	2.60993
3.33357	2.87947	2.58259	2.6031	2.43708	2.34821	2.27595	2.32966	3.18122	3.22614	3.09822	3.06696	3.43611	2.87458	3.4195	2.92536
2.46638	2.45759	3.17341	2.92439	2.20857	2.399	2.85212	2.55427	3.23689	3.14118	3.47517	3.31989	3.28083	3.05818	2.80134	2.54841
2.35896	2.36091	3.18708	2.81013	2.61677	2.54841	2.23982	1.9947	3.21736	2.857	3.2447	2.8531	3.20075	3.01814	2.52888	2.58259
2.6988	2.49665	2.61189	2.34821	2.52497	2.3072	2.36091	2.46833	3.4654	3.22126	3.05427	2.81111	3.34236	2.85505	2.69978	2.50154
2.41072	2.23982	2.44978	2.50349	2.47224	2.44489	2.5445	2.5445	3.19782	2.79841	2.76228	2.70759	1.20368	1.96833	2.24958	2.45759
3.33454	3.01032	2.50739	2.4322	2.5445	2.53767	2.50837	2.54939	2.64021	2.58357	3.64314	3.39997	3.22224	2.86775	2.96833	2.73396
2.47517	2.43708	2.8531	2.73396	3.29255	2.89021	2.4781	2.39607	3.16169	2.899	2.52204	2.41755	2.36677	2.41072	3.10407	2.83845
2.74079	2.37068	2.68611	2.28962	2.59236	2.44001	2.51032	2.52888	2.80134	2.61579	2.84626	2.79646	3.40779	3.07966	3.58845	3.05622
2.48103	2.44392	2.47126	2.34821	2.33845	2.357	1.32185	1.82575	3.09333	2.94001	3.06794	2.88923	3.33747	3.13435	1.62263	1.53083
3.32282	2.90876	3.31208	2.86384	1.66267	1.68122	1.43122	1.79841	3.42048	2.80818	3.21052	3.10896	3.15681	3.05818	1.4615	1.54353
2.66853	2.37947	2.69294	2.55915	2.79353	2.52595	2.63239	2.48103	3.40681	3.20661	2.54157	2.33552	3.12946	3.04157	3.26423	2.67243
2.42634	2.16364	2.54939	2.53572	3.25935	2.71931	2.52302	2.48689	3.15583	2.8531	2.50739	2.59919	3.49275	3.1656	2.49372	2.40095
3.36579	2.81989	2.46345	2.23982	3.11775	2.60505	2.31501	2.37751	3.04646	2.94001	2.82087	2.73689	2.40583	2.52107	3.20466	2.86384
3.31208	2.89021	3.14997	2.89997	2.6656	2.54255	2.70661	2.56306	3.16462	3.04646	3.024	2.83845	2.67829	2.72029	3.31111	3.19978
2.73396	2.57282	2.76325	2.52107	2.75837	2.69099	2.56794	2.51228	3.10212	2.97322	1.2779	1.57966	2.56208	2.51228	3.07868	2.7115
3.32868	2.94392	3.41364	3.14509	2.74665	2.57282	3.30915	2.95466	3.14314	2.81013	3.11482	2.98689	3.33747	3.02693	2.99177	2.84626
2.59919	2.45466	3.23396	3.01911	2.85896	2.62165	2.63337	2.46931	3.09822	3.01032	2.45466	2.36091	2.87751	2.69392	3.62654	3.1695
2.56989	2.31306	2.54939	2.41072	3.32282	2.86872	2.50447	2.27107	3.33259	3.05134	3.61384	3.35896	2.43122	2.38532	2.4947	1.5904
3.13337	2.82282	3.20759	2.93318	2.70759	2.48689	2.73786	2.52204	3.30232	2.88337	2.92829	2.64704	3.1197	3.0279	2.55622	2.63142
2.52107	2.37654	1.53083	1.6529	3.20271	2.95759	2.15193	2.23982	3.18806	2.82966	3.23005	2.96345	3.19978	2.74763	3.26423	3.10798
2.43611	2.19001	2.49665	2.48103	2.45564	2.24275	3.16364	2.90388	3.80329	3.65486	3.59236	3.60407	2.90681	2.50349	2.80427	2.54646
2.42634	2.50739	3.399	3.0279	2.47907	2.42634	2.69099	2.59626	3.6363	3.48493	3.15876	2.73591	2.63435	2.732	3.00056	2.94685
2.57771	2.33357	3.21443	3.08454	3.01911	2.84626	2.64216	2.62556	3.51032	3.15388	3.10798	2.9781	3.47321	3.2447	3.28962	3.08943
2.23005	2.22712	2.50837	2.39704	3.08552	2.98591	2.94685	2.73982	1.49079	1.43122	2.79646	2.62556	2.39216	2.51032	2.73005	2.41755
2.71052	2.53474	2.93806	2.77595	3.34529	2.97614	2.75251	2.8072	2.97517	2.77009	3.26423	3.08064	3.21833	2.66072	1.25446	1.4615
2.56306	2.35505	3.19489	2.82087	2.25935	2.33552	3.0445	2.73689	3.38825	3.14118	3.15876	2.71931	2.87556	2.7447	2.46931	2.55622
2.82868	2.57771	2.60993	2.35017	2.60896	2.64314	2.98396	2.90193	3.0738	2.86091	2.78864	2.63825	2.6197	2.57771	3.17048	2.82478
2.43708	2.38142	2.61579	2.61677	2.40388	2.0445	3.27497	2.79548	3.5445	3.30915	2.62068	2.5904	3.10407	2.98786	3.16169	2.95759
2.54157	2.41267	2.76032	2.62068	2.57966	2.37947	3.00447	2.61677	2.77595	2.66755	2.93708	2.82575	3.45564	3.28962	2.31989	2.4615
2.36482	2.36286	2.32575	2.47517	2.28767	2.42927	1.6529	1.30036	2.49372	2.43122	3.05427	2.98689	2.93415	2.67927	2.45564	2.51911
2.28962	1.99079	3.27204	2.94099	2.51423	2.50739	2.7281	2.5738	2.47907	2.64509	2.52497	2.46443	3.22126	2.74568	2.5904	2.50837
2.74275	2.54939	2.42634	2.37654	2.57771	2.57087	2.94685	2.63728	2.86775	2.68611	2.62165	2.55427	1.36091	1.86286	3.19294	3.03571
3.13435	2.88532	2.52693	2.47419	2.6197	2.46833	2.4322	2.62458	1.55622	1.25446	3.47029	3.18122	3.64997	3.37654	2.57673	2.4322
3.08943	2.94587	2.51228	2.53767	2.67536	2.73786	2.73786	2.5904	3.92732	3.65583	3.21931	3.02888	3.24079	2.92634	3.48298	3.27302
2.76228	2.56501	2.54743	2.39021	2.5738	2.43708	2.71833	2.49763	2.20075	2.51716	2.77986	2.70759	3.44001	3.43806	2.79743	2.69782
2.5904	2.47907	2.70759	2.57087	2.53474	2.35407	2.50154	2.30525	2.62458	2.47126	3.07087	2.66462	3.31501	3.02107	3.06794	3.01032
2.62849	2.44782	3.33357	2.982	2.399	2.53181	2.69978	2.50739	2.61189	2.69294	3.00935	2.39021	3.53376	3.42927	2.5572	2.68122
2.62947	2.40779	2.49763	2.45564	2.6822	2.48103	2.94197	2.64997	2.9781	2.82575	3.55427	3.14411	3.39802	2.60505	2.94001	2.91071
2.34821	2.39021	1.67146	1.89118	2.61091	2.53474	2.97614	2.91853	3.56501	3.08357	3.56599	3.31306	3.2115	2.65486	2.64704	2.55915
2.60114	2.42146	2.39216	2.2779	2.66755	2.70759	2.55915	2.56404	3.17048	2.90095	3.06599	2.80036	2.40583	2.52497	3.55525	2.98884
2.77107	2.39021	3.01521	2.69099	3.09919	2.81501	3.05134	2.84626	3.29353	3.04646	3.75154	3.46931	2.45759	2.63923	3.10798	3.05232
2.73005	2.50837	2.53083	2.53767	2.8365	2.74861	3.14509	2.95564	2.97907	2.81013	3.14997	2.99568	2.66462	2.60505	2.63825	2.73689
1.54353	1.61189	2.98982	2.77302	3.19782	2.96931	2.88825	2.51228	3.13239	2.92439	2.32771	2.38532	3.4488	3.25251	2.69294	2.57771
3.18318	2.88923	2.40583	2.37654	2.61189	2.31501	2.78376	2.63825	2.60407	2.55915	3.05622	2.98396	3.24763	3.04841	3.23103	3.02302
2.5865	2.38142	3.21638	2.94685	2.50642	2.64118	2.65779	2.53474	2.78962	2.66364	3.02693	2.83552	3.21736	3.03669	3.08943	3.05134
2.5738	2.42927	3.05915	2.95661	2.53474	2.28767	2.27107	2.45857	2.48493	2.42634	2.59138	2.52986	3.68806	3.2281	3.04353	2.82087
2.44392	2.40095	3.27986	3.09529	2.72126	2.60505	2.49665	2.45564	3.48689	3.35603	3.39997	3.20075	2.53767	2.45173	2.38825	2.39021
2.74665	2.63142	2.92634	2.70368	2.62849	2.57282	2.73005	2.50837	3.29353	3.20759	3.14118	2.68611	3.70661	3.32966	3.3531	3.0865
3.12263	2.85017	2.46443	2.3238	3.46638	3.0445	2.94294	2.64704	3.33161	3.05915	3.06892	2.74665	3.16364	2.7281	2.53864	2.66462
3.32771	2.95564	2.62361	2.4195	2.60798	2.35017	2.79646	2.57478	3.0738	3.05036	2.53864	2.46833	1.5904	1.54353	3.21052	2.74958
2.88728	2.8238	2.46638	2.57673	2.47419	2.33552	2.38532	2.48396	3.1031	2.92927	3.45173	3.4615	3.61091	3.3531	2.41657	2.73396
2.80818	2.76228	1.34236	1.69001	2.52497	2.49372	2.58161	2.30036	2.76228	2.65583	2.45173	2.51423	3.9195	3.62263	2.8238	2.57771
2.56013	2.39704	2.25739	2.40779	2.82087	2.47126	2.4615	2.37947	3.00935	2.79646	2.28279	2.34821	3.43708	3.08552	3.62361	3.45954
1.43122	1.20368	2.52204	2.42146	2.54255	2.55818	3.17829	2.87263	3.51618	3.05134	3.17243	2.86384	3.4029	2.9156	2.45564	2.42243
2.77009	2.54353	2.46345	2.52595	2.40974	2.21931	2.34821	2.40583	3.3404	3.06696	3.8238	3.49763	3.20661	3.03376	2.90974	2.87263
2.46833	2.51521	2.65779	2.34236	2.36091	2.45466	2.64118	2.46833	1.50447	1.54353	2.86677	2.66462	3.12263	2.90681	3.06892	2.81794
2.7115	2.47224	2.62556	2.60603	2.75642	2.649	2.5445	2.51911	1.43122	1.11384	2.35505	2.41657	3.49568	3.07087	3.28864	3.19001
2.72614	2.50349	2.39704	2.45466	3.20075	2.96052	2.40583	2.4195	3.40486	3.06599	3.607	3.31111	3.49079	3.30232	3.10212	2.87068
3.00739	2.78669	3.21345	3.0904	2.34626	2.08943	2.50739	2.54157	3.1988	2.857	1.6529	1.2779	3.22614	3.06404	2.66462	2.62947
2.61775	2.58845	2.98005	2.82282	2.6197	2.39021	2.49275	2.29841	3.32673	2.98884	3.01814	2.90974	3.81404	3.51716	3.17634	2.95759
2.46833	2.19294	2.48689	2.61482	2.65681	2.67829	2.36286	2.50056	2.97126	2.87556	3.21833	2.81013	3.06989	2.93806	2.6529	2.71345
2.82966	2.67439	2.42439	2.4322	3.19001	3.15095	3.08064	2.97126	2.58845	2.68318	2.69685	2.71345	3.26032	3.01618	2.83064	2.64509
2.857	2.47419	2.67243	2.43708	2.71345	2.44685	2.55329	2.25447	3.27204	2.91462	2.94294	2.7613	3.26911	2.76325	2.94587	2.85798
2.6031	2.4029	2.78864	2.46443	2.63532	2.4195	2.6822	2.54157	1.53083	1.78474	2.54743	2.47907	2.37947	2.5445	3.40486	3.1695
2.74275	2.59529	3.03864	2.75446	2.46345	2.56989	2.44392	2.54841	2.65388	2.58161	3.27888	3.12068	3.46443	2.90779	3.01423	2.80036
3.26618	2.83161	2.48103	2.55818	2.62849	2.54255	2.45271	2.26423	3.87751	3.65779	3.31306	3.00837	2.99763	2.71736	2.99763	2.98591
2.86775	2.65681	3.32282	2.95075	2.50739	2.32771	2.39021	2.41462	3.15974	2.91462	2.83454	2.6529	3.48493	3.16755	1.39704	0.777903
2.649	2.45564	2.89997	2.68122	3.29743	3.01911	2.39216	2.44197	3.01911	2.95661	3.56306	3.33845	2.75544	2.75349	2.88923	2.83357
2.78864	2.52204	2.72419	2.5738	3.31111	3.03181	2.51521	2.39411	2.94392	2.82575	2.33161	2.36872	3.45759	3.21052	2.91853	2.84626
2.76521	2.52986	2.62068	2.56306	3.21931	2.92634	2.55232	2.4029	2.65779	2.5865	3.64997	3.38435	2.58161	2.61189	2.5738	2.51911
2.48103	2.44392	2.44392	2.39704	2.69294	2.63239	2.75544	2.56697	3.05134	2.89509	3.02693	2.95368	2.80427	2.53376	2.74568	2.62068
2.70368	2.42439	2.56892	2.4322	2.55915	2.54157	2.56306	2.52107	3.19978	2.86872	3.01911	3.1363	2.67048	2.76716	1.77009	1.57966
3.07771	2.65779	2.47419	2.52204	2.88923	2.61091	2.41267	2.55232	3.09138	2.78181	3.13728	2.9029	3.15486	2.94587	3.40779	3.19587
2.61677	2.40388	2.90681	2.75642	2.3404	2.40095	2.53376	2.39411	2.62165	2.55329	2.55329	2.61775	3.29157	2.99861	3.38239	2.89997
2.50837	2.18415	2.6822	2.67927	2.9195	2.75349	2.36091	2.44001	3.30915	3.29353	3.63044	3.44782	3.41853	3.13337	3.53279	3.20271
2.52107	2.52302	1.41462	1.78474	2.62263	2.57087	2.34626	2.42732	2.53474	2.43708	3.38532	3.14118	3.13923	3.08454	3.25935	2.92243
2.49958	2.40388	3.20759	2.71345	3.16267	2.83161	2.70564	2.61677	1.50447	1.81208	2.6197	2.40095	3.73786	3.41072	2.64314	2.73396
2.68513	2.35505	3.35505	3.03083	2.4029	2.30525	3.37946	2.96247	2.96443	2.79157	2.32185	2.3404	2.54939	2.59919	3.38044	3.28181
2.51228	2.20857	2.4947	2.21931	2.67536	2.7115	2.93708	2.84724	2.49665	2.36091	3.21345	3.01911	2.357	2.35407	2.69782	2.75935
2.60505	2.55427	2.78767	2.61189	1.36091	1.50447	2.85114	2.71833	3.36189	2.70368	3.48493	3.31892	2.60993	2.62458	2.50154	2.4947
3.19978	2.89118	2.71833	2.36091	3.21931	2.74568	1.36091	1.62263	3.03864	3.00349	2.46052	2.46833	3.12556	2.92927	2.37751	2.29157
2.37068	2.49763	2.47419	2.31111	2.49665	2.52986	2.70466	2.59822	3.32673	2.95466	3.44099	3.20173	3.25544	2.774	2.90193	2.76032
2.5904	2.51814	3.28864	2.92732	3.3863	3.03376	2.33161	2.29841	2.64216	2.32185	3.36189	2.97907	1.49079	1.91853	3.34431	2.73298
2.61677	2.37654	2.43904	2.28083	3.39802	3.08943	2.35017	2.45759	2.6529	2.68122	1.77009	1.73982	3.37068	3.04646	2.59138	2.62947
3.07478	2.72419	3.232	2.86091	2.9488	2.57771	2.43708	2.43415	3.04548	2.93318	3.51423	3.05036	3.20661	3.05134	3.43122	3.14802
2.81794	2.60407	2.65486	2.64314	3.27693	3.01716	2.7613	2.74665	2.84626	2.50739	2.73689	2.68318	3.50349	3.11775	2.44685	2.36286
2.72419	2.45173	3.56501	3.38044	2.69978	2.55427	2.59626	2.52986	2.607	2.63532	2.62458	2.55427	3.25349	2.88728	3.31599	2.69978
3.2945	2.82771	1.60114	1.5904	2.51716	2.49079	2.55329	2.39021	3.17732	3.04939	3.46443	3.29841	3.31013	2.99665	2.70759	2.76423
2.76325	2.62947	2.51911	2.47907	1.49079	1.76325	3.37458	2.89997	3.21345	3.08454	3.19685	3.11384	2.33161	1.85114	2.52888	2.52107
2.46833	2.44685	2.75642	2.52888	2.95466	2.69294	2.70368	2.7154	2.6529	2.34626	2.61091	2.66462	3.04353	2.93318	2.82966	2.62751
2.53572	2.26423	2.5445	2.23982	2.59919	2.58747	2.64704	2.42732	1.47712	1.39704	3.34626	3.10505	3.52693	3.37751	2.31794	2.49958
2.46443	2.32185	2.46345	2.31501	2.40974	2.42634	3.31989	2.9781	1.77009	1.84431	3.26228	2.97517	2.93806	2.59431	2.69001	2.69294
2.81404	2.56306	3.12556	2.7281	2.70466	2.41755	3.15583	3.00544	2.53083	2.43708	2.51032	2.26228	2.39021	2.3238	2.68611	2.54841
3.01228	2.95271	2.44978	2.09626	2.43611	2.39216	2.49958	2.42146	2.6656	2.72907	1.47712	1.63337	3.08454	3.07575	3.36872	2.80818
3.63728	2.90779	2.4947	2.56794	2.64509	2.59626	2.58064	2.48689	3.40583	3.09236	2.51911	2.39216	3.62654	3.29939	2.94587	2.64802
3.14704	2.76032	3.48884	3.01325	3.15779	2.90193	3.29743	2.76423	3.05915	2.93318	3.28474	2.96345	3.5738	3.37654	3.20075	3.06794
2.63142	2.40974	2.54157	2.52986	3.14314	2.76618	2.42146	2.28767	2.76716	2.74958	2.53083	2.43904	2.48396	2.44197	3.09626	3.07575
2.8238	2.52595	3.14118	2.89509	3.25251	2.94099	2.48786	2.50837	2.65876	2.68122	2.90681	2.71443	2.93806	2.86286	2.45173	2.37751
2.30525	2.2779	2.98005	2.8697	2.45564	2.42243	2.58747	2.50154	3.06404	3.04255	3.32966	2.92243	3.41169	3.11775	2.64607	2.56404
2.72419	2.39216	2.43611	2.40583	2.55915	2.54157	2.6822	2.52595	2.52888	2.23005	3.24568	3.05036	3.2115	3.05232	3.13532	2.88337
2.49665	2.46638	2.49079	2.31989	2.67048	2.52888	2.5865	2.56989	3.07185	2.88728	3.11677	3.09822	3.05915	2.77302	3.47907	3.00251
2.3238	2.4195	2.91267	2.62458	2.32185	2.54353	2.53376	2.66169	2.69392	2.58357	2.48982	2.52497	3.11091	2.92341	2.8365	2.72224
2.60407	2.41755	3.1822	2.95857	2.6656	2.39704	2.38532	2.44978	1.62263	1.85114	2.44197	2.39607	3.13142	2.91267	2.64216	2.52986
2.86872	2.64509	2.98103	2.774	2.79939	2.58259	2.7906	2.66462	1.2779	1.79157	3.01618	2.88728	2.47907	2.42634	3.50056	3.28864
2.68318	2.28962	2.69001	2.28962	2.732	2.46931	3.27204	2.86091	3.57478	3.3697	2.66853	2.63435	2.59529	2.55134	2.53962	2.52204
2.53376	2.50154	3.06404	2.7613	3.30915	3.05036	3.10603	2.98298	3.30134	3.11091	3.27204	2.97614	3.63337	3.40193	2.51911	2.63239
2.97907	2.73884	2.60896	2.59626	2.43904	2.38728	2.57966	2.28767	3.09431	3.08064	3.62946	3.28474	2.61579	2.70368	2.87068	2.6363
2.38142	2.41267	2.60896	2.46443	2.57771	2.49079	2.72614	2.58454	2.67732	2.51814	3.25349	3.19392	2.87849	2.73689	2.47517	2.52204
2.65974	2.70466	3.2115	2.86775	2.62165	2.52497	2.46443	2.44001	3.02595	2.65681	3.23103	3.26911	3.26716	3.10114	3.18611	2.73493
2.94099	2.75837	3.30622	2.9781	2.29646	2.18708	2.64802	2.55427	3.03474	2.62947	3.74372	3.50935	3.50544	2.87654	3.15095	2.61482
2.97907	2.69196	2.63239	2.357	2.85114	2.75935	2.74665	2.62556	2.51521	2.72029	2.85114	2.67927	3.67829	3.40974	3.36579	2.80525
3.29353	2.99275	2.60798	2.39704	2.99861	2.92732	2.9156	2.59138	2.67243	2.55427	1.57966	1.92927	1.5904	1.53083	3.50349	3.3238
2.60798	2.58161	2.65583	2.5904	2.73396	2.67634	2.58064	2.55427	2.81208	2.68318	3.48493	3.39411	3.29841	3.22517	3.18122	3.07966
2.74275	2.50154	2.40583	2.32575	2.56404	2.49372	2.67439	2.43904	2.63532	2.40095	3.17146	2.9322	2.54353	2.66169	3.0738	2.85603
3.31501	2.98005	3.51814	3.02009	3.24568	3.08845	2.41657	2.42439	3.19685	2.97126	3.14118	3.19685	3.2613	3.13142	3.29548	2.732
1.43122	1.79841	3.18708	3.10017	2.65486	2.47419	2.57966	2.49665	3.46931	3.2613	2.82575	2.68318	3.14411	2.6656	3.01032	2.89607
2.78864	2.68708	2.53474	2.42634	1.62263	1.5904	2.35896	2.55818	3.7447	3.23005	3.17829	2.88337	2.69196	2.68904	3.44587	3.29157
2.45759	2.27107	2.82575	2.60603	3.40193	3.24275	2.85407	2.82087	3.20075	3.04841	2.73396	2.55818	2.64997	2.69685	2.90486	2.31794
2.54353	2.44197	2.82868	2.64802	2.76521	2.4947	2.83357	2.66755	3.30818	3.1822	3.17536	3.20075	1.25446	1.5904	2.63532	2.71345
2.56404	2.38728	2.51032	2.42146	3.12946	2.76911	2.69392	2.44782	2.90388	2.93122	3.59626	3.47224	3.24861	2.75251	2.46638	2.47419
2.41267	2.39216	2.56404	2.52595	1.66267	1.72419	2.65681	2.60603	3.10114	3.09431	3.40388	3.16462	3.64509	3.30622	2.66755	2.59626
2.60896	2.62556	2.76716	2.55232	2.37068	2.48786	3.15583	2.73689	1.49079	1.6529	2.97517	2.80036	3.60407	3.26228	2.92146	2.85114
2.60505	2.50349	3.4195	2.899	3.12068	2.65486	2.51911	2.4322	3.43318	3.18611	3.29743	3.05427	3.61872	3.20759	2.48493	2.41462
3.24861	2.93806	3.34138	3.0113	2.92341	2.71931	2.2115	2.28474	2.29157	2.32575	2.43708	2.34236	3.1529	2.75154	2.69685	2.86579
3.05329	2.71736	2.43708	2.45564	2.66462	2.35017	1.93415	1.30036	2.80232	2.69196	2.66657	2.58064	3.32282	3.15193	1.79841	1.39704
2.57478	2.32966	2.4029	2.31794	3.28279	3.01325	2.59919	2.45271	1.32185	1.47712	3.83259	3.51228	3.46247	3.2779	3.57575	3.34431
2.92439	2.61384	2.65583	2.4947	2.55818	2.64411	2.87263	2.89802	3.30915	3.14314	2.47907	2.55427	2.96638	2.13337	2.61091	2.64216
2.59236	2.47712	3.149	3.00251	2.37751	2.50739	2.58747	2.37654	3.25739	3.18904	3.45564	3.07966	2.96443	2.87947	2.78864	2.66072
3.28669	2.82771	3.23298	2.94099	3.20759	2.84236	2.24763	2.53181	3.22029	3.05134	1.41462	1.8863	3.24861	2.95466	3.48493	3.18415
2.51228	2.39411	2.97614	2.80525	2.6656	2.60993	2.22224	2.43122	3.38044	3.09919	3.45466	3.06013	3.56794	3.23884	1.5904	1.51814
2.56306	2.54157	2.79353	2.65388	2.46833	2.35212	2.72321	2.59529	2.36677	2.32771	3.11775	3.02107	3.1822	2.90974	3.61579	3.13239
2.49079	2.41072	2.48689	2.58259	2.59138	2.36677	2.36872	2.32185	3.22029	2.84138	2.16364	2.38337	2.82575	2.63728	2.49665	2.37263
2.56404	2.69196	2.52302	2.48396	2.60407	2.38142	2.29841	2.37654	1.44685	1.62263	3.05134	2.80134	3.16364	2.95857	2.69196	2.64411
2.72126	2.66462	2.399	2.45857	2.69685	2.45271	2.5738	2.66072	3.30036	2.75642	2.46833	2.38337	1.43122	1.97224	2.54157	2.62654
2.3404	2.45466	2.79743	2.64314	3.20564	2.93122	2.70271	2.46931	2.482	2.45173	3.62068	3.58161	3.23493	2.76814	2.72126	2.69099
2.81013	2.29353	1.6529	1.7779	2.22224	2.24275	2.78376	2.75935	2.46931	2.44978	3.06111	3.01911	3.11579	2.81111	2.94001	2.94587
2.5865	2.49958	2.57771	2.71931	3.22614	3.06696	2.54646	2.44392	2.98298	2.78669	2.79157	2.61384	3.18415	2.80329	2.63825	2.54353
1.41462	1.74763	2.30915	2.20661	2.45564	2.42927	2.44685	2.60798	2.92341	2.75349	3.024	2.86091	3.15974	2.97907	3.26618	2.79841
2.50154	2.40779	3.13337	2.58064	2.67146	2.47907	2.5738	2.53181	2.69099	2.68708	3.62458	3.34333	3.26618	3.07673	3.39411	3.16364
2.89314	2.70173	2.52302	2.33845	2.54255	2.61872	3.19587	2.96638	3.33357	3.17732	3.23884	3.09138	3.32282	3.01325	3.32673	2.89411
2.56306	2.47712	3.05036	2.65779	2.72517	2.51521	2.71052	2.63435	2.67732	2.78767	3.2613	3.08943	3.10407	2.97322	3.12458	2.64411
2.63435	2.46443	2.43708	2.36091	2.50056	2.54646	2.54157	2.38337	3.37556	3.22419	3.50446	2.79841	3.4488	3.21736	3.12849	2.83259
2.61775	2.45466	2.73396	2.51911	2.56697	2.49763	2.94978	2.87068	2.91267	2.75837	3.16853	3.05036	2.73884	2.58845	2.45173	2.40095
2.73396	2.51521	2.74665	2.60407	2.69489	2.71931	3.13142	2.88923	3.25544	3.15974	2.97224	2.78572	3.09333	3.02595	2.88239	2.67048
2.45564	2.63142	2.65876	2.56306	3.20466	3.10407	2.97907	2.60407	1.41462	1.7154	3.85896	3.52497	3.80329	3.3238	3.19196	2.93708
2.66462	2.4781	3.37458	2.6822	3.2779	2.93318	2.76423	2.53962	3.50544	3.14216	2.65779	2.38532	3.2945	3.03767	3.16267	2.93904
3.06013	2.72907	2.60017	2.37068	3.06989	2.96931	2.51911	2.38532	2.57673	2.45173	3.34821	3.18415	2.55622	2.29841	3.07966	3.02204
3.15583	2.90193	2.38728	2.56501	2.5904	2.5865	2.10017	2.49079	1.55622	1.79841	3.64216	3.51423	3.39802	2.87849	2.56404	2.47419
3.06892	2.73591	2.24275	2.57771	2.75642	2.64607	3.33943	2.87654	2.96345	2.68318	2.69489	2.73103	3.36189	3.0445	3.08357	2.81794
2.69392	2.6695	2.78474	2.72712	2.38337	2.4615	2.30525	2.38337	2.96052	2.90779	2.45173	2.42927	3.0406	2.87556	3.26228	2.96052
3.19685	2.74372	2.53083	2.35407	2.86189	2.56404	2.399	2.5445	2.79353	2.69001	2.5445	2.33552	3.15193	3.00935	2.73982	2.57771
2.86775	2.72712	2.50739	2.47907	2.56892	2.46345	2.92634	2.56306	2.91462	2.77693	2.98982	2.92829	2.86189	2.90193	3.46638	3.15388
2.56989	2.64607	2.60505	2.54255	2.66072	2.63337	2.59822	2.21736	3.43904	3.33943	2.53962	2.44001	3.28669	3.01911	2.63923	2.65974
3.3697	2.82087	2.67341	2.54353	3.22224	2.96052	2.69001	2.52888	3.20564	2.9195	3.19489	2.76032	2.62458	2.51814	1.56794	1.43122
2.65779	2.42439	2.46638	2.51911	3.14314	3.11091	2.60798	2.33552	1.60114	1.87458	1.25446	1.7154	3.1363	3.02204	3.68611	3.4029
2.49665	2.53376	3.0572	2.59529	2.5445	2.42634	2.36091	2.37068	3.12654	2.83747	3.47029	3.29548	3.92732	3.56989	3.13825	2.89411
2.53474	2.49665	2.44197	2.41267	3.20173	2.88532	2.54353	2.44001	3.3238	3.10798	3.37849	3.04939	3.62849	3.31111	2.55915	2.61677
2.59138	2.54353	3.23689	2.89216	2.6197	2.43904	2.69978	2.49958	3.59529	3.25935	2.48689	2.51716	3.24177	2.94685	2.90876	2.86091
2.56306	2.45271	2.66072	2.40388	2.63337	2.55818	3.03376	2.82185	2.607	2.66755	3.59919	3.44099	2.52302	2.50837	3.26228	2.69099
2.63923	2.49763	2.58747	2.60896	2.73689	2.7779	2.3404	2.43904	3.00739	2.93025	2.50154	2.52107	2.64021	2.66169	2.5445	2.59236
2.5738	2.36872	2.70466	2.64997	2.96833	2.77009	2.49079	2.1363	1.37947	1.43122	2.77595	2.6363	3.11286	2.73982	3.26814	3.07478
2.55818	2.36482	3.50642	3.06501	2.64216	2.54939	2.34821	2.37458	3.63044	3.36677	3.29353	3.07478	2.40388	2.47419	3.11482	2.9322
2.29841	2.46345	2.53767	2.64997	2.85896	2.84529	2.56892	2.47907	3.22614	3.07771	3.38435	3.08552	3.27497	2.83943	3.44001	3.17732
2.54939	2.33845	2.29157	2.32185	3.41462	3.24665	3.06306	2.88337	3.17829	2.93806	3.25056	3.12654	2.52107	2.6197	2.89802	2.90193
2.357	2.36677	2.55818	2.47907	2.39216	2.49275	2.34431	2.33552	2.61677	2.52204	2.74958	2.75349	3.01814	2.49275	3.36384	3.16267
2.86189	2.57282	2.76423	2.51814	2.58259	2.63435	2.30525	2.38728	2.8697	2.69294	2.57087	2.57087	3.52107	3.24372	3.28083	2.982
2.50837	2.49665	2.47517	2.50349	2.34626	2.51814	2.73396	2.67146	2.40974	2.38337	3.7613	3.55427	3.20368	3.06794	3.53279	2.98982
2.34236	2.43708	3.02888	2.79157	2.98396	2.62068	3.02888	2.8072	3.44489	3.05525	3.21931	3.09822	3.73298	3.31501	2.94978	2.84431
2.49275	2.34626	2.46931	2.37068	2.68318	2.59138	2.90583	2.78767	3.2281	3.15974	3.34529	3.12165	3.25739	3.14509	2.47419	2.4195
2.62556	2.66072	2.28962	2.42927	2.40388	2.40388	2.33845	2.54157	3.28572	3.09626	3.35505	3.11872	3.6656	3.30036	1.47712	1.54353
2.69099	2.56208	2.56794	2.54157	2.8697	2.86091	2.79353	2.48786	1.55622	1.66267	3.05036	2.86482	2.59626	2.40583	2.89997	2.90193
3.41364	3.00544	3.09529	2.72224	2.49763	2.47517	3.22614	2.99958	2.7154	2.60505	3.48298	3.32673	3.00739	2.67829	3.20954	2.9488
2.86482	2.7447	2.54743	2.51423	3.25154	2.79353	2.39216	2.35212	2.60798	2.58161	3.52009	3.32478	3.16267	2.71247	2.51911	2.55329
2.36091	2.38337	3.00251	2.9488	3.38532	2.94197	2.41755	2.40779	3.1363	2.69099	3.29157	3.06013	3.27497	2.94489	2.51911	2.62458
3.18025	2.96052	2.45564	2.39704	2.39607	2.5445	2.61384	2.25251	3.23786	2.69978	1.37947	1.81892	3.20075	2.63532	2.8863	2.80818
2.33845	2.24958	2.6031	2.47907	2.68806	2.48396	2.49763	2.32771	3.09529	2.74861	3.62849	3.39607	2.36286	2.56892	3.09919	3.10212
2.59626	2.41267	3.40974	2.72126	3.09822	2.97712	2.65583	2.52107	3.12946	2.8404	3.00056	2.81013	3.62263	3.26521	2.89314	2.83357
2.79646	2.54353	3.2613	2.8697	2.79939	2.59138	2.88337	2.79743	3.32673	3.14509	1.70661	1.47712	3.64216	3.25446	1.41462	1.70661
2.5865	2.44001	2.9029	2.73396	2.95271	2.65486	2.62165	2.67732	2.45564	2.45759	3.40681	3.23005	2.62361	2.35212	2.46833	2.41755
3.16462	2.78669	2.93122	2.7115	3.12654	2.87165	3.05134	2.8238	3.29157	2.77302	2.39411	2.38337	3.23591	3.14021	2.40388	2.62556
2.52595	2.38337	3.27986	2.95564	3.01911	2.74177	2.55427	2.46638	3.00837	2.68611	3.21443	2.94685	3.09626	2.92536	2.90388	2.79353
2.52497	2.39216	2.80818	2.80134	2.52595	2.37947	2.52302	2.47126	1.75544	1.7779	2.82771	2.71833	3.2154	2.87556	3.27204	3.23396
2.69392	2.52986	3.40095	2.97907	2.46638	2.40974	2.47517	2.35212	3.04548	2.88337	2.57771	2.62751	3.23005	3.06696	2.56989	2.72907
3.17048	2.76228	2.58259	2.57282	2.60114	2.59724	2.72419	2.48103	2.29646	2.42732	2.70857	2.61384	2.86189	2.87068	1.70661	1.63337
2.40583	2.18415	3.00544	2.61189	2.26228	2.35212	2.71931	2.51032	2.51423	2.59822	2.51228	2.5445	3.43318	3.00642	3.18513	2.87654
2.49763	2.37068	3.27009	2.94392	2.54353	2.35212	2.90193	2.77204	3.91462	3.55036	3.57966	3.43513	3.49372	3.14704	3.40974	2.95954
2.44392	2.37068	3.35212	2.9029	2.53962	2.53083	2.98396	2.85212	3.21833	3.11775	3.02986	2.88923	3.42829	2.89216	3.23786	3.27302
2.45173	2.53474	2.66462	2.51716	2.67048	2.53474	2.64704	2.357	3.5406	3.12458	3.62263	3.40388	3.32966	3.06989	3.24568	2.70466
2.72712	2.43708	2.64607	2.59822	2.51032	2.149	2.66657	2.61677	3.07771	2.92341	1.57966	1.78474	2.68708	2.7906	3.19099	2.89509
2.63435	2.5738	2.46931	2.48396	2.53572	2.47126	2.68122	2.47419	3.22712	2.93611	2.4322	2.55232	3.44978	3.26423	3.34919	3.03083
2.59822	2.5738	2.66462	2.60993	3.43806	2.96345	2.39704	2.50349	3.15974	3.01911	3.25154	2.82771	3.14021	2.94197	2.92927	2.74275
2.4195	2.58454	2.70759	2.66169	2.70661	2.54255	2.75349	2.60114	1.66267	1.73982	2.76228	2.63142	3.27302	2.95954	2.99665	2.92439
2.64509	2.69294	2.58161	2.44685	2.5572	2.48689	2.67536	2.45759	2.74763	2.66072	2.94782	2.62947	2.45271	2.42146	3.357	2.75935
3.024	2.63337	3.03767	2.66657	2.46443	2.38728	3.01618	2.76032	3.07673	2.73005	2.62849	2.56501	3.50154	3.26618	3.79353	3.40974
3.26911	2.96443	2.89997	2.82478	3.2906	2.93611	2.43122	2.35017	3.21052	2.89021	2.68611	2.51423	2.86579	2.69782	1.7779	1.64314
2.38532	2.47419	2.76716	2.58161	2.33845	2.54353	2.48689	2.47907	3.28962	2.93513	3.05036	2.91462	3.22321	2.79841	3.13923	2.71052
2.51716	2.50056	2.47712	2.13337	2.94685	2.90388	2.68122	2.59138	3.35017	3.21736	3.17341	2.93122	3.54646	3.18611	3.17536	2.88239
3.31989	2.97224	2.44197	2.48396	2.774	2.66657	3.3238	3.05232	3.46736	3.17829	2.34431	2.44978	2.56208	2.3238	3.11775	2.95661
2.52204	2.4781	3.15095	2.92243	2.60798	2.63923	2.31989	2.49372	3.4029	2.93415	2.55134	2.4781	2.68904	2.4195	2.61482	2.56306
2.8365	2.47517	2.72419	2.78181	2.4947	2.37458	2.5865	2.29841	1.34236	1.34236	3.27888	3.02302	2.66853	2.59919	2.68904	2.67634
2.71736	2.5865	3.25935	2.91462	2.56208	2.4029	2.65779	2.49079	2.77009	2.60017	3.22907	2.89411	3.31989	3.07966	2.40388	2.55427
2.4195	2.21736	2.50447	2.51911	2.22517	2.24763	2.60407	2.27595	2.88239	2.399	2.49275	2.52888	1.54353	1.47712	2.61384	2.70759
3.06696	2.86775	2.50154	2.47419	2.39607	2.54255	2.47517	2.57087	3.05134	2.72029	2.59138	2.56013	2.52986	2.52107	3.26814	2.75642
3.20857	2.90583	2.58747	2.57087	2.33161	2.34626	2.83064	2.68318	2.98396	2.89314	3.00544	2.47126	3.35114	3.19782	2.90974	2.84626
2.60896	2.36286	2.51814	2.37263	3.11579	2.86775	2.19001	2.48982	2.43904	2.43904	2.77302	2.68904	3.28083	3.10603	3.20271	3.22321
2.67927	2.47126	2.90876	2.82185	2.42634	2.25251	2.38337	2.4781	2.83845	2.86286	1.66267	1.79841	1.36091	1.37947	2.94294	2.97907
2.62947	2.38532	2.48982	2.28474	2.34626	2.20857	2.59724	2.62263	2.62556	2.48982	3.66853	3.24958	2.40388	2.4947	3.39509	3.09919
2.62361	2.50154	3.607	3.0445	3.10407	2.89021	2.73298	2.54353	2.96052	2.83747	2.61872	2.62165	3.31697	3.22224	3.32282	2.82575
2.61775	2.5738	2.54157	2.48493	2.70759	2.38532	2.54646	2.36286	1.53083	1.6988	2.5445	2.74275	2.63532	2.63825	3.4029	2.57673
2.81892	2.56989	3.37751	2.79353	2.87947	2.84626	2.46345	2.35407	1.67146	1.73982	3.48103	3.22614	2.61677	2.64607	3.29353	3.13239
2.58943	2.42146	2.54841	2.3404	2.61384	2.56892	1.53083	1.5904	2.69978	2.75642	3.25446	2.97712	3.12751	3.01716	1.57966	1.50447
2.73005	2.6695	2.67536	2.62458	2.41267	2.18708	3.11579	2.89314	3.20661	2.85798	2.58747	2.49958	3.30427	3.08161	1.36091	1.56794
3.18513	2.72712	3.38142	2.99177	3.11189	2.77595	2.79939	2.4615	3.0445	2.72029	1.43122	1.47712	3.20564	3.024	3.24177	2.68708
2.56794	2.4781	2.97322	2.71052	2.30525	2.34626	2.57771	2.37654	2.70368	2.47126	2.52986	2.46833	1.20368	1.55622	2.62654	2.63142
2.69489	2.50056	2.58161	2.51521	2.49763	2.38532	2.83943	2.74177	3.40681	3.13923	3.55329	3.31599	2.58064	2.52986	3.19685	3.35896
3.11872	2.74861	2.51228	2.399	3.09626	2.80427	2.67146	2.62947	3.2613	2.81599	3.71345	3.53474	3.11775	3.15681	2.55818	2.45271
2.51228	2.39607	3.37165	3.05915	2.59822	2.5738	2.51911	2.54353	3.47907	3.23884	3.18318	2.7906	2.67829	2.54743	2.74568	2.61677
2.60505	2.49665	2.8365	2.68318	3.19001	2.89997	2.74372	2.70661	2.81306	2.80818	3.29841	3.19587	3.12458	2.73689	3.24079	2.89607
3.1822	2.68415	2.5738	2.42439	2.65779	2.61189	3.06599	2.69099	2.62165	2.39704	3.22126	3.24958	3.83747	3.50154	2.46931	2.66364
2.66853	2.43611	3.25544	2.87361	2.53181	2.44197	2.35505	2.35407	3.18611	2.79939	2.59822	2.54743	3.08064	2.95075	3.37946	2.9195
3.0406	2.88728	2.45466	2.35505	2.6822	2.51032	2.6822	2.55427	2.52693	2.43611	1.17536	2.05232	2.97322	2.90876	2.95075	2.69685
2.35212	2.49958	2.4947	2.36482	2.66169	2.61775	2.87068	2.67927	3.64021	3.4156	2.7447	2.6695	3.50251	3.22029	3.54646	2.74372
3.05915	2.94392	2.78864	2.49665	2.79353	2.61579	2.28767	2.36286	3.22517	2.93708	3.42146	3.25739	2.77595	2.6529	3.20954	3.08943
2.9029	2.69489	2.58454	2.45564	3.29548	2.95075	2.44392	2.46345	3.58161	3.38825	2.97029	2.61872	2.98005	2.74958	2.60505	2.54353
3.14314	2.79255	2.34236	2.50739	3.29353	3.06404	2.77693	2.55329	2.69978	2.59138	3.27693	3.12361	2.84333	2.78279	3.15779	2.77693
2.77497	2.47517	2.14607	2.32185	3.38142	2.98298	3.18708	2.84822	3.34724	3.06404	3.5865	3.35896	3.20564	2.91267	3.25935	3.01814
3.1656	2.55232	3.07185	2.70173	3.30329	3.00056	2.34431	2.36872	1.63337	1.70661	3.24177	3.08552	2.59822	2.44978	3.25154	2.82282
2.44197	2.39411	2.59724	2.44685	2.55329	2.45759	2.357	2.39704	3.2613	2.7447	3.10212	2.92536	2.64607	2.72029	2.89411	2.73103
2.74665	2.58943	2.60017	2.52986	2.39216	2.47419	2.51032	2.58747	2.9947	2.5445	2.9029	2.85407	3.10407	2.83943	2.61677	2.62458
2.62556	2.40974	2.48786	2.37751	3.12165	2.82282	3.37654	2.92243	2.99861	3.05134	3.31794	2.97907	2.55329	2.55427	3.32478	3.06501
2.64118	2.60603	2.40388	2.43708	3.29743	3.03669	2.53962	2.35896	2.39021	2.62947	3.26814	3.11286	3.30036	2.94978	3.34529	3.33259
2.42634	2.30232	3.23493	3.07966	2.49275	2.56306	2.81013	2.76228	2.87556	2.74372	3.12849	2.90779	3.05915	2.83552	2.92146	2.82575
2.50349	2.35212	2.41072	2.12654	2.78376	2.69294	2.99372	2.76228	3.14802	2.79353	3.75544	3.57966	3.33943	2.56013	2.60505	2.51814
2.56989	2.42243	2.49079	2.50447	3.17634	2.9654	2.47907	2.45173	2.62947	2.56892	2.51423	2.37751	3.11579	2.9615	2.399	2.52204
3.25739	2.857	2.61677	2.48493	2.9488	2.81013	2.65388	2.66755	2.61677	2.61384	3.44197	3.149	2.87263	2.74568	2.84138	2.55622
2.70759	2.38825	2.55915	2.51423	2.54939	2.47907	2.60993	2.55134	2.7779	2.61384	1.67146	1.94392	3.33845	2.69978	2.47419	2.54646
3.16853	2.76814	2.81306	2.5445	2.44489	2.43122	2.74568	2.41462	3.55915	3.39802	3.45661	3.22029	2.25447	2.21736	3.28572	2.73591
2.37947	2.27595	2.4029	2.2115	2.51423	2.31989	2.49763	2.44197	3.70954	3.55134	2.44978	2.54939	2.88239	2.62458	3.43122	3.28767
2.46638	2.38337	2.47907	2.42146	2.83064	2.54255	2.44978	2.61775	2.66072	2.63532	3.49665	3.29255	3.24958	3.12946	3.11677	2.83161
2.58747	2.42439	2.52204	2.62751	3.2613	2.98493	2.82575	2.68122	3.83357	3.50154	2.70661	2.49275	2.37947	2.649	3.12263	2.83259
2.82575	2.57673	2.65876	2.78181	3.2779	3.06599	3.09626	2.9781	3.27888	2.9947	3.2779	2.96247	3.44685	3.11677	2.70759	2.64509
2.77009	2.37068	2.54157	2.4615	1.6529	1.83845	3.19978	2.83161	2.83943	2.73786	2.59138	2.56404	2.35212	2.06404	3.25837	2.93122
2.47419	2.34821	2.65486	2.52497	2.97322	2.76325	2.52497	2.50154	2.66853	2.56794	3.37751	3.31599	3.12361	3.02693	2.64509	2.58845
2.68025	2.36286	3.0572	2.87654	2.49275	2.29353	2.58454	2.49079	3.03279	3.0279	3.45857	3.19196	3.20954	3.0279	3.01228	2.56013
2.28962	2.47712	3.23298	2.80622	2.65388	2.59529	2.38142	2.32966	2.55622	2.46345	3.14411	2.98591	2.74568	2.64314	3.37458	2.96638
2.73103	2.4195	2.94685	2.81111	1.80525	1.68122	2.70271	2.47907	3.09333	2.87263	2.38825	2.45759	3.21052	2.88239	2.92634	2.90193
3.25935	2.85798	3.50251	3.06989	2.69099	2.47907	2.66267	2.62947	2.75837	2.63923	2.57478	2.50837	3.50349	3.31989	2.80329	2.42439
2.29646	2.46345	2.56013	2.43415	2.73689	2.35505	2.5113	2.44392	2.95857	2.75349	3.69489	3.52204	1.6988	1.54353	2.62458	2.63239
2.6529	2.52497	2.62849	2.62263	2.45564	2.44001	2.34431	2.47907	3.27302	3.11091	3.36482	3.06111	3.39021	3.06404	2.90681	2.92243
2.32185	2.29841	2.75544	2.71345	3.19978	2.91462	2.72126	2.52302	3.1988	2.75349	2.47907	2.4195	2.94197	2.74665	3.24665	3.0279
2.21931	2.3238	3.28083	2.85603	2.49665	2.53962	2.50349	2.66657	2.38825	2.32966	1.61189	1.60114	3.27009	2.95857	2.62556	2.43708
2.70564	2.45173	1.53083	1.7154	2.36091	2.33161	2.69099	2.58161	2.51911	2.46052	2.63239	2.56208	3.23298	3.10993	3.17634	2.69294
2.63239	2.40388	3.17243	2.83357	2.55427	2.4615	2.28767	2.4195	2.79353	2.72712	3.05818	3.024	3.75837	3.3072	2.50837	2.52888
2.46931	2.49079	3.71345	3.17439	2.86482	2.8404	2.66853	2.49958	3.43708	3.07185	3.28279	3.07771	3.49763	3.33357	2.66462	2.75251
2.44197	2.43122	2.75349	2.69294	2.76716	2.55915	2.78572	2.58161	3.38532	3.26814	2.97907	2.91267	2.64607	2.55329	2.37068	2.43122
3.10114	2.75544	3.46931	3.02107	2.37263	2.40583	2.68904	2.36872	2.83161	2.58259	2.70075	2.77693	2.85114	2.74568	2.47517	2.45564
2.66462	2.81794	2.37263	2.3072	2.732	2.66462	2.53474	2.38337	3.26032	2.98786	3.05427	2.79743	3.27302	2.94392	2.81111	2.77986
3.33747	2.97029	3.11286	2.80134	3.01423	2.857	3.17341	2.77302	3.23005	3.2447	2.51423	2.31794	3.47907	3.19978	3.1822	2.88923
2.48103	2.47419	2.7281	2.59236	3.26032	3.02888	2.61775	2.55818	1.36091	1.67146	1.67146	1.732	2.73396	2.57771	2.48396	2.43122
2.55329	2.44782	3.37458	3.02009	2.41462	2.50642	2.46833	2.49763	3.20564	3.07185	2.69489	2.69001	3.35505	2.81599	3.12165	3.00935
1.67146	1.73982	2.54841	2.41462	3.19392	2.97029	2.73982	2.54939	2.90486	2.66462	3.34529	3.2281	3.13044	2.90193	2.5865	2.72419
2.90876	2.65388	2.69978	2.62654	2.7115	2.49079	2.50056	2.58747	2.94978	2.77986	2.65974	2.45173	3.33552	3.06013	3.14216	2.91853
2.28962	2.29646	2.80622	2.67048	2.26228	2.32966	3.02204	2.80427	2.54353	2.48103	3.69294	3.53767	3.05036	2.86091	3.28376	3.107
2.76423	2.56892	3.31599	3.04255	2.69782	2.60407	2.65095	2.37751	3.62165	3.32771	2.44001	2.43122	3.76716	3.45466	2.55329	2.39216
2.64704	2.53962	2.47907	2.50739	2.45466	2.28962	2.51423	2.56501	2.61384	2.66072	3.21736	3.03083	2.58943	2.58747	2.63142	2.50349
2.6822	2.59138	2.46931	2.42439	2.92732	2.74568	2.53864	2.50056	1.63337	1.37947	3.21833	3.0572	2.37654	2.42439	2.34821	2.49372
2.54841	2.27595	2.58161	2.50739	1.39704	1.66267	2.54841	2.32771	3.05036	2.80134	3.34919	3.27204	2.95857	2.74958	3.48884	3.30329
2.71443	2.39021	3.35017	2.88337	2.39216	2.52107	2.59626	2.34236	3.06306	2.87068	2.6363	2.62165	3.69392	3.5113	2.64509	2.44782
2.58161	2.43415	2.82966	2.58747	3.1656	2.75642	2.64216	2.50447	3.09529	2.88728	3.42732	2.99177	2.982	2.69294	3.69197	3.47712
2.77595	2.48689	2.43904	2.44392	2.79353	2.63435	2.42634	2.42146	3.57575	3.28474	3.10993	2.80134	3.12165	2.9654	3.32478	2.96638
2.86775	2.70759	2.56989	2.5738	3.33357	3.10017	2.37751	2.42732	3.77302	3.40779	2.42634	2.66755	3.1988	2.67439	3.49372	3.09626
2.56501	2.49275	2.57282	2.34431	2.58747	2.43708	2.58161	2.44782	2.39411	2.44489	3.06208	2.75251	3.32478	3.23396	3.13825	3.00349
2.65974	2.43611	3.35505	3.0113	2.43904	2.20857	2.26911	2.42927	3.15486	2.91267	3.00739	2.6822	3.33943	3.08747	2.77595	2.56306
2.73884	2.55329	2.44978	2.40583	2.47907	2.37751	2.46345	2.43415	2.71833	2.45857	2.81013	2.67048	1.6529	1.69001	3.11677	3.11677
2.69001	2.24763	2.80134	2.59919	2.52302	2.482	2.70466	2.59724	2.68513	2.67243	3.07575	3.02693	3.41169	2.95075	3.28572	2.92048
2.5572	2.42439	2.50154	2.40583	2.60017	2.57673	2.25739	2.1695	2.97224	2.83357	3.02595	2.88728	2.93708	2.74861	3.32185	2.92732
3.36677	3.08845	3.21443	2.77888	3.11482	2.87947	2.37458	2.29353	1.79157	1.70661	3.02595	2.63923	3.27986	2.899	2.84626	2.80134
2.66462	2.57673	3.18611	2.9488	2.3072	2.32771	2.52497	2.30915	3.42341	2.74372	2.76618	2.5572	3.66853	3.5279	2.93122	2.97419
2.62361	2.41072	1.63337	1.83845	3.29841	3.07185	3.19196	2.7154	3.21345	2.94197	2.74275	2.60407	3.31794	3.07673	2.84626	2.81794
2.4322	2.45564	2.46931	2.49665	2.42927	2.63337	3.33357	2.78181	0.477121	1.25446	2.66169	2.56892	3.13435	3.01228	3.15095	2.92146
3.22614	2.85896	2.57575	2.43122	2.54157	2.31501	2.5572	2.42439	2.39216	2.399	3.2281	2.82087	2.86091	2.72126	2.43611	2.44001
2.47517	2.43904	3.16462	2.8072	2.57673	2.55915	3.14216	2.65486	3.43415	3.32478	3.33454	3.19978	2.52888	2.61384	2.4781	2.52497
[truncated: 48,865 more rows]
